# Supplementary material for: Evolution of long centromeres in fire ants
Source: BMC Evol Biol. 2016 Sep 15;16:189. doi: 10.1186/s12862-016-0760-7 (PMC5024525; doi:10.1186/s12862-016-0760-7)
Supplement: Additional file 1: — Tandem repeat monomers identified from the S. invicta genome﻿. (TXT 2835 kb) [file 12862_2016_760_MOESM1_ESM.txt]

>monoID1
TATGTATCATTATTCATTTAATATGTAATTATTTAAATAATAATTTTGTAATAAA
>monoID2
TTTAAAAATATTATTAAATAAAATATATATAAAATTAATATAAATTTTTTAATTAATAACATAACATAATT
>monoID3
TATAACTGTATAATATAATAAGTATATTTATTAATGTATTTTATATATA
>monoID4
AATTAATACAATTGTAATTATTTAATTATAATTATAATTAATTATAATTAAAATTAATTGTAATTAATGCAATTATTATTTTAC
>monoID5
ATATATATATATATATTTATGTTTATACTTCTATAAAATAGAAATATAAATTAATTTTACTATGTAAT
>monoID6
TATAATAACGATAAATTTATTTATATTATAAATAGTCCTAATATAACAAGAAATG
>monoID7
TTAAAGTAAATTTAAAAATATAATTTTATTAATATATTTCATAATTATAT
>monoID8
ATTTAATGAATTAATATTTTATATTTAAATAAAAATTTATAATTAGTAAACTT
>monoID9
TATTATAATTTTGACATTAAAATTTAGTTAATTTACTATAATCTTATTATAATTTTAATAAAATTA
>monoID10
AAAAATTTTGAACAAAATTATGATAAAAATATAGATATTGATAAAAAAATGATAAATTTTTAAAAATATATAATTGTT
>monoID11
TAAATTTATTAATTATAAATTACATATATTAATTATAGATATTTTCTAATAGAATTAATA
>monoID12
TACGTATGTAATATTACATTATAATGTATTAGAAATATCTCGATACAAATA
>monoID13
AATTTCAATAGATATTTTTTATTATATTCTATATATTTTTTAATATAATGT
>monoID14
TTTAATACCTTAATATATTGTATTAATATCTTATATTAATCAAACATTTT
>monoID15
AGGATATAATTTAATAAAATTAATAATAATGCAAAGTATTATTAATTTTATCAAAACGTTAAATTTTTATTAAAAAAAATGTTGAAATATAAAATATAAGTGAATAATATTTAATATTTATATCAAATTAATTTT
>monoID16
AATGTATTTAAAACATTTTATTGTCAATTTAAATATATTTATAATAAAATAAAAAATAACATAAATAT
>monoID17
TATAATTAATAATATTTAAATATTATTTAATTGTAAAATAAACTTACAG
>monoID18
ATATTATTGAAAAAGATTATGCATAGATACTATACAGATAAAAATATAATTAAAAATATTTACTT
>monoID19
ATAGTAATATTTATATTAATGTAGTAATTACATGCATTTAATTCATCATAT
>monoID20
AAATATACTTTCTTGATAATAATTATGATTTTCTCTAATCAATTTTAAATTATGATCATAGAAAACTAATAGAATTAAATTAATAATTATTGTATACTAAATTAAGAAATTTTTTTACCTAA
>monoID21
ATTTAGTTTTATACTATTAGTTCTTAATAATTTATCAGATATATAATTTAATTATAATTGATAATTACATTA
>monoID22
AATTAATTTAAATTTTTTAAAATTTAGTTTAACTACTTATATATTTAAATTAAAAATATTTG
>monoID23
AATTAAATAATGTAAATATAGAATAATTTTAATTAATAAATTGACGTATTTT
>monoID24
TTATGATATTAATATAGTATATTAATTCTCAATTAAATTAAAAAATTATTC
>monoID25
TAATCAGTTTTACATATATTTGTGCATATTTATAACATTATTATTTATAATATTATGCATTTAATATACATGCAATTATTTATATTTTTAGTATGAG
>monoID26
TTATTAAAATGTATGTCTATATTAAAATATACATTTAATTATTAAAGATACT
>monoID27
ATTGTCATTGAACCTAAACATGTTAAATATATTTAATCAATAAATTGTACTATTTTAATATAATA
>monoID28
TTCACAGAATTACATTTTAATATAATTTTAGTTAATTATAATAGTATACAGAATT
>monoID29
AATTATTTATTATATATTCATAAATTAATTATTTTTAAAATAAATATAATTAATAATTTAC
>monoID30
ACATACAAATATTAATTGAACATAAAATGATGACGTTATATAAATATTTTTT
>monoID31
TTAATATAATTTAAACATCTAATTAAAAAAAAATAATACATTTTATTTAAAATTATTTTACTCATAATATAATATATTATAAAATATTTAATTA
>monoID32
TAAGAAAAATTAATATCTGTATAATTTAATTTATTAATAGAAACGATATTTTATAATATTATTTATATTATAAGC
>monoID33
TAATAATATAAAAATTAAATATTTAATGATTTATTAGTTGCAATAAAATTT
>monoID34
TCAAAGTAAATTATCGATTACAATAATTGTAATCTGTAATCATAGTACATGATTACTATTACAAATAATATATAA
>monoID35
TATGATATACTATAATTAGTTTATAATATTGAATATTTACTTAAAATAAATAATTTCTTAATTAATTTTAAATTGTGTTT
>monoID36
ATATATAATATATGTAAAAAAAGTAATAATTTAATTAATAGATAAAGCATA
>monoID37
TTATAATCTTCATAAACTATAAAATACATAAATATTTTATATTAATATAAATAACATTAAT
>monoID38
AGATAATTTTTTATAATAAAAAAATTAATAATAATAAAAATAATTATATAATATATAATCTATTAGTGTTTCATAATTTAATATCAAAATTTAT
>monoID39
AATCAAAATATTTATATATAATTATATATAATTACATATAATGATATACATTTGAATAT
>monoID40
AATATATTTATTAATAATCTATGCCTAAATATTATAAATATATTAATTTGTA
>monoID41
TTCATATAAATAATTGCAATATTATTAAGTTAAATCAAAATCTTTTTCAATAATGTATGATTGATATATAATATACTGTAAACAATTATTTAAATATA
>monoID42
TATTATATAATAAATATTAAAATTTATTATATAAAATCAATAACATTAATATTAAATAATTCATTATTAAATAATATTTATTTT
>monoID43
AATATTCAATACAAATAAGTATATATTTATATATTTAATTAATTAATACTTAAACTGAACGAATTTAATCAGTTAATAATTCTTATATCTATTTATAATAATAAAAAC
>monoID44
TTATTTTGCAATATTAAAATAATATTATATAATATATATTAAATTAAAAAATAG
>monoID45
ACATATAATTTATATAATATTTATTTAAATTAAATAATATATTTACACAT
>monoID46
TAAATAGATATTTAATTAATTGATAAGTGATTATATTTATATTAATTTGTAATGGATATTTTATTAAT
>monoID47
TTATTCTTAAAAATTTTTAATTAAATTTTATACATTATTAATTATTATAATCATAAAAATATAATATACAAAT
>monoID48
TATATGTATGTAAAAAACAGATTTGATGAAATATTTTCGATTATATTGTATAAATTAATAAAGTAATTTAATTAAAAATTTTAATAGAAATAATTAGTAAA
>monoID49
ATAAATATAAAATACATTTTCAATGGATTAAATATATTAAATTAATTATAAAATAATAAATAAATAGATATTTTA
>monoID50
ATTTAATTAATATTTGAATTATAATATTTCTTTTTGTACAATATAAAGAAA
>monoID51
TTAAGATTCAATAAATTATTCTTATTTAGTAAATAAATTTAGTTTAATTTAATTAGCTATAATTTATATATTCAATCTTGAA
>monoID52
TAAAATTAAAATAATATTATCAATTATTTGAATTTAATACAATTAATTATAAAAATTAAAATATT
>monoID53
CTTATAATTATTGATCACATATTATAAATATAAACCAAGTTTTAATATTTTTA
>monoID54
AAAATTCATTCATATTATATTTATCATGTAATAATACTTACCATTATTTGT
>monoID55
AATATTTAATAATATGTTAAGAATATTTTACTATAATGCATATATAATGTTAATAT
>monoID56
TACTTTAAAATATTTTATACATAAAATACATAGATTTAAAATAGTTATATTTCG
>monoID57
ACTTTATATATTATTATTATTATATAATTTAACAATTTATAACAATCAATAATTATATTTTT
>monoID58
ATGAAATATTTAATTATATAATTTTATACATATTTGTGCATAAATAAATATATATATTTTACAT
>monoID59
AATGTTTAATAAATGTTTTTATAAAAATTTATTATAAATAAAAAATTAATATTAAATAAATATTAAATAAATATTAAATA
>monoID60
CATAATCAATTTTTATTAATATTAAATATTCAATAATATATTAACATATCATAATTTTAAA
>monoID61
AAATATTAAAAATATTAACATTATAATTATATAAATAGTAAATTTATATCATAA
>monoID62
TATATATTAATCTTCTCTATTATTTTATATTATTAAAATGTAAATATTTTTAAATGAATACTCTAATAATGTTATAGAAA
>monoID63
ATTTTAATATAAATTATGATAATCACAACTATTAATATAATAAAATATTAAGATATGTATAATTATGTAAACTATGAAAAT
>monoID64
CTAATATATATTTACAAATTAAAAATTAATATATATAGTAAATATATTAGTTTATATGTAATATAAA
>monoID65
TATTTTATTAATAATAGAATAATATTAATAAATATTAATAAGTTTAATAATATATTTTAAAAGAAATAATT
>monoID66
TTAAAAATTATACATATTTGAATATTCATAAATTTCTGAATAATATAATATACAAATTA
>monoID67
AAAATTTAATTTTTTAAATTAAAAAATATATATTTATATAAAAATGCAATAATTTATAATACATAAGAATTAATTTTATTATTT
>monoID68
GATAAATTTTTATAATAGATACAATATTATATATAATTAAATTATATTACAATATTCTTTGAAAGAATATAAGTATTTATCTTAAATATAT
>monoID69
TAAATATTTATAAATATAAAAAATTATGGTATAATGAAATTTTATAGATTTGAG
>monoID70
TATTTAATAATTTTACGTGTGAAAATAATGTTTATATTATTATATAATTTAATAATATAT
>monoID71
AACATATTTAATAAAATTAGCTTATAATCTGAATATTTTATTTAATTATATTTTATTATTAAATGAAAAT
>monoID72
TAATATATTTCAACTATTTGCCATAATTAACTAAATTAATTAAATAAATTTATTATTATTTATGA
>monoID73
TTTATTAAAAATATTATATAATTTTAATAGAAAATTAATATTTATTTAAA
>monoID74
TATAAAAAAAAAATTTATAATAAATTTATTTAAACTATAATATAAATTTAAATATAATTTTTATAATTTATCAAATATATGCAAAATAATT
>monoID75
ATAATGATTTATAAAATATTTATTTAATATTTATTTAACATTAATTAAATATTTAAA
>monoID76
ATCTTTAATTGTTGTAATAATATCAATGTGCACTGTTTATATATATACATAATATTTATT
>monoID77
ATATATACAATATTTAATAAATTTATAATAAATATAGAAAAACATTTCAAAAATATATATTATATTAATATAAACATATTAAAATATAAAATG
>monoID78
ATATTGAATAATTTAGAATATTATTTTAATATTATTTTTATATATTTGTAAATTTTTTTAAATATATTAAAA
>monoID79
TATTTATATAATTTTATATATAAATATTATTTTTAAAAATATATCATTAAATATTTATTATTAATATAATTTTTATTATATT
>monoID80
TTTATATAGTCAATATATATAATTATATATAATTATATATAAAAATTCATGCATAATTATATATGATAATTATATAAAATTATATATAATTGTTACAAACAGAT
>monoID81
ATGTTTTGATATTATATTTCAAAATAAACTAAATATAATATATTACAAAATGATTAATTAATTTTTATTTATTGTGTAATATATAAATATATGTATAATATTAGAATAAAATTCTTATAATAACACATAATTAT
>monoID82
AATTAATAATAAATAAAATTAATTTAGTTAAGTTAAAGTTATACATATTATAAATTAAATCAGTTAA
>monoID83
GTTAAATAATTTTAAATTAAATTATAATTAATATTAAATATATATATTAAATAAATGTAAAATAAATATTCAATTAAT
>monoID84
ATAAATTTATCATAATTATTTATTAATTATTTAATAAAATAAATTTAATTAATAAATACAATAATA
>monoID85
AAAATATATATTTAATTACATATATTATATAATACAATTAGAAATAGTACATTATAAACAAAAAATATTACATTTTGAATTCATAAATACTGTAAAATACAA
>monoID86
ATTAAAATATATTATTTATAATAATTATTATTTAAATTAAATAATTGCTA
>monoID87
TAAATTATCTTGATATTTTATAAATAAATATGTTAATAAAATATTTAATTTTCA
>monoID88
AATTGATCATAAAGATTAAGTTTAATTAAATAATCATAGTTATGAATCTAAC
>monoID89
AATTATTAATTTTTAATGGATAACGTTATTATATATTATATAATAAACTAAAATTACATATATATAAATAA
>monoID90
CACTTATATAAATATAAAATAAAAATTATTAGTTTATCTAGATAAGTTTAAGATAATTTAATTTT
>monoID91
AATACTAATTTTATAATTAATATTACAACATAATTTAATATAACATATTCTATCACGAAAATAAT
>monoID92
TTTTTAAAATATTTCTGAAATAATTTAAATTTATAATATTTCATGATATCGTTTTA
>monoID93
AATAAAATATTTATAATTTTATAAAGATTGTATACATATTCTAGACTAAAAGT
>monoID94
TATTAATATTCAATATTTTAGGAATATATTTAATAATATATAGAACAGATTGAGACTATTTGAAATACTTATTTT
>monoID95
ATATATATATATATATTTATAATATATAATAAATATATAATTATATAATATATATATATT
>monoID96
TTTTTGTATCCTTCTTTACTTCTTTAACTGCTGCATCTTTTGTATCTTTAGCAGCCTGCTCAATATCTTTCGCAGTTTCTTCTATTTGTTCTTTTATCT
>monoID97
TTATTAAATTTGATATTCTATATTGTATTGTTATTTTAAATTATGATAATTACGTTATTAATTA
>monoID98
TTATATATACATAAATTATAATATAAACATTTATTTTATTTATTTTCAATG
>monoID99
ATTCTTAAATCATAATATAGAAAAAAATAATAATTATATTTACATAATAAAGATTGCACAAGTATTATTGACATAAAAAGCATATGGCAAAAATCAATTTTAACTAATTGATATATGCAAATTATTAAAAATTAATCTACAAAAAAATTATTGTAAAATTAATTTTACAAAAAATATTACTAAAAATATATAACTG
>monoID100
TTTCCTGATCTCCTCTTTTCTTATTGATCTCCTTTTACTCTTCTTCTTCATTTTTTAA
>monoID101
TTTTATTATTAATAATATATTTACTTATATTAAAATTACAAATTAAAGTAA
>monoID102
TAATATATATATATATATATATATATATGTATCTCGTATATATCGATGTAAAGTATTAAATAGGATATATATTTGGTTATTTATT
>monoID103
TATTAATAAAATATTATGATAATTAAATATTTTTTAAATTACTTGTAAAGATTTTAATATTTAATTAAGAATTCTAAAAAAA
>monoID104
ATTGTACATAATTTAAATTTTATACATAAAATTACATTGTTATACAAATAAAATTTTTCATGCTTCATA
>monoID105
TTAATATTATATAAAGTATATTTAGTATTAACTATATAAAGTATATAAAATATATGACAAAT
>monoID106
ATAAAAATAAATTTTTTTAATATACAATGAATATAAATTATACTGCTTTTATAGAGTAAATGT
>monoID107
TATAAATACAAATTTAAAATATTCAAAATAATTTTATAAAAAATTATATATCATATTTATTTTTAAAATTCCATAATTTAGTTTTATTATAAAAAATATATGA
>monoID108
ATATTTAAATAATCATTTAAAAATATTTATTTAACATTAATTTAATATTTATTAACATTAATTTAACATTAATTAA
>monoID109
TATTCATAAAATTAAGTACTTTATTGAATTTATATCAAATATAAAAATTATATAAAATAATCTATTTTAA
>monoID110
ATTTATATTTATTTTTTATATTTTAATTTTTATTTAATAAATATGATTA
>monoID111
ATTTACTAATTACAAATTATAAAGAAAATTAATTAATTAATAATGGATATAATT
>monoID112
TATTATTGTATAAATATACTGTAAAATATTATTTTTTACCATAAATTTTATTAGAAAAA
>monoID113
TATAAATTGCATGATATATAATATTTTAAATAATTAAATACTATATTCAGTTT
>monoID114
TAATAAAATTATATACAAGTTGTACAATAATTAATAATTAAACTAACAATAGAAAAATAGATATAAATAAAATACAAAAGTTCA
>monoID115
TATTCTTTTAATTTTTAATAATTTTTATAATATATAAGAATATTTATAGAAA
>monoID116
GTGTTAAATTTTATACATTGTAAATTATTTTAAATAACAATCATAAACCTAT
>monoID117
TAATAGATTACTATAATCGATATACATTATATTAATTTTAATAGATTATTATATAATTAATATAAAATTTGTC
>monoID118
TGTTATTATAAATAATTAATGTAAAATAAATTTTAAATAAAATTATTTAATTTTAAAT
>monoID119
ATATAATTAATTATGATTAAAATAAAACTTTTTTAAAACTTTAAAATCATAAAT
>monoID120
CATTTGAAAACTATTTTATTATAACATAATTATAATGAACATATTAAAATTTTATATAATTATAAAATTATTTTTAATAAATATAACGATATTAATTTAATAATATTATATACGTTTTTATGAGCAAATATCAG
>monoID121
TGTAATATATTAAAATGAAATGCATGTAATTAATTTTAATACTACATATAATTTCATTATTATAAAA
>monoID122
ACAATATTATTATATATATAAATCGATATTATAATAATTTTAATTACTTTCAGCAAAATAAATATC
>monoID123
TTAAATATTTAATAAAAAAGTGTATAAATTATATTTAAAAATAATTACAAAAAATGTATATAAAAAA
>monoID124
TAAATAATTTAAAATTGTAATTTCATATCTAAAAACAATTTTTAGTATATATCAATAACAAATATTTATT
>monoID125
AATATTTAAATATATTAATTTATATTTATTTTTTAAATTTTTTATCTTAATA
>monoID126
TTGATTGTATAATACTAAATTTAGATTTAAATTAAATATTGTATTATTATTTTTTATTAATAGTATATTAATTAAAAAA
>monoID127
ATATTGTAATTTATACCTTTAATATATAATAAATATGATGAATTGATTTAGTATCAGGAT
>monoID128
AAATACAAATAAAACTAATAGACTATCATATATATTGTTGAAATATTTTT
>monoID129
TTATTTTATAAAATGATATTTAAATGACTTTAGAAGAATTATATATAAAAATAATATATTATAAAT
>monoID130
AAAATATAGATATAAAATAATTCATTTTTTATAATATAAATTAATAATTATAATTCTAAAAATATTAATTATTAGCTTATAATTTATTGTTAAAAATGTTATTAATAAAGATGATATAATAGAAACATTTTATTG
>monoID131
TAACTATATAAACTTGCAATTATATTACATTAATTATATTGTTATATACATTGGTATAT
>monoID132
ATTTACATAAAATTACATGTTATAATAAATAAATCTATATTCGATTAATAGAAAAGTGTTT
>monoID133
TTATTATAATGTATATTAGCTTAAAATTTATCTTAGATAACAAAAGTATTATATTTTTATTTAAA
>monoID134
AATAAGAGAAATATTTTATGATATAATATATTATAATTTATTTACTATTAACTTAAACTTAATTTATA
>monoID135
ATTCAAATAATATATATAAAAAATTATAAATATTTTACATTACATTTTAAAT
>monoID136
TAATAAATTTATTATTTAATAAATTACAATAATTATAGGTCATTATTTTTATTAA
>monoID137
ATATGAATGCTTAAATCAAATTTAAATATTTGATGTATTTAATATGTAAGTAAATTAAAT
>monoID138
ATAATTTATATATATAAATATATTTGTATTTAAGTAAAGATAAATTTTCTAATTCATTTATAAAAGTATTTATAAT
>monoID139
AAATTCATATTAGCAAATAAATTATGTATTAAAAGTAAATATGTATATAAGTATTTTATAAA
>monoID140
TATTAATGAGAAATATAAAATGTATAAATATAGATATTAAAACATTAATTT
>monoID141
ATTAATATTAAATAAACATTCAAAAAATAATTAATACAATCATTTATTCAATTAAATAATTCATAAAAATAATTAAATAA
>monoID142
TTATAAAAGATATTATTAATATTACAATTAAATATACATCTATGAATAATAACT
>monoID143
TTCCTTATCTCACTATCATCCCCTCACTCCATTCCTCCATCCTCTCCTCACCC
>monoID144
TAATTTTAACTAATATTATAGAGATATTTAAATTTTTAAATGCAATTTAAATGTTA
>monoID145
ATTATTGTATCAACTATAAATAAATTTAATTAATTTATAAATAAATGTAAGTGCATGTTTAATTTATAGAATAATTAGCAAATTCTATAA
>monoID146
ACAATATTTTATTAATTATTTTAAAAAATATTGTCTAGTATAAATTATAAATTTTTATATTAGC
>monoID147
TACTTATTATATTTATAAAAAATAAATAATTCTTTAAATTCATTTGTGTACATATCA
>monoID148
GTATAATAAAAATAAATTATATTAATGAAAACTAATAATATTTACTATTAAAAAAAAATTTTATATATCAAATAGTATATACTAT
>monoID149
GAAGTATTTTTATAAAGTACATATCACTTGAATTAAATTATACAATTTTAA
>monoID150
TAATTATGTATAATTATACAATATACAATCATTTATATATAATTATATGTATATTTCAATATATACGGATACATTTGATATA
>monoID151
TGAGTAGTAGAGAAAGGAAAGGAGAGGGAGAGGTAAGGGAATAGTGAGGTAGAAG
>monoID152
ATATTACACAGTAATAATAACATTGAAATATTCCAGTAATATCACAGTAATATTACTGTG
>monoID153
TATAAGTAAAATGTTAAAAAACATGTACAGATAATTAGATATAAATCTTGA
>monoID154
TTTTTAATAAAAATAATATTATATAAATTTAGTTTATTAATAAAAAAATATATAA
>monoID155
TTATATTATTATAGTTACATAAAGTTATCAATAAGTAATAACATAAATTCTTATATATTACACGA
>monoID156
ATACATAATATATTATAAATATTAAAATGCAAATATTTCTTAATTAAATAAATAATATTAGATTT
>monoID157
AAGTAAAATAAATATTTTATTATAACTTAATATATACGATATTATATAAATAATTATTAAA
>monoID158
AATTTTAGTAGATATTTATAAAAATTTTAAATAATGATGGAATAAAATATTATC
>monoID159
TCTCCTCCTCCACCATTTTAATTCCTACCTACCCTTTCTCATTTCTTTCTATTTTTTCCCTTCTCCCCC
>monoID160
TAAAATATTTAAATATTTGTCATTTGTAATATAATAAAATTTATTTATATTAAAA
>monoID161
ATAATGAATGAATATTATGTATATTGAAAATATTTTAAGAATTTGAAATTTATTAA
>monoID162
TTATAATATATAACAATTTATAAAAATAATACATTTAATATCTAAACTTATAATTTAACATATTTAAAAATTACA
>monoID163
ATTATATTTAAAAATAAATAATTTAAATATAAAAATTTATGTTTTCAAAAAA
>monoID164
AATATAATAATCGCATATTTCTCAATTGTATCAAGAATTAATTAATATGTTAAATAAAATAT
>monoID165
GTAAGTTAACATTAATAAATATAAATTTACAAAAAAATAAAATATATATTTTAATAAATAATTTAATAGAAAATTAATTCTAAAAA
>monoID166
ATGAAATATTTATTATATAATTTATATATTAAATGAAATAAATCTCATTAATTAATTTTGCCTTTTA
>monoID167
ATTTCAAATAAATAATTAATATAATATAAATATTAAATAAATTTTAAATAAATATTAAATTAATGTTTTTTTAAATATT
>monoID168
TATATAAGTATTAATTTTTATATTTAATATGTTCTTGTAATGTTTAACATCATAATGT
>monoID169
ATGTAATATTAAATAATATTTGTAATATATTATTTTAATATTCATAAAATATATTAATATTAT
>monoID170
AAATATAATTTAATTATTTATTTTTTACAAAATAATTAAATAGTTATTTATTGCATAAATATCTATTATTTAAAAAATATTAAAAAATACAATTCTGAAATGCTTTTAACAATTAATCTCTATTAAAAACTAAAATTAATTTTCTAGTAATCAATTCTATAAACTTGCAACTTTAATATATTTCAAATTTATATACTATTAAATTTTTGACATTTAAATATAATTAATAAATT
>monoID171
AGAAGAAGATAGAGAACTAGTCTAACAGAAACGAGGAGACATAGGAATAGAT
>monoID172
TTATAAAAAATTTATTATTTTTTATTATTATATAAAATATTAATATCTAATAATACAATTATATATTAT
>monoID173
TATTTTAAATAAATAATAATAATTATATAATAAATTATTAGAATATCATAATTAAGAAATTGATAATTTTAAAATTAAAGAAATATAACAAAAAGAAATATAAAATTAT
>monoID174
TGTTAATTTGCAATAAAATTTTTATTTATTTATATTAGGATAAAATAATAA
>monoID175
TAAATAAAAATATAATATGATTAATATATTACTAAATGTTTATAAAATTATAATTAACAAGTATTATACATTAATATAAAATTCTTGTGATAAATGATAAA
>monoID176
TGTTTATAAAAATTTAAAATGATCTATAAAGAAATATTATATATTTTAGTAAA
>monoID177
AAATATTATAATGTTTGTAAATAATTATTTAATTATATTACATAATTTTATTTAATGATTAATTTAAATAAAAGAAAAC
>monoID178
TAGTAATAAAATAATTTATCGTGAACAATAGTCAATAAAAATAAAAGTATTTCTATTAA
>monoID179
TTCATATAATTTTTTATTGTACTAAAAATATATTAGAATTTTTTAAGTATTAATTAATTTAATATTATTAAATAAAAATTTATTAAATTACGAAATTAAAA
>monoID180
TATTTATACATATATAAAATAATGATAATATTACTTATATTAAATTAATTTTA
>monoID181
ATATAAGTATTTATTATATTTACACTACTATAATTTTTATGCAATATTTTAACATAAAATTTAAAATTTAAATATTTTTAT
>monoID182
TTTATTAATAATTTTAATATTATTTCATAAATTTTTTTAACATTTGCATTAATATATAATGAAATTAGA
>monoID183
ATAAAATAAAATTATCAGATCATTAAATATAAATAAAATTATCATATAAATTAA
>monoID184
ATTTATAAATTAAATAATTTTATTTTAAAATAAATATATATATTAATGAATTAAATTT
>monoID185
AATATAGCGTATATTTAAATTTATTATTTTTTACACGATTTAATTAATTATTTATAATAGTTATTAATTTTAATCTTTAT
>monoID186
AATTTATTATATAGACCTTATTATGAATTTTTATTATTACAGATTTAATTTAATTATGACTTTTTTTAAAATAATA
>monoID187
AAAAAATATTGAATTATTATACTTATAAAATAATTTTTACAATAATTTTGGACAATAGTATTAAAGATAAAATTTTT
>monoID188
TACATAAAAATTTAATATTTAAATGTTTCAATATATTTTATGTTATAATTATATTATT
>monoID189
ATGTATGTAATAGTTATTAAAATTATTTTTTAATATATTAATTATTATGAAGTCAATAATATCATAAAAATTAAAAGTTTCAATAAATTAAATTTTTTAA
>monoID190
AATAAAATATAAAAATGTATATTAGTAATTCACTAGATATTTTTATAAAATTTTTTATATTTTATAATTAGATATTTTTATATTTTTT
>monoID191
AATATTACTATGTAATAATCATTAATATCTATATATAATATCAAATAATATTTCCTGTAATATTCAGT
>monoID192
AATTTATATATTGTTTCATCTAGATAATTTTAAGATTAACATTATTTAAATTTAAATTATATAGATAAAAGA
>monoID193
ATATTATAAATATTAGAATTAAAGAAATCTAATTATTGATTAAAAGATATATTATTTTCAATACA
>monoID194
AATATAAATATTTAATAATATTTACAGTAATTAACAATAATTTTAATTAAACTTTTAGTT
>monoID195
CATTTTGAAATATTAATTTTAATTTAAAAACTCAATAAGTAAGAAATATTAAATATA
>monoID196
GATAATTTAATTAATAAAAGTATTATTAGATTTAATATATAGAATATAAATATATTCAAATGAAT
>monoID197
ATCTCTCTATCCTCAAATCCATTCCAAATCCACTCCTTCCTTTCTTCCTCCATCTTCTCCACTTCC
>monoID198
TATAACATTAATATATATTATTACTATGAAAAAATACTTCTTAATTAAATAGTGAAATATCTATATTAATTATAAGTAAAATATAATAGATATCATTAA
>monoID199
AATATTAATTTTGATTCATAAAATTTTAATAATTACTATAATAAAAACATATTTATATTGTTGAAATTGAACAAATTTTATA
>monoID200
CAAGAATATTATATACAATGAAATTTAATATTAAGGAATATTTTAATAATATTTAATATAAATTTAAAGTAATACAT
>monoID201
TTATTTACAATTACTCATTTTGTAATTTTAATAATTAATAAATATTAAAAAAATTTTGTAATTTATCTTTTAATAGAACTCTATATACTATTTCAT
>monoID202
AGCAATATTGCAATATGATATATAATATAGCAATATTGCAGTAATATTAC
>monoID203
TTAATATATTTTTTAAATATTTTATCTTAATAAAAGTTAAATATATTAATTTATATTTATTTTTTATATTTTAATTTTTAT
>monoID204
TTCTATCTCTTTTCTTAACCCCTCTATCCCTTTCTTCCTCTTTCTCTGTCTCCCCC
>monoID205
CTGATCAACGCTTGTTCAATGCTTATTAACGTAATACACGTGAGATATCGCATAGAGAACGTTTTATTTTAAATTCGCGTTAAATAACGCAATATTTGGTTTTTACTG
>monoID206
AATTAATATAATTATGCATAATTTTTATAGAAAAGTATAAAATTATATAAAATATATAAAAATTATATAATTATATAT
>monoID207
ATATAATATTTTTAACAAAAAATAAATTTTTTTTTGAAGCAATATAAAATTTTATAAAATAAAAGTATTATTTCTTGATATAA
>monoID208
ATGGAATATGATTAATAATAGTTTCAATATGTAAATATACTTATTACATCATATTAGAAA
>monoID209
TAATATTTATATAAAATAATTAAATAATTGCAATTAAAATAATATTATAATTAATATTTAAAAA
>monoID210
TATTATATTATATAATATTCTGTATATTATTTATTTAATATTATTGGAATATATATTATATTGATATATCCAA
>monoID211
CTCCTCCTCCCTTCCTCCCCATCTTCTTTGTTTCTCCACTACACCCCCTCTCTCACTCC
>monoID212
ATTATACAATATACATTCAAATAATGTACATAATATGTATTAAATAATGTACATTTAAT
>monoID213
ATATTAATATTACTAATTAGTCAAATCATAAATTATTTTTATGTATTATATATGAGTATTATTA
>monoID214
TATTAACAATTATATATTTATACATAGATAAAATATTAATATTATATTCTATAAA
>monoID215
ATAAAAGTATAAAATATATAATTAATATAATCAGATAAATTATAAAATATAAAAAATTATTTATT
>monoID216
ATTGTACAATATGATAATTGATCTTATATTCATATATTCTATTGAATATTCATAAAATATGTATTTAAAGT
>monoID217
AATACTCATATTAACATTTTATTAAATTTTTATAAATATTTAAATCTTTATTGAAATAAATT
>monoID218
ATAATGATTTAGAAAACATTTATTAAACATTTATTTAACATTTATTAATTATTTATTTAACATTAATTAAATATTTTAA
>monoID219
TAATAATTTTAAATATTTAATAAAATTATTACTTTTATTAAATAAATATT
>monoID220
TATAAAATTCTATAGAAATTTTAAAGAATTTAAAATTTATATAATTTTGAAGAAATCTGAAAATATGTTAACTTTCTCAATATATTTATAAAAAATATTAAAATTTAAATAAAACAATTTATTAGAAATTTTTTAAAAAAG
>monoID221
TATCTTACTAATAAACTTTATAAATACATCTTATAGTTATTAAGTTATTACTTTATTTTA
>monoID222
TTTCTCCCTCTTTCTCCTCTCTCTTATCTCCTCCCAACATCTCACTACTTTCTTTCTTTTACCTTCTGCCAA
>monoID223
ATATATAATAATTACTTCTAATTAATATTTGTCATTTATATTTCTTGTTTAAACTTCT
>monoID224
ATAAAAAAAGTATAATTTTAAGTTGTAATTTATATTAATTTCAAGTTGTTAAATTA
>monoID225
AGAAGAGAAAAGGTAAGTGGAGGAGATAGAGGAGGAGGGAGGAGGAATGTAGGGAGAGAAAAAAGGAAAGGA
>monoID226
CTCTTCATCACTTCTTTGCTTCCTTGCTATCCTCACTTCTCCTCTCTCTCTCTTCATTATCCCT
>monoID227
TTATCAATTTATATAATATTCTTATATATTTTATAAAAATTTTTAAAATATTAATTTTATATGAATT
>monoID228
GTACGGGTGTCACCTCCGGGAGCGGACGTCACCTCCGACGGTCCGAATCGCACTCTCTACCGTAAAGACGAATCGCAGCGTGTTGCTTTC
>monoID229
AAAATTATTTTTATATATTATGTATAGAGAAAAATTATAACAATATTTATACAATAAATGTATGAAAATCAGAAATTTTTTTTAATAAATTATCAAATATTAATT
>monoID230
TTTATTAAAATATTTAAAAATGAATAAAATTAATCATTATTTAATATGAAACTAAAAAATTAATTTTTTCATTACTATTAAATATTATTAAGTT
>monoID231
TCTCTCCCTTTCTTTACCATTCTCTGTCTCTCTCCTTCCCCCCTAACTCTCCCACCCACTTAC
>monoID232
TACTCATTTCCTTCTTCTTCCTCTTATCCTTTCTTCTCCCCCTTTCCCCTTTCTTCATCCATACCCCCC
>monoID233
TTATTTTTATACGTGTTATAAACGTAAATAAAATTCTGATATTTTATGATACGTTATTTAAACATAAAATTATGCAAATCATAAACGTATTAAGAAACGTTTATTTAAATAGTATATAATAATATTTAACA
>monoID234
ATACTGCGACATAATAATAATTCTGAATTTTTATTATATATTGATATAATTTTAATTCATCAAATTATTATT
>monoID235
GAGGGAATGAGGGGAAGTAGGGATGGTGAGATGAGGGAGGAGATACTGGAGGTGATGAAGGAAGAGGAGAGAAGG
>monoID236
TTATATTATTTATTATTTATATTAATGGCTATTATTCATTAATTGCGTTATTCGTTATTCAAATTATTCATTAT
>monoID237
TATTAATACTATGTAGATTCTTAAATTTTTAAATCAATTTAAATGTTATTAAATT
>monoID238
TAATATTTATTTGTAACATAATAAAATATTTACTTGAATTAATAAAATATTATTTCTTTAAAG
>monoID239
AAGTGAGTAATATAATATATATAAAGAAGATCATTTTATCATATAATTTTATTATTAATTTAATTATTTTA
>monoID240
TAATTATATATAATACAAAATAATCTATGCTATAATATAAAATTGCACAAATATATTATTTTACAA
>monoID241
TTATCATTATTATCTATACTATTTATTATAAATTTTTATTTAGCATATTATTTTTC
>monoID242
TGTTTTAATGAGAAATTTTAATATATTTAATAATTTAAAAATGTTTTTAAATTTTT
>monoID243
TATAACATTTAATTAAGATCTACATACAAATATTTTATATTTATATTTG
>monoID244
TAAATTCAAGTAATAATAAAAATATATTATAAAATTTAAAATATAATATAAATTTGTATATCAAAAATCTATATGTTAGAATTTCCA
>monoID245
TCTTTATTACTATTAACCTTTTCATCATTAACAATTATTATAACTATTAACC
>monoID246
TTTTAATGCTGTAATAGATATTTATTATTAAAGAATTTTATTTTATATTAAATTTGTTTTATATTAATT
>monoID247
TAATTGTATAATATAAATTTAATTTGAAAATAAAAGTTTATATAAATTAAATATAAAAAAATTAAAACATAAAAGTATATTTTTATATAAAAAATAGTATATATATG
>monoID248
TATCAATTATAGTAAATATTTATAAATTTTTAAAATAATTATCTAATAGAATGT
>monoID249
TAAATAATATTAAAAATATTAAACGTACATATAACATTAATATATAATATTCTTACAATATT
>monoID250
ATTACTTTAATATGATTAGAATATTATATGAATATTAAATAATATTAAATAAT
>monoID251
ATCTATTAATATAATATTTTTAAAAATATTTTTATTTATTAAAAAAAACGTGTACT
>monoID252
GAATATAAAATTGGAAAAAGGAATTAAAGGTGTTTGAGAAGATAAGGATTTTT
>monoID253
AGAAAAAGGTAAAGGAAATAGAGAGAATGAGAAAGGGGGTGAGGAAAAGAAAGAGG
>monoID254
TTGAATTTTTTAAAAGTTTTTATTACATGACATAAATATTTAAAATAGAAAAATAATTTAAATTAATGTTTATAAATACATCCTAAT
>monoID255
AATAATCTGATTATGAAATCAATAATCATTCATAAAAGAACTATTGAACAATGATTATTGCA
>monoID256
TTTTTTATAATAATAAAAAGTTCAATATAAAATGAATTTATAACGATTATATAATTACGAATGATAAATATATAGAATAATATATAAGAAATTTTTTAACGAAAACT
>monoID257
CAATAGTTATAATTTATATAAAATAATTTTATAATTATAATTTATATAAAACGAAAATATT
>monoID258
TATAAAATATTGATATTTATAATGAATAAATTATTATTTTAAATGAATATATATATATAATATTAAGATA
>monoID259
ATATCGCATTATAATATTGCTATAATATTGCAGCAATATTAAAATATGAT
>monoID260
CTCTTATCCTCCACTCCACTCCCTCCATTTCCTCTCTCCACTCTTTTTCCCACTCCCCCATTTCAATCC
>monoID261
AAGAGAAAGAAGAGGAAGAAGAAGGAAAGATAGAATATGAGAAGGGGATAAGAAGGAAGGAGGAGAAGAGAGG
>monoID262
TTTATGGACTTTAATGGACTTCATCGGACTTCATCGGATTTCATCGGACTTTATCGGAC
>monoID263
AGGAAGAAAGGGAATGAAAAGTAGAGAAAAAGAATAGGAGAGTAAGAGATGTACAGGAAGAAGAGG
>monoID264
TATAAATATATATATAATATGAATATATTATGTATAAACAAAAAATAAAATAATGATATTATTATTCAGTTTATTAATATTGATATATTATAGCTTATAAAATTTATCTTACA
>monoID265
AATATGCATTGTAAAATATATTTAAAAAATACAATCTCTTTGTACTCGATTTTCAAAATTTAATCACTATAAATAATGAATTATTTTCT
>monoID266
ATTAATAGAATAAAGAACAAAGAAAACATTATAATTAAAATAATTATAATAAAACAATTTTATTATAAGGAAA
>monoID267
ATAATGAATGATTAAAACATAAATTTACAATAATGTATTAAAATAAAGAATTAATAACATT
>monoID268
ACATCTTATCAATTGAGAAATAATATACTATTTCTTCTTAAAGATATAACTTTTAATATAATAGTAGCTATTATAAAACTAATATTTAATATAGCTT
>monoID269
AATAATAATTTTCAATATTTTATACATAAATTAATTTTTAAATTAGAAAAAAGTTATTAAATTAAAATTTAATTTTAATATTTG
>monoID270
ACTTATAATAATATTAATCATTATATACTTTAGAGAATATAAAATTGTTTTAAATTGTAAAAATTATTACA
>monoID271
TATAATAAACATTACTATCTTATAATAAAATAATATAATAATATAATAATAATCTATTACAATAAAA
>monoID272
TTAAACAACTAAAATAATTAATCCAATAGAATAAATTAAATATTACATTGATATAATAATAAATTA
>monoID273
ATTTGTAAAATAATTGAAATGTTAACAAATTAATTATAATTGAATAATATAATCTACA
>monoID274
ATTTAGTTACATTAAAAGTTATACAAATAAAAAATTAACTTAGTTAAAGTTACATTAAGATTAAATTA
>monoID275
TATAATTATTTCTCTTAACACTATTATAATTAACATTATATTTATAATAATGAATAATTACATTTACATAA
>monoID276
ATTATTCAATATTACAGAATTCTAATTATAAATTTTTATATTATTAAAGATTAATTGT
>monoID277
GTGTGTGGAAGCGAGAGGAGTGTAGAAGTAAGGATAGGAGTAGTGAAGAGAAAAGGGAGAGAAGGGAAAGGTGAGAAAGAGAGAGAGAGA
>monoID278
ATTTTTATATTTAATTTTTTAATTATTATTAATTAATTTTTTAATTAGTTT
>monoID279
TTATTTTTCATAAACATTTATTTTTTTATTTATGCATATATATTGAATAAAATATTTATAGTAATAAATAATAATATTTGTTATATA
>monoID280
TAATAATTTATTATAAATAATAATATTAAAATAAAACGAATATATAATTTGTTCATTATTTTGATAATAATTAATTAATTATTTTATATAAA
>monoID281
AATATTCGATGATAAAGTGAATATATTATAATATTAAATATAATATTCATATAATATTATAATAGTATTAAAAT
>monoID282
TGATATTAATTTACTTGTCAAATTTTTCTGAATATATAATGATATTTATTTATAAAGAAA
>monoID283
TAAAATTAACTGATAAAAACAATTATTTATATTAAAGTAAAAATTATAACTTT
>monoID284
TCATATAATATTAAATTAATATACAATATGTTGAAAGATTACAATATTAATTTAAAAATATCATTCAAATTAATACAAAATATTTGATAACATAA
>monoID285
GAGAAAAATAGAAGAGGTAGAAAAGAAATAAGAGAAAAAATGGAAGTTAGAAAAGATGGC
>monoID286
ATTATAAATATCACAAAAATATTTATAAAATCTGTATAAAATATTATAAAAATTAAATTTTTATACTTATCATGTTATATAAAATATATCTATATCATTTTTGTAATCATAGATTAAATAGATCATAAAGTTTT
>monoID287
CATATACATATAAATAATTAAATAACAGTCCTTATAATTAATTTCTACTTAATTAGTATCAATTATTATGAATATATTAATAAATTATTTATTAAT
>monoID288
ATAACAATAAAGTTTACTTATAATTTTATTTATTACTAATCAATTATTGTAATTATTATTT
>monoID289
TTATGTTAATTGTATCATTATATAATCAGATATTCATGTCATATATTATTTTGATATTTGCATTATAAATTTTATTATTTCTTAA
>monoID290
TATATGAAATGTATATACATATTATATACCATAATGTATATTTAAATTATG
>monoID291
TATATTATTGAATTTTTAAATCAATTTAAATGTTATTAAATTTAAATAATACTTTG
>monoID292
AGATAGAGGAGATACAGATAAGGAGAAAGGTAGAGGGAGGGTAGAGAAGGAAAAGGGAGGAAAGGAGAAGGATAAAAAAGAAG
>monoID293
AGGGATTAAGAGTAGGATGTTGGAAGGAAGAGAGGGAGAAGGAAAAAA
>monoID294
GAAAAAAATTAGTTTCAATAAAATGATTAATAAAACTAAAATTTTCATTATTAAAATACTTGTAATATAATTTTTATTAAACAATATTAAAAAACTTTTTATTTAACATTCTATTT
>monoID295
TATTAATTAATGTATATTCATAAATAAAAATATATAAATATATAATTTTATTGTACTTGTTGTATTTATTGAG
>monoID296
TAGAGAAAGGGAATGGGAAGAAAGGTAGAAGAGTATGAAGGAAAGAGGTAGAGT
>monoID297
ATAAATAAAAATTTATTCATTATTCAGCCTATTGTAAATAATAAATAAAAATTTATTTGTTATTCAGCCTTTTGTAAATA
>monoID298
TTTAATCGTTAATTATAACTAAATTAATTGATAAATAAATTTTTAATTATTAATTACACAACTTATGCTATTAAGAATGAAATT
>monoID299
TAATTAAATTTTTATTATATTTAATTTAGTATATTTAGTAAAAAATAATATATTATAGATAAATTAATAATATTAATC
>monoID300
GAAGAGGAAAAGGAGGAGAGAAAAAGGTGAAGGGAGATATGAAGAGCGAAAGTTG
>monoID301
TAATAAATTTATTTTATTAAAATAAATATAATTATCATTTAAATTATTTATAAAATTTT
>monoID302
TCTTATATAATTATATATAAATGATTTTATATGATTATATATAATCATATATTATATATAAT
>monoID303
GTGAGATGAGAGAAAGGAGGAGGGGGGTTAGAGAGAAAAATAAAAAGAGTAATAGAAG
>monoID304
GTTATCTATGCGATATCTCACGTGTATTACGTTAAAAAGCATTGAACAAGCGTTGATCTGCATTAAAAACAAAACTATTGACGTTCTCAGCGCGAATTGCAAATAAAAC
>monoID305
ATTAAAAAGTTATATATAATGAAATATTAAATATTAACGAATAATATATTTT
>monoID306
TTATTGTTATATTATTAATAATTTAAATAATAAAAAAAATGTTACTATTTTATAATTCTATT
>monoID307
TATTTTTTATAAAAATTTTATTCATAATTTAATTAAAATTTTAATATATTTAATTAAAACTATA
>monoID308
AAATAATATGTAATATAATTAAAAATATTATAAATATTATTATAATAACTATTCAATAAGAATTATTATTCACATAACATTTTACATAATTATTAATTTAAAAG
>monoID309
ATGATATTAAAATAAATACGAATATTATTAAACAAATTTTACAATATTTCCAAAATAATATATTCTAAGAATATTATATGTATAAAATTTATATAATATTTT
>monoID310
ATTTATATATTTAATTTAAATAAGATAAATACTTGAATAAATATTTCAATTTAATTTTTTCAGTTTAAAT
>monoID311
AAAGAGGGAGAAGAAATGAGGATATAGAGAAAAGGTTAAAAAAAAGTAATATATTGTATAGGTTTATAACAA
>monoID312
AAAACACGTGAGATATCGCATAGATAACGATTCATTTGCAATTCGCGCTGGGAACTTCAATACATTCGTTTCTGATGCAGATCAACGCTTGTTCGACGCGTTTTAACGT
>monoID313
ATAAATAATATTTTTCAAAATTAAATTTTAATTCTATTAATTTAATTTTAATATAATTAATTTATAAAAATAACTTTAAATTATAATTTAAT
>monoID314
AATATTTTTTTAATATATAAATTGTCGTGGTAAAGATTTATAGACAATAAATAATATAATACTTATAAAAAATTTATA
>monoID315
TTATAACTATATTGAATAAATATTTAATTATATTATTTAATATATATTTATTAGAATATAAATAATTATTAAATCAATATATAAA
>monoID316
AGGAGGAGATAGAGGAAGGGCGGAGATAGAAGAAAAGGTGAGAAAAGTGGAAGACGGGGGAGAGGACGAGAGAGG
>monoID317
TTTATAACATAATAATAATAATTAAATTTAATTATATTCTCAAAATATTTGATAATATTTTGAAGACTAATATTG
>monoID318
AATAGATTAAATATATATACATTTTACTATAAATTGTAATAATTATATACTTACAATTTACGTAC
>monoID319
TGAATATATGTAAGAATGTTAAAATTTTTAAAATAAAAATAAATAAAATTAAGAAGAATATTAAATACTGTTGGAAAGTTTTTTAAAAATAACGGG
>monoID320
TATTATAATATTATTTTAGTCAGTTATTTTGTTTATTTAATATTAATTAACTGGTTTATGAGAGGGTA
>monoID321
TAGAATTAAAGTAATATTTATAATCGTAATTTTTTTATCTCATAATAATTATAATTTCATTAAGTATATCTAAAACA
>monoID322
TTTTATATTATTTTATTCAAAAATCTTTACCTTCTTTAACATCTTTAATTCCTTTCTTCATTTAATATTATTTCCATTCTACACTTCTTCAATCCTTCCTACTTCATTCCTTCCT
>monoID323
TATTTAATTAATAAACGATTATTTATTAAAAATGATATTTTTAAATTGAATGAATCTATACATTGATATCAAAAAACATTT
>monoID324
TATTTAATTATAAATAAAATATGTAATTAGTAAAATAATGCAAAATTTTTATTTAATGTT
>monoID325
AAAATTTCTTAAAAATGGCAAATATTAATATTTTGAAAAAGAAGATCAGAAAAATAAAGACACTAATAAAATACAAATTTAAAG
>monoID326
TAAATATTATAAAAATATTTAAAATAAATGTTAAAAAACTTTTTAATAAATTAGTTTAAAAA
>monoID327
AAATTTATTTGATAATATAATATATTTATCTATTTATTAATTATTTCAAGTTTAATTATAACTG
>monoID328
AGAAGTTGAAAAAGAAAGCAAGAAGAGAGCTTGGGAAATGAAGAGAGAATTAGAGGGAGAGGGAAGAACGTTAGATTATGTAGTGAGAAAAAAAAAGAAAAAA
>monoID329
TATTCAAATCTCATATATCTTTATTATGTAAATTAATTTTTATAGTATAAAAATTTTTTTAATTTTTACAATAATATTTAGATTATAAGAAAGT
>monoID330
TATTTAACAATTTATTAAAATACTTAAATTTTTAACTAAATATATATTTTTTATAATAAATATACATAATTATAATATC
>monoID331
AATATTTCTGCAATATTACTGTAATATTACAATGTGATATATCACATTAT
>monoID332
TAAATCTCAATATAATTGAAATATATATAATTATATATAAGTATATATAATTATACATGTAT
>monoID333
TGTAAATAATGAATAAAAATTTATTTGTTATTCAGTAACTTGTGAATAATGAATAAAAATTTATTTGTTATTTAGTCTCT
>monoID334
ATTATAATTTATTAATATAAAATGAACATCTTGAAATTTTGTTTATAATTTAAT
>monoID335
ATGTGAGGATAGGAGAAGAGGAGGAAGGAAATATAAGAATAAGAGATTAGA
>monoID336
TATTTAATTTATTTTTGATTTAATAATTTATTTATTTCTATTTATAATAATGTTTATTAAATGTTATATAAATGAGTATACATAATTAACAAAATATTT
>monoID337
TAAATTAATATAAATAGTTTTTAAAATTAACTTTAATTTAATTAAATTAGATTT
>monoID338
ATAATATTACATATTCGTTATTAAATAATATTCATGTTATATTATTTAATATTGTA
>monoID339
TTAAAAGTTAATTTTAAAAAATATTAATTTTAAATTAAATTAGATTAAATTAAATTATGTTAAA
>monoID340
TTTTATAAATATTTATTTTTTATGAATTAGTCATTTCAGAAAATAATTTCAGTTAACATTTTTTAAACATTTATTTAACG
>monoID341
ACAATATTGCTATAATATTGCAGCAATATTGCAATATGATATATCATAAT
>monoID342
AATAAATAATGAGTACTTAATCAATACTTTAAAATAATAATTAGTTATGTATTCGTTATTATTT
>monoID343
AGAATATTATATGAATATTATATAATATTAAATAATATTAATTTAATATTATT
>monoID344
AAAGTGAAAGTAAAGGAGAAAGGGATAGAGGGGATAAGAAGAGATAGAAGAGAATAGAGTTAGAGGAAAAAAAGAGGAAAAGAAAAAAAAATATAAGGATAAAA
>monoID345
TAATTATTTAAAAATTATTTATTAATATTTTATTATAAATTATTTATAATAATTCAAAGTATATTTTAAAAAAAGTACTGATTTGTCTATATAAATGCAAATAAA
>monoID346
TTCTCTTCTCCCCCTCTCCTCCTTCACCATTTTAATTCCTCCATTTCCTCTCTTTT
>monoID347
AATTTTCATAAATTATCTTAATATTTTGATTTCCTTACTAGTATTAAAATAAATTTTTTTTTATATATTTATTATATAAACATATATATTTCTTAAAAATTTAAATTAAAAAATATAATTTATTTTATAAATAAATATGTTAATAAATATTT
>monoID348
TATATAAATTATATTTTAAAAATTTCATAAATAATAATTATACATTTTTATAAAATGTATATA
>monoID349
AAGAAGAGAAAAGAGGAGGGAGGGGATGAAAGAGGGGAGGAGGAGGAGGAGAGAAGGAGATAGATGAAT
>monoID350
AAAATTATTTTAATTTAAATTATTTAATTTTTAATTTAATTAAAATTAAATTAATATATTTAATT
>monoID351
AAGAGAGGATAAGAAGAGAAAATGATTTGAGCTAGGAGAAGAGAAAAATTA
>monoID352
TAAATCATAATTTATAATAATTCATTAAAATAAATAATTAATAACATTAATAAAAATTAATAACATAATAACAGATAAT
>monoID353
TATCTTTTTCCTTTTTTTCCACCCCTCTTCCCTTCTCTTTCTCCACCCTACTAT
>monoID354
TAATGGACGTCCATCTGACTTCCATGATGGAAGTAAAATCCCATGGAGCTATGGAGGTTTCATGGACTTC
>monoID355
GGGCGTCACCTCCGGTAGCGGGCATCATTTCCAGCGGGACGAATGGCACTCTCGCCGTAAAGCTGAGTCACGGCGCGTTGCCTTCGCACGGGCGTCACCTCCGGGAGCGGGCGTCACCTCTTGGTGC
>monoID356
AAAATAATTTCATACTATTATATTGAATATTATTAAAAATATTGTTTAAAATTTTAATCG
>monoID357
ATTTACAATTTTAAAAATATTTCAATTATAAAATAATTTAAATTAAATTATATAAATTATGCACATAATTGCATGAAC
>monoID358
AGAGAGGGAGAAAGGGAGAGATGAAGGAATTAGAAGAAAGGAAGAAAGAAGAAAGGGTAAAGAGATGG
>monoID359
AAATAATGATTATTAATTTCATAATCAGATTATTTGCAATAATCATTTCACAATAGTTTTT
>monoID360
TTTAGAAAGAAAATAGAATTGAAAGGAGGAAAGAATTGAAAGTTTTGAAAAAAGTAAAAATTTATGATTAGAATAATATAAAATGGAAGGAAGAAGTGAGGATGGATCAAAGGAG
>monoID361
AATAACTATAATGATTCTAAAATAAAATTTATCTTCTATTTATCATAATTTGAATGGTAGATTTTTCCAAATGTAATTTTTTCTAATTTGAATTATAAATTATTAAATTATTACA
>monoID362
TATTTAAAAAATATTGTATAAAATAGTAAACATATAATTACATATATATTTTTATAACATATTTAAAAATATATTG
>monoID363
TCTACTTCCCTATCCCTTTTCTTCCCTCCCTCCTTTCCTTCTCCTTTCCTCTCTCTTCCCACCTTCCTCTTCTCCTCCCCTTTCCCCTCC
>monoID364
ATTAATTATTGTACGTAATTATTCTGTAATACAGGGAACATAAGTTTAAATATATTCTATACTTATTGTACATATATTTCATTATTTAAAAAAATAACAATTTAGCATAATTATAACGAA
>monoID365
TTATATATTAAAAGATATATAATGATATATAAAATTGATAATTTTTATATACTATATTATTATTTAATAATTTAATATCATGATAATATAAAATT
>monoID366
AATTTTTATTTATTGTTAATATTTATATTAAAGATAATTTTACTTTTAATTTATCAAATTAAG
>monoID367
AAGAATTTATGAAATAATTAATAAATAAATTTGATACTTATTATAAATTTCTTATAGATTTGTAGATA
>monoID368
AAAAATATTTATAAAATATTTTTATAACATTAAAAAAATTATTTCTACTGATTAAATTAAAATTTTATATAAATATAAGTAATCTTTAAAAAATATTTTTTTAACGTTTAAGAAATCTTGTCT
>monoID369
AATATATTTAATTATATTAATAATATAGCTTAATATATATTAACATTGCTATGATCAATTTTAACTATTAGATAAATTATATTAAAATAAA
>monoID370
ATTATCTAAAATTAAAAAATTATAAAATTGTAATATTTTAAATATATTACTTAAAAAA
>monoID371
CTTCCAATCTTCCTTCTTCTTCCTTATACACTTTCCATTACTATCTCTCTTCTAAACTCTTCCAGCTTACACATCCAATCCTCTCCCTCCCTCTCTTTTCCCAGTCTTACACCT
>monoID372
ACGAAACAATAGAAAATCTTAAGAATTTAATAAAATATCAAAATCATAATATAATATAAATAA
>monoID373
AAATTAAATTTAAAAATTAAATTAAAATTTTATTTAGATAAAATTTATTTAAGTTATAAATAATATATTTAAAGTTTA
>monoID374
CTCCTTCACTCTACCTTCTATCTCCTTCCAACTCAACCTTTCCACTCCCTATTCCTCTTCTCACTTCCTTCCACCCATTCTCCCTTCACCTTTCC
>monoID375
AAATTTTATTAAGTAATTTTTTTAAGTAAAAATAATTTATTAAATTTTATAAAAAGTAATGAAAAATGTAAC
>monoID376
TTATCAAACAATATACTTTTATTGATTCAAAATCATTAAAATTAATGATTTTTACA
>monoID377
AAATAAACGTTAAATAAATATTTAATAAATATTATTTTAAATCATTATTTTAAATATTAAATAAATATT
>monoID378
GTAGAATTAATTATGACTACTTTATTGATAATTATTTTTTTTAATTGTAATATTTAACAATTAAATTTAAATTCAAAATTGAAGCTAAAACACAGTATTTATTAAAC
>monoID379
TTAACAACTTTATTATAAATAATGATTATTATATTCATATTAATACTATATGTTATATATGTTATTTATATAATACAAAAATCAAAAATA
>monoID380
ATTTAATATTTATTTCACATTAATTTTTTATTTTAAATAATGATTTAAAAAATATATATATTTAACATTT
>monoID381
TAAAATAACTTTGATTATTTATTAATTTATTTTTAATATATTAATATGATTAATAACATATATGTTGACCAAAATTATTAAAACAAAAAAA
>monoID382
AATTAAATAATTTTTTAAAATTATATTACTTAAAACTATTATAATATAGATTATAAAATAAATTTAATATTTAATTTGTAAATTAACTTTATGAAATAATGAATAAATGTTTA
>monoID383
AATATTTCTGTAATATCATTGCAATATTCTAATACGATATATCGCATTCT
>monoID384
CGGACTTCGTTGGACTTTATCGGACTTCATCGGACTTCACGGATTTCATGGACTTTATTGGATTTTAT
>monoID385
CAGACATGATGTTTTTTGCAGACATAGTATCTTTTGTAGATATAGTATTTTTTA
>monoID386
ATTTAATTATTAATTGTTACAGTTATAATTAATAATTAAAATTTTATTTATCAGTTAGTTTAGTCATAATTAACAATTAAAAATTTAATTCTTAATTATAGAAGTTGATTAATTAAGATTTAAAA
>monoID387
TATAAATGTAATTAATTTACTTTAAAAAAATTAATAAATATTGATAATAAA
>monoID388
TATATTATATTGCAATATTTAAGATGTCTTAAATATATGATAATCATGA
>monoID389
GATAGAGAAGAGGAAAGAAGGAAAGAAAAAGAAGAATGGAAGGAAGAGAAGAAGAATCTAGAGAGGAGAATAGAGAACCTAGAATGGGAAAAAGAAAAAAAA
>monoID390
ATTATAAAATAATTTATTAATTATTTATTTAATAAAATCTGAAGTTTTATTTTATTTTTAGATAAAATTGTAATAAAA
>monoID391
TATGCGATATTTCACGTGTATTACGTTAATAAGCATTGAACAAGCGTTGATCTGCAGTAAAAACCAAAATATTGCGTTATTCAACGCGCAATATAAATAAAACGTTCTC
>monoID392
TTTAAAAAAATAACTCCTCTTGGAAAATAAGTTGTGAAAAAATTCACTTAGAAGAAGACGAGAAGTCTCTCTCTTCAAAATTAATTTGTTTATAACATCTTTTCTAAGTGAGATTATTTCTTAATACTTTGCATACACTTTCTCGGTAACATTGAAAAGATACTTGTAAAG
>monoID393
TGTATTCAAAAATAACGTTTTAGCAATAAAAAATAAATACTAAATAATAATAAATAATATAATATTTAATAATAAA
>monoID394
TATATAAAATTATTAATATTATATTCCATGATCATGTCATTTATATATAAATATAATTACCATATAAAAATT
>monoID395
GGTAGAAGAAAGAAATAGGAGATGAAAAGATGAAAAGGTGAATAGAGAGGGAGG
>monoID396
AGAATATAATAAAAAAAAAGAAAAGGAGGAAGGAGAAAGGATCAAAGGAGTTTAGAATGGAAATAAAATTGAAAGGAGAAAGGAATTGAACGTATTGGAGATGATAAAGATTTTTAAAT
>monoID397
AATATTTTAATATAAAATTATTTAAAAAATACTAAAAAATTAATTATTAAATAATATTAAATTTTGGTTACTAAAATT
>monoID398
TACTTTCTCCTTCCTTCTTTCCTTTTTCTATTATTCTATTTAAAATTCTTTATCATCTCCAACAACTTCAATTCCTTTCTCCTTTCAATTTTATTTCCATTCTATACTCCTTCAA
>monoID399
GAAAAAGGAGAATGGAAGGGTAAAAAAAGAGAAAAAAAATAGAAGAGAAGAGG
>monoID400
ACATTTATAATAATATTATACGAATATTATATAAATATTATAAGAATAATTTTTATATAATATTCATGATATATTATTTCAATATATTAAA
>monoID401
ATATGCATAGAAACGAATCTATTGAAGTTTCCAGCGCGAACTGCAAATGAATCGTTTTCTATGCGATATCTCACGTGTTTTACGTTATAAAACGTCGAACAAGTGTTG
>monoID402
AATTTGAATTAAGTTATAAATAAAAAATAAGATAAAATAAATTTTGTTGTAAAAATTTATATTAATATATAATATTAAGTATTGCTAAAATT
>monoID403
GTAAAAAAATTAATACATATAATTAAATAATTAAGATTAAATATATTGAAATAGTAC
>monoID404
TTATAAATATTATTTAATTATTTATTTCTAATATAAATAATTTTACATTTGAAAATATGTAATATTACTTTTATTTTTATTA
>monoID405
ATATAAAATAATCTATAATTAAAAATTATGATAAAATCATAAATGGTTTCTATATTGAA
>monoID406
TTTTCCCTCCTCCTCCTCTCTTTCCCATCTCCTCTTCTCCTCCCTTTTCTCTATTTCCAATCCTCCTCACTTTCCCCTCCGA
>monoID407
AATATAATATTTTAAAAGATATATAATAAAAATATATAATAGAATTAAATAATTATTATAATTAGTATTATTTAAAAAATATTATAAAATTAATATTGTAAAAAATT
>monoID408
AATATTTTATTTATAAATAATTAAAATAAAAAGTTTTTATTAATATAAAATAATTATTTATTTAAGAGTAAT
>monoID409
TTTATATATTATATATGTATCTTTTTTTATATTGAATGTTTATATTGTATTATTTTTAAAAATAAATTTTATTATG
>monoID410
AAAATACAAATATATAAAATAAATAATTTTGAAAATCTAAATCTTTCTTAAATTACATAATATTTAAAATATTTACAACAATTTATA
>monoID411
ACTATTTTTTTTATAATATAAATATCTTATTTAAATAAATAATGAATTTTTGAAAAA
>monoID412
TAAAGTATAATGACTTATAAAATTAATATAATTTTTTAACTAAGTTAAAT
>monoID413
TAAAGTTTGATATTAAATAATTGTTTAATTTATGATAAAAAATATTTTATTAAAATAAAAGAAATCTATTTTCTTAAAACAAGCAAACAAAAATAAA
>monoID414
ATATAAATCAAATTTATATAATAGTTCTAAAAAATTATTTAAATTTCTAAAAAAACTAATTATCAGATAAAATTTTGTAATAAAAAATTTTAATTTGAATTATATTTACTTAAAAAATCATTTGTAAAAAAGT
>monoID415
TAAAATATTTTTGATAAATAATAAATTTTTTTTTAGAAGCAATATAAAATTTTATAAAATCAAAGTATTATTTATTGAAATAAAAGTAATATTTTATTTAATCAAATAAAAATTAAATAATATTTACAAATATTGTCTTCAGGGAATACTTATATTTCTTAATAAAAA
>monoID416
TTTTTCAAGTTATTATGAAGATTTTATAAGTATTTTTGATTTATAGATATAAAATTGTTTTTAATTTT
>monoID417
CCTCCTTTCATCTTTCCACTTTTTCCATTCTTCGCTCTGCTGCTTCCTCCTCTTTCACTTTCTCCTTCGCTGTTTCTCATTTCCTCTTCCTCCTTTTCTCCTATGAACTCCTTCCTTACCT
>monoID418
GTATTTATATACCAAAATAATATATAAATAATATATTTAAAAAATTACAGAATGCATAATATAAAAAAACT
>monoID419
CATTAATATTATATTCATTTATATTATTAAATATATTTATCTATTAATTATTTAATGTTAATTAATACATAAAATTATATTTTGAAAGTCTTAAAGAAATCA
>monoID420
TGCGTTATTCGTTATTTGTATTATATACATTATTTATTATTTGCATTATTTATTATTCATATTATTAACTATTATTTATTATT
>monoID421
AATTAATAGTTTGATATAAAAAATTATTTTAATTAATAATCTGATATAAAAATTATTTT
>monoID422
TAAATGTTTACATAATATTAAATAAACATTTAAAAAATATTTTCTAATATAATTTTCTTAAATGAATAATTAATGACAAA
>monoID423
GGAGAGGAAAGGAAGGAGGAGAAAAAGGTAGGGGAAAGGAGGAGAAAGAGGAAGAG
>monoID424
TTTGACATAACTACCGTCCGGTAAACCTGCGTTCGTGCTCAATGGTTTACCATCTTTACCGTAAATCATACCATC
>monoID425
AAATGTGGATATTGATGAATATATAATTATACAATTTTATAACAAAATTATTCTACAATCAGTATTTTAA
>monoID426
TATTAACTAATATTCATATAATATTACATTATCATTAATAAATATAAATAATTAATTTTTATTAA
>monoID427
AATTGTATACAATTATATAGCAAATATGTCCATATATATATTAAAATATATAT
>monoID428
TTATAAAATTTTTATTAAAAATTGAAAAAATTATTAATATAAAATAATTACATTTTTTAACGAATTTACTAATAATAAATTTATAAATTTCATTAACAAATATAATTAAATTCTTTTATGTGTTTCATTT
>monoID429
TTAATAATTCAATGACATATATATCAATAATAAATTATTAATAAAAAGTAAAAAATTTTTTAAATTTAATAAAAAATAGATAAACACATTTTA
>monoID430
TTCCATCTTTCCTCCTTCCTCCCTCTTCAAATACTCCCACACTTCCTTTCCTTTCTCTCTACTATATTATCTCCTTGAACCTTCAGCTCCTAAACTTTGCAAACCTC
>monoID431
TCTCTTTATCTTTAAATTCTTTTCTTTCTTGGGATTAACTCGTAAGAGTTAATCCGAAAGAA
>monoID432
ACGAGCGACAGCAGGAGGAGCTCGCGCGGACGCAGCTCGAGATCGAGAAGATGTACGAGAAGC
>monoID433
CTCCTCTACTTCTTACTCCTCTCCATATACTCCGACACTTCCTTTCCTATCACCCAGTTATCTTATCTCTTGAACCTCAACCTCCTCATTTCTTCCCACCTTCCCTCTTTCTACTAC
>monoID434
GAAAGAAAGAGTAAAGAAAGTAGAGGGGGAAAGAAGGGCAGGGGAAACGAGGGATGGAGTGAGAGGGGGAAAATGTGGGGAGAAAAG
>monoID435
AAACTTATAACTTAAATATTCAATTTATTTGATAATATATATTATAGTTATTTTGTTGTTTAAAAATTTATCTGTAATAGAAAAAATTATTAAACAAATAGTAATAATATAAAAAAAAAATAATACTAATTAATTATTTAGTATAAATTAAT
>monoID436
TCTATATATTTATTTAATTTAAATAGCTATCAATTAACATATTTTCTTATTATAGTTTAATAAATTCAAATATAATTTTATATTATTTTATTTAAAAATTATTTTTACATTGTTAATTTATAATTAATCAA
>monoID437
ATAATGATTAATAAATAATTTTATAAATTTTATAAGTTACAAAAATATTAATAAACACATTTTTTAAATTTAGTTTATTATTAAATAATCGTATT
>monoID438
TATCATATTAATATTACATAAACATCACAAAAATAATTAAATTAAAAATATTAAAATAATAATTAATTATTACAA
>monoID439
CTCTTCCATCTTTCCCTCTCCTTTTCTTCTCACCATCTTCCCTCTCCTCTTCCTCATTTCTTTCTATCTTCTCC
>monoID440
TTAATTTACAAATAAAATATAAAATTTATTTAATAAGCTTATATTGTAATTATTTTAAGAAATCCAAAA
>monoID441
AAGATTATTAAAATAATTATTATATTATATGATATTCGAAAATACATTATTGAAATATTATACAAATTTTTATTATCAGTTTATTATTGG
>monoID442
ATTATAAATATTTTGATACAATTACATTTAATAAATATAATTTTTATATAATGTATAGAGTTATAAATAATTTTGCATAATTTATATAAA
>monoID443
AATATTGTAATGTGATATATCATATTGCAATATTGCAGTGATATTGCAGC
>monoID444
TATTAATTTTATTATATATTAAACTAAAGAATTATTAATTATATTTTTCTATATTG
>monoID445
AAATATTAATTTATTGCAATGATTAGAAAAATGTTTTTTAACATTAATTTAATAATTATTTTTTATAATTATTCAGATTAAAATGATTTTAAAAAATATATTTATTAACGTTTATTTAATATAAAATATTAATATTTATA
>monoID446
TTTATAAATTTTTTATGATCATTTTTAACAAATTATAATCATCAGAATTATGATTATTTAAGCTTTAAAATTATTTTA
>monoID447
TATAATTTTTAATATAAGAATTTGAATGATATATATTAATTATATTATCATTTATATAAAATGATG
>monoID448
AAACCGTCGAACAAGCGTTGATCTGCATTAGAAACGAAACTATTGCCGTTCTTCAGCGCGCATTTCAAATGAAACGTTATCTATGCGATATCTCACGTGTTTTACGTTAA
>monoID449
ATGACATAATTTTAATTATCTAAATTAAATTATTGTACGTAATAATTTTAATATATGAAATTATTATTATGTT
>monoID450
ATTAAATAAATGTTAGAAAAATATTGATTAAAAAAATTTTACAAATAAATAATTAATGATAAATAAATGTTTAAATAATAATAAATAAACATTTAAAAAATATTTTCTAAAATTATTTTATCAAATAAGTATTTAATGAAAATAAATATTTATAAAAT
>monoID451
TGAATTTAAATTGACTTCAAATTAAATTTAAATAATTATTATTATTTAATAATTATTTTAAATATTATTACT
>monoID452
TTCTCTCCATCCTCTTCTCCACTTCTCGTCTCTTCTAATCTTTTTCTTTTCCTTCACTTTTCTTCCTTCATCTCTCCCTTTTCTTTACCA
>monoID453
AAATAAACAAATTATATTATATTTTTTCATCAAATATTTGTTTATTATAATATTCAAAAATATAAGTTAATATTAATTTATTATAAAT
>monoID454
AATATTTAATATATTAATTAAATGTATTTTATTTAATTAATTAAAATGTTTATTATATAAATATAAAAATTTAAACAATTATTATCTATATAATAAAAATAAAAATTGTGTTTTATATATTACATTATT
>monoID455
GAGAAGGAGAAAGGTAGGGAGAGGAAAGAGAAAGAGGAAGGGGGTGAAAAAAAGGAGGAAAAGATAAAGAGATAGA
>monoID456
ATGACTATATTTAAAAAAATATAATTGTATTAATTAAAATTATTATTTGAATAAATATAAATTAGAAAATCATAACTATTAATAAGAAAAAATTAC
>monoID457
GCTCTTTTTCGCTCTCTCCCGCTCTCTCTTTCTCTCTCTCGCTCTCTACC
>monoID458
TGTTAAACAAAATAAATTATTAATATTTACAAAATAATTTAAATAAATTTATTTATCTTTAAAATAAAGAAATTTATATTTAAATAACTATTTACATTTAAATAAATAAATTTTTTT
>monoID459
TTCTACTCTCCTTTTCCTTCCCACACTTTTCCTTCCTTCTTTGCCTTCTTCACCTTCTCCACCCACTTTTTTCTCTCTTCCTTTCTTTTCTCTTCTCACCTCTTA
>monoID460
AATAACTATTTAATATATTATCTAATAATTAAGTAAAAATAATAATTAAATTGATTGTAAGAAATATTAATATAAATTTT
>monoID461
ATAAATGAATAATGGATAAATATTATGTGATTTTTAATATTTTGTGTTAAAAAA
>monoID462
GTTTATTTAATATTTAATTTATATTAATTACTAATTTGAAATTATATTTTATTTCATATTAATAATGTTTAATATAATTTAGAAAAAATATTCATTTAAC
>monoID463
TAACATTGAAAAGATACCTGTAAAGTTTAAAAAAATAACTCCTTTTAAAAAACAAGTTATAAAAAAATTCACTTAAAAGAAAACGAGAAATTTCTCTCTTCAAAATTAATTTATTTATAACATCTTTTCTAAGTGGAATTATTTCTTAAAACTTTGCATACACCTTCTGGG
>monoID464
AAAAATATAATAAAGTTAATTTCTTTATGAAAGATAATATATGATTATATAAATATTTGT
>monoID465
TAACTTTAAAAATTTACAAAAATTTATAATTTGTTTGCTAATCTATATTTTAATAGTTTCAAATAATT
>monoID466
ATTCAGCAAATTGTGAATAATGAATAAAAATTTATTTGTTATTCAGAATCTTATAAATGATGAATAAAAATTTATTCATTATTCAGCATTTTGTAAATAATGAATAAAAATTTATTCGTT
>monoID467
TTTAATAAATATTTTGATAAATGTATATTGAAAATGATTATAAATATTTATATAAACA
>monoID468
TTCTTTGATAAAATGTTCTGATAAAATTTGATAGCTTGAAATAATATACCAATTAACTTTATCTTTAAA
>monoID469
ATAATTTAACTTATCATTTATTTGATATTATAAAATTTTTAATATAATTATAAAATGAATCAATAATTCAACAACATTTGAAGA
>monoID470
AACTCTTACGAGTTAATCCCAAGAAAGAAAAGAATTAAAAATAAAGAGATTCTTTCGGATT
>monoID471
CATAAATTTTTTAAGATCATTATTAATTATTAAAAACATAATTTATTATTTATTTTTAAAAAAATATTAGATACATTGTTTG
>monoID472
TTAAAAATAAATGTATTAAAAAATTTATATTTATAAAGAAATGTAAATTTATATATATATTATAATGTATTAGCATAATGTT
>monoID473
TACACTTATATTTTTATACTTTAATATTGTTTTAAAATATATAAAAAAATATTAAATATTTATCTTTGATA
>monoID474
AGTAGGAGGGAGTGGATGGAAAAGGATACAGAAGACCGAGGGAAAAAAGAGGAAAAATAAGAAGGAAGAGCAATAGGGGGGAGGAGACTAAGA
>monoID475
ATATTAATATAATTACTAAAATTATTTTATTTTTTATATAATTTTTTAACTTACAATTATTATCATATATATTTAAATTTTTAACCCTAATATTT
>monoID476
GAATGAATAAAGTAAAGACATCAATTAAACATCAAAGTAAAGTTTTTTTTTTTAAAATGGAAAGAAAATTGAAATGAAAAATGAACAAAACGTGATACACAAGGTAAAAATTTTTAAATAAA
>monoID477
AAATAAATTATGAATTTATATACAATATTAATATAGATTACAAAAAAATAAT
>monoID478
TTTTTTTATTAACTTATAATAATTCTGTAAGAAATTAAAAATTTCATAAATAAAATAATTATTTATAAAGTTACACTAATACAAATGATAATGCATTAAATCTTAAA
>monoID479
ATCTTTCACCCTATCTTTAATTTTTTTCCATTTCTCCTCCATTTCTCCATTTCATCTACCCTTCTTCTCTCCACTTCTCCTGTCCTTCTTTCAAATCCCCCCCCCCCTCATTATTCTTCTACTCCTCCTCTCTT
>monoID480
ATTAATAAATTTTAAATAAATGATTTAAAAAAAATATTTTAAATAAAAAATTAATATTAAATAAATATTAA
>monoID481
TATTTATTTAATATTTATTTAACATTAATTTATTATTTGAAAAATCATTTTATAAAACATTTATTTAATATTTATTTAA
>monoID482
TTGATCACTTGGACCACACGGTCCCATTTGACTATTCGGACCTCCAGGTCCCAT
>monoID483
ATTTTGAAAGAATAATTAATTTTGTTTAACTCTTTTATAATAATAAGTGCAAAAAATGCATTTAAATAATTTTTTAACTATTTTTTATATATTTTTAACAATGTTT
>monoID484
TATATGTTATTAAATATTATATATTATTTTATTTTATTAAATTATTTTATATTTATTAGTTTATAAACTAT
>monoID485
TATGCATAAAAATTTATTAACATTACAATATTTATCAATACTATTATAATTATTATTATAATGATAATTTATTATTATTAATATTTAAGTTTTAATTTAAA
>monoID486
TAATTGCAATTATTTGTATATATTAAAATATTGAGAAATTTACATAACTATATATTTTTGAATAATGTAACCATTTTAATTATCTTTTACTGCTATTAAACT
>monoID487
ACTATTTTTTAATTAATTCTAAATATATCTTTAATTAATTTTTTTAATTTTCATTTCTTAGCAATGAAATTACAATTAGCATTCAAATAACAATAATT
>monoID488
TAATAATAATTCGACGAATTAAAATTATGTTGCAATATAATAATAAATCGACGAATTAAAATTATGTCGGCA
>monoID489
TTAAAAGATATTTTATTTCTATATATTTATATATTTTATTAGATTTTTGTAATTT
>monoID490
ATTAATAATTATATTATGTTTAATATTGTTTATTATATTTGCAAATATATTAATTTCATTAATTAA
>monoID491
TGTTTATAAAAAATGTTTTTTCAACTGAAAAATTAATGTGAAATAAATATTAAATTATTGTTAAATAAATGTTAAATTAA
>monoID492
TTTATTATTATTTAATATTTATTTATTATATTTAAATTACCATTATTCATTTAAATTAATTATTTATATAAATATATAATTTAGAATAAATAT
>monoID493
GTTATTAAATAAAATAGAAAGGAAAAGGAATTACAGAATGAAAAGAAAATAAAG
>monoID494
TATTGCTGCAATATCATAGCAATATTATAATAAGATATATTGCATTCTAA
>monoID495
AAAAATTAAAATATTAAATTTTTATGATAAATAAAATTAATTTTTAAGTTAATTTATATTAATTTATATTAATAATAAAATATTATTGTATAAAAATAAATAAAAATATTTAAAAAATTA
>monoID496
TATTTAAGATAACAATTTATAATAATTATGCATTTAACATTTGTTTAATATTTAGTTTACATAAATTATTTATTTGATATAATTTAAAGAAATAATTATTTTAAATATTATTTTAACATTAATTATTTATTTTATATTAATTCTT
>monoID497
TCTATTATTATATATTTTATTTTAGTTTAACTTAAATTTTAATTTAATTTAAATTACATTTTTTATTT
>monoID498
ATATTTAAAATAATGATTTATAGAAAACATTTAATTAATATTTATTTAATATTTATTTAATATTTATTTAACATTAATCAA
>monoID499
AAAAATTTCTGATTAAAATAATATGAAATGGAAGGAAGAATTGAAGATGAATTAAAGGAGTTTAGAAATAAAATAAAATTGAATAGAGATAGAAATTGAAAGTTTTGAAGAAAGT
>monoID500
CCTTTCCTTTCTTCCTCCCTTCTCACCTCCCTATCCTCCTCCTCACTCTCTTCTCCCTTCTATCCTTCAACTCTCCCTCTTCCTCCTCCCCTATCCACACCCTGTTAATTATCACTCTCTTTTCTCCTCTCCACACTTTCACC
>monoID501
AAATAAATATATTTTTATTTAATTAAAACATATTTATTTTAATATTAAAAATGTTTTTTAACATTAAGTAAAACAA
>monoID502
AACATAAAAAATGTTTTTAATAAAATAATTAAAGTTATTTTAATATTTATATTACAATTTTAA
>monoID503
TAACATTTATTTAATATTTATTTTACATTAATAATTTATTAAATAGTCATTTAAAATAATAATTTATTAAATGTTTATT
>monoID504
TAATATTTCTGCAATATCACTGCAATATTGTAATATGATATATCATATTGCAATATTGCTGCAATGTCATAGCAATATTATAATGCGATATATCGCATTC
>monoID505
AATATTATTCTTAATGTAATTTATTTATATGTTATTTTAATTTATATGAATTT
>monoID506
AATATTGCAGAAATATTACAATGCAATATATCATACTATAATATTGCAGT
>monoID507
TTGCAATGTGATGTATAGCATTGCAATATTTCTACAATATTACTACAATA
>monoID508
TATGAAATGTATATACATTTAATATTATACGATGTACATACGTACAAAATACATGAATGAATATACATATTATATAACATAATGTATATTCTAATTATATA
>monoID509
ATATATAATTTAAATCATATAAAAGTTATATATATTTTTTAACATAAATTTAAATATTTTTT
>monoID510
AAAAATATTACAATATAATATATCACATTGTAATATTGCTATGATATTGC
>monoID511
TGCCGCTGGACAAGCTGCCGCTGGACAAGCTGCTGCTGGACAAGCTGCTGCACAGGTTGCCGCTGGACAAGC
>monoID512
AAAGAAATTAAAGAAAGCTAGAAGTAAAGATTTTTAAATAAAGAAGAAAG
>monoID513
ATAACAAAAATATTTATTAAATATTTATTTAACATTAATTAAATATTTATTTAATATTAATTTTTTATTGTAAAATTCATT
>monoID514
CGTATCGTGAAAAATTATGTTCCATCAAAAAATGAAAAATATAAATGTAAATAACTAAATATAAAATTTTCGTATAATAAAAAGAATTTATGATCCAATACTTCTTTAATAATAGAGT
>monoID515
AAATAACAGAGGGAAAAAAAAAGAATTTGAAAGAAATCAAAAAAGAGAGAGGGTAAAGGAGAAAAGAGAAG
>monoID516
AATTGAAAAGAAATTTATAAAATTTATAAATATTATAAAATTATAATTCTTAAAAATTCTGAAATTTATATAA
>monoID517
TTCCCCCTCTCTAATTCCTTCCAATCCTTTCTCTCTCTCTCCCCTTTTCCACTTTCTTCCCCTCTTCCTCCATCA
>monoID518
TTTCGCTCTCTCTCGCTCTCTACCGTTCTCTCCCGCTCTCTCTCACTTTC
>monoID519
AAAATGCAAAAATAAAATTATTATTATTTATACAAAATTTTAAATATCTAAATAAGAATAAAATTAGTTTAATTTCAAT
>monoID520
GATTAATATATACTATACAATAAAAATTTAATATAAAATTACAATTAGTTAACGATTATTTTTTAGTATTCTTTCTGATTCATAATTAAGAGT
>monoID521
ATTAATTTTTTTTTTAAAAAATAATTTTTTTCTATAAATAAATATTTCTTTAAAATATACAAATATATTTAGTAAAATATATTATCTTTGAAAGTAAGAAATTTTTATTTAAAAAACTTTTTACATTTAAAGAA
>monoID522
TAATAATAATTTGATAATTTATTATTGTATTAACATAATTTTAATTCAAGTTTATTATGATGCGACA
>monoID523
CGTAATATTTTTAATAGAATGTATAAAATGTTAATAAAGATAATGTATAAAATTAAAGGTATATTATTTTTAAACATTATTAGATAATTTATATAAT
>monoID524
AATTATTAATTATATATTGTTAAATTGTTACTTTAATTAATAATTTAAAACAATTAATTTTATAATTATTTTTTATAACATTATATAT
>monoID525
ATAATAATTTGTAATACGGTAATAGTACTGTTAAAATATAGAAAATTATAATAATTTTTTATATTAAATCGATATTAATTTTTGATACAATATTA
>monoID526
ATAGGATATTATATAATATTATAAGATATTATAAAATATAGGATATTATTGAATATTATAAAGT
>monoID527
TAAGTTGAAAAAGAGTAGAGTGTGAGGAGAAGGATAGGAGGCGGAAGAGTAGAGAGCGACAAATAGAGTTGGAAAACAAAAAGAAGAGAGAG
>monoID528
TTATTTGTTTTAATTATTAAGCATAATTATAACCTTGTTAAATTTCTTTATAGATTTATCATATTAATTGCA
>monoID529
TACTTAAAACTAATTTTTAATTATGTATTATTTAATTTTTAATTTATTAAATAGTTAATTATTATTTTAA
>monoID530
TATATAAATTATATAAATGATATGAGATTAGTCAATCGGTTATATTAAAATCTATAATTATTATATTTGAAAAATTTTT
>monoID531
ATATTATTTTTGAATTCAAATTAATTGAAATACGAATTGAGTTATTCATTATTTTGAATTCAAATAAATTCATAATCGAATT
>monoID532
CTTAATATTTAATCGTTACTTAATTTAATTAAGAATATTTAATTAAAAATAATAATAATGCTTAGCAAATATGATAAAA
>monoID533
TTATTTATTTAGTTAATTTTTTATATTTAACATTTAAATATGTATTATTATTGTGATCTTTCAATGTAAATCTAATTTTAATTCACATTTTTTTTAGTT
>monoID534
ATATAAAATTGTACATTAATATCAATAGTTATTTATAATACAAATCTAATATGTCATTTAATAATATGTAATATTACATATAATACATGTATATACATTCACAATACATATTGTAATGTCAATCGCAATACATAACAAAATATAGAATT
>monoID535
AACATTTTAATAATTAGAAGAATTTTAATAATATGTAATTATAAAAAAAAACATTTTAATACTTATTGTAGT
>monoID536
GAATTTTTAAATCAATTTAAATGTTATTAAATTTACATAATATATGTATATTATT
>monoID537
TTCTTCCTCTCCTCCATATTCTCCTTACATCTCCTTCTCTCTTCCATGCATCTTTCTCTACTCTACTTCCATTTC
>monoID538
CTAAAATCACAATGTTTTTAAATATATAATATATTATAAAATCATAAAATACAGAAAATGAAGAAATACACAGTATATTATAATAAATATATAAAAACATATAAACATTTAAATTTATAAAATTATTATAAGATATATAAAATTAAT
>monoID539
AATTTTCATAAATTTTTTCAAAATTTCTGTATAATTTTATAAACATAATTTAATAT
>monoID540
AAAATTAATGTATTTTTTCAATTATTCATACATATATAAATTAATTAAAAATGTACAAATAAAATACGATATGTAAAAATTTTAAAAAATAATAATTCTTTATAATACGAACATATAAATTATTTATAATGTACATAGAATTATATA
>monoID541
TGTAGAATTAAAAGAATTCGTTAATTATAAAAATATAAATAAACATTTTAATAACAATATTTGCGTAACATTAATGCAATAATTAATAAAGATTATAATTAAAAAA
>monoID542
AATATTTAAAAAATGTTTATTAAAATCATTTATTAAATTAAATAATTAATAAAAAATAAATACTTAAACAATATTAAATA
>monoID543
TGAATTAAAATTATGTCAAGGCATAATAATAATTTGTCGAATTAATATTATGTCGTGACATAATAATAATTCGA
>monoID544
TCTTTCTCCTTTCCTACCATCCTACAACTTTTCCCTTTCTTTCCTTTCCTCCTTTCTTTCCTCCATCTCC
>monoID545
AGAAATTAAAGAATGCTGAGAATGTAAGATTTTTAAATAAAAGTGCGAA
>monoID546
TTGAATATGTATTAAAAAAATAATAATTTTATATATAATTTAATATAATTCAATTTAATATTATAAAGTCCTAGTAAAAAACAAGTATTTTTTTAATTTTTCGATTTTTTCTATTTTATTTCTAAAATATGAAACTT
>monoID547
TAAAAATAAATATTTTGATAAAAAAATATTATTTATTCAGTTAAAATAAATATATTTATTTACT
>monoID548
ATCTGCATTAGAAACAAAACTATTGCCGTTCTTCAGCGCGCATTTCAAATGAAACGTTATCTATGCGATATCTCACGTGTTTTACGTTAAAAAGCGTCGAACAAGCGTTG
>monoID549
ATAAATGTGAATTTAAATAAAAAAGAGAATATTTTATTTGTAAATTAAAATTAAATAATAAAGAATTATATTTTTATATTTGAAGACTATTATTTTTTTAAATATTGTATAAAATTTATTATAAATAATAAAATTAATTAAAGT
>monoID550
TAGAATACAATATATCACATTATAATATTGCAGTAATATTGCAAAAATAT
>monoID551
TATTCAAAAACATTTATTAAACATTTATTTAATATTATGTAAACATTTTTTTTCATTGAAAAATTATTTAATAAAATGT
>monoID552
ACTATCCCTTTTCCTTCCCACAATTCCTCCCATCTATCTTCCCACATTTCCTCTCCCCATCCTCATATCCTTCACTTTCTTTCCTCTTTCTCTTCCCAGTATCTTCCCCCTCTCATACCTTCTCCT
>monoID553
TATTAAATTAATGTTAAATAAATGTTAAATTAATGTTTTTAAAAAATGTTTTTTAAATGAAAAATTAATGTAAAATAAA
>monoID554
TTAAAATTAATCATATATTCTAAATACAAATTTTAAATTTTTTATCAAAATTATTAAAAT
>monoID555
TTACAATATTATACATTATTATAAATAATAAAAAAATTATATTGTTGATATATAGAAAATTTTATTTATTTACATTTATAAAAA
>monoID556
AGAGAACAAAAGAGAGCGAAGGAGAGCGAGAGAGAGCGAAGAAGAGCGGT
>monoID557
GAGAAGAATAAGGAAGATGGAGAAGGAAGAAGAAGGTATAAAGATAGGAAAGAAAGAGGAGTGAAA
>monoID558
ACATTAATTTTTTATTTAACAAAATAATTTCAGTTAACATTTTATTAATCTTTATTTAACATTATTAAACATTTATTTT
>monoID559
CATTATAATATTGCATAATATTGCAGAAATATTAAAATGCGATATATCA
>monoID560
ATAATATAATATTTATATTGCAATATTGCAGTAATATTGCATATATATTACAATCAATGTATACATTATAATATTACTATTATATTGTAACAATATT
>monoID561
AGAAAAAAAAGAAGAAGTAATACAAGAAATGCAATTAGTAAGCGAAAAACAAGAAAGCAAAGAAATTGAAAAAAATGAAGAAACAGAAAAAATCATAAAAAATGAAAATAAAAA
>monoID562
GAGAAAGAGAAAGGAAGGAAGGATAAGAGGGATGGAGAAAGTATAGGATGGATGGAAGAAAGAAGAAAGAGTTTGGGGA
>monoID563
TAATTCTATTTCATGGATTAAAATGAATTATATAATTTGCAAAATTTTTTTGATTGAAAAAAAATTGAAATCACTTCATTT
>monoID564
TATAAGTTAATATTTTATTACATACTTTATTTTTATTACAAATATTTAAATATAATTTTTTCTTTATAATAAAATAGTTTTGAATATTTTCAATT
>monoID565
TTTTATTAATATATATATACATACTTATATATATTTATAAATTGAAAACATATATAAATAAAGCATACTTAAAAATTATAGTTAATTTCTTCTGTATAATAGCATTCTGATAAA
>monoID566
TAATATTAAATAAATACTTAAAAAATATTAAATAAATATTTAAAAAATGTTTTTTAAAATGAAAATTTAATTATATAAT
>monoID567
ATATATCGCGTTATAATATTGCTATGATATTGCAAAAATGATTGAATGCA
>monoID568
AGAATATAATAAAAATACAATGAATTTTAAAACTTAATAAATTTTACATATAAATCAAATTCTTGATTCTGTAGAATTTTTATTAAA
>monoID569
TCAAAATATTTAATTATTAAAAATTATTAAATATTATAAAAATATTTAATTATTAAAACATTATTAAATATTA
>monoID570
TTTAAATACAAAAATATATTACAATATAAATTATATACATTATGAAATTAATTTAAATTTAAACAATTTTTTATATATA
>monoID571
TATATTATATAAGTTTTAAGTTTAATAATTTTTATTGAGTATTTTTTAAATATATAATATATAATAAGTTTTTTTAAGTTTTT
>monoID572
TTTAATTTTTTTTCATTGAATATTCATTAAAAATAATGATTTCTGATAAACGTTTTTAAAACTTGATATTATTTAAACA
>monoID573
ATTAAAATTATTCGTGATATAATTATGTCAAGACATAATTTTAATTAGATAAATTAAATATATGTTATAACATAATAATGATTACTCTT
>monoID574
CAAATATTTAATATATTCTATAATGTAAATAATAATAAAATACATATAATATCGTACAAATTAATACTTGAATTGTAACTTTATATTT
>monoID575
AATTATATTTTTAATTATTAATAACAGTACGAAATTAGATTATACACAGTAAAGAATTAAACATCTTTGTAAATTATTATCAAAATTAAATTGAACAATAATT
>monoID576
TTTTAACGTAAAACACGTGAGATATCGCATAGATAACGTTTCATTTGAATTGCGCGTTGGAGAACGCAATATTTTGTTTTTAATGCAGATCAACGCTTGTTCAATGCT
>monoID577
GGAACATATCCTGGAGGTGTCCGTCCTGGTACTGTGATACCAGGAGTAGAC
>monoID578
ATAAATATTTATTTTTCATTAATTAATCATTTCAGAAAATGATTTCAGTTAACATTTTTTAAACATTTATTTAACGTTTT
>monoID579
AAATTATATTGAAAATAACTAATATAATTAAATTTTTCTAATAAAATCTAAATGATAATATTGTAACTTTAATTTTCATTTAAAAATCTTAAAAAAACTAA
>monoID580
TTAATTGATTAATATAATTAAAATTAATATTAATATATTTCATATATAAAATTCTTTAAATACATATATCTATTTCATTTTTTTTA
>monoID581
TAAATTATAATTATTTAAAGACATAATAATAAATTCATTTATTAAAATTATGTCGTCATATAAAAATAATTACG
>monoID582
CAAATAAATTAAAAAAAAATTATATATTATATATATAAATAATATTAATTTTTAAATAAAAATATAAAATATTTTGATAAAATTTAAATCATCAAAAAAATTT
>monoID583
AAATAAAATTTATAATAATATATACTTTTTCTAAATTTTTGTTAATATACAAACATAAAAAAAGGAACTTTATTTTAAATTTTA
>monoID584
ATAAATATTTTGAAAATGTTTATTAATTATTACGATAAATATTTTAAAAATATTTATTAATTATTATGATAAATATTATG
>monoID585
CTATCTCATCATTTCTTCCCAACACAACCTCGCCAGCCTCTCCTCCTCCTCATACTAATCTCCTTTTCTCTTCCCCTCTACCCTTCTATTCCTCTTTGCC
>monoID586
TTAATTTCTTAATAATTAAAATATACATTGTGTGTTAATATTTAAATGTAAAATATTTTACAAGTTATATGTAATTTTAAAATATATATAAA
>monoID587
ATTATTATAGTAATTATATTTATTTATAAATATTAATAATTATACATATTTAAGAATACT
>monoID588
AATATTAATAATAATAATAATGAGATTAAAAATAAATTTTTATATAAGTTTAAAATCAATACAAACAAATACAAAATCTAAAACAATATAAACAGGCATATCTGTTAAATCACCACTATATTTAGTGTAATAATACATTTATTTT
>monoID589
AAATTATAATGATTATCATAAATATTACTTAAAAATATTTAGAAATATTTATGAAATAATATATTAAAT
>monoID590
AATAAATAATAAATTTTATTTTTTAATAAATATTTAATAAATTCATTTTTATAATGAATTATACAATAAATAATTAATATTA
>monoID591
TATGAAATATTTTATGCTTCATGAAAAATATGAAAGATTTGAGAAAATTTTCACATAAGTTCACATAATTACTTACAAATTGTTGACATTATAAAT
>monoID592
AATTTTAACTAAATTAATTTATTTATTCATAAAAATTTTAACATAACTAAATTAATTTAAATTTATTTTAATATTAATT
>monoID593
TTAAATATAATAATATTTGTTCATTGCAATTAAAGATATTTAAAATTTTTTTCATATCGTGTATCATGAATAGTTTACATAATACGTAATTAACAATTTAATTAAAATGCTTTCTATCTAAAATTCT
>monoID594
ATATTAATACAATAAAAATTCATATTATCATTAATAATTTATTTTAATAAATATGTTACATTAATAGTATAAACTTTATAAATATAGTTTATTTATTATACTGTATGTAAAATCATATTT
>monoID595
TAAAATTCATCAATTTTTGAAAAAAATAATTTACTTAATTAAATTTAATATTTATTTTTAAGTAGTACAGAAATTATTTCAAAGAGCAATATATCTTTTTATATTAATTAAACTGCAAT
>monoID596
ATAATTATATAATATTAATATTATAGAAATATTATATAAATATTTTAATAACATTTTAATAAAAATTTTTT
>monoID597
AAATATATATTTATAATATAATATCAGAGGTATATATACTAATTTTTATAAAAAATAGTACATTTAACTAGTATATAAATGACTATTGTTATTGTAATTTTTATTTATATAATGT
>monoID598
ATATTATTCTATTCAAAAATCTTTATCTTTTCCAACAACTTCAATTCCTTTCTCCTTTCAATTTTATTTCCATTCTAAACTCCTTCAATACTTTCTCCTTCCTTCTTTCCTTTTT
>monoID599
ATAATTTTTTTTAACATAAAATTATTATAAAATTATTATCGCAATGCATTTCAAGAAAACAAAATAAAAAATATGTATATATAATTATATATTATTATGTAAAAATAATATATTAAATTTAGCTAAAAATACATTACTAATGCTAATT
>monoID600
TGATGATCCTCTTCTGCAACGAAATCCCTATGATGATCCTCTTCTGCGATGAAATCCCATGATGATCCTCTTCTGCGACGAAATTTTC
>monoID601
ATGTACATCAAGCAAATATTATATTAATAATATTCGAATACATATTTATTAAACTTTAGAAATTTTTTCTTATATAACTAAATATTT
>monoID602
AATATTGTAATGTAAAATATTGCATTATAATATTGTTGCAATATCATAGC
>monoID603
TATCATTGAATTATACAATATTTTTAACAAGTAATTTTCTTTATTGTAATATACAAATTTTAAATATATTACATATTTACTTTAAATATATTTTTTTTTCAAAAAGAATTTTATAATGTAGATCA
>monoID604
TGTATTACGTTAATAAGCATTGAACAAGCGTTGATCAGCAGTAAAAACCAAAATATTGCGTTATTCAACGCAAAATAAAATTAAACGTTCTCTATGCGATATCTCACG
>monoID605
ACTCTCTTTACTTTCCGCAGGATACAATCGAGCTCTTTCGATTGAATCCGCA
>monoID606
TTAAAAGAGTAAAATTTTATATAATTTTTTTATATAGAATAATATAAAAATTATTATTAAAATATATGTAATATATTTTAAAAATATA
>monoID607
AAAAAATAACAAATTAATAAAAAATAATAATAATATATAACATGTATTATAATTAGTTTAATAATTACAACTTACATTTATTATTAAATTGTAGTACAATAATACTATTTATATTAAAATATATAATCTCTAAGCTTATTA
>monoID608
TTGAACAAGCGTTGATCTGCAGTAAAAACCAAAATATTGCGTTCTCAACGCGCATTTTAAATGAAACGTTCTCTATGCGATATCTCACGTGTATTATGTTAAAAAGCA
>monoID609
TAAAATTAATATTGCTGTAATATCAATGTAATATTTGTGATATTTCAGTAATATTTCATTTTAATATAACAATG
>monoID610
TCTTTTTCTCTCCATTTTCCTCTCTTTCATCCATTCTTTCTCTTACTCATATTCTTTC
>monoID611
GGATACAATCGAGCTCTTTCGATTGAATCCGCAACTCTCTTTACTTTCTGCA
>monoID612
ATATAAAAATGAAGGAAAAAAGAAAGAAAGATTGAAGTAGTGTAGAATGGAAATAAAATTAAAAGGGAAAAAGAATTGAAGATTTTGAAGAAAGTAAAAATTTATGATTAAAATA
>monoID613
TAATATTCACATATTCATCTGATGTTAAATTATGTACATAAGTGTTATCTT
>monoID614
TTATTATTTAATATTAATTAATTTGTTAAATAAAATATTTTAATTAATACATATTTATAATTACTTTATTATTTAAATTAAAATTAAATAAATTTATTAAAAGAAAAAAAATTATAAATAAAAAAGTATATTTTCATATAAAAAATAATATTTCT
>monoID615
AAATGAAAAATTAATGTAAAATAAATATTAAATTAATGTTGAATAAATGTTAAATTAATGTTTTAAAAAATGTTATTTC
>monoID616
TTCTGATGTTACTTTATCTTTAGCAGCTTTCTTGCATCAGCAACTTTCTGAGCATCTTTTGAAACTTCCTCAACAACTTTATCTTTCTTATCTTTCACTGCAGCGACAGTTTTATCTTTCGCATCTTTTACTTCAGCGACAGTTTGATCTGCTGTTTCTTTTACTTCAGTAACAACAGCATCTTTTTTATCTTCCAGATCCTTCAATCCAGCTGCTACATCTTCCTTAGCACGATCTTCTTCCAATTCTGCTTCATGTTTTGTTTCATCTATAAATTCTTTGACATCATCAGCTGCATCTTCTACAGCATGTTTTGCGCCTTTAAATATACCTGAAAAAAAACCTGTTCCTTTTTCTTTAGCTTTCTTCGCTTCTTTAACTGCTTTATCCTTAGTAGTTTCAGCAGCTTCTGCAACAGCATCAACGCCTGCTGTCATTTTTTCTTTCACTATTTTTGTATCTTCTTTTACTTCTTTAACTGCTGCATCTTTAGTATCCTTAGTAGCTTGCGCAACATCTTGAGCAGTTTCTTCTATTTTTTCTCCAACTTTCTTCGT
>monoID617
AAGAAAGAAGTGAGGAAAGATCAAAGAAGTTTAGAAAGAAAATAAAATTGAAAGGAAAAAAGAATTGAAGATGTTAGAGAAAGTAAAAATTTTTGATTAGAATAATATAAAATAG
>monoID618
TGATCGGAGAATAATATATGTTATAAATTATAATTTTTATGTAATATTTCATAATATAAATGTTATT
>monoID619
AAATAATAATTTAAAAACATTAATTTAACATTTATTTAACATTAATTTTTTATTTA
>monoID620
AATAGTTAACTAAAATTATATTATATAAATAAATTTTAATTATATAAATTATTATTATAATTAATATAATCAAATATATGATATAATTAATAAAA
>monoID621
ACAATATAATTATATCTAGTCATATCTGATTATATCTGGCCAGATCTGATAAACCAGATATAATCATATCTCAACAGATCTGAATTCA
>monoID622
AATAATTAAAAAATATTAAATAAATATTTAATAAATATTAATAAAATAATTTTTTAAAATAAATAATTTATAAAAAATA
>monoID623
ACATTTTTTTATACTATTAAAAAATAATATGTTTACATAATTTTAATTATTTATTTGAAGTGATAAATTATTTAAAATTATTTAATTAATATTTATGTTAAA
>monoID624
GATGAGAGGGAGAAGGAGGGATGAATGAGAGGAGAGTGTCAGAAGGAGGAGGGGGAGGAGAGGATTTGAGAG
>monoID625
AATGTTTAATAAACGTTTTAATAATACTATTAAGAATGTTTTATAAACGTTATTATATAATGTTATAAAAATGTTTTTAAAACATTACCTAAATAATGTGATATTTCTA
>monoID626
TACAAACAATTTCATATAAAAATTTAATACCATTTGAACTGTAAATATTAAATAATTTATTATTGTTTTTTAAAAACCAAAACATACTTATTTTTCAACTACAAACAAAAATTCTTAAACTACAAACAACA
>monoID627
TTAATAAATTGTATATACAACATTTACATTAAATTAATAAATAAAATCTATGTAAACAATAGTATT
>monoID628
ATTATTGATAGAAATATAAGAAATAATTTAAATAAATAATTTTTTAATTCAAATAA
>monoID629
ACCTTCCACACTTCAGCCTCATTTTTCAATTTCTTGAATTCCTTTTCTTCTCTCTCCTTACTTCTCTTCTTTTCCATCCAGTTGCTCTTCCCTCTCTTCTTATTCATC
>monoID630
AAATATTTATTAATCAATATTGTATTGATCTATATAAATCTTATGACAATTTAATATTGTAATTGCATAAAATTTTATTATATTTATTTATT
>monoID631
ATATTAAATAAATATTAAATAAATGTTAAAATAATGTTTTTGAAATTATTTTTCAAATAAAAAATTAATATAAAATAA
>monoID632
TAAAATTATCTAAAAAATTAAAAAAAAATTAGTTCAAGTTAGTAATTATTTACATATTATTATTTTAAAAATA
>monoID633
GAAAAAGAGGAAAGTAGAAGGAGATTAAGAAAAATAGGAAAAGAGAGGAAAGAAAAGGAGGGAAGGGAGGGATAGGGGAAGACTGAGCTTA
>monoID634
ACTTAATATTTGAAACTGGTTTCATAATAATGTTAATTGTATAATTGTTTAGTTTATAATTAAGTAATATTGTAAATTGCTACTGAATAAG
>monoID635
TGATACATAAATTATTAAATAAATTAATAAATTATATTTATGTAAATTGTATAAAAACATTA
>monoID636
AAATAATAAATAAAAATTTATTTGTTATTCATATCTTATAAATAATAAATAAAAATTTATTTGTTATTCAGCTACTTGT
>monoID637
TAGATATATTAAAGTAAAATAAATGTAATATTAATCAATATTACTAATATAATATTTTAATATTACA
>monoID638
TAAATAAAATCAATTATTTATAGCAAATTTATAATGTATTGTAATTAAATATAATTATTTAAATAGCTAACTTAATTAAAAACTCGTTTAATTAAAAGTAAATTAAATAAATAATCTAATCAATAAAAATTTTCA
>monoID639
ATAAATCATGTAAAACTAATATTATATATTGGATGTAAATTGATTTTCAATATTGGTCCAATATTGCAAAGTATGATATTGACTCTTATTTAACAAATATTGGAGTTGCAATATTGGTCCAATATTG
>monoID640
ATTATTTTGAATTATAATTTATAAATGTCATTTGTAATATATATATAATTTTATATATTATAAAAGAATTTAAATATAAATATTTTTTATG
>monoID641
AAATTACATGTATAATTATATTTATATAATTATATATGATATTTATGATTATACAAAACAATC
>monoID642
ATTTATTATTCATATTATTGATTATTATTCGCATTATTCTTTATTTATTATTCTTTATTTATTATTCGCATT
>monoID643
CGTGTTTTACGTTAAAAAGCGTCAAACAAGCGTTGATCTGCATCAGAAACGAAACTATTGAAGTTCCCAGCGCGAATTGCAAATGAATCGTTATCTATGCGATATCTCA
>monoID644
TAATGAATAAAAATTTATTCGTTATTCAGCAATTTGTAAATAATGAATAAAAATTTATTTGTTATTAAGCATCTAGTAAA
>monoID645
TTAATATAATTTTTTAATATTAAAATAATATTGATCAATAAATGTAACTCAATATAATCTT
>monoID646
ACATTTATTTAATATTTTATAAATATTTATTTGTTATTAATTATTTATTTGAGAAAATAATTTAAAAAATTATTTATTTT
>monoID647
GATATAATCATATCTCAACAGATCTGAATTCAACAATATAATTATATCTAGTCATATCTGATTATATCTGGCCAGATCTGATAAACCA
>monoID648
AATAAAAAATAAATTTTTATTCATCATTCACAAGAGACTAAATAAAAAATAAATACTTATTCATTATTCATAATAACTAAATAACGTTTAAATTTTTATTTCATTTTCAAATAACTG
>monoID649
GAGAAGGAAGGGAGAAGAATTGAGAGAGGAAAGAGGGATGAAGGAGAGAAAAGAAGGGGA
>monoID650
ATATCATTATTATTATAATTTATTTTAAAATAATAAAATTTTATTTATATTATATTTTTATTATCATATTTTAAATAAAAATATTATAAATAATAAATATTAAAATAATTATATTATATATTATTTATCATTTTTATCTTAATTTT
>monoID651
CTAAATATAAAATTTGGAATAAATCAAAGTATTATAAATCGGAAAATAATAAACAAAATGTCCATACAATAAAAGACGTAAACAAGAATAAAGTACCTTCAATATTACTACGATTTAAAATCTGTAATATTTGATGATTTGTACTGTGCTAGCACAA
>monoID652
TGGAGGGAGAGTGTGGGAGAGAGAAGGGAGGGGAGAGCGAAAGGAGTGCGTGGGAGTGAGGGGAGG
>monoID653
AGATAGCTATTCAACATTTTCAATTTAGATGGATTTATATCTCATTATATTATTTTTAGATTTAAATAAATTAAAATAAG
>monoID654
CAAACAAGCGTTGATCTGCATCAGAAACGAAACTATTGAAGTTCCCAGCGCGAATTGCAAATGAATCGTTATCTATGCGATATCTCACGTGTTTTACGTTAAAAAGCGT
>monoID655
TATATATAGAACATATTATCTCTATTATATATTTCAGTATATACATGCTAAACATATATTTATGTAGAAATATTAAATATATAATTGTAT
>monoID656
CATATTTAATATAACAATATGTTCAAGTTTATTATTAGAAATGTTTTTTATTAAAATAAGAATATATATATATTTTATTTATTATTTATAAT
>monoID657
TATTAAATTAATGTTTTTAAAAAATGTTTTTTTAAATAAAAAATTAATGTGAAATAAA
>monoID658
TTGCAATATTATAATGTAATATATCACATTCTAATATTTCTGCAATATTA
>monoID659
ATATTTTAAAAATATTATAGAATATTTTATAAATATTCTAGAATATTTTATAAATATTCTAGA
>monoID660
AAATAAAATTGTTTTACATTTTCATAAAAAGTATTCATTTAAATACATTTACTTATAAAAAATAATTAATTACAAAAATAGTATTTTAAATTATATCATATTTCTGAATTCTAATGTATA
>monoID661
AATGACTAAATAACGAATAAATTTTTATTCATTATTTTTAAGAAGCTAATAATGAATAAATTTTTATTCATTATTTACA
>monoID662
AATATTACTGCAATATTGTAATATGATATATCGCATTGCAATATTTCTGC
>monoID663
TTTTAAATTAAAAATTAATGTAAAATAAATATTAAATAAATGTTTAATAAATGTTAAATTAATGTTTTAAAAAAATGTTT
>monoID664
ATTATAGAAACAATTAATAAAATATTATATAATATATATAACTTAATTTAATTCTTTATAAGATTTAAATAAAATTTTTATAAAGTTTTAATAAAATGAAATCCTTATTTAATATGTTTGGTACAA
>monoID665
GAAAAAGAAGATAAATAAAAATAAAACATTAACTAAATAAAAATTTAAAGAAAATTTCTTAAAAAAGGGCAAATATTAATATTTT
>monoID666
TAATATTGCAGCAATATTGTAATATGATATATCACAATACAATATTGCAG
>monoID667
TTAAAATAAAAAAATAATTTTAATATTCCTATTTGATTATAAATTCTTATTTTGCTATATATTAATATATATAATCAATTAATGTTATTATTATAAATAATTATACATAATAATTATTA
>monoID668
ATTGTGAATTTGAATATTATATATTCTATATTATATTATTTTTGTATTTAAATAAATTGAAGTACAAAATAAATTATTTATTAT
>monoID669
ATATCACTACAATATTGTAATATGATACATCATATTGCAATATTTCTGCA
>monoID670
AATATTAATTTAACATTTATTAAACATTAATTTAATATTTATTTAACATTAATTTTTTATTTAAAAAAACATTTTTTAAA
>monoID671
ATGATTTCATATGATATCATTATAATTTCTTCTAATTACATATGATTTCATT
>monoID672
TTTAATAATAAGATTAGTTAATAAGATTTTATATATTATATATATCGTTTAAATTATGAAATTAAAATTAAATTAATAAAATGTA
>monoID673
TGAAGTCAGTGAAATCCGGTGAAATTCGATGAAGTCCATGAAGTCCGCGAAGTCCAG
>monoID674
ACTCTCTTTACTTTCTGCAGGATACAATCGATCTCTTTCGATTGGGTCCGCA
>monoID675
AAACGTTTATTTAATATTATATAAACATTTATTGTTTTTTAATTAATTATTTCAAAAAATAATTTTAGTTAACATTTTTT
>monoID676
CAGAAACGAAACTATTGAAGTTCCCAGCGCGAATTGCAAATGAATCGTTATCTATGCGATATCTCACGTGTTTTACGTTAAAAAGCGTCGAACAAGCGTTGATCTGCAT
>monoID677
CGTCAAACAAGCGTTGATCTGCATCAGAAACGTAACTATTGAAGTTCCCAGCGCGAATTGCAAACGAATCGCTATCTATGCGATATCTCACGTGTTTTACGTTAAAATG
>monoID678
ACGCAATATTTTGGTTTTTACTGCTGATCAACGCTTGTTCAATTTTTATTAACGTAATACACGTGAGATATTGCATAGAAAACGTTTCATTTGAAATTCGCGTTAAAAA
>monoID679
TTATATATAATCATATATAATTTGATATTTTAAATTATTATATATAATTAATAAA
>monoID680
TGAATATTCTTAAAATATTCTTAGAATATTCATAAAAGTTTTCAATATATTTATAGAATAATCATATAATGTTCTA
>monoID681
TTAACGTAATACACGTGAGATATCGCATAGATAACGTTTTATTTGTAATTCGCGTTGAATAACGCAATATTTTGGTTTTTACTGCAGATCAACGCTTGTTCAACGCTTT
>monoID682
AATAAATAGTAAATTTAAAAATTATAAATCAATAAATAATTTAACGCATTTAAATAAAAAAATTTATTAAAATTTATAAAATTAATTATTTATAAGAAC
>monoID683
AGTTCAAGTATTTATATACTTAATTTAAATACATAAAATACTTAAACTGA
>monoID684
ATTCTATAAATTAAAATTAGTTCTAACATAATAATAAATGGAATTATTATATTATAACATAAATTTAATTGAAAAATAAAAATTATGTAGCTACATAAAATA
>monoID685
TGAAAAAATTAACCTAAATTATTATTAATTTGATTAAATTTTTCAGTATTCATGTATTTAAATTAAATATAATACTCGATC
>monoID686
GAAAAGGGAAGAGAGGAAGAGAAATAGAAGAGTAAAAGGAGTGAAAGGAAAGGAGAAAGGGTAAAGCAGATGGAGAGAGGGAGAAAGGGAGAGATGAAGGAATGAGAAGGAAGGATGAAGAGAATAGAGTTAGAGGGGGAAAAGAG
>monoID687
ATTTTCATATATTTTCCTATATTTCTACATATATAGTTTTGTATGTTTATATATTTACATATATATAATCTCATTATCTCATATTATTATTTATTTTAATTATCTATATAA
>monoID688
ATACTTAAATATTAAATAAATATTAATAAAATGAAATAAATTTAATTTTAATATATATATTTATTAAAATTAAGGAAAAAATTTTCTCATAATTAGTGTAAA
>monoID689
ATAAAAAGAAATTCTTAATTATAGTAAACTCTTTATTTATATAAAAAAAAAATTTTTTGGATTAAGTAAATTTATTTATTAAATTTAAATTTTCTTAATTAAAGAAAATAATTTTTAATT
>monoID690
TTATTTGTAGTTTAAGAATTTTTGTTTATAGTTGAAAAATAAATATGTTATCGATTTTTAAAAAACAGTAAAAAATTATTTAATATATAACTACAGCTCAAATAGCATTAAATTTTAATATAAAATCGTTTGTAG
>monoID691
AATAAATAAACAATAATTTATTTAAAATTTTAATAAATTATATTAATGTTTTGATTCATTTATTAAATGACATTTAACAATTGTACAA
>monoID692
ATAAATTTTTAATTTAATATTTATTTAACATTTATATATATTTATAATAATAATTATTATTTATTAAAAAAAAATTT
>monoID693
TGAAATATCGCATAGAGAACGTTTTATTTGTAATTCGCGTTGAATAACGCAATATTTTGGTTTTTACTGCAGATCAACGCTTGTTCAATGCTTTTAACATAATACACG
>monoID694
ATAACTAAATAACAAATAAATTTTTATTCATCATTTTTAAGAAGTTAAATAATAATTAAATTTTTATTCATCATTCAAAA
>monoID695
ACATATTTTCTTATTATAATGTATTTTTAATATTAAATAATTTTACATTTTTTAAAAATATTCTTTTAATTTTAATAAC
>monoID696
CAGCGCGAATTGCAAATGAATCGTTATCTATGCGATATCTCACGTGTTTTACGTTAAAAAGCGTCAAACAAGCGTTGATCTGCATCAGAAACGAAACTATTGAAGTTCC
>monoID697
AAATTTTTATAAGACTTCTAATGTTAAAATAATTCTTTATAAGATAAAAAT
>monoID698
TTTTAATACTAATACATTATTATACTTTAATATTTCAATATTAATGTTAAATATTAGCAGTATTTAATACTGAAATTTTTAATATA
>monoID699
AAGAAATAAAGCTGAAATTAAAGCTAAAGACATTAAAGGTAATACACCATTACATATAGCTGCAAAGAATGGTCACAAAGAAATTGTTGAATTTTTAAT
>monoID700
AAATATTAAATAAATATTTAAAAAATGTTTATTAAAATATAATAATTAATTAAATAATTATGATAAATAAATATTTAAA
>monoID701
TTGAGTCGCGGCGTGTTGCTTTCGCACGGGCGTCACCTCCGGTAGCGGGCGTCACCTCCGGCGGGGCGAATCGCACTCTCTACCGTAAAG
>monoID702
ACATTTATTTAATATTTATTTTACATTTATTTAACTTTAAATAAATATTTAAAATAATAATTTAATAAAATATTTATTTA
>monoID703
AAATTTATTTGTTATTCATTATCTCATAAATAATAAATAAAAATTTATTATTTATTCAGCTACTTGTGAATAATGAATAA
>monoID704
TCTCCACTTTACTCTCTCTCTTCTCTCTCACCTCACTCTCCCCTTCTTTCACCTCAATCTCTCCACCCTTTACTTCCCCATCTCACTCCCTTCACTCACTCCAAC
>monoID705
AAAATTATGTCAAGATATAATATAAATTCAGAAATATTATTATGTCGCAACATAATAATAATTCGACCAATTATAATTATGTTGCAACATAATAATAAATCGACGAATT
>monoID706
AGATAGACCTCCATTAGAAATCCATGAAACCTCCATAGCTCCATGGGATTTTACTTCCATCATGGAAGTC
>monoID707
AAGTATTATTTTAAAAATAAAATTATATTAAAATTATTTGTATTATGTATGAAATAATTTATAACATTTTATGG
>monoID708
AACTTCAATAGTTTCGTTTCTGATGCAGATCAACGCTTGTTCGACGCGTTTTAACGTAAAACACGTGAGATATCGCATAGATAACGATTCATTTGCAATTCGCGCTGGG
>monoID709
ACGAATTATAAAATTATAAATATATTTATAAACATTAATATATTTCTTTAAATATTAATTTCTAGACTATAAAAGATAAGAATATAAAATTAAC
>monoID710
ATTATAAAAATGTTTTAAAAACATTTAAATAAATGTTTAATAAATGTTAAATAAATATTAAAAAAAACGTTTTTAAAAT
>monoID711
ATATGGTATAAAAATTGTTTATTATTATACTTATACCAATTAAAAACGTTTAAAAATGTAAATTTATTACAATTTTTAAACATATAATGTT
>monoID712
ATTTCATTAATTACTTATTTAAAATAATAATTTTAAAAATATTTATTTAACATTTATTTATCATTTATTTAATATTTAT
>monoID713
TTTTTTTGAAATTTGTTATAATTTAAATGTTTAAAAATTTTTAAAAAAGATTTAAAATTTTTTTAGATATTTAAAGATTTATATTAAATTATAGAATAAAAAA
>monoID714
ATTTGATTTTTAATAAAATAAAAATAAATTACGATTACCATAAAATTATGTTATAGTTATATAATAATGTTAATTTAATATTTTTTAATGCAGAAATTATCTTTATATATTAATTTTTTATATATTTTACTGATAATTAT
>monoID715
TTAAATTTTAATAAACATTAATCAAACTATTTTAAATTTTAAATAAAATTGAATAATTAGTTAAAAAGTTAAATAATAAAA
>monoID716
AAATAAATACAGTATTTATTTCAAATACCAATATATTCTTTTAATAATTAGCGTAATATAAAGATTTACATTATTTTAAGAAAAATACATTTATGTTGAATTAAATTTAAATATTTTT
>monoID717
TATAATAAATTATTAGAAAAGTATGAAAAAATATTAGAAAATCTTAAAATTTGTTCATATTTTCTCAAGAATCGTTCTGAAATATTATAAGATTTCATG
>monoID718
ATTTTAAAATATTTTATTCAATAAAAATTTTTAAAAATATTAAAATTAATATAATAATAAATTTTATTACTTTAAAAA
>monoID719
GAGAGAAAGCAAAGGAGAGCGGTAAAGAGCGAGGGAGAGCAGGAGAGAAC
>monoID720
CATCCCTCTACTCTTCTCCATCCCCCCCTTCCATTCTCTTACTTCTTTTCCTTCCATTCCCTCCTCT
>monoID721
AAAAGCATTGAACAAGCGTTGATCTGCAGTAAAAACCAAAATATTGCGTTATTCAACGAGCAATATAAATTAAACGTTCTCTATGCGATATCTCACGTGTATTACGTTAATAAGCATTGAACAAGCGTTGATCTGCAGTAAAAACCAAAATATTGCGTTCTATAACGCAAATAAAAATAAAACGTTCTCTATGCGATATTTCACTCGTATTATGTTA
>monoID722
TAAATTTTTTGTGTGTTAATTTATTATTTTATGGATAAATATTTCATATATTTATTTTTTAGAAATATAAAATGTTATATTTAA
>monoID723
ACAATATTGCAGTAATATTACAGAAATATTGCTATGATATTACAGTAATATTGCAATATAATACTTATATCATATT
>monoID724
CATAGATAACGATTCATTTGCAATTCGCGCTGAGAACGTCAATAGTTTTGTTTCTAATGCAGATCAACGCTTGTTCGACGCTTTTTAACGTAAAACACGTGAGATATCG
>monoID725
TATTTGATTCTCCACTTTATTCTCCGCTTTGTTCTCTACTTCGTTCTCCATTTTATCCTCTGTCTTTTC
>monoID726
AAAATATTTATAAAACATTTATTTAACATTTATTTAACATTAATTTTACATTAATTAATTATTAAAA
>monoID727
ATTTTAATGTTTATTACAATATTTTAAATTATAAAGAATATTATAAATTTTAAATGTAATGATTATAATGTTTATGAAAATTTTATGCATAATTACTCATATTAATTTTTGAACAAAAC
>monoID728
TATTATAGAAATATTTTGTTAAAGTTATATAATCACTTTAATATTTTTAATGTATTAATATTAATATTTCTAGAATATTATATTAATATTTTTTAA
>monoID729
TACCAAGAGCTAATGGTTAAATTAAAATCCAAATTGTATCATTTCAAATTGAGAGACATTATTCCTTTCCAGCGATTTCGAAGACTACTTCCGTTAGGAAGATAAACACATAAAAATCATCGTCGATT
>monoID730
TTTTTTTAATTTTGATTGTTTGTTTAAAAGCAACAGATTTTTTTATTTTATTAAATAATTTTTTAACTATAAATAAATTATTTATTAATATTAAATT
>monoID731
TTGATACACGTTATAAAATTCATTTATTATTATACTTATATCAACTAAAAAACGTTCAAACAACGTAAATTTATTACAATTTTTAAACGTATA
>monoID732
TTATAAAATTTTCTTGAAATTTAATAAAATATTGAATTTTTTATGACATTTTATTAAGATTA
>monoID733
ATTAAAATTATTTATTATACATGATTATAAAGTCATAAAATAATATTCTTACAATTATTTCTTTCAAATTGTGTATAATTTAAACAATAATAGATATGTT
>monoID734
GAAAAGGAAAGAGATGGAGAGAAGGAGAAAGGGAGAAGTGAAGGAATTAGAAGAAAGGATGAAGAG
>monoID735
TTAGAGTAATTATTCGAGTTATAATAATTAATAAAAATTAAAATTTGTTATTTTTAGTTCTTATTTAAGCGGCTTTGTATCTTATTATTACTAATAATTTAAAATTAATTTAAAATTTTAAACAGATTTTAAT
>monoID736
TCTTTTTTTTTATAATATTTTATTATAAAATCTTTACCTTCTCTTACACCTTCAATTCCTTTCTCCTTTTAATTTTATTTCCATTCTAAAATCCTTCAATATTTCCTCCTATCTT
>monoID737
AATTTCTTGAATTTATATTCATTTTGAGTAATAATAAAATTTGCTTTTCAATATTGTTATT
>monoID738
AAAGACGATAAAAAAAATAAAGACACTAATAAAATACAAATTTAAAGAAAATTTCTTAAAAATGGGAGAATATTAAGATTTTGAA
>monoID739
ATGGAAAGATGAAGAATTATTAAAAGAATATAGAATAAAAATAAGAAGGAAAAGATAAAGTAATTGAAGGAGTTGAAAAAGTAAAAAAATTAAAAAGAATAAAGAAAATGG
>monoID740
TATTATAATACGATATATCACATTGTAATATTGCTGCAATATCATAGCAA
>monoID741
ATTAATTTAATATTTATTTTACTTTAATTTTATATTTGATAAAACATTTTTTAAAATA
>monoID742
ATGGAAGAAATAGAGAAAGGGAGAGGGAGAGAGGGAGAGAGGAGAAAGAAGAAGGGGGAGAGGAAAAGAAAGAGGAGAAAAAGGTAAAGAAATAGAGAGAATGAGAAAGGGAGAGATGAAGGAAGTAGACAGATTAGAGAAAAGA
>monoID743
AGAGAAAGGATTGAAATTAAAGATCCTTTCGGATTAACACGAACAGAGTTCGAGTGAATCC
>monoID744
TACTAAAATTAGATATTGTTATGATATTGTTAAATATAGAAAATGATACTATTATAATACTGAAAGTATTACTATTTTATTACTAAAATTATGA
>monoID745
AGATAGACCTCCATTAGAAATCCATGAAACCTCCATAGCTCCATGGAATTTTACTTCCATCATGGAAGTC
>monoID746
GTTCGACGCGTTTTAACGTAAAACACGTGAGATATCGCATAGATAACGATTCATTTGCAATTTGCGCTGGGAACTTCAATAGTTTCGTTTCTGATGCAGATCAACGCTT
>monoID747
ATTTATTAATTATACGTTATTTGCATTATTTATTATTCAAATTATTAGATATTATTAATTATTCACATTATTCTTTATTTGAATTATACAAATTATTTATTATTTCATTATTTATTATTTATATTATTAATATTATTTATTATTTAAATTATTCATTATATACATT
>monoID748
ATTATTTAAATAATACAATTTTAAAAAATTCGATATTCTAATTTTATATAAATACTTATTTTCGAAATTAAATTTTATTTCATAATTTATTTTAAATTATTTT
>monoID749
TAAAAATGTTATTTCAAATAAAAAATTAATGTAAAATAAATATTAAATTAATGTTTAATAAATGTTAAATTAATGTTTTT
>monoID750
TAAGGTGTTGTAAAATCTAAAGAGTGTAGAATAGAAATAAAATGAAAAGAGAAAGGAAGAAGGTGGATCAAAAGAGTTAAGAATTTAAATAAAATTGAATAAAGAAAAGAATT
>monoID751
AGAAAGTAAAGAGAGTTGCGGACCCAATCGAAAGAGAGTTCGATTGTATCCTGC
>monoID752
GGTTTTTACTGCAGATCAACGCTTGTTCAATGCTTTTTAACGTAATACAAGTGAAATATCGCATAGAGAACGTTTAATTTAAAATGCGCGTTAAAGAACGCAATATTTT
>monoID753
TTAATTTAAATTAAAAATTACATAACATAAAACTAATTAAGTTAAAAGTTATATTAAGATTAAA
>monoID754
TTAAAATATATATAATATACGTATTTTATCATAATTCTATAATTATGTATATTCTATATATAATTATACAATTATATATTAAATATGTAAATATATATA
>monoID755
CTAAATATTTATTACTTAATTAATACATATTTAATTTAATTTATTTTAATAATTTATGTAAAATTTATTTATATTATTATTT
>monoID756
TGAACTAAAGTTCAAGTATTTTTTCTAGTTAAATATATAAATATT
>monoID757
TTATATATTTAAAAATTATAATAATTTATTGCATATTTTATGTTAATATTAATAGAATTTTTATTATAATTATATAAATTATGTAATTAATAATTATATATTATATATTAATTAA
>monoID758
AAAATATTTCTGTACGTTTCTATGTAATGTAAATATGTATCTCCGTATTTTTTATATAATATTTATATAATAGTTAATAAATACGTACTTTTATATTATATATATTTATATAACAAAATATATATATATATATAGAAGGCTA
>monoID759
AATTAATAAATAAAATAATTAGAATAAGAATAATAATTAAGTATTTAGAAAATAATATTTTGAAAATTAATTTTAATAGAAATATC
>monoID760
TATTATAATGTGATATATCATATTCTAATATTTCTACAATATTACTGCAATATTGTAATGTGAAATATCATATTGCAATATTGCTGCAATGTCATAGCAA
>monoID761
AAAAAGCATTGAACAATGTTGATCTGCAGTAAAAACCAAAATATTGCGTTTTTCAACACGCATTTCAAATGAAACGTTCTCTATGCAATATTTCACTTGTATTATGTTAAAA
>monoID762
TAATTTTATTATATTAAATCTTAAATAAAATTATTTTTGTTCTATAATTGATATACAAATAAAATTATTTTTCAA
>monoID763
ATCACAGAAATATTACTATGATATTACAAAGTGATAATGACATTGAAATATTCTAGTGATATCACATGAAT
>monoID764
TTTAGATTTAAAAATTGAATATATACATTAATATAAGAAAAATTTAAATAAAGTTAAATAGATTTAAATTAATATAAAATAA
>monoID765
AATTTATTTATTATTTAAAATCTTGTAAATAATAAATAAAAATTTATTCATTATTCAGCTTCTTGCAAATAATAAATAAA
>monoID766
TGTGATATTTACCCATTATTAAAAAAACTTTAAACTAGTATTTAACTGATTCTTAATTTTATTATTTTTTATTTAAAAATATTTACCAAAAAAGATAAAATTTGATTAAAGAAATTTTTATTTGTATAACAAAAAACTAAAAAA
>monoID767
TAATTTAATATTTAAAATAATAATTTTAGAAAATATTTATTTAACATTTATTAAACATTTATTTAATATTTATTTAACAT
>monoID768
AACTCTTACGAGTTAATCCCAAGAAAGAGAAGAATTAAAAATAAAGAGATTCTTTCGGATT
>monoID769
AACGATTCATTTGCAATTCGCGCTGGGAACTTCAATAGTTACGTTTCTGATGCAGATCAACGCTTGTTCGACGCTTTTTAACGTAAAACACGTGAGATATCGCATAGAT
>monoID770
TTTACCTAATAATTAATAAATTGTATCAAACATATAAAATACTAATTTTGTAAATAATTTTATAATTGCTTAATAAATAACTTATAAAAATATGCCTTACTTATATATATAAAAGTTCAATTCTACATAGAGATGTCTAAT
>monoID771
TTCTAAAATTTTTCTCCAAACATAAAATATAAAATCTCATAATATCTAACAATGATCTCATGAAAAATTATTTAAAATTTTTAATATT
>monoID772
TTAAAATAATAATAATATTATAAAATATAAAATTAATTATTAAATTATAAAATTTTAACAAATATGAT
>monoID773
AAAAATATAAATTAAATTCTAATAAATAAATGTATAACAATCTTAAAAAATAATTAATTTTAAATAATTTTGTTTATATTAATTGTACTCTAAAATAA
>monoID774
TATTCGAATAAAATTTTATTTGTCAATATCGAATAAAAATATTTTCGAATAAAATTTTATTTATAAATAACGAATAATTTTT
>monoID775
AGAGAAAGGGGAGGGGAGTGAGAGAGAGATATAAAAGAGTAAAGAGAGGTGAGATG
>monoID776
TTTTCAATATTATTAATTTCTTGAATTTATATTTATTTTAAATAATAATAAAATTTGC
>monoID777
AAAATTTAATTAAAATTGAATATAATTATATAATAATTAAAAAATTAAAATATTGAAGTTCAAAGTTTAATAAAATTGTTTGTAACAATATATAAATATACA
>monoID778
ATGTAATTATTATTATGTATGACACAGAATTATAATTCGGATGTAGTATTATGTACTGACATAATTTTAATTC
>monoID779
ATTCATTTAAAATAATAATTTAATAAAATATTTATTTAACATTTATTTAAAATTTATTTAACATTTATATTATATTAATT
>monoID780
ATTTATTAAACATTTATTTAATATTTATTTAACATTAATTTAATATTTAAAATAATGATTTGTAAAAATATTAATTTAAC
>monoID781
AATTATATGTTTAATTAATATAAATATATAATTGCATAAAAAGTTAATTAATATATATATTTTATTAAAT
>monoID782
AAGAGAGAAAAATTGTATAAGTGTAAGATGTAAAAGGAGAAAGAGTATAAGAGAAAAAATGGAAAAACAAATAGGGGAAAAAGAGGAAGAAAATAGATAATAAGAGAGG
>monoID783
AAATTTCTTTATATTTGCAAATATAGAATAATAAATCAGTAATTATTTATGTAAAATTATGAAATAA
>monoID784
AATAATACAAAATAAAAGAAGTTAAATATCTATAAGTTTTAATGAACACAAAATTTTTTAACAAAATAAA
>monoID785
TCCCCTTTCTATTCTATCTCCTCTCCTTTCTTCTATTTCTTTCATTTCACTCTTTCCTCTTCTCTCCATCTCTCTATCTCT
>monoID786
CATATTCATTCAAGATGATAGTTAGAATATACATAATATATACGTCATGTACATTTCATATATGTACATCAAATGCGCATACATGCGACATACATGGATATATATACATTATATTCATAGAATATCGTATAGATATACATGGTATG
>monoID787
ACAAGCTGCCGCTGGACAGGCTGCCGCTGGACAAGCTGCCGCTGGACAAATTGCTGCACAGACTGCCGCTGG
>monoID788
AATTTTATTTATAAATAAATTTTATAAATATTTTATTCGTTATTCATAATTTTTTATTCAAAAAATTGAAAATAATAATTACAATATAATACAAATAAAAAATT
>monoID789
AAGCGTTGATCTGCATTAGAAACAAAACTATTGACGTTCTTCAGCGCGCAATTCAAATGAAACGTTATTATGCAATATCTCACGTGTTTTACGTTAAAAACCGTCGAAC
>monoID790
ATATTTTTAATTTGTAAATATTTTAATTATATATAAAAATAAAATTTTCAAATAAAAATTTTTTATATTTTTAAATAAATATTTAAACGTTAAGTAAAA
>monoID791
AAATATTAAATAAATATTAAATAAATATTTATAAATATTAATGTTAAATAAATTGTATTTTAAAAAATTATTATTAAATAAATATTAAAT
>monoID792
GACATAATATTAATATAATATTACTTTAATATTAAAAAAACATATTATTGGAATAACATTCTTGACATATTGAAATAATATCACGAATATTATATATATCA
>monoID793
TTGAATGAAAATTTATAAAACGTATAAAATTTTCTTTAATATATTATTAGTAATTATAAAAGAATAATATTTTGCAATAGTTTAATAAGCTATAATTTATTTATATTAAATATGTATAAAATGTT
>monoID794
AAAAAAGATATCAGTTAATATTAAAATAGTAAAAGTTATAAGAAGATAATCGAATATATTAAAATATAAATAACTTTCAGTTTGAGCAACCTGTTGATAATATTGT
>monoID795
AAATATTTAAATATTTTTATGTCATAATATATTTGTATATAATTATTATATACAGTTGCAATTTTTATTATTATATTAAACAATAAAAATGATGATTAGAA
>monoID796
ACATTATATTTTTTATTAATAAATAAATATATTTGTTTGCTTCAATAAATATATTATTAATGTTAAAAACTATTTAATCAATTTAAACACATAATTTTTTATTT
>monoID797
ACTCTCTTTCGATTGAATCCGCAACTCTCTTTACTTTCTGCAGGATACAATCGA
>monoID798
TATAAACATTAAATAAATATACGTTAAATGAATATTTTTTTAAATCATTCTTTAAACAAATTATTAATATAAAATAAATGTTAAATTAATT
>monoID799
TTATTTCCCTTCTCTTTCTTTTCCTTATCTATCCTTTTTCCAACTCTTTCTCTCTCTTTTCTCCTCTATCTTCTCCACTTTTCTTTC
>monoID800
ATAATCATGAATATTCTAAAAGAATATTGAATAATCATAAATATTCAAAATATTCTATAAAACATTCAAGAATATTTATAAAAATTTCTAGATATGTTTAAAGAGATACATAGAATGATCTCGAACATTCTAGAACATCCTTAGA
>monoID801
ATCGCATAATATTAAATGTACATACATTTCATATATAATTTAAATATACATAATAGTACATAATGTTTACATCCATTAATGTATTTTATATGTATGTGA
>monoID802
ATATAAAAAATTATAAATAAAGAAATTAAAAATAAAATTATACTTAAACATACAATATAATGTATAAAAT
>monoID803
AATAAGAAATATTATATTTATATAAATTAAAAATTATTAAAAATTTTTATAAATCTCAAAATTAATGTATCTAAAATAAGTCATAAATAAGTACACAAA
>monoID804
AAAAGAAGAATAGAAGAAAGAGAAGAAGAAAAGAGACAAGAAAAGAGGAAAGAAGGAAAGAA
>monoID805
ACGAAACTATTGAAGTTCCCAGCGCGAATTGCAAATGAATCGTTATCTATGCGATATCTCACGTGTTTTACGTTAAAACGCGTCGAACAAGCGTTGATCTGCATCAGAA
>monoID806
ATATTGCAATATTTCTGCAATATCATTACAATATTGTAATATGATATATTATATTGCAATATTACTGCAATATCATAGCAATATTGTAATATGATATATT
>monoID807
AAATTTATTAAAATTTATATTACATTAAAATATTATTTAAAAATAATAATTTGAAAAAATTTAATTAAAATATTATTAA
>monoID808
AATTACATTTAATTACATTAATTAATTTAATTATATTTAATAATAATAATAATTTAACATT
>monoID809
ATAATGTTCTAATACATAATATACATAATTTTATATTCACATAAATAATTATAATATTTGTGTATGATTATATATAGATAAGTTTTTTTATATTTATCAATTTGTACTTTTT
>monoID810
ATATATATTATATTAGAATTATGTTATTTAAATATGAAATGAAAAAAATATTATATTATTTATCT
>monoID811
GAGAAGAGAAAAAGCAGACAAGAGAAGAAAAAAGAAAGACAATAATAATAGACTGAAAAAAATAAGAAAAAAGATAGAGCAAAAGATTAGTAAAAAGATAGAAAAGATGATGGAAGAACTCGAACAGATAAGAAAAGAAT
>monoID812
CTATATTTTTATTTATTCTTTCCTCTTCTTCTTTTCTCTTCTCACTTCCCAGACCTCCTCTCTTCCTCCGCCTTCTCCACTATTCTTTCCACTCCCCTATTTTCCTTTTTTTTCCTCTCCCATTCTCTTTTAGTCT
>monoID813
TCAATATAATTATATTTTAAATACAAAATTGAAATTATAAAATCATCCACGTAATAAAAATTATTATAACTTATAATAATACATAAAATATAATTTTAATTAATAAATTATTTAAAAAAAGAT
>monoID814
TTTTAACGTAAAACACGTGAGATATCGCATAGATAACGATTCATTTGCAATTCGCGCTGGGAACTTCAATAGTTACGTTTCTGATGCAGATCAACGCTTGTTTGACGCA
>monoID815
AATTTTGATTTAATTTATTAAATTAAAATAATGTTTTTTTAATATTTAAATAAAATGTTTATTTAATTAAAAATTT
>monoID816
CTTCCCTTTAATATCCTCCCTTACATCATCCCATCCCACCCTCCCATTCTCCCCCCCTTTCCTCCCATCTCATCTCCATCTTCTCTCTCCTCTTTCCTCCTTCCCTGACCCTCCCCCCA
>monoID817
AATAAATATTTAAAATAATCATTTTTAAAACATTTATTTAACATTTATTTAAAATTTATTTAATATTTATTTAACATTA
>monoID818
AAATAATCTGATTATGAAATTAATAATCATTACATAAAAGAACTATTGAGCAATGATTATTGC
>monoID819
TCTTTTTCAACGTAACTTCTTCAGTAATTTCTTTGATATCTTCTTTTCTTTCTTCGATAACCGGTTTTTTAATTGTAATTTCGTCGGCGACTTCTTCCTTGAGAGACTCTCTTTTGGGTTTTTTTAGTATTACTTCTTCAGAGATTTCTTCCGGTACTTGTTCTTCTTCTTTTGGAACAGGTTTTTTTATAGTTGCTTCAGCTACAAGTTCCTCGGTAACAGGCTTTTTCTTTGGTT
>monoID820
TCTATTTTTTCCCTTCTTCTCCTCTCCTCCTCCTCCTTTTTCATTACTCCATAACTTCTCTTTTCCTATCCCTTCATTCTTCATCCCACAATCCTCTCCGTTCTTTTTCTCTTCCTTCTCTACTTTTTAATCTACTTCTACTTCCTCCTTATTTCTT
>monoID821
TTTTACTTCCTGCTTTAGTCTCTACTTCTCTACTTGGTTCTCCACTTTATTCTCCACTTTATTCTCGACATCATCCTCCG
>monoID822
ATTTTAATAATTATTAATTTAAAATAATTATTTAAAAAAATATTTATTTAACATTTATTTAACATTTAT
>monoID823
ACTCTCTTTTACTTTCTGCAGGATACAATCGAACTCTCTTTCGATTGGGTCCGCA
>monoID824
CTCTTAACGCAGCGAGTGAATCCCAAGAAAGAGGGGAAATAAAACAAGAAATCTCTTCCGGATTCA
>monoID825
ATCTCTTATTTCATTCTCTCCTTCTTTCTCTGGATTCACTCGTACTCTGTTCGAGTTAATCCGAAGGA
>monoID826
CTTCCATCCTTTTTCTATTATTCTATTCAAAAATCTTTACCTTTTCAAACACCTTTAATTACTTTCTCTTTTCAATTTTATTTCCATTCTAAAATTCTTCTATCCTTCTTCTTTC
>monoID827
AGTATAATTAATTATACATAAGTTAAATTAAATATTAATGTTATAAAAATATTTAAATTTATATGATTACATTAATATTATTTTACTATATTATTTAATT
>monoID828
AATACTTATTTATAATTATATTTATAATTATATATAAATTATATCTATATGTATATAAAT
>monoID829
AACTTCAATAGTTTCGTTTCTGTTGCAGATCAACGCTTGTTCGAACATTTCTAACGTAAAACACGTGAGATATCGCATAGATAACGATTCATTTGCAATTCGCGCTGGG
>monoID830
AATAATATTTAAAAAATTATTAATTTAATATTTATTTAAAATTTATTTAACATTTATTTAACATTAATTAAATATTTAA
>monoID831
ACATTGTTGAAATATTATTTTAATATTGGGAAAATGTTGTTGAAACGTTAGAAAAACATTAATGAA
>monoID832
GTAAAAACCAAAATATTGCGTTCTATAACGCGAATAAAAATAAAACGTTCTCTATGCGATATCTCACGTGTATTATGTTAAAAAGCATTGAACAAGCGTTGATCTGCA
>monoID833
TAATACATATTGAATAATGAACAAATATTTAATTTAATATTTAAATATATTTGAATAATGAATAAACAATTATCTTTATT
>monoID834
TTGACAGTAACTATATGTAAATATTAAATATTAGAAACTAGTATTGCTCAATATTTAAGTATTATAGATAATTAAGTATTAATAAATATTGAGTA
>monoID835
AATTAATATTAAATAAATATTAAAGTAATATTTTTTTAAATAATTATTTCAAATAAATTATTAATGTAATATAAAAATTT
>monoID836
TGAAAAATAAGTAAAAAAATTAATATTAAATATTAAATAAATAATAAATAAACATAATTTTATAGAGA
>monoID837
CATAATGTTTAATAAAACTAATTTTAAATATATAAATAATGACAAATAAATATTTACAAAATATTAAATAAATGTTTAAAAAATGTTAACTTAAATTAATTTCTAAAATACATCAATTCATGAAAATAAATAACTACAAAATATTAAATAAATCTAAAAGAAAATTTTCTGAAATTATTTTGTAAATTAATAATTAATAAAGACTAAATATAGAAAAAAATATTAAATAAAATATTATA
>monoID838
AAAACACGTGAGATATCGCATAGATAACGATTCATTTGCAATTCGCGCTGGGAAATTCAATACATTCGTTTCTGATGCAGATCAACGCTTGTTCGCCGCGTTTTAACGTAAAACACGTGAGATATCGCATAGATAACGATTCATTTGCAATTCGCGCTGGGAACTTCAATACATTCGTTTCTGATGCAGATCAACGCTTGTTCGACGCGTTTTAACGTAAAACACGTGAGATATCGCATAGATAACGATTCATTTGCAATTCACGCTGGGAAATTCAATACATTCGTTTCTGATGCAGATCAACGCTTGTTCGACGCGTTTTAACGT
>monoID839
TCATGTTTCTCCCTTTCTTTTTTCTCTTGTCTCTCTCGTTCTCGTCTCTTCTCCTTT
>monoID840
AAATATTAAATTAATATTGAATAAATATTAAATTAATGTTTTTAAAAAATGTTTTTTTAAATAAAAAATTAATGTTAAAT
>monoID841
AAACTTTACAGGTATCTTCCTAATGTTACTTAGAAGATGTATGCAAAGTTTAAAGAAATAATTCCACTTGGAAAAGATGTTATAAACAAATTAATTTTGAAGAGAGAGACTTCTCGTCTTCTTCTAAGTGAATTTTTTCATGACTTGTTTTCCAAGAGGGGTTATTTTTTTAAACTTTACAGGTATCTTTCCAATGTTACCCAGAAGGTTTATGCAAAATTTTAAGAAATAATCCCACTTAGAAAAGATGTTATAAATAAATTAATTTTGAAGAGAGAAATTTCTCGTTTTCTTTTGAGTGAATTTTTTTACAACTTCTTTTTTAAAAGGGGTTATTTTTTT
>monoID842
TCTCTTTATTTTTAATTCTTTTCTTTCTTGGGATTAACTCGTAAGAGTTAATCCGAAAGAA
>monoID843
TTGATGTTGATCTAATTGTTGTTGTTGCGATGTCAATAGTTGTTGCTGCTGTGTCAGTTGATGCTGCTGAATTGTAATTGTTGTTGCTGATAAT
>monoID844
TATTTAATTAAAGTTAAATAAATGTTAAATAAATGTTAAATAAATATTAAATAAATATTTTCTCAAAATAATTATTTTAAA
>monoID845
TAATTAATAAATAAATTTTTAATTTTCAATTACAACTAAACTAATTAACAATTAAAATTATAATTATCAATTATATATTATTAA
>monoID846
TATTATTTAATATTAATTATTTATTTGAAAAAATAATTTTAAAACATTTATTTTACATTTAATAAA
>monoID847
AACATTAATTTAATATTTATTTTACATTAAATAATTATTTAAAATAATGATTTTAAAAACATTTATTTAACATTTATTT
>monoID848
ATAGAATATTTCACATAATTTTAATATTTTTAAAATTTTTTTAAAAATTTTACTATTTTTATATTTTAAAACATTTTCAAAATATTGTCGAAATATTTTTAAAATATTTTTTGTAAAATTTTT
>monoID849
AATGCTAAAATAATTAATTTAATTAAATAATTAATGATAGATAAATATAATTTTACAATAAAAAATAATTAATAAAATTAATATTAAATAAACATTTA
>monoID850
AAAATTGTTATTTCTAATGAAAAATTAATGTAAAATAAATATTAAATTAATGTTAAATAAATGTTAAATTAATGTTTTTA
>monoID851
TTTTAAATAATTATTTTTTATAATGTAAGAATATTTAGAAAGCATTTTAAAGTTTAAATTAATTTAACTTTTATGTTATTTGCTAATTTTTATTTAATTTAAGTTTACATTATTGAA
>monoID852
CATTAATTTATTTTATAATATACGTAATACTATTAATGTAACATTTTATTATTAATTATTTTATTATTAAGAAAGATATTACTTTGTATATTGTTACATTA
>monoID853
TTTAATATTTATTTAACATTAATTTTTCATTTAAAAAAACATTTTTTAAAAAATAATATTTATTAAAAATTAATTTAACATTTATTTAACATTAATTAAATATTTAAAATAATAATTTTTTAAAATATTTATTTAATATTTATTAAATATTTA
>monoID854
TAATAAATTAAAATTAAATAATAACTATTTTGATAATACTTTATTTAATTATTGTATCATATTAATAAATGCTTTAATATTTAAAATAAATATTTATAGAATATTTATTTTAGATTAATTATTTGGG
>monoID855
ATATATCATGGCAATATTACTGCAATATTGCAATATTGCAGCAATATTACTGCAATATTACAGCA
>monoID856
ACATTAATATTATATCTAAATTATTATTTTAAATCAATAATAAATTTTATTTTTTAATAACTATTCAATAAATTCATTTTTATAATAAATTATATAATAAATAATTAATATTACATAATATTAAATAAACATTAAGTAAAGATT
>monoID857
TGATACAATTCTATGTATCAAATTATATTTTATTTTATTATTTTATTATTATATAATATTATGTTATTTTATTAGTATATAAATTTTTTTATATTTGCGATAAAAAGTTGGAAA
>monoID858
AGAATAATAGAAAAGAAATGAAGTAAAGTGGAAAGATGAAAGAAGTTTAAAATAAAAATAAAAATGAAAGGAGAAATGAATTGAAGGTGTTGTAGAAGGTAAAGATTTTTGAAT
>monoID859
AGATGGACGTCCATTAGAAGTCCATAAAACCTCCATAGCTCCATGAGATTTTACTTCCATCATAGAAGTC
>monoID860
TTCTGATGCAGATCAACGCTTGTTCGACGCGTTTTAACGTAAAACACGTGAGATATCGCATAGATAACGATTCATTTGCAATTCGCGCTGGGAACTTCAATACATTCGT
>monoID861
ATAATTATTATGTAATTATAAAAGAATGTAAATTTAATGTTGACTTTATTATAAGAAATTATTATTTCAAAAATAAATATTAAA
>monoID862
ATATTACAGCAATATTACTGAAATATTGCAGTAATATTTCTATGACAAATTTTTGCGGACTAATATATTGCAGCA
>monoID863
TAAAATTATTTTGTAAAATAAATAATTAATAATTAAATATTTAAATAAATATTAAATAAATTTTAAAAATGTTTACTGAAAATTTTATAAAATAAATAATTAATGAAAATAAATAATTACAAAATATTAAATAAATATAAAATAAAAGTTAAA
>monoID864
AATCAAATTATTTGCAATAATATATTATTTCCTAATAGTTTTTAATTGAATGATTATTGATTTTAT
>monoID865
ATTAATAATATTATAATTAAATAAAAATATTAAAAATTTATAAAATAATTTAAGAAAGAAATTAAATTTTATTTTAAAAAT
>monoID866
CTCTCTCACGCTCTCTTTCGTTCTCTACCGCTTTCTCTCGCTCTCCCTCG
>monoID867
TTAATAACATATATTTACATATATTTAAATATCTTACAATTTTATATCTTTTTAAATATATCTAATAATTAATAAATACATAAATATAGATATAAATTTATTATAAT
>monoID868
GCGAAAACAACACGCCGCGGGGGACTTGGAAAATGACGTTTCAAAGCGAAAGCAACACGCCGCGGGGGACTTAGAATAATGTCGCTTGAAA
>monoID869
TAATGGACGTCCATCTGACTTCCATAATAGAAATAAAATCCCATGAAGCTATGGAAGTTTCATGGATTTC
>monoID870
AAAATTTTATTAATTATTATGATAAACATTATATAAATATTTAGAAAATTTTTATTAATTATTATAATAAATATTATAGTAAAAATTTTGA
>monoID871
TTATGACCATTCTTTGCAGCATAATGTAATGGTGTTAGACCATTAATATCTTTAGCATTAACATCAGCTTCATTTTTTATTAAAAATTCAACAATTTCT
>monoID872
CGGCGTGTTGCTTTCGCTTTCAAGCGACATTATTCAAAGTGCTCCGCGGCGTGTTGCTTTCGCTTTCAAGCGACATTTTTCAAAGTCCCCAG
>monoID873
ATTCTCTTCATCCTTTCTTCTATTCCTTCATCTCTCTCTTTCTCCCTCTCCCTCT
>monoID874
TTAAATAAATTTATTAAATATTAAATTAATTTTTATTAAAAAAATGTTTATTTTAACATAAAAAAATGTTAATTTTAAA
>monoID875
TTGAAGAAATTTAAATGAAAGATATGATCTTTTAAATTGTCAAAAAAAGGTTCTTTAAAAATTTTTAGTAAGATATAAAAATGATTAATGTTAAACATTTGTATATCTCTTTTTATATTTATAAAAATAAGAGAATATTTTTT
>monoID876
ATTAATATTATATTTAATTAATATTGAAATAAAAATAAGTATAATAATTTATTAATGTTTTCATTATATACATATGTTTTATATAAATGTATAAT
>monoID877
ATTAAATAAGAAAGAATTAATTATATTATTACATATTTCATATATAATTATACATAAAAATTATTACCATTTTATTAAAAAAATAAAAAATTA
>monoID878
CGTGAGATATCGCATAGATAACGATTCATTTGCAATTCGCGCTGGGAACTTCAATAGTTACGTTTCTGATGCAGATCAACGCTTGTTCGACGCTTTTTAACGTAAAACA
>monoID879
ACTGAATAAATAATTAATTGATATTAAATAAATTTTTTTTTTTTACATATTTTTTCTATCATAAATTATATCAAGATCATTATAAATAAGCTACTATTTATTT
>monoID880
AATATTTTAAAAATGTTTATTAATTATTATAATAAATATTTTGAAGATATTTATTAATTATTATAATAAATATTATAATA
>monoID881
TGCGGAAAGTAAAGAGAGTTGCGGATTCAATCGAAAAGAGCTCGATTGTATCC
>monoID882
TACATTAATTTTTTATTTAAAACAATAGTTTCAAAAACATTAATTTAACATTTATTAAACATTAATTTAATATTTATTT
>monoID883
AACGTAAAACACGTGAGATATCGCATAGATAACGATTCATTTGCAATTCGCGCTGGGAACTTCAATAGTTTCGTTTCTGATGCAGATCAACGCTTGTTCGACGCTTTTT
>monoID884
AAAGAGGAAGCAAAGGAGAGAACGAGAAAGAGCGGGAGAGAACGAAGG
>monoID885
TAAATAATAATAATTTAATAAATAAAAATTATGTGTATATCATAATAATGAATTCAATAATATTTAATTAAGAAATACAAAAATAGTAAATACATTACAAATATTTTGAAGAAACA
>monoID886
TCAATGCTTAAGTATTAATGAAGATTAAATATTAACAAATACTGAGTATTGACAGTTAATATTAGTAAATACTAAATATTAGAAATTTATATTGG
>monoID887
TAATGGACGTCCATCTGACTTCCATGATGGAAGTAAAATCCCATGGAGCTATGGAGGTTTAATGGACTTC
>monoID888
TTTGCAATTCGCGCTGGGAACTTCAATAGTTACGTTTCTGATGCAGATCAACGCTTGTTTGACGCTTTTTAACGTAAAACACGTGAGATATCGCATAGATAACGATTCA
>monoID889
CGCGAATTGCAAATGAATCGTTATCTATGCGATATCTCACGTGTTTTACGTTAAAAAGCGTCAAACAAGCGTTGATCTGCATCAGAAACAAAACTATTGAAGTTCCCAG
>monoID890
TTATAGAATATATTGATAACTATTTGAAATAACTACTGTATTACTAAAAATAAATATCTTAAATTTAATCCAACATAAATATATTTTTTCAAAAAAAATGTATAAAATTTTTAAATTTCAAA
>monoID891
TAGAGAACGTTTCATTTGAAATTCGCGTTAAAGAACGCAATATTTTGGTTTTTACTGCAGATCAACGCTTGTTCAATGCTTTTTAACGTAATACACGTGAAATATCGCA
>monoID892
GCAATATATTACATTATAATATTGTTATGACATTGCAGCAATATTGCAATATAATATTTCACATTGCAATATTGCAGTAATATTGCAGAAATATTAAAAT
>monoID893
AAAATTTTTTAATAGATTTGTATGTAATAAATATATATATGTAATCAAAAATATTAATATAAAGATTAAACTAATTTTTATAAATATATTTTATTTTAATATTTATG
>monoID894
ACTCTTTTTACTTTCTGCAGGATACAATCGAGCTCTTTCGATTGGGTCCGCA
>monoID895
TTTTTAATTTGAAAATTTTTATAAATTTTAACTTTGAAATTCAAAATCAACGATTTAAAAAAACCTTAGAATATCAAATTTAATATAAATCTAACAATTGTTTTATTATTTTTGATCTGTCA
>monoID896
TTATCGGTATATTAATTTTAATATATATTATAGTTTATAATTATATATCTTATATTCTATATATAGATATATAGAATATAAGAAAACATTT
>monoID897
ATTAAGAAATATTAGATAATCTAAAGAATTCCATGCAATAATTCTGAGAAATTATGAAATTTATTATTTATATTATTTGAGAAAAAT
>monoID898
TTAATTTTATATTGATAATATGATATTATTATTATTGTATTATTAATGTTATTTATAATTTTATAAAATTTTATTTCTTAAATACTATACAATTGTT
>monoID899
ATTATTTGAAATAATTTAAAAAATATTAATTTAACATTTATTCAAAATTATTTTAATATTTATTTTACATAAATTT
>monoID900
GCATTCAAAGACTTATATGATCTGTGGTTTGATGAAAAAGGACATAAAACAAAATATTTAAAATCTCTAGAGAAAGAAGGAATAAATCTAGCTAATGTGTCCAGTATTTTAAATGGATCAGGCGCTAAAGCTCATAAA
>monoID901
ATACCATCTGTTCAACTTCCACCTCCTAATTTTTTCCCACCTTTCCTCTTCCTGCCTCCTCCTCTCTATTTCCACCACCTCTTCCCCCTTCACTCTGTT
>monoID902
AACAAGCGTTAATCTGCAGTAAAAAAATATTGCGTTCTTTAACGCGCATTTAAAATGAAACGTTCTCTATGCGATATTTCACTTGTATTATATTTAAAAAAAAAAAAAAGCATTT
>monoID903
ATGTTAAATAAATATTAAATTAATGTTTTTGAAATTATTATTTTAAATAAAATAATTAATGTAAAATAAATATTAAATTA
>monoID904
ATTAATTTAAAATAAATAATAATTTTAATAAAAAAAAATAATTTTATTAAAAGAAAGAAATAATTTTTATTTAAAAAAATTGTAACTCTTAATTAAAACAATATCT
>monoID905
AATATCTATATTTATCACATAATTATAATAATACAGATATTTATTATTCTAAAAATATTTATATTAAAAATGCAAATATTTCTTAATTAATATT
>monoID906
TAGATAACGATTCATTTGCAATTCGCGCTGGGAACTTCAATAGTTTCGTTTCTGATGCAGATCAACGCTTGTTTGACGCTTTTTAACGTAAAACACGTGAGATATCGCA
>monoID907
TATTATTAATTTTTTTTAAAATAAAATTAAAGTAGTATTATATTTGTATTTTAAAGAAAAATTTTTCTATAATAACTCAAGTATAATTAAAATGCTAA
>monoID908
CAAATTACATTTTATTTTATTTATATTAAATATATTATTTTAAAATTTCATAAAATAATATTATAAAATTAATATAATACCTGA
>monoID909
TTTAGAATTTTTTTGATTTGTATATTATTTTTATTAAATAAATTTTTGTTCTAAATTATAATTTAAAAAATTTTCATTTGCTA
>monoID910
TTTGATGAAGAAGGACATAAAACAAAATATTTAAAATCTCTAGAGAAAGAGGGAATAAATCTAACTAATGTGTCCAGTATTTTAAGTGGATCAGGCGCTAAAGCTCCTAAAGCATTCAAAGACTTATATGATCTGTGG
>monoID911
TTTATACATTAAATAAATAGTTTAAAAAACGTTTATTTAAATGAAAAATAAATAGTAAAAAAATATTTAAAAATAAAGA
>monoID912
GTAAATATACAAAAGTATTAAATAATAATAATTCATATTCTTGTATCATTACAAAATAAAATATTAAATTTACAAAAAATTTT
>monoID913
TAAAAACATTAATTTAACATTTATTAAACATTAATTTAATATTTATTTCACATTAATTTTTCATTTGAAAAAACATTTTT
>monoID914
AAAATCTTTACCTTCTCAAACACCTTTAATTACTTTCTCTTTTCAATTTTATTTCTATTCTACACTCTTTCAATCCTTCCTATTTCCTTTCATCCTTTTTCTATTATTCTATTAA
>monoID915
CATAGACTTTTAATGGACGTCTATCTGACTTCCATGATGAAAATAAAATCCCATGGAGCTATGGAGGTTT
>monoID916
ATAATCAGATTATTTGCAATAATCATTGCTCAATAGTTTTTAATGTAATGATTATTAATTCC
>monoID917
ATAAAATTAAATACTTATTTTTTAATATTAATTTATTTTATAACAATAAGAGCATATATATTTATTTTTAAGTTTATCCAATATTCTATCAAGAAGAACGATTTT
>monoID918
AATTTATTATATCGTATTATTTGAAAAAAGTATTAAAAATATAAGAAAGTCTAAACAAGTTTATATAATTTACATACAATTGTTCTAAGAAACTATGA
>monoID919
CACAAGTAACTAAATAACATTTAAATTTTTATTCATAATTTACAAGTAATTAAATAATAAATAAAGTTTTATTTATTATT
>monoID920
TTGCAATGTGAAATATAATATTGCAATATTGATGCAATGTTATAGCAATATTACAGTATGGTATATCACATTTTAATATTTCTGCAATATTACTACAATA
>monoID921
CTCTTTACTTTCTGCAGGATACAATCAACTCTCTTTCGATTGGGTCCGCAA
>monoID922
CTGCTGTTGTGGTGGTGCCTGTTGTCGTGGCCATGCTGGTGATTGTTGCTG
>monoID923
TTGTATAATTTTATTTAATTAATTTATAAAAGTTTTATGAAAATAATAATTTTAATCAAATTTTGAAAATGCTAATGATTAATATATAATCATAAATAAATATTTTTTTATTAA
>monoID924
ATATAATTATCATATAATTTTCATATATATTTATATATATACAAATTATATATATATATATATATAAATTATATATAATTGT
>monoID925
GTATATAAATATTATAATTAATTTATTTATTATTATAATAATATTAGAAATATTAATTTAAATATTTTGTAAATATATTTACTTTTTATATAAATAACTATTTTTCTAATATTATAATTTTAAAAA
>monoID926
CTATCATGGAAGTCAGATAGACGTCCATTAGACATCCATGTAATTTCCATAGCTCCATAGGATTTTACTT
>monoID927
GAGAAATTTAATAGTAAAAATTTAAATTTATTAGATTAAATTTTTAGTTAAAATTATAAAATAATTTTATTGTATTAATTTAAC
>monoID928
ATAACGATTCATTTGCAATTCGCGCTGGGAACTTCAATAGTTACGTTTCTGATGCAGATCAACGCTTGTTTGACGCTTTTTAACGTAAAACACGTGAGATATCGCATAG
>monoID929
AAAAATATTTTTCAAATAAAAAATTAATGTAAAATAAATATTAAATAAATGTTAAATAAATATTAAATTAATGTTTTTA
>monoID930
TTTTGTAGCATTAGCTCCTGCTCCACTTAAAATACTGGACATATTAGCTAACTTTATTCCTTCTTTTTCTAAATTTTTTAAATATTGTGTTTTATTTCCTTTGTCATCAAACCAAAGATCATATAAGTCTTTAAAAGC
>monoID931
AATATTTAAAAATGATTAATAAAATTAATTTTTTAATTAAATAATTTATGAAAAATAAATATTAAAAAATATTAAATA
>monoID932
AATATTAATTATTTATTGTACAATTTATTATAACAATAATATTTATTAAAAATTTATTAAATATTTTTTTATATTTATTT
>monoID933
TCCCAGCGCGAATTGCAAATGAATCGTTATCTATGCGATATCTCACGTGTTTTACGTTAAAAAGCGTCAAACAAGCGTTGATCTGCATCAGAAACGAAACTATTGAAGT
>monoID934
CAATAGTTTCGTTTCTGATGCAGATCAACGCTTGTTCGACGCGTTTTAACGTAAAACACGTGAGATATCGCATAGATAACGATTCATTTGCAATTCGCGCTGGGAACTT
>monoID935
AATAATTTTACAAATTAATAAGTTAAGATAAAATAATTATAAAAGTTAAATGATATATAAAATAAATTATAAATGAAAAATTAAATATGATCTAA
>monoID936
CATTTACTTAATATTTATTTTATATTAATTTTTTATTTAAAACAATAATTTAAAAACATTAATTTTACATTTATTTAA
>monoID937
ATAATTATTATTTAATTTATAAATATTTAGTATTTTAAATGACAAAATCTCTAAATTTATTAGCCTTATTATCAATATTTTATTGCTATAATTTTCGAAAGTCATGATTTTATTAA
>monoID938
TATTATTTCAGATTTGGTAATTAAAATAATTTTTAATGTATTTTAATTTATTTTACACATTAATTTACTAATTAATAATAATGAAAACTGGAATTAAATTA
>monoID939
ATTTTAAAATTTTTATTTTAATATATTTTATTTTATCAATTTAAAAAGTCATTAAAATAAATAAGGAAAAATTAATTAATTTT
>monoID940
TCGCGTATAGCTACGCCTTCGGTGCGTACAGCAAGACGCTATTTTGTTCT
>monoID941
TTTAAATTTATTACATATGAAAGATTTCAGAAATAATTCAATTGAAAGTT
>monoID942
TATCTTAGTAAAATTAAGTTAAAGTTATTAAAATTATTGTATAATTAATCATATTATTTTTAATTATATAACATTAATTATTAAATTAATAAAAAAATCAATTAAAATTAAAAAT
>monoID943
AAAAAAATAATTTTTGTTGCTCAGAAAATTATTTCTTTGAAACTAATAACTTTTAAAGTCAAAGAAATACTCTTGGAATAATAAAAATTTATTTAATGTTTAACAATTAACAATATTTCTTTCATT
>monoID944
AAATAAACATTTATAAAACGTTAAATGAACATTTAAAAAATGTTAATTGAAATTATTTATTAAAATGAATAATTATTAAC
>monoID945
TAATGGAAATAATTAAGAATTACTACAAATAAAATCCTAGATGTTTTTAAAGATTCTACTGGAAATTTTC
>monoID946
ATTAATTGAAAGAAATAAATAATATTAAATAAATATTTAAAAATTATTTTTAAAAAATTATTATTGTAAATAAATATTAATTAAAAAAATAATAAATAAATGTTAAATAAATTTTTTTTTCAA
>monoID947
TAAATCATTTCATATGAAATGTTTCAGAAATAACTCAACTGAAAGATTTC
>monoID948
AACTATTGAAGTTCCCAGCGCGAATTGCAAACGAATCGCTATCTATGCGATATCTCACGTGTTTTACGTTAAAATGCTTCAAACAAGCGTTGATCTGCATCAGAAACGT
>monoID949
AATAATGAATAAAAATTTATTTGTTATTCAACTACTTGTAAATAATAAATAAAAATTAATTTGTTATTCAGTATCTTATAAATAATAAATAAAAATTTATTCGTTATTCAGCTACTTGTG
>monoID950
AGAAGATTAAGATTTTTGAATAGAAAAATGAAAGAAGGAAGGAGAAAGTATCAAAAGAGTTTAGAATGGAAATAAAATTGAAAGGAAAAAGGAATTGAAGGTGTTGG
>monoID951
TTTTAACGTAAAACACGTGAGATATCGCATAGATAGCGATTCGTTTGCAATTCGCGCTGGGAACTTCAATAGTTATGTTTCTGATGCAGATCAACGCTTGTTCGACGCT
>monoID952
CGTTAAAAAGCGTCAAACAAGCGTTGATCTGCATCAGAAACGAAACTATTGAAGTTCCCAGCGCGAATTGCAAATGAATCGTTATCTATGCGATATCTCACGTGTTTTA
>monoID953
GTTGAAGAAGGTAAAGGTTTTTGAATAAAATAATATAAAAAGGAAGGAAGGAAGGAGGAAGGATCGAAGGAGTTTAGAATGGAAATAAAATTAAATGGAGAAAGGAATTAAAGAT
>monoID954
TAATAGTTTGATATAAAAATTATAATTTTAATTAATACTTGATATAAAAATAATTTTAAT
>monoID955
AATAATATGTATAATAAATAATACGAATAATAATTATTGTCTATAGTACAAATAACGAATAATACAAATAACGAATAATGATAATAATGAAGAATAAGTATAATGAATAACATAAATATTAAATAATAGTT
>monoID956
ATAAATAAATATTAAATAAATATTTATTAAAATATTTTTTTAATTAAATAGTTTATAAATAATAA
>monoID957
AATTGAACATTAATTTAATTTAGTAAAGAATTTAAGAATTTAGAATAGAAAAAATGAAAGAAATTAATAATGTAAATAAACATGGGTTTGAAGATAGTTTAAAATAATAGATAAATATAACATGATATTATGAATTTTATGTGGTAAGAACTAAAAATTTTTTT
>monoID958
TTTTTAATTTATAATTTAATATATTCAAATTAATATTATTTTTAATACAATTTTATATAAAATAAATATAATAAAAATAATTTATAATTTATTAATAAAAATAAAATATATAATAACCTATAAATATGAATTAATTTTA
>monoID959
ATCGCTATCTATGCGATATCTCACGTGTTTTACGTTAAAAAGCGTCAAACAAGCGTTGATCTGCATCAGAAACGTAACTATTGAAGTTCCCAGCGCGAATTGCAAACGA
>monoID960
AAAACGCGTCGAACAAGCGTTGATCTGCATCAGAAACGAAACTATTGAAGTTCCAACGCGAATTGCAAATGAATCGTTATCTATGCGATATCTCACGTGTTTTACGTT
>monoID961
AATGCAAAAACTTTAATAGGATAAAAATAAAATCAATTAATTAAAATCTTATTCATGGATTAAATGAATATGGTTGAATAACATTTTAAATTGAAAAAAAGCAAAAATCAAGTAATTTCAATTTTACATCATGAATTAAAAAAGACTGAAGA
>monoID962
ACATGTGCCTGTTCAGTCGCGATTTCTCCGTGAATGTTTTCTGACAAATATTACACTCGTGAGGTTTATCCCCGGTGTGCATCA
>monoID963
GGACAGGATTTCTGTACGTAATTGCGGACAGATGCAGACAGAAATCGCAACGGATACAATGCGGATAGAAAC
>monoID964
TCGAGTTAATCCGAAGGAATTTTTCATTTAATTTTCTTCCTTTCTCTGGATTCACTCGAACTCCGT
>monoID965
TTCGTTTCTGATGCAGATCAACGCTTGTTCGACGCTTTTTAACGTAAAACACGTGAGATATCGCATAGATAACGATTCATTTGCAATTCGCGCTGGGAACTTCAATAGT
>monoID966
TTACCACCTAATACGTTACCATCATAAGTTACCATTAAAGTAGTTACCATCTAAGATG
>monoID967
TAAATAAAAATTTATAAAATAATTATTAAAATAATTTTTTTATACAAATGATTATAGAAAATAAATATTTATAAAATAT
>monoID968
TTTCGTTTCTTCATATTTTTCTGATTTTGTTTCTTCGAATTTTTCTGATTTTGTTTCTTCGCTTTTTTCTGA
>monoID969
TGTTATTTCATATAAATTTAATCTACAAATAAATTATTAAATTAATTTATGATCCAAATTATAATTGTTCTGAGTAATTTAAATTTAAAAAAAACTTAAAAAAATAAATTTGACATGAATTTTTTA
>monoID970
AATATATATACGAATAATTATCATAATATTTACGATAAATATAATATATTTAATATAATATCATAAAAATGATATAATATATGTTCATAAATATTTTTAAAATATTTAAGA
>monoID971
TCCTGCAGAAAGTAAAGAGAGTTGCGGATTCAATCGAAAGAGAGTTCGATTGTA
>monoID972
AATTTTTTCAAATTAAGTGAATTTAATTCAATTAATTTCATTATTATATAATAATATTTTAATCATTAATATTATAATAATCTAAAAATACTTATTTATCGTTTTATGAAAATATCAATACGT
>monoID973
ATTCATAAAATGTAGTATATTCAAAATATTCTATGAATATTCTATAAAT
>monoID974
CATAAAATAAAATATTTAAAATCTGTAGAGAAAGTGGGAATAAATCTAGCTAATGTATTCAGTATTTTAAGTGGATCAGGTACTAAAGCTCCTAAAGCATTCAAAGACTTATATGATCTGTGGTTT
>monoID975
AAAACATTTAAAAAAATGTTTATTAAATGTTAAATAAAGTTTAAATAAATATTTAATAAATATTAAATAAATGTTTTT
>monoID976
TTTAAATCAATGTCCGATTGACGTATTTTTTTCAATCAATGTCCGATTGACGTATTTT
>monoID977
AATTATAATTTAGGTTTAAATAAAAGATTTTGTATAAAATATATTAATAAATATTATTTTAATTGAAAAAACTAATTATTTTTATATAAACGCACTTTAAAAATATCATACATTCTTTTTTTGAAAATATCATTTTTATTAGAGTACATAATTTTAAGATATTTATTTTAAGT
>monoID978
CGGGCGTCACCTCCGGGAGGGTGCCACCTCCGGCGGGCCAAATCGCACTCTCTACCGTAAAGTCGAGTCGCGGCGTGTTGCTTTTGCA
>monoID979
CTGAATAACGAATAAATTTTTATTCATTATTTATAAGAGGCTGAATAACGAATAAATTTTTATTCATCATTTACAAGTGG
>monoID980
TCCTCCTGGACCTTGCGGTCCTGGTCCACCTGGGAATCCTCCTGGTCCTTGCGGGCCTGGTCCACCTGGGAA
>monoID981
AAAACCGTTATAATAATAATAATTGATAAAAAGTTTGTAATTTCTAAAATTAAAAATTATAACATTTTGATACAAACATTTAAATTTTTAAAAATTGATAGTGTT
>monoID982
AGGCTCTAGTAAAAATTGGATCTGTGGAACTAAACCACCCGCAGGCTCAGGTAAAAATCAGATCTGTGAAACTAAGACCACCCGC
>monoID983
GCTGCTGCTGTGGTGGTGCCTGTTGTCGTGGCCATGCTGGTGGTGGTTGTTGCT
>monoID984
TGACAAATAAATTTATAATTTTAAATTACACGGCTTCTGCAATTAAGAAATAAATCTTTAATCGTTAATTAAAACTAAACTAATTAATAAATAAAATTTTAATTGTTAATTATAAACATAACAAC
>monoID985
ATTCTTCCGGATCTCCTCTTGTGAGTAAATCCCAAGAAGAAGGAAAATTAGTAATAAAAAG
>monoID986
AACAAATATTTATTTTAATTAAATACATAATTATATAAAAAAAATATTAATTTTATTCAAATAAAAAACTTTTAAACTAACAATATTGAATATTATATCAAATAATTATTATATTGAATATACCATTTTGTTTATTTAATGCAAT
>monoID987
AGAAGGAGGAAAAGAGGAAAAGAGAGGGAGGAAGAAAAGGGAGGATGAAGAGGGAGGGGAAGAGAGGGAAAGAGGAGAT
>monoID988
TAATAATTTAATTAAAACTACTTTATAATATATTTTATTTATTTTCTATGACAGTAATATTAAATAAAATTTAAAAATTAAAATAAAAAATAAATAAGAAATATAGGCAAATTCATCTT
>monoID989
TCAAGGTAAGATCGGTCGGTGATCCAGTCAGTCAAGACAAGATTGATCGGTGATCCAACCAG
>monoID990
AAAATATTTATTAAAAAATAATAAAATTAATAATAAATTAATATTAAATAAATATTAAATAAATGTTTAA
>monoID991
CGCGCATTTCAAATAAAACGTTCTCTATGCGATATCTCACGTGTATTACGTTAATAAGCATTGAACAAGCGTTGATCAGCAGTAAAAACAAAATATTGCGTTATTCAA
>monoID992
AAAATATTAATTTAATATTTATTTAACATTTATTTAATATTTACATTACATTAATTATTTATTTAAAATAATGATTTAAA
>monoID993
TAATATTACTGCAGAAAATTATTGCGGATATAATATATTATTGCAATATTTCAAAAATATTATTGAAATATTGTAG
>monoID994
ATCATATTATTCTCTACTATTCTAATGTTAAACAACACTTACTATCTACGTTATAACAAATTCCAACAATTGTTTAAAAATTATTTTATTAATAAAATATTAATTATTAATAAAATTATTTAATAAAAAAAATTAGT
>monoID995
ACGTAATTGCAAACAGATACAAATAGAAATCACGCCGAATACAATGCGGATAGAAACGGATAGGATTCTGT
>monoID996
TACTTTCTTCTTTCTTCTTTCCTTTTTATATTATTCTATTCAAAAATCTTTATCTTCTCCAACAATTTTAATTACTTTCTCCTTTCAATTTTATTTCTATTCTAAATTCCTTCAA
>monoID997
ATCTGCATTAGAAACAAAACTATTGCCGTTCTTCAGCGCGCATTTCAAATGAAACGTTATCTATGCGATATCTCACGTGTTTACGTTAAAAAGCGTCGAACAAGCGTTGATCTGCATTAGAAACGAAACTATTGACGTTCTTCAGCGCGCATTTCAAATGAAACGTTATCTATGCGATATCTCACGTGTATTACGTTAAAAAGCGTCGAACAAGCGTTG
>monoID998
TTTGAGAAAATGATTTCAGTTAACATTTTTTAAACGTTTATTTAACATTTTATAAATATTTATTTGTCATTAATAAGTTA
>monoID999
TCCCGATAGCGCACATCCCGATAGCACGCGACTATGTGCGCTATCGAGAAAAAGATGTTTTAAT
>monoID1000
AATGAATTGAAATGAATTAAAATCGAAATAAATATTTATTATTTTGAATTTGGATTGATTCAGGTTTCTATTATATTATTTTTGGATTCA
>monoID1001
TATATAATGTTATAAATTTAAATATTATTTTTGAAATATTATAAATATAAAATAAATTTTTATTGTAACTTTTTAATATTTATAATTTTATGAATATTAAAAAAGTTATTAAAGTTTTTATAAAATATTGCTAATCATATAACATATAATT
>monoID1002
AGGTAAGAATATAAATAAAGATTGAATAAAGTAATGACATCAATTAAACAACAGATAAAGTTTTTATATTAATAATAAACAAATATTACATGATATTTTGTATCATAAAAATGAAAATTTCTGTAATAAAATATTATGTATTTTAGTAAAATTTTTTAAAAATGAAAAATGATATAGAAAATGAGGAATTAAAAAAATATTAAAAAAGAAAGATGGAAGAAGTGTAGAATGGAATAAAATAGAATAGAGATAAAAATGAAGGATTGGAGAAGTATAGATTTCTAAATAAAATAATAGAAAAGAAAAAAAGGAAGAAGGAAAGATCAAAGAAGTTTAAAATGAAAATAAAATTAAAAGAAGAAAGGAATGAAGGTGTCGAAGA
>monoID1003
ATTTCATTTTTAATAATAAAATAATAGCATTAGTAATTAATTATTTATATTAAATTGTTAATGTAATTATATTTAACTATTTATT
>monoID1004
TTCGACGCGTTTTAACGTAAAACACGTGAGATATCGCATAGATAACGATTTATTTGCAATTCGCGCTGGGAACTTCAATACATTCGTTTCTGATGCAGATCAACGCTTG
>monoID1005
AAAAATATTAGAAAGCAATATATCACATTATAATATTGCTATGACATTGCAGCAATATTGCAATATAATATTTCATATTACAATATTGCAGTAATATTGC
>monoID1006
TTTTTAAATAAAAAATTAATGTGAAATGAATATAAAATTAAAGTTGAATAAATGTTAAATAAATGTTTTTAAAACATGTT
>monoID1007
TTGTCATAGTAATATTAATGCAACATTTCAGTAATATTACTGTAATATTATTGCAATATATTATATTGCAAAAAA
>monoID1008
CGCGAATACAAATAAAACGTTCTCTATGCGATATTTCACTTGTATTATGTTAAAAAGCATTGAACAAGCGTTGATCTGCAGTAAAAACCAAAATATTGCGTTCTTTAA
>monoID1009
AGGAAGTAAAAGAATTGCGGATTCAATCGAAAGAGAATTCGATTGTATCCTGC
>monoID1010
TATATATATATATATATATATATATGAATGTATGTATTATACAAGATACGGCAATCAACGCTATAATGTATTAAAGCAAGTATTTCAAAGATATAATTAAATAGCTAAGTACAAAATTGCAATGTTAAATAAA
>monoID1011
TTAAATAAATATTAAATTAACATTTTTCAAATATTATTTTAAATAAATAATTAATATAAATAAATATTAAATAAATG
>monoID1012
ATTAGTCATTGTTTAATATAAAAATATTTTTATAAACAATTTAAATATAACATTTAATATAAAAAAAACATTTTTAAAATGTTATATGTATTAAAATCATTGTGTCATTAAGATTGGTAAAAACTAATATTAGATCATAAA
>monoID1013
GCGTGGGAGAACGAGAGAGAGCGAAAGAGAGCGATAGAGAACGAGAAAAA
>monoID1014
AAATCTAAAATTATATTAATTATTCTTATATTTTTAATATGTAAATTATTTCTATTTATATAACATTTGTATTATTTACATTTTAATTATTAATACACTAATTTTATCAAAAATAAAATTATCAC
>monoID1015
TGCGATATCTCACGTGTTTTACGTTAAAACGCGTCGAACAAGCGTTGATCTGCATCAGAAACGAATCTATTGAAGTTCCCAGCGCAAATTGCAAATGAATCGTTATCTA
>monoID1016
CGTCAAACAAGCGTTGATCTGCATCAGAAACGAAACTATTGAAGTTCCCAGCGCGAATTGCAAATGAATCGTTATCTATGCGATATCTCACGTGTTTTACGTTAAAAAG
>monoID1017
AAGGGGAAAAAGATATAGGACAGAAAAGGGGAAGATGAGAGTAAAATATGAAGAAGGAAGTTAAAAAAAGAGAAAATTAGTAAAAGTGAAGAAAA
>monoID1018
CTCTCTTTATTTCCCGCAGGATACAATCGAGCTCTTTCGATTGGGTCCGCGA
>monoID1019
CAATTATAATAAATATTTATAATAAAAAATACACAGTCATAAAAACATTTATCATAATATTTATCATAAATATTTTTAAAA
>monoID1020
ATCTATTTCATCAAAAGTATATATAGATAATATATTATAATTATTAATTAATAATATGAAAAATATATAATATTTAAAAAAATTAAAATAATGTATAGATAAAATATAAATCGAGTTTAATTACATCACAATAA
>monoID1021
TATTGTAAATAAATTATTAATGTAATATAAAAATTAAATAAATTTTAAATAAATATTAAATAATGTTTTTTTAAATCAT
>monoID1022
AAAATAATTTTCTCGAATAAATAATTAATGACAAATAAATATTTACGAAATGTTAAATAAACGTTAAAAAAATGTTTTCT
>monoID1023
GAGATAACGATTTACAAAATATTTTTTAAATGTTTATTTAATATCATGTTAACATTTATTTTTCATTAATTAGTCATTTCAGAAAATAATTTTAGTTAACATTTTTTAAATATTTATTTAACGTTATATAAATATTTATTTGTCATTAATTATTTATTT
>monoID1024
ATAATCAGATTATTTGCAATAATAATTTCTTAATAGTTATTGAATGAGTGATTATTGATTTC
>monoID1025
AGAGCGGGAGAGAGCGAGAGAAGGCGAGGGAGAGCGGTAGAGAGCGAAGGAGAGCGGGAGAGAGCGAAGG
>monoID1026
AAGTAAAGATTTTTGAATAAAATAATATAAAATAGAAGGAAGAAGTGAAGAAAGATCAAAGGAGTTTAGAAAGAAAATAAAATTGAAAGGAAAAAAGTATTGAAGATGTTAGAGA
>monoID1027
AACAAGCGTTGATCTGCAGTAAAAACCAAAATATTGCGTTATATAACGCGAATAAAAATAAAACGTTCTCTATGCGATATTTCACTTGTATTACGTTAAAAAGCATTG
>monoID1028
AGAAAAATTCATAGTAGTGGCAACTATAAAAGAGATAACTATACAAGTTTTAGATATATAGAATTAATAAATATAGTTAATAAAATATTTTATAATTACTGCAATAAAAGTTAGTTGCAGTTACTATAAAATAATTT
>monoID1029
AAATATTTAAAATAATTATTTAAAAAATATTTATTAAATATTTATTTAACATTTATT
>monoID1030
TCCGCAATTACGTACAGGAATCCTATCCGTTTCTATCCGCATTGTATCCGTCGCGATTTCTATCTGCTACTG
>monoID1031
TTTCTAAAATACAAATTAAAAGATGATAAAATTATACAACAATAATTATATTAAAATATATTACTAAATTATATTAAAAATTAGATATAAAAATTAAATAATATAAAATAATATAT
>monoID1032
AAATTAATATAAAATAAATATTAAATAAATGTTAAATAAATGTTAAATAAATGTTTTTATAAACATTTTTTTAAATAAA
>monoID1033
AACTTCAATAGTTACGTTTCTGATGCAGATCAACGCTTGTTCGACGCTTTTTAACGTAAAACACGTGAGATATCGCATAGATAACGATTCATTTGCAATTCGCGCTGGG
>monoID1034
AATAAAAACTTATTTATAAACATTAATCAATATTTTTTTTATAATTACAAAATTTTTGAATATATAATAATTTCTATATAATTTGTATATTGTTCCGT
>monoID1035
AATTTTTATATTTAATTAATTTATATTAAAAAAATATTATATTAAAATAATTAAAATAATTGAAGATGAGAAATTATTTCTATTATAA
>monoID1036
ATTTAATTTTAAAAAATAATATTTAATTTTTAATATTTAAATTTTATTTTTTACATTTTAAAAAATACTTTAAATACATATTTAAACATTAATTTGTTAAAAAAAGAAACT
>monoID1037
ATTAAATAAAATTATATATAATTAATTTAAATAATAAAATAATTATACTTAGATCATAAATTAAAATTAATAATTTTAATCAGCATTAATATTTAT
>monoID1038
AATTTAGATAAATTAAAAATAAAATTAATTAAAATTAATTAATTTAGTTACAAGTTATTAATTTAGAATAATTAAATAAATTAAAGTTAATTTTTAAAAA
>monoID1039
AAATTTAAAGATTTTATACATTTTTTTGGAAAAATACATTTAGATTGTATTAAATTTAAAATATTTTTTTTTTTTAAAGTAATACAGCAGTTATTTCAAAGAGCAATATATTCTCATTATAATTAACG
>monoID1040
ATCGAATTATTATTATGTCGCGACATAATTATAATTCTGAATTTCTATTATATTTAGACATATATAATTTTAATTCATCGAATTATTATTATGCATTAACATAATTTCAATTC
>monoID1041
ATTATTTTAAATAAATAATTAATATAATATAAATATTAAATAAATGTTAAATAAATATTAAATTAACATTTTTCAAAT
>monoID1042
AATATTAATTAAATATTTAAATTAATTATTTAGTAAAAATATTTATTAAATATTTAATTAACGTTTATTTATATTTATTT
>monoID1043
GCTGAAAGGCCCGTCGTAAAAAAGCCTCATGATAATCTAAAACCAGAAGGCGAATTCATATCTAGACCAAAGGAAGAAGAACCGAAGAAGGGTGACAGAGCCGATGTAAGAAAGCCACAAGATAACTTGCGACCAGAAGGTGATTTTGAAAGACCAGAGAAGAAACCAATTGGTCCAGCAGAGCGACGAACTCCGATTAAACATTCTGATAATCTGAAACCAGAAGGTGATTTCGAGAGACCGCAGAATGAAGAATATAAACCT
>monoID1044
ATTATGATAAATATTATGGTAAATGTTTTGAATATGTTTATTAATTATTATGATAAATATTATAATAAATATTTTGAAAATTTTTATTAATT
>monoID1045
CAGAAATCCTATCCGTTTCTATCCGCATTGTATCCGTCGCAATTTCTATCTGCATCTGTCCGCAATTACGTA
>monoID1046
TATTTAAAAAATATTAAATAAATATTTAAAAAATGTTTATTTAAATAAAAAATTAATTAAATAATTAATGATAAATAAA
>monoID1047
TTATTTAATAAAATTTTATTTAAAATTTATTTAATATTTATTTTACATTAATATTTTAATAATTAATCATTTAAAATAC
>monoID1048
GACGAGAATGCTCGTCGAGGATATCGGACGTGATTGGTCGAGAATGCTCGGCCGGTGATGAT
>monoID1049
AAATAATATTATGTTTTCAATTTATTATATTTAATATAATAATTAAATATAATAAATTTTACATTTTTTATTATATATAAATAATTAATATTTCTTACATATAAATTTAAACTATGTATTATTTAAATAATTTAAATACATGT
>monoID1050
ACACATTAGCTAGATTTACTCCATTTTCCTCTAGAGATTTTAAATATTGTGTTTTATGTCCTTTTTCATCAAACCACAGATCATATAAGTCTTTGAATGCTTTAGGAGCTTTAGCGCCTGATCCATTTAAAATACTGG
>monoID1051
GCCGGAAACAGGAAGTGGCATTTTTTTGCCGGAAACAGGAAGTGGCGTTTTTTTT
>monoID1052
ACTCTCTTTACTTTCTGCAGGATACAATCGAACTCTCTTTCGATTGAATCCGCA
>monoID1053
TTAATGTGAAATAAATATTAAATAAATATTAAATAAATGTTAAATAAATATTTTTACAAAATGTTTTTTTAAATAAAAAG
>monoID1054
AGAAATTGAAGATGTTGAAGAATTAAAGGTTTTTGAATAAAATAATATAAAAAGGAAGGAAGGAAGCAGAAAAGATCGAAGGAGTTTAGAAAGGAAATAATATTAAATGGAGAA
>monoID1055
TGTGATTTGCACGGGGACGGCACTCATTTTTCATTAAAAAAATAAAAATTATTTTTAAACAATTTAGCAGCCACGACGTACGCATAAGCACAGGGACTTGAAAAAAATCACAGATACTCTCTAAGTACAGTACAAAACGATGGCAA
>monoID1056
CAAGCGTTGATCTGCATCAGAAACGAAACTATTGAAGTTCCCAGCGCGAATTGCAAATGAATCGTTATCTATGCGATATCTCACGTGTTTTACGTTAAAAAGCGTCAAA
>monoID1057
TTGCTGCAATGTCATAGCAATATTGTATTATAATGATATATCATATTGAATATTGCTGCAATGTCACAGCAATATTATATTATGATATATCATATTGCAATATTGCTGCAATGTCATAGCAATATTGTAATATGATATATCATATTGCAATATTGCTGCAATGTCATAGCAATATTGTAATATGATATATAATATTGCAATA
>monoID1058
GATGCGTCGTCTGGACAGGCGTCGTGAGTCCCCGATGTCGAAGGATCGCACTCGACTGCTGCGATCTCGGTCTCGAGA
>monoID1059
ACTCTCTTTACTTTCCGCAGGATACAATCGAAGCTCTTTCGATTGGATCCGCA
>monoID1060
AATATATTTATTTGAACATAATTACATTGATTAAAAATAAACATTTCATAAGTTTAGAAATAAATTATATATAATTACTAATATTTATTGAAATCAAATAAATGTTAAGATA
>monoID1061
TTTCCCGCAGGATACAATCGAGTTCTTTCGATTGAGTCCGCGACTCTCTTTA
>monoID1062
AAAGTATTAATTTAATATTTATATAACATTTATTTAATATTTATTTTACATTAATTAAATATTTAAAATAATGATTTAAA
>monoID1063
CAATATTATAATGTGATATATCATATTGCAATATTGCTGCAATATTACTG
>monoID1064
CTGGGAACTTCAATAGTTACGTTTCTGATGCAGATCAACGCTTGTTTGACGCTTTTTAACGTAAAACACGTGAGATATCGCATAGATAACGATTCATTTGCAATTCGCG
>monoID1065
GACGTCCATCTGACTTCCATCATGAAGATAGAAATCCCATGAAGCTATGGAAGTTTCATGGACTTCTAATG
>monoID1066
CCCGATCGGGAGCCCGGATAGCACAAATCAGGCGATCCCGAATTGAGAAG
>monoID1067
AGATTTTTAATAAAAAACAAAAGAAATTAAAAATGCAATTGAACACTAATTTGAAGATTTTTTAAAAATGGGTAAATATGACATAGTATTTTGACATTTTGTGATTTAAAAAAAAATGTGCAATAAAGGTGGAAAAACGAAGAAGAATGAAATAATGTAAGAAGAAAGGAGAAAGAATTGTGAAAGTGAAAAGTAGGTAAAAAATAGAAAGGAGAAAGTAATTAAAGAAGGTAGAAAAGGTAA
>monoID1068
ATTATGTATATGAATGTTATCTTTAATATTCACATATTCATCTGATGTTAAATTATGTATATCAGTGTTATTAGTTTATCTTCAGTATCCACATTTTCATCTGATGTTAA
>monoID1069
GATTATTGCAAATAATCTGATTATGGAATTAATAATCATTACATTAAAAACTATTGGGGAAT
>monoID1070
AATATTTCTGTAATATTACAGTGATATCAGTGTAATATTTAATGTTATTATCACTGTGTAATATCACAAT
>monoID1071
TTTCATTCCTTTCTCATTTCAATTTTATTAAAATTTTACACTCCTTCAATCCTTTCTCTTTCCTTCCTTCTTTTTTATATAATTCTATTCTAAAATTCTTTATCTATCCAGAATTT
>monoID1072
TGTAATATAAAAATTTAATTAATTTTAAATAAATATTAAAGTAATATTTTTTTAAATAATTATTTCAAATAAATTATTAA
>monoID1073
AATTAAAAATAAAAAAAATAAAAAATTAAAAAAAATAAAACTTATAAAACA
>monoID1074
TATTATAATGAAATAATTAACATAAAATAATATAAAATTTAATGAGTAAATACTTATCAAAATTAAATTTTAAATTAATTTAATTTAAAGTAAATTTTAATTAGTTAGTAA
>monoID1075
AACTTTTTTGTTTTTGACTTTAGCGCTTCGATACTTAAGGATAAAAGTTAGAACTCTTGGGGGGCTACCAGAACTCCCGAGAAATTGGCGAAATTTGCGAAAAAAATTTTGACTTAGAAAATTTCAAAACTTTAACGTGGTAG
>monoID1076
CTATTAACGCAAATAAAAATAAAACGTTCTCTATGCGATATTTCACTCGTATTTTGTTAAAAAGCATTGAACAAGCGTTGATCTGCAGTAAAAAACAAATTATTGCGTTATTCAACGAGCATTTTAAATTAAACGTTCTCTATGCGATATCTCACGTGTATTACGTTAATAAGCATTGAACAAGCGTTGATCAGCAATAAAAACAAAAATATTGCGTTATACAACGCAAATAAAAATAAAACGTTCTCTATGCAATATCTCACGTGTATTATGTTAATAAGCATTGAACAAGCGTTGATCTGCAGTAAAAACCAAAATATTGCG
>monoID1077
GCGATATCTCACGTGTTTTACGTTAAAATGCTTCAAACAAGCGTTGATCTGCATCAGAAACGTAACTATTGAATTTCCCAGCGCGAATTGCAAACGAATCGCTATCTAT
>monoID1078
AATATTACAAAAATATTACTGTAATATTACATAGTGATAATGACATTTAAATATTCAAGTGATATTACAAA
>monoID1079
GATATAATCATATCTCAACAGATCTGAATTCAACAATATAATTATATCTAGTCATATCTGATTATATCTGACCAGATCTGATAAACCAGATATAATCATATCTCAACAGATCTGAATTCAACAATATAATTATATCTAGTCATATCTGATTATATCTGGCCAGATCTGATAAACCA
>monoID1080
AAAATATTCATAAAATATTCTATAAATATTCATAGAATAGAGTATATTC
>monoID1081
CACGTGAGATATCGCATAGATAACGATTCATTTGCAATTTGCGCTGGGAACTTCAATAGTTTTGTTTCTGATGCAGATCAACGCTTGTTCGACGCGTTTTAACGTAAAA
>monoID1082
TAAAAAATGTTAACTGAAATCATTTTGTTAAACGAATAATTAATGAAAAATAAATGTTTACAAAATATTAAATAAACATT
>monoID1083
TTTTAACGTAAAACACGTGAGATATCGCATAGATAACGTTTTATTTTATTTCGCGCTGGAGAACGCAATATTTTGGTTTTTAATGCAGATCAACGCTTGTTCAATGCTTTTTAACGTAAAACACGTAGAGATATCGCATAGATAACGTTTAATTTGAAATGCGCGTTGAATAACGCAATATTTTGGTTTTTACTGCAGATCAACGCTTGTTCAATGCT
>monoID1084
AACTATAAATAATATACATTTTTGTTCGTAAACATTTAGTATAAAAAGATTTAATACAATAATAATAATAATTACATACTGCATATATAGTTATTGTTTGTAAACCATATTTCTTGTTTATA
>monoID1085
TTTAATATTTATTTTATATTAATTTTTTATTTTAAAAAACATTTTTTAAAAACATTTATTTAACATTTATTCAACTTTAA
>monoID1086
TTATTTAAATATTGGAAAAATATTATTGCAATATAATAAAAATATTAATATAATATTATGAAAAATG
>monoID1087
AATTATTTGTAATCATATGAAATCATATGAAATCATATGAAATCATTATGA
>monoID1088
ATTAATATAATTTTAGAATGATAATAGAATGAATATTTTTAAGTGTTAATTCTATAAATATGTAGTTTATTTTTTTATTAGATTTAATGAGATTAATATTTATTAGTGTAATATTTTTATTTTCTTCT
>monoID1089
AAAGAAATAATGATTATGGCAGAAATAGGGATAACGATAATAATGAATTTGAAGATAGGAAACATAGAAGAGATAGAGGTGATAGAGGCAGCAGAAGAGATG
>monoID1090
AAGATATTCACTGGATATCCACGTGTTGTCCATATATCCATATTCACCGAATATCTACGG
>monoID1091
CGTGCGGGCGTCACCTCCGGGAGCGGGCGTCACCTCAGCTGGGCCGAATCGCACTCTCTGCCGCAAATTCGAGTAGCGGCGTGTTACTTTCGCACGGGCGTTACCTCCCTGAACGGGCGTCACCTCCG
>monoID1092
GTATTACGTTAAAAAGCGTCGAACAAGCGTTGATCTGCATTAGAAACGAAACTATTGCCGTTCTTCAGCGCGCATTTTAAGTGAAACGTTATCTATGCGATATTTCACGT
>monoID1093
TAATTTTTATTATTAATTTTATTTCTTAATTAAAATTTAACTTTCTTATAAAATAAAAATTTAAAATTAAATTTGTGAATACAATTTATGATACTAAAAATTTATGTAATGTTTTGATTTCTTATTTTTAATAATTAA
>monoID1094
TTTAAAAATTGTAATAAATTTACGTTTTTTAAACGTTTTTAATTGGTATAAGTATAATAATAAACGAATCTTATAACATATAACAGTATACG
>monoID1095
AACTCTCCTTTACTTTCCGCAGGATACAATCGAGCTCTTTCGATTGAATCCGC
>monoID1096
AATATTATATAAATATTTAATTAATATAAAATAAATATTAAATGAATATTAAATAAATATTAAATTAATATTTAAAATA
>monoID1097
TTTCATTTGTAATGCGCGCTGAAGAACGACAATAGTTTCGTTTCTAATGCAGATCAACGCTTGTTTGACGCGTTTTAACGTAAAACACGTGAGATATCGCATAGATAACGATTCATTTGAAATTCGCGCTGAGAACTTCAATAGTTTCGTTTCTGATGCAGATCAACGCTTGTTCGACGGGTTTTAACGTAAAACACGTGAGATATCGCATAGATAACGATTCATTTGCAATTTGCTCTGAGAACTTCAATAGTTTCGTTTCTGATGCAGATCAACGCTTGTTCGACGGTTTCTAACGTAAAACACGTGAGATATCGCATAGATAACG
>monoID1098
AAAACATAATTTTATAAATAAAAAATAAATATAAAATTAATATTAAATAAATGTTAAATGTTAAATTAATGTTTTT
>monoID1099
TCTATGCGATATCTCACGTGTTTTACGTTAAAAAGCGTCAAACAAGCGTTGATCTGCATCAGAAACATAACTATTGAAGTTCCCAGCGCGAATTGCAAATGAATCGTTA
>monoID1100
AAGATAGAATAGTTGAAGAGAAAGAGAAAAGGAAGGCGGAGCAAGGGAGAAAGGGAGAGGAGGGAAGGATAAAAGAGGAGCAA
>monoID1101
GGACAGGCTGCTGCTGGACAAGCTGCCGCTGGACAAGCTGCCGCTGCACAGGCTGCCTTTGGACAAGCTGGCGCAGGACTTGCTGGTGCAGGACTCGCTGGTGCAGGACTCGCTGGCGCGGGATTTGCT
>monoID1102
CGACGAGCGGCGCGGGGCGACCAGTAGAGTAGAGCGACGAGCGGTGCGGCGCGGAGCGACCAGTGGAATAGAG
>monoID1103
AAATGTTAACTGAAATTATTTTGTTAAATGAATAATTAATGAAAAATAAATATTTAAAAAATGTTAAATAAACATTTAAA
>monoID1104
ATACTTGTTTAATAATTTATTTATTAAATTTTATATAAATACATAAATAAATGTTAAAAATTAAATTAAATAGATTTTCATATTCAAAAATATTA
>monoID1105
TTTATTTAATTAGTATATAATAATATTTAATAGTATTTCTATACATGTTATAAACGTAGATAAAATTCTATAATTTTATATGTTATTTAAACGAATAACTTTTATAAATCATAAACGTATTTAAGAAACG
>monoID1106
ATACATTAATAAGTTTATTAATTAGTTTTTATTAATTCAAAGGTTATTAATAAAA
>monoID1107
CAGAAACGAAAGTATTGAAGTTCCCAGCGCGAATTGCAAATGAATTGTTATCTATGCGATATCTCACGTGTTTTACGTTAAAACGCGTCGAACAAGCGTTGATCTGCAT
>monoID1108
CACGAGAGATATCGCATAGATAACGATTCATTTGCAATTCGCGCTGGGAACTTCAATAGTTATGTTTCTGATGCAGATCAACGCTTGTTTGACGCTTTTTAACGTAAAA
>monoID1109
ATTTTGGTTTTTACTGCAGATCAACGCTTGTTCAATGCTTTTTAACATAATACAAGTGAAATATTGCATAGAGAACGTTTCATTTGAAATGCGCGTTAAAGAACGCAAT
>monoID1110
CTTGTTCGACGCTTTTTAACGTAAAACACGTGAGATATCGCATAGATAACGATTCATTTGCAATTCGCGCTGGGAACTTCAATAGTTTCGTTTCTGATGCAGATCAACG
>monoID1111
AACAAGCGTTGATCTGCATCAGAAACGAAACTATTGAAGTTCCCAGCGCGAATTGCAAATGAATCGTTATCTATGCGATATCTCACGTGTTTTACGTTAAAAAGCGTCA
>monoID1112
ATAACGATTCATTTGCAATTCGCGCAGGGAACTTCAATAGTTTCGTTTCTGATGCAGATCAACGCTTGTTTGACGCTTTTTAACGTAAAACACGTGAGATATCGCATAG
>monoID1113
ATTTCTATCTGCATCTGTCCGCGATTACGTACAGAAAACCTATCCGTTTCTATCCGCATTGTATCCGTCGCG
>monoID1114
AAAAATTTCGAACTTTGACTGATATAAGTCTTTCGTTTTTCACTTTAGCGATTCGATCCATCATGATAAAAGTTAGAACTCTTCTAGGGGCTATCAGAACACAGAAATATTGGAGAAATTCGCAAAAAAAATTTTACTC
>monoID1115
TTCAACGCGAATATAAATAAAACGTTCTCTATGCGATATTTCACTCGTATTATGTTAAAAAGCATTGAACAAGCGTTGATCTGCAGTAAAAACCAAAATATTGCGTTC
>monoID1116
GTATCGGGTCCGCTTCTTTTCTACATTCTTTCTAGGGCTCATAGCCTTCTCTCAGAGAAAGGAGAAAAGCGACAATTCATTTGTACGGTGTCTAGAATTTTTTAAGTGTGTTTGAGGGTGGTTTTTGGCTTGTAAGGGTGTCTTCCGCAACCT
>monoID1117
AGGGAAAGATGATAAGGAAAGGAGGGAGAGGAGGGGAGGAGAATTGGGGAAATGGGAGAGAGATAGGAGGAGGAGGAACGTGGA
>monoID1118
TAGCAATATTGTAATGTGAAATATTGTATTGCAATATTGCTGCAATATCA
>monoID1119
ACATATATATTTCAATATGATATATTAAATTTAACATGTAAATTAAAGATAAAATTAATTTATAAAATTTTAAACTGTACAGTAAAAAAATATATTTCAAAAAAGCATTTAAGTCT
>monoID1120
AATTTTTAAGAATAAAAAAAATTCTAATCAAATTATGTGGATGAATTTTCAATCAACTAGAATTAACATAGAATAATTTTAATCTAAAATAATAATATACCCGTTATTTTAACACCTTGCAAACTATAAAGTAGAGAAAAAAA
>monoID1121
ATATATCGCGTTATAATATTGCTATGATATTGCAGCAATATTGCAATATGATATATCATATTACAATATTGCAATGACATTGCAGAAATATTGAATGCA
>monoID1122
TCTCCTTTCCCCTCCTTTATCTCTCTTCCTTCCTTTCCTCATCCCCTTCCTCTTTCTCTTCCTTTCCCCTACCTTTCTCAATTTCTTCCACTCTTTTCTCTATACTCTCTCATCTTTTCCTCATATCTTCCATCCATTCCCTCATC
>monoID1123
AAATAAAAAATTAATGTAAAATAAATATTAAATAAATATTAAATAAATGTTAAATTAATGTTTTTATAAAATGTTTTTTT
>monoID1124
TAAATATAATAATTGCCTTAAGTGTAAATTTTTTAATTTTGTAAGTTTTACATTTAAATAATTTGACAAATAAGCTAATAATTTATTAAATTTAATGAAATATTTACTTTTAAT
>monoID1125
AAAAATATTAAAATAAATATTAATATTTAAATTAAATTTATATAAATTAAATTAAATAATGTTTAATAAATGTTTATTT
>monoID1126
CCCGCGCGCTCCGCGCGTACACGCGCGCACCCGTGCGCTCCGCGCGTAAACGCGTGCG
>monoID1127
TTAAATTATAATATAATCTTTAAATGAATATATATTTTAATGAAATTATAATTATCAAATTTTTTAAAGATTTTATATTTATGCTTACATCGAACAATGATTTTTGAATTAATACTAATATATTACACAATAACTTGCTTATATAAAGAAACTTTGTATAATCTCGTAAAAGAAAAAGAATTAAAATTATTTAACAATATTAGAATCGAAACAATCAAAATATGCGCATAAGATAATTATTATATATTTAAAAAAGAATTACAATAATTTAAAATTATTGAACTCT
>monoID1128
AATATTTTTAAAACATTTATTTAATATTTATTTAACATTTATTTAATATTAATTATACATTTAAAATTTTCATTTGAAAA
>monoID1129
TGTTAAAAAACCAGAAGATAACTTACGACCAGAAGGTGAGTTCGAAGCTCGCCCAAAAGATGATTATACTCCAAAGACAGCCGAACGACCTGAAGTGAAGAAACCGAAAGACAATTTGCGACCAGAAGGTGATTTTACAGATCGACCAAAAGACAAATATAAACCAGGCGAGAAACGCACTCCAATAAAACATCAGGATAATTTGCATCCAGAAGGAGAATTCGAAAGACCTGAGAAGATACCTTATAGTCCTGGTGAAAGAGCATCTATCGTTAGCCATCCAGATAATTTGAAACCAGAAGGTGAATTTACGGATAAAAAAGACGAACCATTAAGACCTGCTGAACGACGAACGCCGATTAAACATGAAGATAATCTTCGACCAGAAGGTGACTTCGTAGGAAGACCTAAGGAAGATTACAGACCGACCAAAGGAGAGCGTGCCGA
>monoID1130
ATATTTATTTAATATTAATTTTTTATTTGAAATAATAATTTCAAAAACATTAATTAAACATTTATTTAACATTAATTTA
>monoID1131
TGTATTAATTAAAATATTAATTTCTTCTAAAAAAATATTTCTAAATGAATAATTTTAATTTTCTAATTTCATATCACACATTATGGGCAACTTGTATAATAAATACATAAGTAACATTAAACATTAATTAAATCAAT
>monoID1132
ATTTGCATAAAATTTGTTATTTAGAGTTTTCAAGATCGTTGATTACGAATCTGATGTAAAAAATTAAAAATTTAAAATAGCGGATCTAATATGGTGGACAAAATTATTAAAATTAACTGA
>monoID1133
GAAAAGAAAAAAATAGAAAGAGAAACTCTTAAGAATCGAATTGAAATAATTCAATTCAATCCAGA
>monoID1134
TAGAATAATATGAGAAGGAAGGAAGGAAGAAGGAAAGATTAAAGGAGTTTAGAATGGAAATAAAATTGAAAGGAGAAGAAAATTGAAGGTGTTAGAGAAGGTAAAAATTTTTGAA
>monoID1135
AAAAATACTAATTATATGATACAATAATTAAATTAAATGTAAAAAATTTTATTGGTTTATTTTATATTGTTATATTTATAATTCTAAATAAATAACTTTTATGTTATTTATTTAAATCAAATGAACATAATCATAA
>monoID1136
AATTTTTAAATTTTTCTCTTATTTTATTTAATTTATGATTCTGTAAAAGATTCTATGTAGATATAATACTTTTGACAATCGATTAATCATTATT
>monoID1137
ATTGTTGTTATTATACTTAGATATTAATTATAAATAATTAAATTTAATTTTAAAAATCATATTAACTTACTCAATTTTAATAACTTAATATTTTATGTAA
>monoID1138
AGCGTCAAACAAGCGTTGATCTGCATCAGAAACGAAACTATTGAAGTTCCCAGCGCGAATTGCAAATGAATCGTTATCTATGCGATATCTCACGTGTTTTACGTTAAAA
>monoID1139
TTCTATTTCTATTTCTCCTCTTATCTGGATTGAATTGAATTTATTTCAATTCGATTCTTAAGAGC
>monoID1140
ATAATTCTATAGTAATATTTTGATATACTATTTATATTTTTTGTTTATTGCACAATATTAATTTATATATGCTAATATTTATATATGAAATACAATATATATTTAAAAAAATGACA
>monoID1141
ATAATAAATAAAAATAAATATTTAAATAATATTAAATATTAAATAAATGTTAAATTAATGTTCAAAAAATGTTTTTTAA
>monoID1142
CTCGGAGGCAGGGACACGGGTAGGTGGAGGTGGATTGACGCGGGCCTTCCACCAAGGAAGTCGTGTGTCACACACCGGCCAACAGGGGTCTGCCTTCCCCTAGTTTAAAA
>monoID1143
GGATAGGATTTCTGTACGTAATTGCGGACAGATGCAAATAGAAATCGCGACGGATACAATGCGGATAGAAAC
>monoID1144
AACATTAATTTAATATTTATTTTATATTTAATTATTAAATTAAAACAATAATTTAAAAAACATTAATTTAATGTTTATTTAACATTAATTTAATATTTGTTTTACATTAATTTTTTATTGAAACAATAATTTAAAAAATATTTATTTAACATTTATTC
>monoID1145
TAACATTAATTAAATATTTAAAATAATGATTTAAAAAATATTTATTTAAAATTATTTAACATTTATTTAATATTTATT
>monoID1146
GGTGGATTGTACGTTTGAGTAGCCGGTGGCGGATTGTACGCCTGAGGAGCGGGT
>monoID1147
AATGGATATTAATATTTGATAACGTTATGATACTATTAATGTATAGAATATTGATATTGATTTATAATACTGTAATGATACTATTAAAATACTGAAAATCGATACTAATTTATAAAACAAAAATAGTATTATTAAAATATAGAA
>monoID1148
TTCTAATGGACGTCCATCTGACTTCCATGATGGAAATAAAATCTCATGGAGCTATGGAGGTTTCATGGAT
>monoID1149
AGAGCGGTAGAGAGCGAGAGAGAGCGAGAGAGAGCGAGAGAGAGCGAAGGAGAGCGGTAGAGAGCGAGGGAGAGGGAGAGAGAGCGAAGGAGAGCGAAGGAGAGCGAAGG
>monoID1150
TAATATGAATAATAAATAATGCGAATAATGAATAACGCAAATAATGAATAAGATAATAATAAATAATAATGAA
>monoID1151
TTTTTAATTTTTAATAAATATTTTTTTTTTAAAATTATGTGATGAGAAATTTTAGAAATCTTAAGAAAGATAAATCTTTTATATAGTGATCAATATATATATATGAAATATTCTAATGTTTCACAT
>monoID1152
ATATAAATTAAATAAATAATTTTAAATAAATTTAATTTTAATAAAAAGTACTTTTTAATTTTACTATTTTTTTTTATTATAATTAAAAAAAATATTTCAAAATTTAAATATTATTT
>monoID1153
GAAATGATTATTGCAAATAATCTAATTATTTAATCAATAATCATTTAGTAAAAGAACTATTGG
>monoID1154
AAAACACGTGAGATATCGCATAGATAACGATTCATTTGCAATTCGCGCTGGGAACTTCAATAGTTACGTTTCTGATGCAGATCAACGCTTGTTCGACGCTTTTTAACGT
>monoID1155
ATTTATAAATTTCGAATAATTTTTTATTCGAATAAAAATTAATTTTTAAATAACAAATAATTTTTTATTTAAATAAAAATTTATTTATTTATTTGAATAAAAATATTTTCGAATAAAATTTT
>monoID1156
ATTATTATAATGTAGTGCTATAATAAATATAAATAAAATTATGTCAAAACATAATAATAATTTGATAAATTAAAATTATGATTAACATAATAATAAAATGAATTAATTTTATGTATATTATTATTACAATTTTAATTCTGATTTAGTATTACGTCACAACATAATGTCAATTCATTAA
>monoID1157
TTAAAAAATTAAATAAAAAAATTAAAAATTAATAACTTATTAACACGTTATTAATTTTAAATAATTAATTTTTAATTTCAACAAATTAATTAAAAAGTATAAAACTTAAACTTATTAAATTTTATCAAA
>monoID1158
TAATTAAAAATTTATTATTTAAAATTACTTATTATATATAAAATAATGAATGTATAAATCGAGTATATAGCTTAATAAGTAAAATATTTTAA
>monoID1159
TTAATATTAAATAAATGTTAAATAAATGTTTTTAAAAATGTTTTTTTAAATAAAAAATTAATATAAAATAAATATTAAA
>monoID1160
CACGTGTTTTACGTTAAAAAGCGTCGAACAAGCGTTGATCTGCATCAGAAACATAACTATTGAAGTTCCCAGCGCGAATTGCAAACGAATCGCTATCTATGCGATATCT
>monoID1161
ATATGATTACATTCGACATTATCTTAACACCAATAATATCCAAAATTTTCTAAAAGATTATATAAATAAAT
>monoID1162
TAAGATGATAGTTAGAATATACATAATATATACGTCATGTACATTTCATGTATGTACATCGAATGCGCATACATGCGACATACATGCATATATATACATTTATTAATATTCATAGAATATCGTATAGATATACATGGTATGCATATTCATT
>monoID1163
TTAACATTTATTTAACATTATTTAATATTTATTTATTATGAATTATTTAATTAAAAATTTATTTTAATAAACAATTT
>monoID1164
GAAATAAATATTAAATAATGTTTTAAATAAAAAATTAATATAAAATAAAAATTTAATTAATTTT
>monoID1165
TCGGCTGTCTGTTTAATTGCTTCTTCAAAGCTTTTTACAATTTCTTTTGTTTCTTTTTCCGTAGCAGTTACTTGAATAACTTCAACTCCTTCAGAAACACGAAATGAAACATCAGCCGTTGTACTTGGTGTTTTTTTATCTGGAAGAAGTAAACGTTCGCTTTCATGAGGAATTGATTCAATCTGTTGTATACTCTCAAATGGTATTTGTTCCGGTATTATTTTCTTTATCTCAGGCTTAACAGATTCTATCATTTCTTCTGTTGTTGATGATGCAACTACTTGAGACTGTTCTGCAACAGGCATACTCAGCATACTTTGT
>monoID1166
AAACGTTTATTTAACATTTTATAAATATTTATTTTTCATTAATTAGTTATTTCAGAAAATGATTTTAGTTAACATTTTTT
>monoID1167
TAAAATAAAAAATTAATGTGTTGCAACAAAAAGCTTTTAAAGATTTTAAAATACAGCGTTTTAAAACTAAAGTTCAACTTTCAAAAAAAAGTTATGTCAATGTCATTTCTATTAAAAAATATAATAATGTAACAAAGAGAATATGAGGTATTTTTGATTAAATCCAATC
>monoID1168
GATTGTTCAGCAGTTATATGTTGTATCTATCTCCGATTGTTCAGTAGTTGTATAGTTGTATCTATCTCC
>monoID1169
ATATTTATTTAATATTTATTTTACATTAATTTTATATTTAAAATAATCATTTATAAAAATATTTATTTAACATTTATTTA
>monoID1170
TTATTTTCAGAGTTGTTCAAAGCTTCTGATTGAGATACAACATCAGCATTATCTGAAGATACAGGATCATCCTGGGAA
>monoID1171
ACAAAACGATGGCAAGGTGCTTTTCCCGGGGACGGCACGCATTTTTCATTAAAAAAATAAAAATTATTTTAAACAATTTAGCACCCACGACGTACGCATAAGCACAGGGACTTGAAAAAAATCACAGATACTCTCTAAGTACAGT
>monoID1172
TCGATAATAGACCAGCGTCTCATCCATGTATGCGAATATACGTCTTCCACAGAAGATAACAATTTTTTATTAATTAATAAATAACGGAATCGACCAGAACTCTTCGGAAGGCGCTTTAATACGTTAAGCTGTAAGAAAAATACTTTTTAGTACACAGAACTC
>monoID1173
GTATATACATGTAATAATTATTTAATACATGCGATAAATATTTCACATACATAACATATGCAATTATATACATGAATATCAAATATCCATGTATGTATATATATATGAAAAATATATATTGTATATACATAGAATATACATTGCATATACTATGAATATAGCTTT
>monoID1174
AGATGGACCTCCATTAGAAGTCCATGAAACCTCCATAGCTCCATGGGATTTTACTTCCATCATGGAAGTC
>monoID1175
TAATGTTAAATAAACATTAAATTAATGTTTTTGAAATTATTATTTTAAATAAAATAATTAATGTAAATTATATATTAAAT
>monoID1176
TTCGGTGGACATGGATATGTGGATAACACGTGGATATCTAGTGGATATTCTCTGTAGATA
>monoID1177
AAAAAGATCTGGAAACCGATTTGGGTACCAATCAAGAAACCGGTGTGGAAGGAGATCCAGGTACCAGCTTGG
>monoID1178
TATTTAATTTCATTATCTTAATTGTCATATTTATTATAATAATAATCATTTTATTATCATTTATAATCATTTTATCATTCGTTATCTACATTGTTA
>monoID1179
ATTATAAATATCAACAATTTTTCATTGTAATTTCAAAAATTGATTACAATTTTAATAAAATTTTATTAATTTTTC
>monoID1180
GGATACAATCGAGCTCATTTGATTGAATCCGCAACTCTCTTTACTTTCCGCAGGATACAATCAAGCTCTTTCGATTGAATCCGCAACTCTTCTTTACTTTCTGCA
>monoID1181
TTAAAAATAAATAATTCATGAAAATAAATACTTAAATAAATATTAAATAATGTTAAATAAACGTTT
>monoID1182
AATAATAATGTATTATAAATGTATAATATGAAATTTTAATTAAATCTTCCTAATTTTATTATTAAAATTAATAATAAATAAGGCATTGAATACTATGTAAAACATATTACTAATTTACAATTATTAAA
>monoID1183
ATTGATGAATTAAAATTAAATAAATATATACTTAATAGCAGTGAATATTTCATTCATTTAAGAAAATCAAATCTTGTTTCAAGATATACATTTCTAAGATTAAATAAATAATAACTTGAAAAAAATTAATATTTTTTGAGAATGCACAATTATTACG
>monoID1184
CCTTCCTCCTTCCTTCCTCCTTTTTTATATTATTTTATTCAAAAACCTTTACTTTCTCCAACACCTTCAATTACTTTATTCTTTCAATTTTATTTCCATTCTAAACTCCTTCGAT
>monoID1185
TTTATATAATTTTTAAATAATTTTCAATATGAAATTTATATATTACATACATAATTTATATATAATATAGTTTTATATTATATATATATAATATATATAATTTTTTATTTAATATATTAAATTATATGCAAAAACAGTTTCTTT
>monoID1186
ACACTCCTTCGATACTTCCTCCTTTCTTACTTCATTTTTCTATTATTCTATTCAATAATCTTTAACTTCTCAAACACCTTCAATTACTTTCTCCTTTCAATTTTATTTCCATTCT
>monoID1187
ATGCGATATTTCACTTGTATTACGTTAATAAGCATTGAACAAGCGTTGATCTGCAGTAAAAACCAAAATATTGCGTTTTATAACGCGAATTAAAATAAAACGTTCTCT
>monoID1188
TTAAATAAATAATTAATATAAAGTAAATTTTAAATTATTATCGAGTAAATATTAAATATATTTTTTTAAATTATTATC
>monoID1189
GACGTCACATGGATCATTAATAGAGGCTTTATGGAGCCTTAGTGGATGATAACC
>monoID1190
TGATAAAACAGTAAAGTTTATTTTTTAATTAAAAAATTTACTTAACTAAATTTTATAAAAATATATTTCAATTGATAATCGATTTTAATATTTTTA
>monoID1191
AACATTAATTTAATATTTATTTTACATTAATTTTTTATTTAAAATAATCATTTATAAAAACATTAATTTAACATTTATTT
>monoID1192
TTGAAGTTCCCAGCGCGAATTGCAAACGAATCGCTATCTATGCGATATCTCACGTGTTTTACGTTAAAAAGCGTCGAACAAGCGTTGATCTGCATCAGAAACATAACTA
>monoID1193
TTGAATTAAAATGAATTGAAATATAAAATGAGCTATTCATTATATTGAATTTAAATGTATTCACGTCTCATTATATTATTT
>monoID1194
TAATTGATATAAAATAATATTAAATTAATGTTAAATAAATGTTAATATTTATTTGATAAATTATTAAAAAATTAATTAATTAAAAATAAATATTAAAAACAATATTAAATAAATATTAAGTATTTTTTATATCATTATTCAAATAAA
>monoID1195
GAAGCAGACAGAAATCGCGACGGATACAATGCGGATAGAAACGGATAGAATTTCTGTACGTAATCGCGGACA
>monoID1196
TTAAATTAATTAAATTTATAACTGACTCAACTAATAGATTAAAATATTTTTTTAAAGAAAGC
>monoID1197
GTTTTATTTTAATTCGCGTTATAAAACGCAATATTTTGGTTTTTACTGCTGATCAACGCTTGTTCAATTCTTTTAACGTAATACACGTGAAATATCGCATAGAGAAC
>monoID1198
GACGAGAATGCTCGTCGAGGATCCGGACGTGATTGGTCGAGAATGCTCGGCCGGTGATGAT
>monoID1199
AAAAAAGCATTGAACAATCGTTAATCAGCAATAAAAACCAAAATATTGCGTTCTTTAACGCGCATTTAAATAAAACGTTCTCTATGCAATATTTTCTTGTATTATATTAAAAAAAAAAA
>monoID1200
TTAAATAAAACGTTCTCTATGCGATATCTCACGTGTATTACGTTAAAAAGCATTGAACAAGCGTTGATCTGCAGTAAAAACAAAATATTGCGTTATTTAACGCGCATT
>monoID1201
CTTTTTCTTCTTACCCCCTATTTTCCTCTATCCTCTCTTCCATTCTTTTCTTTACTTTACCTTTCTCTTTCCTCATCCTTAATCTCCTCCCCTACC
>monoID1202
GATGATGACGAGAATGCTCGTCGAGGATCTCGGACGTGATTGGTCGAGAATGCTCGGCCGGT
>monoID1203
ATTATTGTAAATAAATAATTAATGTAAAATAAATATTAAATAAATGTTAAATAAATATTAAATTAATGTTTTTTTAAATC
>monoID1204
AATTAAAAGTTAACTTTTTAATAATTTAATTTAGTAAATTAAATGTTTGTTAAAAAAATTTGTGTATATGTTTTAAAAATAATTAATTAAATTTAAAAATTCAATCATTTAAAATTATATA
>monoID1205
AATTTAAAAAATTATAAAGTTAATTAAAATTAATTAAAAATTAAAAAAATTAAAAATTTAAAAAAC
>monoID1206
AATACTAAATTCATAATCAACAACCTTAAAAATTCAAATAACAAGTTTTAAGCAAATTAATTAATTTTAAAAATTTTGTCTGCCATATTGGATCTGTCATAATAAATTTTATATTTTT
>monoID1207
TGGAGAGAAAAGTGAGGGAGGGATGGAAAGAGGAGGGGAGAGAGAGGTGTAAAGAAAGGGTAGGGGAGGAGGAGAGGGGGGGGGGAATTGAGGAGGAAAGGAGGAGG
>monoID1208
ACTCGACTATACGGACGCCAGTGCGATTACTCACGCCGGAGGTGACACTGGCCCCCAGGGGTGACGCCCGCACCGGAGGTGACGCCCGTTCCCGGAGGTGACCCCCTTGCCGAAGATGACGCCGCT
>monoID1209
TTCAAATAAAAAATTAATGTGAAATAAATATTAAATTAATGTTGAATAAATGTTAAATTAATGTTTTTAAAAATGTTTT
>monoID1210
ATTTCTACTTCTATTTCTCCTCTTATCCGGATTGAATTGAATTTATATATTTCAATTCGATTCTTAAGA
>monoID1211
CTCCTTTTACTTTCCGCAGGATACAATCGAACTCTCTTTCGATTGGGTCCGCAACT
>monoID1212
GACGAGAATGCTCGTCGAGGATCTCGGACGTGATTGGTCGAGAATGCTCGGCCGGTGATGAT
>monoID1213
CATTTATAATTCATTTAACAAAAATATTTATTTAATATTTATTTAATATTTATTTAACATTATTTAATATTAATTTTT
>monoID1214
AAATGGTGGAGGTCGAGTGGTATATTGTGTAGTTCTTTGCGTGGTTCTCTCAGT
>monoID1215
AACTCTTACGAGTTAATCCCAAGAAAGAAAAGAATTTAAAGATAAAGAGATTCTTTCGGATT
>monoID1216
ATATTTATTTAACTTTATTTAACATTCATATTTAATTAATTACTTATTTAAAATAATGATTTTTAAAAATATTTATTTA
>monoID1217
AAAAAGCGTCAAACAAGCGTTGATCTGCATCAGAAACAAAACTATTGAAGTTTCCAGCGCGAATTGCAAATGAATCGTTATCTATGCGATATCTCACGTGTTTTACGTT
>monoID1218
AATAAAAATATAATTATGAAAATTACATATGAACAACAAAATGTACATTATTCTTTAATCTAATTTTTATCTAATTTGTTTTAAATATATGTATTAGAATAC
>monoID1219
GATCATTACAAATGGTCACAACAGCAACGACAACAAATTCTTCAACAGCAACAACAAAATGATATTTCTCAAGAAGGACAAAATACTGTTACTCAAA
>monoID1220
GAAAGTAAAGATTTTTGAATAAAATAATATAAAAAGGAAGGAAGGAAGGAAGGAAGAAAGATCGAAGGAGTTTAGAATGAAAATAAAATTGAAAGGAGAAAGGAATTGAAAATGTTAGA
>monoID1221
AGAAATACAAATTAATATTGTTCAATAATACTTCTTATATAAATACAATTTTAGTAATTTTTATTTATTTATGCAATTTATATTTATTTACTAACTGCAAAAGAATAAAAAAAACATTTTACAAAACATTATTGATTTTT
>monoID1222
ATGAATAAGCTTATCTAGTAAATATTAAACTCAACCCATTTATAAATCTATTAGACTCATAAATACTTATTTCTCATTTGAAATATTGATTGATAATAAAAAATTGCTACTTATAAATGTAATATAATATCAAATGATTT
>monoID1223
AATAATCTTTTTAGTAATATTGCTGTTGAGCAAAACGATTTAAAATATGAAAACAATATATTTATATTTTTATTTTTAAATCTTTATTTTATAAAAATAAAAAAATTCAAATAATTTAATTTGATAAAAATTATTCTTTGTTGAAATCAATACGTTAATAAAAATCAAAGTTAAAAAATGGAAGAATATTTCTTAATTCACATTATATTTACTTTTATA
>monoID1224
ATATTTCATATTATTTATTATTAAATATAAATATTATATAAAATATATAATATATACAGTCTATAAAATATATAATTTTATTATATTTATGGTAACTAAAAAAA
>monoID1225
TAATTTTAATTCGTGAAATTATTATTATGTCGCAACATAATTTTAAATCATCGAATTAAAATTATGTCACGACATAATAATAATTGGGAATTATTATTATGTTGCGACATAATTTTAATTCACGAATTATTATTATGTCATGACA
>monoID1226
TATTTTCAATATACATTAAGGCATATATTATGTATATTCATTAATGTATTTCGTATAAATATACAGTGCAAAATATTTAACGTATATACATGTCACATATA
>monoID1227
TTAAATAATATATTTATATATATAGTATAATATTAATAATTTTAGATTTATTAATAAAATTGAGAATTCTTCCATTTTAATTATATATTTCTTAATT
>monoID1228
TTTTAAATAATACACTATTTAATATATTATATTTTAAGTTAATTCCTATAGAAATTGTCAATAATAAAAATCTATATATTACATTTGTATATAATTAAATTTTTATTAAA
>monoID1229
ATAGATAACGATTCATTTGCAATTCGCGCTGGGAACTTCAATAGTTACGTTTCTGATGCAGATCAACGCTTGTTCGACGCTTTTTAACGTAAAACACGTGAGATATCGC
>monoID1230
CTAGTATAAAATAATGTAATTTTAAATGAGAAAATATATATTTTTTAAATTTAGAAAATGATGTTAAAATGAATATCTACTTGAAAATAATAAATGTTTTTAATAACTTCTTAGTATATATTTTAAATTATTTATATCACATAATAAAATATTAG
>monoID1231
AAAAATGATAATTGTAATTTTCAATTATTTTTATTTTATCTATATCTTATAATTATTTAAGATATAAATATATATTTTATTTTATACATAATAATTTAAAATTGTAATAA
>monoID1232
ATTAATTATTTACTTAAAATAATAATTTGAAAAAATATTTATTTAACATTTATTTAACATTTATTTAACATTTATATTTC
>monoID1233
TTAATTACATTAAAATTAAATGTATTTACATAAAATAATTATAAATAAAACAGAATTATAAATAACAAAATATATGAAATATTAGTGCAGCAAA
>monoID1234
GATTATTGCAAATAATCTGATTATGAAATCAATAATCATTCCATAAAAAAACTATTGAGCAAT
>monoID1235
ATAGAAACGGATAGAACTTCTGTACGTAATTGCAGACAGATGCAGATAAAATACGCTACGGATAAAATGCGG
>monoID1236
TCCTACCTTCTCTATCCCACCATCCTCTCCTTACCTTTCTCCCCATTCCCTCCTCATTCTTCTACTTTTTAAACTCTTCCCTTACTTCTCTTTTCATTT
>monoID1237
GAAACGTTCTCTATGCAATATCTCACTTGTATTACGTTAAAAAGCATTGAACAAGCGTTGATCAGCAGTAAAAACCAAAATATTGCGTTCTTTAACGCGCATTTTAAAT
>monoID1238
ATCCTCCGTTTGCGTTGCCGTCACCGCCGTCGCCGCTGTTGCCTTCTTCCGCAG
>monoID1239
TTTTTTAAAAACATTAATTTAACATTTATTAAACATTTATTTAATATTTATTTAACATTAATTTTTTATTTAAAAAAA
>monoID1240
CGATATCTCACGTGTTTTACGTTAAAAAGCGTCAAACAAGCGTTGATCTGCATCAGAAACGAAACTATTGAAGTTCCCAGCGCGAATTGCAAACGAATCGCTATCTATG
>monoID1241
ATATTAGAAAATATACATTTTTTATAAATTTTTTTTATATCACGGTTAAAGAAATGTTTATTAAAATTTAAAAAGTTTTAAATTTAAAAAATTTCTAAAATTATAAATATTAATTAAAACATATTTTTCAA
>monoID1242
CATTATTTATTATTAATATTATTAATTATTCATATTATTAACTATTATTTGTTATTCACATTATTCGTTATTTGTAAATTAAA
>monoID1243
ACTCTCTTTACTTTCTGCAGGATACAATCGAACTCTCTTTCGATTGGGTCCGCA
>monoID1244
ATTCACATAACTTTTAAAAAACATGAAATTCTAATTTTATGTTTAAATAATCTTTTAGAAATTAAATTTAAATTTAAATTAAAATTAATGAATATTTTAACTTAATTTTT
>monoID1245
GATAACGATTCATTTGCAATTCGCGCTGGGAACTTCAATAGTTATGTTTCTGATGCAGATCAACGCTTGTTCGACGCTTTTTAACGTAAAACACGTGAGATATCGCATA
>monoID1246
TTATATATTTTAAAATAAATCGTAATATTAAATAATATTTATATGAAATATTAATTTTACAATATATTTTATAAAATAACAATAACAATTTTGTTTATATACATCG
>monoID1247
ATATTTATTATTTATATTATTTGTTATTCATATTATTAGTTATTATATCATTTGTATTATAGATATTATTTATTATTATTATTATTAATTAATCGATTATTGAATATTAATTATTATTAGTGTTATTTGCATTATTCT
>monoID1248
CTCTTAATTCCGCTTCAATCTCATCCCCTCCCTCACCTCTCTTAATATCTTCCATCCACTCCCTCATCTCTTCTTTCCCCTCCTTTACCT
>monoID1249
TTAAATTATTAATAATATTATTATAATTTAATATTTACTATATATTACTACAATTAACTTTTTAAAATTTTTCTATAAAA
>monoID1250
ATTTCTATCTGCATCTGTCCGCGATTACGTAACGAATCCTATCCGTTTCTATCCGCATTGTATCCGTCGCG
>monoID1251
TAAATAGCAATATATTCTCTTTATAATTAATGCAATTTAAAGATTTCATACATTTTTTAGAAAAAAATAAATTTAGGTTAGATTAAATTTAAGATAATTATTTTTAAGTAAATACAGAGTTATTT
>monoID1252
TCATATAAAAATTAATAAGTTTTTAATATTAATAGTTAAAAATATAAATTTTTAATATTTTTTAATATAATTCTATAAAAGA
>monoID1253
TGTTTTAAAATTATTACATAAATATTAAAATATTAAATATTAAAATTTAATATTAAATATTAAAAGTTTTAAATATTATATTATATATTTTTTGCAATATTTTTAATTGTATATGTATCTAAAACATTTATTTA
>monoID1254
TTTGCAATTCGCGCTGGGAACTTCAATAGTTACGTTTCTGATGCAGATCAACGCTTGTTCGACGCTTTTTAACGTAAAACACGTGAGATATCGCATAGATAACGATTCA
>monoID1255
ATTGAAGTTCCCAGCGCGAATTGCAAACGAATCGCTATCTATGCGATATCTCACGTGTTTTACGTTAAAAAGCGTCAAACAAGCGTTGATCTGCATCAGAAACGTAACT
>monoID1256
CATTTTAAAAATATTATTTTAATATTGGGATAAACGTTATTGCAACGTTAGAAAAACATTAATGCAA
>monoID1257
CTATCCACCTCCACCTACCCGTGTTCCTGCCTCCGAGTTTTATACTAGGGGAAGGCAGACCCCTGCTGGCCGGTGTGTGACAAGCGACTCCCTTCCGTGTGAAACGCTGT
>monoID1258
GATTATTGCAAATAACCTGATTATGAAATCAATAATCATTCCATAAAAAAATTATTAGAGAAA
>monoID1259
AAATATACAAATTACAAATTAATTATTAATAAAATAAATTCTGGTAAAAAATTTAATAAACTTAATATAAATAAGTATGTAA
>monoID1260
TTTGATTCTTCTTCTTTAGAAAGTTTTCTAACAGGTTTTAGTACAACTTGTTCAGGTTTCGGTTCTTCAGGTTTCTCTATCTTTCTCACTGGCTTCAGTCGAACCTCCTCCGGTTTCTCTTCAACTTTTTCTTTTTCCACTGGTTTTAATGTAATTTCTTCC
>monoID1261
CGTCGTCGGCGTTGGATTTCCCGTCGACGGCGACGTCGTTGCCGTTGGATCCACCGC
>monoID1262
AACGTAAAACACGTGAGATATCGCATAGATAACGATTCATTTGCAATTCGCGCTGGGAACTTCAATAGTTTCGTTTCTGATGCAGATCAACGCTTGTTTGACGCTTTTT
>monoID1263
TTCAATAGTTACGTTTCTGATGCAGATCAACGCTTGTTCGACGCTTTTTAACGTAAAACACGTGAGATATCGCATAGATAACGATTCATTTGCAATTCGCGCTGGGAAC
>monoID1264
CGATATCTCACGTGTTTTACGTTAAAAAGCGTCAAACAAGCGTTGATCTGCATCAGAAACGAAACTATTGAAGTTCCCAGCGCGAATTGCAAATGAATCGTTATCTATG
>monoID1265
TTTTAATTCCGTGTTCTTTTCCATGACGTTTGCTTCGTTCATCAGCTTTTCTATTTTCACTTGTAACGTCGATAATGCCTCTTCTTTCATTACCAATTCTTTGTCTTTAGCTTCAAGTGTTTCCTTATGAGAACGCATTAAATCATCCTTCTCGGTTTTTAAGGCTGAAACATTGGAGACTAAATCGTTAATCTGTGCCAC
>monoID1266
AAAATTAAATGCTTCTTAATATTATATATCATGTAATACGAGTGAATATTAATATTTAAATACTTAAAAAATTAGAATATATAATAATAAAACAATTCAATATTTA
>monoID1267
TTTTAAATAAAATCGTTTGTAGTTGTTTGTAGTACAAGAATTTTTGTTTGTAGTTAAAAAAATATGTATTATTGATTTTTAAAAAATAGTAGGAAATTATTTTATAACTGCAACAAATGACATCACA
>monoID1268
AATTTTATTATTTAAAATTAGATTTTTTTGATAAATTAAAAAATAATTATTGCATATATAAAAACTAAATTTTAAAAAACGAATTAATTTTAAAAAATACTC
>monoID1269
TCATGCTCGACATTGTATTTGTCATATTGATTTTATTCTATTTTTCTCGTTACAGATCTTTTATCCTTTCCGGCATCATTCTGTCTACTTTGCTTTCTTTCTGTTGTGTCAATATTTCGTTTGTACGTTTGTCTCTGTCTGTTTCGTGTGCATGTTTTCTTTCCATTCTATCTTGCTCGTAGCTGTCATATTTTTTTATTGTATTTAAAACTTCTATTCTGTTTAGTACTTTTTGGATCATTATCTGCCTATCGATTTGTGATTCTATATCCTTGATTAATGTATCTTCTTTGTTGCGCAGTTGATCAAACCTTTCTTTATATGTATATTTTTCTCCCGTATCGTTTGTTCGTTCGTTCGTTCCGTCATTGGATGATTCTAATAATTTATTATTTTCTGTCTTAT
>monoID1270
AAAAACATTAAACAAGCATTAATCAACAGTAAAAACCAAAAAATATTGCGTTATTCAACGCGCATTTTAATAAAAAAAAATGTACGAAATTCTTACCTGCATTATGGTAAATAACATTA
>monoID1271
AATATTTTGGTTTTTACTGCTGATCAACGCTTGTTCAATGCTTTTTAACATAATACACGTGAAATATCGCATAGAGAACGTTTTATTTTAATTTGCGTTGTATAACGC
>monoID1272
AAATAAATATTAAATAAATGTTAAATAAATGTTAAATTAATGTTTTTATAAATTGTTTTTTCAAATAAAAAATTAATGTT
>monoID1273
AATAAGCTCCCAGGGAGTTCAGATTGCTGAGCTCACAGGAAGCTTCCAAAATTCGATGA
>monoID1274
ATTATGTATATAAAATGTATATACATTTCATATTATGCGATGTACATACATACAAAATAAATTAATAAATATACATATTATATATATATAATGTATATTCAA
>monoID1275
TGATTTAAAAATAATGAAATAAATCTATAAATTTTGTTTATTTATAAAACAATTAAAAAACTTGTTTCAATAAAATTTTATTTTATTATAAATTAAA
>monoID1276
TCCGCAATTACGTACAGAAGACCTATCCGTTTCTATCTGCATTGTATCCGTCGCAATTTCTATCTGTATCTG
>monoID1277
AAGAAGGAAAAATTAGTAATAAAAAGATTCTTCCGGATCTCCTCTTGTGAGTAAATCCCAAG
>monoID1278
TTTGTAAGAAATTATTTATTAAATATAGTCAATATTTATTCAAATATTAATTTTATTTTTTACAATTTAGCAATTTTTCAATAATATTAAATTTCAATTTATTTAATTTTATAAAAGTAATTTTTATATTAAGTAAATCATTTATAA
>monoID1279
AAATGTTTCAAATTTTTAATCAGAATTAGTAAATTAATTATTTATTAACTAAATTGAGATAAATATACGTTAAAAATAATTTTAAAGTAAGTTATATAAAAAATTAATTTAAAATGCATTATTTACATTAAATTA
>monoID1280
AAGTATATTGTTTAAAATTTTTTATAATTTGTAATATTATAGAAATATTGTATTAATGTTATATATCTAATTTAATAATATTTC
>monoID1281
TTCCCAGCGCGAATTGCAAATGAATCGTTATCTATGCGATATCTCACGTGTTTTACGTTAAAAAGCGTCGAACAAGCGTTGATCTGCATCAGAAACATAACTATTGAAG
>monoID1282
CTCTATCTCCTTTCTACTTTTTTTCATAATTCCTTTCATTTCTTCTCCGTTATCTATTTTTATATCTTTTGTCTTTGCTTTCTCACTT
>monoID1283
AAGAAAAGGAAGGAGGAAGGATCAAAGGAGTGTAAAAAAGAAATAAAATTAAAATAAAAAAGAATAAAGTTGAGAAGAATTAAAAGTTTTTGAATATATTAAATAAAGAAAGAATAAAACAAGAAATTTAGAGAGTTTAGTAATAAAAATAAAAATTGCAAGAATAAAATATTATATATTTTAGTAAAAATTTAAAAATAATAATAAATAAAAAAATATAATAAAAAAATGTAAAAGGAAGAAAGGAAAAAAAAAGGATATAAAAAAAATAAAATGA
>monoID1284
GTCACAACATAATTTTAATTTATGAAATTATTTTATGTTTTCACATACTTTTAATTGATCTAATTAAAATTATATTATAACATAATAATAATTTGGAATTATTATTATGGATGCTATAATTTTAATTTATGTACTTATTATTAT
>monoID1285
ATCGTTATCTATGCGATATCTCACGTGTTTTACGTTAAAACGCGTCGAACAAGCGTTGATCTGCATCAGAAACGAAACTATTGAAGTTCCCAGCGCGAATTGCAAATGA
>monoID1286
CCATCACATCCCGGACATCCAGGAACACCGTCCTATCCCGGACATCCGGGAACG
>monoID1287
TTGAACAAGCGTTGATCTGCAGTAAAAACCAAAATATTGCGTTCTACAACGCGAAATACAAATAAAACGTTATCTATGCGATATCTCACGTGTATTACGTTAAAAAGCA
>monoID1288
TATGAAATTGTTTGTATTTGTTTGTAGTTCAATAATTTTTGTTTGTAGTTAAAAAATAAGAACGTTATTAATTTTTAAAAAACAGTAAAGAATTATTTTATAACTACAGCACAAATGACATTAGATATCAA
>monoID1289
AATGTAAATAAATATTAATTTAGTTAGAGAATACTAATTTAAATTTAATATTATTTTTTTTATTCAGTAAATAATATATTTATTA
>monoID1290
TAATATTTATTTAATATTAATTTAATATTTATTTAACATTAATTTATTATTTGATAAAATATTTATTAAATATTAATT
>monoID1291
ATGCGATATCTCACGTGTTTTACGTTAAAAAGCGTCAAACAAGCGTTGATCTGCATCAGAAACGAAACTATTGAAGTTCCCAGCGCGAATTGCAAACGAATCGCTATCT
>monoID1292
TCCCTCTCCTCTTTCCCCCTCCTACCAATTATTCCTCCCTCCTTTCTCTTCCCTCCTCCTCTCTTCTACCTTCTCCCCTCCCTCTCTCATCCCCCTTCCCCTCTCCTTCTCCCCCTCATCTCTCTATCTCTC
>monoID1293
GTCAGATATGAACAGATATGTCAGATCTGGATTATTCTCGAAAATATAAATCACAGATATT
>monoID1294
AGGATACGTCCGAAGATACGTCCACCTCTACGAAACTTGAGGCTTCTAAAGTTCCGGAAGTAAGCCAAACGCCTAAGACTACGTCCGAAATGTCCACCTCCGAAAAGTCTGATGCTTCTGATAAAGCTAAAGAAGTATGCCAAGTGCTCA
>monoID1295
ATTAAATTGAACTGTCTTCGATTTAATTTGAAAGAATCTTTTTACTCAATTATTCTTATGAGATTCTCTTCTCCGG
>monoID1296
AATAAATATCTTAAAAAATAATCTAAATTTATTTTTCCAAAAAAATGTATGAAATCTTTAAATTGCACTAATTATAAAAAGCATATATTACACTTTAAAATAACTGCTGTATTTAATTAAA
>monoID1297
GTTTGTAGTTTAAAAATAAGAATGTTATTGATTTTTAAACAACAGTTAAAAATAATTTTATAACTACAGAACAAATACATACCATTTCTACATAAAATTGTTTATATTTGTTTGTAGTTCAATAATTTTT
>monoID1298
GAATAAAAGTTAGTTTATATATTTCTTCAGTTCTTTATTATATACTAATATGATACGTTACTG
>monoID1299
CAGAAACGAAACTATTGAAGTTCCCAGAGCAAATTGCAAATGAATCGTTATCTATGCGATATCTCACGTGTTTTACGTTAAAAAGCGTCAAACAAGCGTTGATCTGCAT
>monoID1300
CAAAAATGCATCATAATGAAAAAAATTAATATAAATTTTTTGTCAATTTTTATTGCAAAAACAACAGATAAATTATTTCTATCAGATCATTAATGTTTAAAATGTCTACAAAATATTTATAAATTATATTTTTTT
>monoID1301
GTAACTTTTAATTGATAAATGTTTTATTTATAATTATAAATATTGAATAATATATAATTATAGAAATTATCCACAATAAGTAAGTTTTAACTTATAATATAAGTATAGTATTAAATAACGTATATAGTATGAATGTTATCCACAAATAC
>monoID1302
AAAATTATATCATATTAAAAATCGTTTGTAGTTGTTTGTAGTATAAAAATTTTTGTCTGTATTTAAAAAATTGTTTATAATTGATTTTTAAATAATAGCTAGGTATTTATAATATAATTTATAATAAA
>monoID1303
GATGCAGATCAACGCTTGTTCGACGCTTTTTAACGTAAAACACGTGAGATATCGCATAGATAACGATTCATTTGCAATTCGCGCTGGGAACTTCAATAGTTATGTTTCT
>monoID1304
GTTTCTGATGCAGATCAACGCTTGTTCGACGCTTTTTAACGTAAAACACGTGAGATATCGCATAGATAACGATTCATTTGCAATTCGCGCTGGGAACTTCAATAGTTAT
>monoID1305
TAGTTACGTTTCTGATGCAGATCAACGCTTGTTTGAAGCATTTTAACGTAAAACACGTGAGATATCGCATAGATAACGATTCATTTGCAATTCGCGCTGGGAAATTCAA
>monoID1306
CGGCGTGTTGCTTTCGCTTTCAAGCGATATTTATCAAAGTGCTCAGCGGCGTGTTGCTTTCGCTTTTAAGCGTCATTATTCGAAGTCACAAGCGGCGTGTTGCTTTCGCTTTCAAGCGACATTCTTCAAAGTGCTCCG
>monoID1307
TTCTAACATTTCTACAATATCACTACAATATTGTAATATGAAATATTATATTGCAATATTGCTGCAATGTCAAATTAATGCTACAATGCGGTATATCGCA
>monoID1308
CGTTTAAGTTAGAGTTATTCTTTTGTATTCTTATAATTTCGTAGTTCTAGTGCTCCAGCTCTTATTATGTCTC
>monoID1309
TTACAATAATAGTGGCTCTCATTTAGAATTAATTATTATTTTTCAAAATGTATTCATAGAAGGACGTTGGTCCTTT
>monoID1310
TATAAAAAATGTTAAATAAAATTAATTTTAAATTAAATAATAAATGTAAAATAATATTTTTAAAAAATGTTTATTTAAA
>monoID1311
AAGGAAGGAAGGAGGAAGGATCGAAGGAGTTTAGAATGGAAATAAAATTGAAAGGAGAAAGTAATTGAAGGTGTTGGAGAAGGTAAAGGTTTTTGAATAAAATAATAGAAAAATGAAAAAGG
>monoID1312
GGTTTTTACTGCAGATTAACGCTTGTTCAATGTTTTTTAACGTAATACAAGTGAAATATCGCATAGAGAACGTTTCATTTTAAATGCGCGTTAAAGAACGCAATATTTT
>monoID1313
AACTGTGATTATATGCTTGTACAAATCTAAAAATATTGATAGTATATAATAATTTATAAATATATAATTTTGTTAGTGTTTTGTGATAAAACTGTTATGAAAATGATATTAGAG
>monoID1314
ATCTGACTTCCATAATGGAAATAAAATCCCATGAAGCTATGGAGGTTTCATGGACTTCTAATGGACGTCC
>monoID1315
GATTATTGCAAATAACCTGATTATGGAATCAATAATCATTACATAAAAGAAATATTGGGAAAT
>monoID1316
ATTTCACTTGTATTATGTTAAAAAGCATTGAACAAGCGTTGATCAGCAGTAAAAACCAAAATATTGCGTTCTTAACGCGCATTTTAAATGAAACGTTCTCTATGCGAT
>monoID1317
TCTTTTCTTCGTCTTTCGTCTTTTCTTCGTCTTTCGTCTTTTCTTCGTCTTTC
>monoID1318
ATCTCACGTGTTTTACGTTAAAAAGCGTCAAACAAGCGTGGATCTGCATCAGAAACGAAACTATTGAAGTTCCCAGCGCGAATTGCAAATGAATCGTTATCTATGCGAT
>monoID1319
TTTTTATAATCTAATATGTTAATATTTATAGAACTATTTATATATTAAATTTATATAATTGAACTATTTAAATTTCAATCCAATTTTTTTTATGATATTTCTAATTCAAAGCACACTTACGTAACAC
>monoID1320
AATCATTAAATAAACTAATTGATGAATAAAATTTTTGTTGTTAATTATAAGTATAATAATTGACAAATAAATTTTTAATTCTTAATTACACGATTTCTACAATTTAAAATGAAATTTTTAATTGTTAATTATAACTAAACTAATTGAAAAATAAATTTTAATTGTTAATTATAAATGTAATAACTACAAATTTATAATTTTTAATTATTCTGCTTTTTCAATTAAAAATTAAATTTTT
>monoID1321
AAAGAGAGTTCGATTGTATCCTGCAGGAAGTAAAGAGAGTTGCGGACCCAATCG
>monoID1322
TAAATATATGAATAAATATATTATATATAATTATATATAAATGTATATAAAAATATTTATTAATTTAATTCTTGTTAA
>monoID1323
ATAACGATTCATTTGCAATTCGCGCTGGGAACTTCAATAGTTTCGTTTCTGATGCAGATCAACGCTTGTTTGACGCTTTTTAACGTAAAACACGTGAGATATCGCATAG
>monoID1324
TTATAATAACATTTTATATTATTTTTGAGATAATATTCAATTTGAGAAACATTTCTTAAATTTGTTAATTAACATAAAAAATTTTTTATTTAAATGACAAAATCAATATGAAAAATAAAAATCGACGAAAAACG
>monoID1325
GTCAGATATGAACAGATATGATCAGATCTGGATTTTCCTGAAAATACAGAATCATATATT
>monoID1326
TTTACTAAAATTTATAATATTTTATTAGAGAAATTTTTATTTTTATTACAAATATTATCAAAATATCACATTATATATACTCATTATTAAAAAAATTTTAAAACCAATATTCAATAGCATTTTTAATTTTATTATTCTGATTTAAAAATCTTAATCTTTTCAAACACCTTCAACTCTTTTCTTCTTTCAATTTTATTTTCTTTATAAACTCCTTTGATCCTTCCTCCTTTCTTCCTTCCTTTTTATATTATTCTAATCAAAAATCTTTACTTTCTTCAACACCTTCAATTCCTTTCTCCTTTCAATTTTATTTTCATTCTAAACTCCTTCAATTCTTTCTTCTTTCTTCTTTTCCTTTTTATATTATTTTATTACTATTCTTTTCATGCTCTTTAATACACATTTTTTAAATTAC
>monoID1327
AATTTTCTAAATATTCTATATTTATCAGAATATTTATAAAATATTCTATG
>monoID1328
ATTATTTCATGTGAAAGGTTTCAGAAACAATTCAACTGAAAGATTTTCTAA
>monoID1329
CCAATTAAAATTATGTCGCAATGTAATAATAATTCCATGAATTAAAAATTACTTAATTATTATTCATGAATAAATTTGATGAATTAAAATTAAGTCAAGCCATAATAGTAATTTGTTGAATTAAAATTATGTTGGAATATAATAATATTTCTATAAATTAAAATTCATGGAATTATTATTCGTGAATAAATTCAATGAATTAAAATTATTTCAAGGCATAATAATAATTCGT
>monoID1330
AAAATATTGCTGCAATATTTCAGCAACATTGCTGCAATATTTGATAACATGCCCGCTTCTGAAATATTGATACGTAATGTTGT
>monoID1331
ACTCTTTTTACTTTCTGCAGGATACAATCGAGCTCTTTCGATTGGGTCCGCAACTCTCTTTACTTTCTGCAGGATACAATCGAACTCTCTTTCGATTGGGTCCGCA
>monoID1332
AAAAAAAAAGGAAGAAAATAAAGAACAAAAAGTAGAAAGGAGAATAAAGGATTAGGAAGAAAAAGAAAGAAATAGAGAAAAATTAAGGATAAAGAGGAAAAAGAAAAAGAAAAAAGATAAGAGTAGA
>monoID1333
ATAATACTAATAATATAAATAATGAATAATGCGAATAATAAATAATATGAATAATACAAATAACGAATAACGCTATAATGA
>monoID1334
AAAATTTAATTTTTTAATATAGAGAACCAAACATTATTATTATTGTTAAAATAATTCGTTTCACTTTAAAAAATTAATT
>monoID1335
TTATGCTACACATAATTATAATTGCAGAAATATAAATTATGTATGCTATAATAGTAATTCAATCAATTAAAA
>monoID1336
TCAAAGTTTTATAAAAATGTTTGTAGTTGTTTATAGTTTAAGAATTTTTATTCGTAGTTAATTGTAGTCAAGAATAAACTATTTTATAAGAAAGAATAAAAACATTTGAGAAATAATTATAAAATAAATC
>monoID1337
CAAGCGTGGATCTGCATCAGAAACGAAACTATTGAAGTTCCCAGCGCGAATTGCAAACGAATCGCTATCTATGCGATATCTCACGTGTTTTACGTTAAAAAGCGTCAAA
>monoID1338
TAAAAATATATAATATATTTATAAATTATGTATATAATCAACATTTTAATAACATTTTTAATAAATTTTGATTTTTTTATTTGTGTATATAAAATATTTATG
>monoID1339
GATATCTCACGTGTTTTACGTTAAAAAGCGTCAAACAAGCGTTGATCTGCATCAGAAACATAACTATTGAAGTTCCCAGCGCGAATTGCAAACGAATCGCTATCTATGC
>monoID1340
ACAATAGAATAGATTGAAATTTAAATTTTTATTTTTTAATTAAAAATTATACAAGTGATATTAATATGTATTAATGTATAGAATCAGATTAAAATAAAGTTATTTAAATGCATTAAATTCAAAAGAAGTTTCATATTTCACAGAATCTCTTTTA
>monoID1341
ATCGCATAGAGAACGTTTAATTTAAATGCGCGTTAAAGAACGCAATATTTTGGTTTTTACTGCAGATTAACACTTTTCAATGCTTTTTAATGTAATACAAATAAAAT
>monoID1342
ATATTAATTTAACATTTATTTAATATTAATTTAATATTTATTTAAAAATATTTTTTTA
>monoID1343
AACGTAATACACGTGAGATATCGCATAGATAACGATTCATTTGAAATGCGCGCGAAGAACGGCAATAGTTTTGTTTTTAATGCAGATCAACGCTTGTTCAATGTTTTTT
>monoID1344
AAAAATTATTCATTATTATAAATAAAACATTATTCAAAATTATTTTTATTTGAATAAACGAATAAATTTTTATTCAAATA
>monoID1345
ATTTTTATTTAAAATGACAATTTGTGACATTTTAATTATAATAGTTGACTCGCCGATAATTTATTTTTCTATTTATTTATTTAT
>monoID1346
TTAACGTAATACACGTGAGATATCGCATAGATAACGTTTTATTTGTAATTCGCGTTGAAAAATGCAATATTTTTGTTTTTACTGCAGATCAACGCTTGTTCGACGCTTTTTAACGTAATACACGTGAGATATCGCATAGATAACGTTTTATTTCTATTCGCGCTGAAGAACGCAATATTTTGGTTTTTACTGCTGATCAACGCTTGTTCAACGCTTT
>monoID1347
TTAATTTAATATTTATTCAACTTTAATTTAATATTTATTTAACATTAATTTAATATTTAAAATAATCATTTTTAAGAACA
>monoID1348
TTTCTGCAGGATACAATCGAACTCTCTTTCGATTGAATCCGCAACTCTCTTTAC
>monoID1349
TTGCTGCAATATCACTACAATATTGTAATATGATATATCATATTGCAATA
>monoID1350
TTATATATTAATTTACAATTTAATCAAATATACATATAAATATTATACAATGTTATTATATGTATTAAATATTTATGAAGTATTGGAGAAAGATAGGTATGTATTTACATACTATTTATATACAATAACTTTATAAATA
>monoID1351
CATTAATATAAAAAATTATTGATATATGTAAAAATTAAATAAAATATAAAAAATATTTTTAATTTATTTACAAAATTTA
>monoID1352
TTGTACACCTGAGTGGCCTGCGGAGGATTGTACACTTGGGCGGCCGGCGGAGGG
>monoID1353
ATTATAATTTTTATGCAATTCGTCATATAATTTATTTAAAAAATTATTTAAACAAATAGCTAAATTTTTATTAAGGTCAATACTTGTACTAATTCATTTTGTAAATATATTTACAAAAAATGCAA
>monoID1354
AAAGAATAAATGAAAATTAAGAAACAGTTAAATACTAAATTAATGGATTTTTTAAATAATGAACTAATATTACATGATATTTTGATGTGATGATGTTATAAGAATAAAAATTTCTCAAATAAAATTTTAAATTTTTCTAGTAAATATTTTAAAAATATGAAATGATGATAAAAAAAAATAAAGAAATAGAATAATATAAAATAGAAGGTAGGAGGAGAAGAATCGAAGGAGTGTAGAATGGAAATAAAATTGAATGAAGAAAGAAATTAAAGGTGTTGGAGAAGGTAAAGATTTTTAAAT
>monoID1355
AATAATTGAATAAAAAATACTATTTAATATTTCATACAAATTTAATTTGCAAATAACATATTGAATCTTTGAATAGAATTTAAAAACTTAATAATTTTTAACTTTATTTATGTAATTTAAAAA
>monoID1356
AAAACATTAATTTAACATTTATTCAACATTAATTTAATATTTATTTCACATTAATTTTTTATTTGAAAAAACATTTTTTA
>monoID1357
GAAACGGACAGAATGCGTATACGCATTTGCAGACAGAAACGGACAGGATGCGTATACGTATTTGCAGACA
>monoID1358
TAAAAAATTAATGTTAAATAAATATTAAATAAATGTTAAATAAATGTTTAATAAATGTTTTTAAAAATGAAAATTAAA
>monoID1359
CAAATTTGCATATTAAAAATCTGAAAAAATTTGAAATAAATAATGTTGGAAAGATGTAACAAAATAATTAGTTATTAATATTTCACTTAAAAATTGACAATAATAATTTCTTAATTTGTTAAATTT
>monoID1360
ATTTAATTCTTTTATAATTTATAATTTAATGATAAATTATAAAATCAATCTAAATAAGTGCAATAAGCTTTAAACAGAAATAATATAATTTAAAAAATAATTAAAA
>monoID1361
AAATATTTATAGATGAAAGCAAACAAATATAATTTAAAAATATGAAATAGAGTTTATATATTATAAATTAAATTAAAAAAAATTATATAATATTTATTCAGTAGCGATCTTTCGTATAAAATTCTCGACTTTAAAAAAA
>monoID1362
TTCAACATAACTTCTTCAGTGATTTCTTTTATATCTTCTTTTCTTTCTTCGATAATCGGTTTTTTAATTGTAATTTCATCGGCGACTTCTTCCTTGAGAAACTCTCTTTTGGGTTTTCTTAGTATTAATTCTTCAGAGATTTCTTCCAGTACTTGTTTTTCTTTTGGAACAGGTTTTTTTACAGTTGCTTCAGCTACAAGTTCCTCGATAACAGGCTTTTTCTTTGGTTTCTTTTTCAACGTAACTTCTTCAGTCTTCTTTGCATCTTCTTTTCTTTCTTCTATAACCGGTTTTTTAATTGTAATTTCTTCGGCGACTTCTTCCTTGAGAGACTCTCTTTTGGGTTTCTTTAGTATTAATACTTCAGAGATTTCTTCCGGTACTTGTTCTTCTTCTTTTGGAACAGGTTTTTTTATAGTTGCTTCAGCTACAAGTTCCTCGGTAACAGGCTTTTTCTTTGGTTTTTTT
>monoID1363
TGAAATATTTCAGAAACAACTCAACTGAAAGATTTCTAAATCATTTCATA
>monoID1364
TTGAAGTTCCCAGCGCGAATTGCAAACGAATCGCTATCTATGCGATATCTCACGTGTTTTACGTTAAAAAGCGTCAAACAAGCGTTGATCTGCATCAGAAACGAAACTA
>monoID1365
AAATAAATTTAAATACAAAATGAACTATTCATTATTTTGAATTCGAATGAATTCATGTACCCATAGTATTATTTTTGAATTC
>monoID1366
TTTATGAAATAACTAAAATAAATTCTTACATATATTTTATGAAAATAACTGAAATAAATTCTTACATATAT
>monoID1367
ATATTTTTTCAAATAAAAAATTAATGTAAAATAAATATTAAATAAATATTAAATAAATATTAAATAAATGTTTTTAAAAA
>monoID1368
TTCTAATCTAAAATTTTTACCTTCTTCAATACCTTTTATTCTTTTTCTATTCAATTTTATTTACATTCTAAACTCTTTTAATCTTTCTTAATTCCTTTATTTCTTTTCATTTTA
>monoID1369
GTTCGACGGTTTTTAACGTAAAACGCGTGAGATATTGCATAGATAACGATTCATTTGCAATTTGCGCTGAGAACTACAATAGTTTCGTTTCTGATGCAGATCAACGCTT
>monoID1370
GATCACATAATCTATTTTAATTTATAAAACGTGATTGAAACAAAGTAATTTTTATTCTTTCAATCAAAAAAAAGATTTTACA
>monoID1371
TATCTATGCGATATCTCACGTGTTTTACGTTAAAAAGCGTCAAACAAGCGTTGATCTGCATCAGAAACGTAACTATTGAAGTTCCCAGCGCGAATTGCAAACGAATCGC
>monoID1372
ACGTACAGAAATCCTATCCGTTTCTATCCGCATTGTATCCGTCGCGATTTCTATCTGCATCTGTCCGCGATT
>monoID1373
AAAATAAAAATATTTTAATTACTTAATTAATCAAGTAATCAAAAACAAAAATTTTTAATTACTTTATTAATTAATAATC
>monoID1374
AATTTTAACATCATAAAATTGAATCTATTTTAAATATGTTACTTTTCACATTAGATTCGGTATCATGAAAACTTCAATAAATTATTTCTTTGCAATAAATTAAAATATATTTTATT
>monoID1375
ATATTAAATAAATATTTTATAAAGATAAAAAATAATTAAAAAAATTAATATTAAATAAAAATTAAATGTTAAATAA
>monoID1376
TAAAAAATTAATGTTAAATAAATATTAAATAAATGTTAAATAAATGTTAAATTAATATTTTTAAAAAAATGTTTTTTTAAA
>monoID1377
AAACGTTCTCTATGCGATATCTCACGTATATTACGTTAAAAAGAATTGAACAAGCGTTAATCAGCAGTAAAAACCAAAATATTGCGTTCTTTAACGCGCATTTAAAATT
>monoID1378
CGTTATCTATGCGATATCTCACGTGTTTTACGTTAAAAAGCGTCAAACAAGCGTTGATCTGCATCAGAAACGAAACTATTGAAGTTCCCAGCGCGAATTGCAAATGAAT
>monoID1379
ATCTATGCGATATCTCACGTGTTTTACGTTAAAAAGCGTCGAACAAGCGTTGATCTGCATCAGAAACGAAACTATTGAAGTTCCCAGCGCGAATTGCAAATGAATCGTT
>monoID1380
TCCTCGACGAGCATTCTCGTCATCATCACCGGCCGAGCATTCTCGACCAATCACCTCCGAGA
>monoID1381
TAATAAATATTTATAGTAAATAAAAAATAAAAATATTTCAATAAATATTTTTATTTAATAAATATTATATAAATATTAAATTTTAAAATAACATTTATTATAAATATTTATAAATATTAAAACAAAAGCCAAAAAAAAAAATGTCTATATGACAATATTT
>monoID1382
AAAATGGAAATAAAATTAAAAGGAAAAATGAATTGAAGATGTTGGAGAAAGTAAAGATTTTTAAATAAAAGATGAATAAAGTAAAGACGTCAATTAAACATTAGATTAAAAGTTTTTTTTAATAATAGGCAAATATTATATAATATTTTGATATTTTGTGTCATAAAAATAAAAATTTTTCTAATAGAATATTATGTATTTTAGTAAAATTTTTTAAAAATGTAAAATGAAGTATAGAAAAAAAGAATAGAATAATATAAAAAAAAATAGTGTAGAATGGAAATAAAATTGAATAGAGAAAGGAATTAAAAATGTTGGAGAAGGTAAAGGTTTTTGAATAGAATAATATGAAAAAAAAGGAAAGAAAAAAAAGGATCAAAGAAGTTT
>monoID1383
GGTTCAGCACTAGGCTCTGGTTCAGCACTAGGTTCTGGTTCTGCACTAGGCTCT
>monoID1384
TTTTTAAACTTTACAGATATCTTTCCAATGTTACCCAGAAGATGTATGCAAAGTATTAAGAAAAAATCCCACTTAGAAAAGATGTTATAAACAAATTAATTTTGAAGAGAGAAATTTCTTGTCTTCTTTTAAGTGAATTTTTTCATGACTTCTTTTTCAAGAGGGGTTATTT
>monoID1385
TAAATATTATATAAATTTGAGAGTACTCTAAAATAACAAAATTATATATCTTTGTTACGTAACTGAGAGACACATGAATATAATAATGTAATATATCACAGCTATGTAATAGACG
>monoID1386
AATATTTACTTATTATATACTTATAATAGATATCTATAAACTTAATTTGTATAATTAAAAAAATTTTAAATATATATTTAAAATGAAAAAAAAACTTAATTATAATTAAATTATAGCAATCGCAATATGTATATATTTTTTTTC
>monoID1387
AATACTTATATTGATATTTAGATAAAATTTATGTACTAAGCAAAAAATCAAAAATCTTTATTAAAAATCTTATTAAAACTTAAAAATTTCAAATACAATATTTATGATAATATATTTATAAATATTCATATATTTTACA
>monoID1388
AATATTACTGCAATATTTCAGTAATATTGCTGTAATATTGCTGCAATAATATGTCCGCAAAAATTTATCGTAGT
>monoID1389
AATCGGACACGGTTCCAATCGGACACAAGTTGAAACGGACACACGGCGTTACC
>monoID1390
AGAATATAAAGGTTTTTAAATAAAATAATATAAAAAGGACGGAAGGAAGTAGAAAGGATCAAAGGACTTTAGAATGGAAATAAAATTAAATAGAGAAAGGAATTGAAGATATTTA
>monoID1391
GGGTACCGGCTTCTCCACCGGATACGGCACTGGTCGTTCGACCGGCACTTTTACGGGATACGGCACCGGCTTCTCAACGGCAC
>monoID1392
GATTCGGCCCGCCGGAGGTGACGCCCGCTAACGGAGGTGACGCCCGTGCGAAAGCAACACGCCTACACTCGACTTTACGGTCGAGAGCCC
>monoID1393
TATCTCACGTGTTTTACGTTAAAAAGCGTCGAACAAGCGTTGATCTGCATCAGAAACATAACTATTGAAGATCCCAGCGCGAATTGCAAACGAATCGCTATCTATGCGA
>monoID1394
ATTAAACATCCATTTAATCTCCATAGCTCCATGGGATTTTACTTCCATCATGAAAGTCAGATAGATCTCC
>monoID1395
AGAGAGAAAGGAGACATCGAAGAGTCGCATTTGCAAATCTTCTTTGACAACACGAAAAAGAA
>monoID1396
TTTTCACTTTAGCGATTCGATTCATCATGATAAAAGTTAGAACTCTTCTAGGGGCTATCAGAACACAGAAATATTGGAGAAATTCCCAAAAAAAATTTTACTCAAAAATTTCGAACTTTGACTGATATAAGTCTTTCGT
>monoID1397
TTTTTAATAAATGTTTAAACAAATAAAAAATTAATATAAAATAAATATTAAATAAAAGTTAAATAAAACTAAATAAATGTATTCAAAATAATGTTTTTTAAATAAAAAATTAATG
>monoID1398
AAAATGTTAATTGGCAATGTGTTCTGAGATTTCATTACTTACAAATAAATGAATAACAATTATGTAATAAAATAAAAATATATTTTAAACATTTTGC
>monoID1399
GAAGGATCAAAGGAGTTTAGAATGAAAATAAAATTAAAAAGAAAAAAGAATTGAAGGTTTTGAAGAAAGTAAAAATTTTTGAATAAAATAATATAAAATGGAAGGAAGAAGTGAG
>monoID1400
ACATTGCAGCAATATTGCAATATGATATATCATATTACAATATTGCAGTGATACTGCAGAAATATTAGAATGCAATATACCACATTATAACATTGCTATG
>monoID1401
CAAATAACTACGGAAGATATCCACTGGATATCTACGTGTTGTCCACATATCCATATCCAC
>monoID1402
AAAAAATATACTTAATGCTTTTTTTACATTTTTAATGTTTTTTTTAAGCGGATTTAGAATTTTTGCAAAGAATTTTGTTAAATTAATAATATATTCTA
>monoID1403
AATATTTAATATATACTTTACATTAATTTTTTATTTAAAACAATAATTTCAAAAACTTTAATTTATTCATTATTAATTT
>monoID1404
AAAAAAACTGTTTTAAAAACATTTATTTAACATTTATTTAACATTTATTTAATATTTATTTTATATTAATTATTTATTT
>monoID1405
TAACAATATTATAACATAGTATAGTATATACGATAATAATAATATTATAATAAAATTAATTATAAATATAAATAAATAAAATTTTCTATATAAAAACAATATAATTA
>monoID1406
ATAATTATGTATAAGTACAAAAACTAGAATAGTAAAATGTTTTAAAAATGTTATTTTATTATATAAAATATAAATTTAATGTACATGCATATATAGTACATCGACGTTTTAATTTAAATAAATCTGCTTACTT
>monoID1407
TCATAATTATGTAATGTCATAATAAAAATTCGTCGAATTATTATTATTCCTATGTAATTAAAATTCATGAATTTAAAATTACGGAATAAATATTCATGAATTAAATTTGATTAA
>monoID1408
ATTCGAATATACAAATAATTTTTATTTGAATAAAAAATTATTTGTTATGTATAAATAAAATTTTATTTGAATAAATATTTTT
>monoID1409
AACATTTATTTAACATTAATTTAATATTTATTTTACATTAATTTTTCATTTAAAAAAACATTTTTAAAAACTTTAATTT
>monoID1410
TATCTATGCGATATCTCACGTGTTTTACGTTAAAAAGCGTCAAACAAGCGTTGATCTGCATCAGAAACAAAACTATTGAAGTTCCCAGCGCGAATTGCAAATGAATCGT
>monoID1411
TTATAATATTTAAATAAAATAATTTTAAATATTCTATAAATATTTGTTGAATATTAAAATATTCAAATAACGTATTATGAAAAATATTTTGTAAATATAT
>monoID1412
CATCACGAAGAACATCACCACCACCATGACCATGATCATCATCATGATCATCATCATCATCATGGCCATAAGCACCACCAAGAACATCACCATCATCATGGACACAAGCATCATCATGATCATGAGCATCACCATGAGCATGAT
>monoID1413
TTCAAGAAATAACAAGAATACTTTTCAGTATCGATTTACTTTATAAAATTGATTAAAATTATATTTAAATAATATTTAAATTATTAAATACAATACGAGAATTATGACTATACTAATGAGAGTAGACAATAATGT
>monoID1414
TGACAATTAATATTTTTATTAAACAATACATTTAATTTTTTTATTAAATATTAATA
>monoID1415
GATATCCACTGGATATCTACGTGTTGTCCACATATCCATATCCATCGAATAACTACGGAG
>monoID1416
ATACTTTTATAAATGTTATATATTAATTATTAAATATTTCATAAATATATTATTAATGAAATAATTATTAATTAATAATTATATAAATAAAAATATTTCACAAAAACATATTCAAGACAGTTTTATTTCGACATGCTT
>monoID1417
CAAGCGTTGATCTGCATCAGAAACAAAACTATTGAAGTTCCCAGCGCGAATTGCAAATGAATCGTTATCTATGCGATATCTCACGTGTTTTACGTTAAAACGCGTCGAA
>monoID1418
AAATAAAATTGTAATCAAGAATTAATGAATAATAATAAAGATATCATAATTCTCTTTATTATTAGTCATAATTTAATAAATTATTTTGCTTCTAGACAATTTAAAGTCATATTAATAAAAAATGAATTTTAGCACAAAACAAGTTAAAACATAAAAAAAACAAATAATT
>monoID1419
AAAATAATAAATCAATTAAATATTTAATAAAAAATAAATATTTAAAAAATATTAAATAAATATTTAAAAAATGTTTATT
>monoID1420
CAGCGCGAATTGCAAACGAATCGCTATCTATGCGATATCTCACGTGTTTTACGTTAAAAAGCGTCGAACAAGCGTTGATCTGCATCAGAAACATAACTATTGAAGTTCC
>monoID1421
AAAATTAATTAATTAAAAATTACTTTTAAAATACTTAAATTTTAAATTTTAATTTTCTATTATTACTAAAGAAAACATTTTATTTTACACGTTAATATAACTTTAAT
>monoID1422
TTCAATAGTTATGTTTCTGATGCAGATCAACGCTTGTTCGACGCTTTTTAACGTAAAACACGTGAGATATCGCATAGATAACGATTCATTTGCAATTCGCGCTGGGAAC
>monoID1423
ATTTTTCCGAATTTAAAAAAAAAATAGTAACAAACCGATAATTTTATCAATATATTTTATTTTTCAGGAAAATTAATAATAATATACTTAAAAAATCTATGTAAATAATAAATAGTGTAATTTTTACAATTGTTCAAACATACAATACAAATACATACAACTATAAACAATTTCACTATGATGT
>monoID1424
CGTCAAACAAGCGTTGATCTGCATCAGAAACGAAACTATTGAAGTTCCCAGCGCGAATTGCAAATGAATCGTTATCTATGCGATATCTCACGTGTTTTACGTTAAAAG
>monoID1425
AAAGGATTACGTAGTCAGATTGATTCTCATTGTCAGTATTATTTTTTTTAAAGAACCGAGTTTGAAGTCGCGTCACGATATCGAAAAACTTTTCCGGCTGTAGCTTTTTCATGGCATATCCTTTGCCGTGAAATCGTCCTAGTTCGCGCATCGCCGCCAATACATATTCTAAAGGAGAGTTGCAACTATACGGACAGGGATAATATCCTCGTTTGTTGACATTTTCCAGAGCAATCACCAAATCGGTTGACGACCGTTCGTCAGCATAGAAACATTTCGCATAGTTGTCGTCTGGACTGCTATACATTTTATAGAACAGAATTTCATT
>monoID1426
CGATATCTCACGTGTTTTACGTTAAAAAGCGTCAAACAAGCGTTGATCTGCATCAGAAACGTAACTATTGAAGTTCCCAGCGCGAATTGCAAACGAATCGCTATCTATG
>monoID1427
AAGATATCCACTGGATATCTAGTATTATCCACATATCTATATCCACCGAATAACTACAAAGGATATCCATTGGATATCCATGTATTGTCCACATATCCATGTCCATCGAATATCTACTG
>monoID1428
AATAATATTTATAAATTATTATTAAAATTTTTCAAATTTCTGAAAAGTTTTTAAATTTTGAAATTATGAAAAATTTTAAAATTAAAAAATTTTAGATAAATTTATCTATATAGAAAATTATTTTTAAAATTTTTT
>monoID1429
AATAATTAATTTTGATAAAAGAAATGATAATTAAAAATAACAAAATATTTAATTGTATAAAGAAGTTAATTAAATAATATTTTTTTATACATTTGTATTAA
>monoID1430
AATATTATTAATTTTAATTTATTATATAAAATGGTTTTAAATTTTAATAAAATTTTATTAAAAAAATAAATTTCTTTTAATAAAAAAATTCTAAAAATTCTAAAAA
>monoID1431
ATGTAAATAATAAAAATTATTAATTTAAATTAATTCTTTTAAAAAATTATTTTTTAAAACATGTAAATAAAAATAATTCATTAATATTATTATACTTGACATAATTCTAATTAATCGAATGTTTTATTATGT
>monoID1432
TTCAAATAAAAAATTAATGTAAAATAAATATTGAATAAATGTTAAATAAATGTTAAATTAAAGTTTTTAAAATTGT
>monoID1433
GGAAAGTAAAGAGAGTCGCGGACCCAATCGAAAGAGATTCGATTGTATCCTGC
>monoID1434
TTCAAGATTGGTTAAATAAGAGTCGATATCATACTCTGCAATATTGGACCAATACTGAAAATCAATTCACACCCAATAGAGAATATTGGGTTGACATGATTTCCCAATATTGAACCAATATTGCAAC
>monoID1435
TTTCGTTTCTGATGCAGATCAACGCTTGTTTGACGCTTTTTAACGTAAAACACGTGAGATATCGCATAGATAACGATTCATTTGCAATTCGCGCTGGGAACTTCAATAG
>monoID1436
TTTAAAAATGTTTTTTCAAATAAAAAATTAATGTGAAATAAATATTAAATTAATGTTAAATAAATGTTAAATTAATGTT
>monoID1437
AAATTTTATTCGAATAAAAAATAAATTGTTATTCAATAAAAAATTATTGTTATTCATAAATAAATTTTTATTCGAGAAAA
>monoID1438
TTTTGAATAAAAATTTATATTTATGAATAATAAATAATTTTGTATTTGAATAAAATTTTATTTATGAATAAAATTTTATTGTATATCTCAAATAAAAAATATT
>monoID1439
TTATACTGTACTTGTATTTGTTTATTTTGATCTATGCATATCATTCTAGTACATAACTATTTCATTCCTTAAATACAAATATATAAGCTAATGATATAAATATAACTATATAATATAAACTTATAACGTTAAACACAGA
>monoID1440
AGAAGATATCCACTGGATATCCACGTGTTGTCCACATATCCATGTCCACCGAATAACTAC
>monoID1441
TGCATCAGAAACGAAACTATTGAAGTTCCCAGCGCGAATTGCAAATGAATCGTTATCTATGCGATATCTCACGTGTTTTACGTTAAAAAGCGTCAAACAAGCGTGGATC
>monoID1442
TACATGGACTTCTAATGGACGTCCATCTGACTTCCATGATGGAAGTAAAATCCCATGGAGCTATGGAGGT
>monoID1443
ATTTAAAATCTATTACTTAATCAATACCTTTAATTCATTTATCCTTTATTTAAAAATTTTACATCCTTCAACTCTTTCAATTCCTTCCTCCTTTCTATTTTATTTCTATTTTTAAATCCTATAATCTTTCCATCTCCTATAATACCATTTAATATTATTCTATTCAAAAATCTTTACTTTTTTCAACATCTTTAATTCCTATCTTTATTTAATTATCTTTACTTTCTATAATCTTCAATTCTCACATTTTTAAAAATCTATTACTAAAATATATAATATTTTATTACAGGCATTTTTATATTTTTATACCAAAATATAAAATATTATATTAACTTCTCATTATTATTAAAAAAAATTTTAAACTGGTGTTTAATAGTCTTACTTTATTCATTCTTT
>monoID1444
TATAATAACTTTTAATTTAATTTATATTTTTATTTAATTATTTTAAAAGTGTATAAATTTTAAATTAAAAAATCTACACCGTAGTTAATAGTCAAAAGATATAAATTAAAAAAAATTATAAAAG
>monoID1445
TTAAATAAAATTTTTATAGTACTTTTAAACATTATAAAATTTAAATTCAAATTTAAAAATTAATATAATAATAGTTTTTACTTTGAATTT
>monoID1446
GCTTTCGCACGGGCGTCACCTCCGGCGTAGTCGATCGCGCAGAGTCGAGTCGCGGCGTGCT
>monoID1447
ACGAAGATATCCACTAGATATCCACGTGTTGTCCACATATCCATGTCCACCAAATAACT
>monoID1448
ATTCTTTTACTTCCCGCAGGATACAATCGAATTCTCTTTCGATTGAATCCGCA
>monoID1449
GAAGAAGAAGAAGAAGAAGAAGAAGAAGAGGAAGAAGAGTACGAAGAAGAAGAG
>monoID1450
TTTATTTCTATTCCTTTTCTCTATTCTTTTCTCTATTTCTATATCTTCTCTTTCTTTTCCTTATCTATCCTTTTTCCAACTCTTTCTCTCTATTTTCTCCTCTATCTTTTCCCATTTTCTTCATCTCTCTCCTATCTTTACTCATCCTGTCCCTTTT
>monoID1451
TCATTGCTTCCATTGCCATCATTGCCATTAATGCCATCATTGCCATCATTGTATTT
>monoID1452
GTTACAGGTTTCTCACCCTTTTCTTCCACTGTTACTTCTTCGGTCACCTGTTGTTTCTGTCCCTTACGTTTGATGATTTTCTTCTTTGTGACTTTCTTTGGTTTCTTTCCTTCCACTATTTCCTCAGTCACAGTAATTTGTTCTCTTATTTCCTCATGTTCGATGGGCTTTGCTTGTTCTGGTTGTGGCATAGGAAGCACAGTCTCTTCGACAATTTCTTCCTCTGGACCCTCCGTGATTGTT
>monoID1453
TTTATTAAAATAAAAATTAATTAAATAATTAATGTTAAATAAATAATTAAATAATATTAAATAAATATTAAATTAATG
>monoID1454
TCGAGGATCTCGGACGTGATTGGTCGAGAATGCTCGGCCGGTGATGATGACGAGAATGCTCG
>monoID1455
CAATGCGGATAGAAGCAGATAGAAACGGATAGGATTCGTTTACGTAATCGCGGACAGAAATCGAGACAGATT
>monoID1456
AATAAATATTAAATTAATGTTTTTAAAAATTTTTTTTTAAATAAAAAATTAATGTAAAATAAATATTAAATAAATGTTA
>monoID1457
TTTTAATGCTATATATAATATAGAATAAATATAATTATACATTTTTTTACACAATTATAATAATTTGATCTTATATTATTTGTAATATTTTATA
>monoID1458
CATAGATAACGATTCATTTGTATAGCGCGCTGAAGAACGACAATAGTTTTGTTTCTAATGCAGATCAACGCTTGTTTGACGCGTTTTAACGTAAAACACGTGAGATATCGCATAGATAACGATTCATTTGCAATTCGCGCTGAGAACTTTAATAGTTTCGTTTCTGATGCAGATCAACGCTTGTTCGACGCTTTCTAACGTAAAACGTGTGAGATATCG
>monoID1459
ATTTGGTGGACATGGATATGTGGACAACACGTGGATATCCAGTGGATATCCTCCGTAGTT
>monoID1460
TCAAAGGATGTAAAATGGAAATAAAATGAAAAGGAGAAAGGAATTGAAGGTTATTGGAGAGGTAAAATTTTTAAATAAGGAAGAATAAAATTAAGACATCAATTAAACAGCAGTTTGAAGATTATTTAAATAATGGGCGATAGTAAATGATATTTTAATATTTTATGTTATAAAAATAAAAGTTTCATAATAAAATATTATCAATATTGGTAAATATTTTAAAATGAAGATAAAGAAAAAAAAAGAATAGAATAGATAAAAGAATAAGGAAGGAAGGAGGAAGGA
>monoID1461
AAATAATTTATTATATTAATTTTATAAACTATTAATAATTTTTATCAAATAAACAATATAATAACTAATTATAAATTT
>monoID1462
TTAACATTAATTTTTTATTTAAAAAAACATTTTCTAAAACATTAATTTAATATTTATTAAACATTAATTTAATATTTATTAAACATTAATTTAATATTTAT
>monoID1463
ATAGTTATGTATAAATATTGCTTTTATAATTTTTAAATATTTTCATAAAAATTTTATTTAAAAATTATTCAATTATGATTCTATTATTAAAAAGATACATATGTTCATGTTTTA
>monoID1464
AACGATTCATTTGCAATTCGCGCAGGGAACTTCAATAGTTTCGTTTCTGATGCAGATCAACGCTTGTTTGACGCTTTTTAACGTAAAACACGTGAGATATCGCATAGAT
>monoID1465
TTCGATGGACATGGATATGTGGACAACACGTGGATATCCAGTGGATATCCTCCGTAGTTA
>monoID1466
AAAGAACGCAATATTTTGGTTTTTACTGCAGATTAACGCTTGTTCAATGTTTTTTAACGTAATACACGTGAAATATTGCATAGAGAACGTTTCATTTGAAATGCGCGTT
>monoID1467
ATTTATTTAATTTTAATTTAATATTTATTTAACATTACATTTTTATTTAAAAAAACATTTTTTAAAAACATTAATTTAAC
>monoID1468
CAAGAATAAAGTATTCTTTTCTCTTAGCAGAATCGAACGACACTATTTTTACTCGATGCTTAATAATTTGTACTACCAAAATGTGCAATTTAAGAATTTGTACCCTTGCCATTTTTCTCAAAACCACCCTTGAATCTTGATGACCT
>monoID1469
ATTACTCTATTAGTCTCATATATAATAAATAAACAGTAATACTAACTTGCAATGACACATGTAATATAATAAGTTTTACATTTACATTATATTATCATTATATAATATAATTTATAGATACAATATAATAATTATAAAACTATAAT
>monoID1470
AACATTACATTTTAAATAACTATTTATAAATATGTATTAAAATTTTTTAAAATAAAATTCAAATTTATTGTATGATAAAACCGTATTATTAATATATTTTTT
>monoID1471
AATGTTTTAAAAAAATTTTATGAATAAGACATATAACATATATATTCAATATTTTTTCAAAATTTTTAATTTGATAAAATGTGAAAAAAAATAAAAACTGATATTATGAAAATATAATTTTCACTTAATCTAAACAATTGA
>monoID1472
AAAAACATTTTTTAAAAACATTAATTTAACTTTTATTTACTTTAATTTAATATTTATTTTATATTAATTTTTTTATTTGA
>monoID1473
AAACATTTATATAATATTTATTTAACATTTTTTTAAATATTTAGTCTTCATTAATAATTTGTTTGAAAAAATAATTTCAGTTAACATTTTTTAAATATTTATTTAACATTATATAAACATTTATTCACCATTAATTATCACTGGAAAAAATAATTTTAGT
>monoID1474
ACATAGACATATAATAATACTATTAATTATAAAGTACACTAATAAAAATAAGATTATAAATAAAAATATATTTGTAATATCAATTATATCACTTATATAAATTTACCTTGAT
>monoID1475
AGAAATATACATTAATATTATTAACTAAACTATTAATTAATAAAGAGAAAGTTTTTGTGAAAACATATATTTTAAGTGTATAAATGTTTATAATATAAATTATATTAAATTTAT
>monoID1476
GAGAAGAAACTGAAAAGATGGATGAACGAGAAGGAAAGAGAGGAAAGAAGCAGAGAGTATAGAATAAGAAAATGGGGGAGAAGAAGAGGAAAAGGTAGTGAAGAGAGATATAGGGACAGAGAG
>monoID1477
TAAATAATGCAAATAAAGAATAAAGTAAATAATAAATAATATCTATAATAAAATAATGCGAATAACAAATAACAATCAATAATATGAATAATAATAATAAAACAA
>monoID1478
AAAAAGCGTCAAACAAGCGTTGATCTGCATCAGAAACATAACTATTGAAGTTCCCAGCGCGAATTGCAAACGAATCGCTATCTATGCGATATCTCACGTGTTTTACGTT
>monoID1479
TTTTAAAGAAACATTTAAAACGATACTCTATGCTGTATTATGTTAAAAAATATTAAACAAGCATTAATCAGCAATAAAAACAAAAAAAAAGAACCAAAATATTGCGTTATTCAACGCGCA
>monoID1480
CGTAACTATTGAAGTTCCCAGCGCGAATTGCAAATGAATCGTTATCTATGCGATATCTCACGTGTTTTACGTTAAAAAGCGTCAAACAAGCGTTGATCTGCATCAGAAA
>monoID1481
AGATATCGCATAAATAACAATTCATTTGAAATGCGCACTGAAAAACGGCAATAGTTTTGTTTCTAATGCAGATCAACGCTTGTTCGACGCTTTTTAACGTAATACACGTG
>monoID1482
TTACGAGTGAATCCCAAGAAAGAGAAAAATTAATAATAAAAAAATTCTTTCGGATTAACTC
>monoID1483
AATTCGCGCTGGGAACTTCAATAGTTATGTTTCTGATGCAGATCAACGCTTGTTCGACGCTTTTTAACGTAAAACACGTGAGATATCGCATAGATAACGATTCATTTGC
>monoID1484
ATAAAAATGAATAAAGAAAAGAAATAAATTAAAAATATATGAAAGTAAAATTTTTAAATAAAGAGTGAAAAAAATAAAAATATTAAGAAAACGTAGAAATAATGTTTTTTTTTTTAATAAAGATGAAAATGTTATAATAGATTATTAGACATAAAAATAAAAATTTTTGAAAAATAATAATTATAATATAAGAAATTTTTAAAAATAGAATAATATAAAAGGAAGAAGTGAAGAATGGAAATAAAATAAAATAAAAATAAGAATTGAAAGAAGAAAGAAAGAAAAAGTTTAGAATAGAAATATATTAAAATGAAGGAAGGAAAAATGAAGGATTAAAGAAGTTTAAAATTTAAATAAAATTATATTAAAAATGAAGGAAAGAATAAAAGAAGGTAAAAATTTTGAA
>monoID1485
AATTATTATTTTAAATACTTTATTAATATTAAAAAAAATGTTAAATAAATATTAAATAAATATTAAATAAATATTTTAATA
>monoID1486
AGATAGACCTCCATTAGACGTCCATGTAATCTCCATAGCTCCATGCGATTTTACTTCCATCATGGAAGTCAGATAGACGTCCATTAAACATCCATGTAACCTCCATAGCTCCATGGAATTTTACTTCCATCATGGAAGTC
>monoID1487
TATCTCACGTGTTTTACGTTAAAACGCGTCGAACAAGCGTTGATCTGCATCAGAAACGAAACTATTGAAGTTCCCAGCGCGAATTGCAAATGAATCGTTATCTATGCGA
>monoID1488
ATATCAATGTATCATTATTTAATTCATTATCATATATTACAATAAATTATTTTGATTATAATATATAAATATATATATATATATATATATATTTTTATTTTAAATATAAGTTAACATTATCCTAAGAATAAAAAAGAAATAAAA
>monoID1489
ACATTAATTTAATATTTATTTTACATTAATTTTTTATTTAAAAAAACAATTTTAAAAACATTAATTTAACATTTATTTA
>monoID1490
CTGAATAACGAATAAATTTTTATTCATTATTTACAAGAGGCTGAATAACGAATAAATTTTTATTCATCATTTACAAGTGGCTGAATAACGAATAAATTTTTATTCATTATTTATAAGTGG
>monoID1491
ACGATTAAATTTTTATTCATAATTCACAAGTGGCTGAATAAAAAATAAATTTTTAATTATTATTTATGAAATACTGAATAACAAATAAATATTTATTCGTTATTTACAAAAGCCAAATA
>monoID1492
TTATTTGTATTATTCATTATTCAAATTATTAACTATAATTTTTATTTGAATTATTAATTATTCTCATTATTAGTTATTTGTAATTTAAACATAATTTA
>monoID1493
ATAGATAACGATTCATTTAAAATTCGCGCTGAAGAACTTCAATAGTTTTGTTTCTGATGCAGATCAACGCTTGTTCGACGCTTTTTAACGTAAAACACGTGAGATATCGC
>monoID1494
TATTATAAAGAAATATAACATTTTTTAATAAGTTTATCCAAATAATTATAAATAACAAGAAAAATTAGTATATTATAATTATTTTAAATTTTACTTTATTAATTTTTCACATAATAGAAAATTTGAATATAATTTGAATT
>monoID1495
TTCTGAATTAAAATTTTTTATACATACAATTTAATTAGAAATAATTAAATTAAAATAATTAGAATTTTAATTTTAATTATTTGTAATATCTTTTAAATTTACATTAGCATTAAATTATTAACTTTT
>monoID1496
TAAAAACTAATACAGTTTTTTTTATTATATCTATTAAATAATTTTTAATATGAAATTAATATTTATTAAAATATTTAATATAAAAACATATATTTTATATAATAATATAATATACATAATTTTTTATTGATATATTGATAAAAATTAA
>monoID1497
TCGTTTATAGTTGTTTGTAGTATCAAAATTTTTGTTTGTAGTTTAAAAATAAGAACGTTATCAATTTTTAAAAAACAGTTAGGAATTATTTTATAACAACAGAAAAAATGACATCATAGCTTCATCTAAAA
>monoID1498
AATATTATTATAAATGAAACAATTGTTTAAAATAAAATTATAATTAAAAGTTTAAACTTAAAATTTAAAATATACATTTCAGAATTTTTTAATATTACATATTGAAATGATTGAAAATTGCAAAGATATGAAATGGCAAAATCTGAAGTCTAAAGAAAAATGGAAATAATTAAATTATCATATTAATTATAAAATGTC
>monoID1499
AATTAATATTATAAATAAATAAGTAATTTATTTATTTTATTAATATTATAAATATAATAAATAAAATGTATTAGATTTAATCATTTATAACAT
>monoID1500
ATTACTTCTGAAATGCAAAATAAACTGAAAGAAATGGAAGAAATCAATAATTCGCTGAAAGATCAGCTAAAAGAGCAGCAGCTGGAGAAAGATAAACTAGAGGAGCAACGGCAAATGCTACAAAATCTTCAAAAAGAAAAAAATGT
>monoID1501
ACGCTTGTTCGACGCTTTTTAACGTAAAACACGTGAGATATCGCATAGATAACGATTCATTTGCAATTCGCGCTGGGAACTTCAATAGTTATGTTTCTGATGCAGATCA
>monoID1502
GATGCACACGAACGAACGTCCGTACCAGTGTGATATGTGCGAAAAAAACTTCAAGCAGAAGAACATGCTCAAGGCGCACATGGC
>monoID1503
ATATCCTTCGTAGTTATTCGGTGGATATGGATATGTGGACAACACGTGGATATCCAGTGG
>monoID1504
AGATGGACGTCCATTAGAAGTCCATCAAACCTCCATAGCTCCATGGGATTTTACTTCCATCATGGAAGTC
>monoID1505
ACTCTCTTTCACTTTCCGCAGGATACAATCGAGCTCTTTCGATTGGGTCCGCG
>monoID1506
ATCTCAGAAATATTACTGAAATATTGCAGTAATATTACTGCAACAAGTTATAGCAGACATAATATATTACTGCAAT
>monoID1507
TGAGAAAATATTTATTTAATATTTATTCAACATTTATTTAATATTTATTTAACATTAATTTAATATTTAAAAAATGATT
>monoID1508
TAAATACGATATACATGGATGTATATAATTTATAAATATTCATAAAATATTGTATAGATATACATGATACGTATATTCATTCAAAATGACAGGTAGAATATACATAATACGTACGTCATGTACATTTCATGTATGTACATTGAATGCACA
>monoID1509
ATAAAATTAATATAATGTTACAAAATTATAAATTTGATGTGATAAATAAGAAAAATGTGTAATTAAAAAAAAATTCATATGCAAATCACCAGATTAATATAATCATTAAAAAACATTACAAAAAAAAAAATAAAGATAAAAAAAAAATGT
>monoID1510
TAGATAACGATTCATTTGCAATTCGCGCTGGAAACTCAATAGTTTCGTTTCTGATGCAGATCAACGCTTGTTCGACGGTTTTTAACGTAAACCGCGTGAGATATCGCA
>monoID1511
AAATGAATCGTTATCTATGCGATATCTCACGTGTTTTACGTTAAAAAGCGTCAAACAAGCGTTGATCTGCATCAGAAACGAAACTATTGAAGTTCCCAGCGCGAATTGC
>monoID1512
TTAACTTAAAGAAAACATAAAACATATGTAAATTAGAAAAAATATAGTTTTTTTGTTATTGCGTTGTTACATATATTGATAAGTTAATAACTGTAAAAACATTACA
>monoID1513
TTAATGTTAAATAAATATTAAATAAATGTTTAATAAATGTTAAATTAATATTTTTAAATTATTATTTTAAATAAAAAA
>monoID1514
CACGGGGACGGCACTCATTTTTCATTAAAAAAATAAAAATTATTTTTAAACAATTTAGCACCCACCACGTACGCATAAGCACAGGGACTTGAAAAAAATCACAGATACTCTATAAGTAAAATATAAAACGATGGCAATGTGATTTG
>monoID1515
TTTATTAAATATTCAGAATTATCATATTATTTAGGTAATGTTTTAAAAACATTTACACAATATTATATAAGAACGTTAAAAAAATACTTGTAACATTATTAAAACG
>monoID1516
TTGTATCCTGCAGAAAATAAAGAGAGTTGCGGACCCAATCAAAAGAGCTCGA
>monoID1517
ACGTGGGCTATCGAGACGTGCGCTATAGAGACGTGGGCTATCATGACGTGTGCTAAAGAG
>monoID1518
AGACATCATGTCTATAAAAGACACCATGTCTGTAAAAGACACCATGTCTGTAAG
>monoID1519
AAAAAAAAATTTTAAGTATTCTATCGTAAACAAAATACAAGAATTTTGAAATTAAAATTATAAGAAATAACGAAGTATAAAGAACATTTTTTAATTTAATAAAAATTTTTGACCACATTCTATAAATAACTTTATAAAATATTAAATATTGT
>monoID1520
CTTCAATAGTTATGTTTCTGATGCAGATCAACGCTTGTTCGACGCTTTTTAACGTAAAACACGTGAGATATCGCATAGATAACGATTCATTTGCAATTCGCGCTGGGAA
>monoID1521
TTAAATTCTTTTCTCTATTCATTTTATTTTAATTCTATACCTCTTTGATCCAATTATTTTAAATTATTCTATTTTTATTCTTTCTATTAAAATTTTTACCTTCTACAATTTC
>monoID1522
ATCTATTCCTCAAATTTCTTCCTTCTCTCTTCCTCCACCCCCCTCTTTCCACTCTCTTTTCCCTTTCCTCAAATCCTCTCAACCACCTCCAAACATTATCCCTCTTCCCC
>monoID1523
TATCCGTCGCGATTTCTATCTGCATCTGTCTGCGATTACGTAACGAATCCTATCCGTTTCTATCCGCATTG
>monoID1524
ATTGTATCCTGCAGAAAGTAAAAAAGAGTTGCGGACCCAATCGAACGAGAGTTCG
>monoID1525
TTTGATTACGAAGAATACAAAACAAAATATTTAAAATCTCTACAGGAAATAAATTTAACAAATGTGTCTGGTATTTTACATACATCAGGCGCTAAAGCTCCTAAAGCATTCAAAGACTTAGTATATGATTTATGG
>monoID1526
TTTTTAATATTAAAAAAACATTTTTTAAACACATTAATTTAACATTTATTTAATTTAATTTAATATTTATTTCACATTAA
>monoID1527
TGTGGATATGTTATTTATATCAGAAAAAGAAAATATTCTTATAAAAACAAACAATTTTTTTGTAATTTTATATAAATATAATTTAATAAATGTTAATTTTTAATTTCAATAGTTATTTTTAATTTATAAATTTTTTTTTAAGTTAAAGATTCATCTATAGAAAAG
>monoID1528
TCCATTAGAAATCCATTTAACCTCCATAGCTTCATGGGATTTTATTTCCATGATGGAAATCAGATAGACG
>monoID1529
CCTGTGGCAAGAGCCCAGGGTAGAGCAGAAGGTCGTCGAGTGAGTTCTGATTTCAGAAGTGGACGACGCTCGGTAA
>monoID1530
TCACGTGTTTTACGTTAAAAAGCGTCGAACAAGCGTTGATCTGCATCAGAAACATAACTATTGAAGTTCCCAGCGCGAATTGCAAACGAATCGCTATCTATGCGATATC
>monoID1531
TCTTTTCTCTGGATTCACTCAAACTCTGTTCGAGTTAATCCAAAAGAATCTTTAATTTCAA
>monoID1532
ATTTTGTTATTATCAAAATGATTGAAAATTAAATAATATTGCAGAATTATACAAAATATATACAATTTTCTGTCGTAACGAATAACATATGATACATACCGATCTAAAAAAACATTTTTCTTTAATCTACATTCACTTC
>monoID1533
AAAATAAATTATTTTTTTAAATAAATAAAATATTTATTTACAGTAAATTAACAGAAAAATAAAATAAATAAATTTATACATTTAATATCAAAATT
>monoID1534
AACTATTGAAGTTCCCAGCGCGAATTGCAAATGAATCGTTATCTATGCGATATCTCACGTGTTTTACGTTAAAATGCGTCAAACAAGCGTTGATCTGCATCAGAAACGT
>monoID1535
TTCTTTACTTCATTTATCCTTTATTTAAAAATCTTTACCTTCTACAACTCCTTCATTCCTTCCTCCTTTTCATTTTATTTCTATTCTAAAATCTTTAATCTTTACAACACCTTCATTCCTTTCTTCAATTTAATATTATTCCATTCAACATTCTTTGACTTCTTCAATACATTCTTTTCTTATATCTATTCAATAACCTTTACTTTCTATACTCCTTCAATCCATTCTTTAAATAATATTCTATTCTACTAAGATTCTATAACTTCATTTCACTCATTTTTATAAAACTATACTAAAATATATAATATTATATTAAAAACATTTTTATTTAAATGATATTTAATTCAAGATATTACTCTTATTCATCCTTTATTCAAATTTATCTTATTCTAATCCTCAATAT
>monoID1536
CACATATCCATGTCCACCAAATATCTACAGAAGATATCCACTGGATATCCACGTGTTGTC
>monoID1537
TAAATGTTAAATAAATATTTAAAAAATGTTTTTTAAAATAAAAAATTAATTAAATAATTATTTAAATAAATAGTTAAA
>monoID1538
AAACGTTATTTATGCGATATTTCACTTGTATTATGTTAAAAAGCATTGAACAAGCGTTGATCTGCAGTAAAAACCAAAATATTGCGTTATTCAACGCGCATTTTAAATTAAACGTTCTCTATGCGATATTTCACGTGTATTACGTTTAAAAGCATTGAACAGAGAGTTAATCAGCAGTAAAAAACAAATTATTGCGTTCTTCAACGCGCAATTCAAATG
>monoID1539
GAGATATCGCATAGATAACGATTCATTTGCAATTCGCGCTGGGAACTTCAATAGTTACGTTTCTGATGCAGATCAACGCTTGTTCGACGCTTTTTAACGTAAAACACGT
>monoID1540
AAAATAAAATAAAAAAATGTTTATGAAATATTTTAGTAAATATTAAATATTACAAATATTTTATTAAATTATTAAAATAATTATTATAAATATTTTATAAATATTTATACTGATAATA
>monoID1541
AACGGATAGGATTTGTGTACGTAATCGCGGACAGATGCAGATAGAAATCACGACGGATACAATGCGGATAGA
>monoID1542
TATTTAATATTATTTAAATATTTAATTTTCATTAATTATTTATTTGACAAAATAATTTTAGTTAATATTTTTTAAATTTTATTTATTATTATGTAAACATTTATTAATCATTAATTATTTATTTGGTAAAAAGTTTTTATTAAATATTTTAATATCATTTATTTAATATTTAATAAATATTTATTTTTAATTAAATACTCATGTAAAAAAACGATTTTAGTAAACAGTTATATAATGTT
>monoID1543
TGAATAACGCAATATTTTGGTTTTTACTGCAGATCAACGCTTGTTCAATGCTTTTTAACGTAATACAAGTAAAATATCGCATAGAGAACGTTTTATTTTTATTCGCGTTAAAGAACGCAATATTTTGGTTTTTACTGCTGATCAACGCTTGTTCAATGCTTATTAACGTAATACACGTGAGATATCGCATAGAAAACGTTTTATTTGTAATTCGCGT
>monoID1544
TAAATAAACATTTATTAAATATTTATTTAACATTTATTTAATATTAATTTAATATTTTATAAAAACATTAATTTAATAT
>monoID1545
AAAATTAATATTAAATAAACATTAAATAATAAATAAAAATAATTTTATAAAATAAAAAATAAATTAA
>monoID1546
ATCAGAAACATAACTATTGAAGTTCCCAGCGCGAATTGCAAACGAATCGCTATCTATGCGATATCTCACGTGTTTTACGTTAAAAAGCGTCGAACAAGCGTTGATCTGC
>monoID1547
TTTAAAAAATAATTATATATTTTATATTAAATTAATAATCTTTACATTAAAAGAAAAATATAATTATTTATATAAATAAGTTATAAGTAATA
>monoID1548
TTTGATAAGAAGAAATAAAATAAAATATTTAAAATCTCTAGAGGAAGAGAAAATAAATCTAGGAAATGTGTCTGGTATTTTACATACAGCAGGCGCTAAAGCTCCTAAAACATTAAAGACTTGGGTATATGATCTATGG
>monoID1549
GATTCATTTGCAATTCGCGCTGGGAACTTCAATAGTTACGTTTCTGATGCAGATCAACGCTTGTTCGACGCTTTTTAACGTAAAACACGTGAGATATCGCATAGATAAC
>monoID1550
AATATTGGACCAATATTGCAACTCCAATATTGGTTAAATAAGAATAGATATAGACATTTT
>monoID1551
TTCTGAGAAATATGAAATTTATTATTTCATAATATTTGAAAAAAGTGTTAAGAAATATTAGAAAATATAAAGAATTTTACATAATTTCACATACGATCA
>monoID1552
TAAATATTTTAAATAAATAATATAATAAATATAAAATAAATATTAAATAAATATTAAATAAATGTTTAA
>monoID1553
AAATAAATATTTAAAAAATATTAAATAAGTATTTTAAAAATATTTACTAAAATAAATTTCTTAAATAAATAAATATAAAAATT
>monoID1554
GTTTCTGATGCAGATCAACGCTTGTTCGACGCATTTTAACGTAAAACACGTGAGATATCGCATAGATAACGATTCATTTGCAATTCGCGCTGGGAACTTCAATAGTTAT
>monoID1555
AGATAGAAACGGATAGGATTCGTGCACGTAATCGCGGACAGAAGCAGACAGAAATTGCGACGGATAGAATGC
>monoID1556
ATTAAAAAATTTAATTAAAATAATTTTTAATTTTAATTAAATAAATATAATTAAATTATTATAAAATTTTTATAAAAAGTAAAAATTTTTATATAACAAAAAAAAAAATTAAATTAAAAGATAAAATTAATTAATCAATAAAAATTATTATGAAATTATAAAATATCACAATAATATAATTATTTATTAAATGATATAATTTTGTAAGGTATAAAAAAATTTGAAAAAAAAAATACTATTATAAATAAAAATATA
>monoID1557
TTAAATAAACATTTAAAAAATGTTTTAAAATAAAAAAATTAATTAAATAATTATAAAATAAATATTAAATAAATG
>monoID1558
TCTTTTATTTCATTCTCTTCCTTTCTCTGGATTCAATCAAACTCTGTTCGAGTTAATCCAAAAGAA
>monoID1559
CCGGGATTGTGTCCGGGATTGCCCGGATTGTGTCCGGGATTGTCCGGGTTATGTCCGGGATTG
>monoID1560
CAAACAAGCGTTGATCTGCATCAGAAACATAACTATTGAAGTTCCCAGCGCGAATTGCAAACGAATCGCTATCTATGCGATATCTCACGTGTTTTACGTTAAAAAGCGT
>monoID1561
CTACCTTTTTATATTATTTTATTCAAAAATCTTTACCTTCTCAAACACCTTCAATTACTTTCTCTTTTCAATTTTATTTCCATTCTACACTCCTTTGATCCTTCCTCTATCCTTC
>monoID1562
AGAAAGTAAAAGAGAGTTGCGAATTCAATCGAAAGAGAGCTCGATTGTATCCAGC
>monoID1563
TCAATGATAAATAAATGTTAAATAAATGTTTTTAAAAAAACTTTGTTAAATAAAAAATTAATGTAAAATAAATATTAAATTAATGTTTAATAAATATTAAATTAATGTTTTATAAAATTGTTATTTCAAATAAAAAATTAATGTAAAATAAATATTAAA
>monoID1564
TAATAATACATAATATTAAATAATATATTCAAAAAAATTTATAAATTAGGATAAAAATAATTAAATTTACGTTTTCATTACAATATTCAACAAATTACAATTTATTTAAATAAAATATAATAAATTTAAT
>monoID1565
ATAAAACACTAAGACAAATGTATAAAAAATAAAAAATGAATAATAGGAACAAAACAAGAACATAATAAACACAAATCAATAGAAAACAGCCAAGAAAACAAAATTAAAGATAACACGCATGAA
>monoID1566
TTCTTTTTCTAGAGTTTTTAAATATTGTGTTTTATTTCCTTCTCATCAAACCAAAGGTCATATAAGTCTTTAAAAGCTTTTGCGGCATTAGCTCCTGCTCCACTTAAAATACTAGACATATTAGCTAGATTTATTCCTTCTTTTTCTAGAATTTTTAAATATTTTGTTTTATTTCCTTCTGCATCAAACCAAAGATCATATAAGTCTTTAAAAGCTTTTGCAGCCTTAGCTCCTGCTCCACTTAAAATACTGGACATATTAGCTAGACTTATTCC
>monoID1567
GCGCGAATTGCAAACGAATCGCTATCTATGCGATATCTCACGTGTTTTACGTTAAAATGCTTCAAACAAGCGTTGATCTGCATCAGAAACGTAACTATTGAATTTCCCA
>monoID1568
TTTCTTGGGATTAACTCGTAAGAGTTAATCCGAAAGAATCTCTTTATTTTTAATTCTTTTC
>monoID1569
CTTCCTTTTTATATTATATTATTTAAAAATCTTTATTTTATTCAACACCTTTCTTTTCAATTTTATTTCAATTCACAACTCCTTTAATCTTTCCTCCTATCTTTCTTTCATTTTATAATACTCTATTAAAAAATCTTTACCTTCTTTAATACCTTCAATTCCTTTCTCTTTTTAATTTTATTTCCATTCTACACTCCTTTAATTTTTCCTCTTTCCTTACTAA
>monoID1570
TTTATTTAATTTTATAAAATTTTAATTATATATATAAATTAAATTTTAAAAAATACAAAATAAAAATTTAATATATAAGAATAAAAATTATTTTTTAAATTTAAATTTATTTATAATTTTAAAATTAATTTTATAATTT
>monoID1571
ATTATAAATAATTAAATTTTATTTAGAATCAACAAATAAATTTATTAATAACAAATTTTTATATTTAACAAAATTAATTTTTTAATTATAATTTAATAATTA
>monoID1572
CTTCAATAGTTACGTTTCTGATGCAGATCAACGCTTGTTTGACGCTTTTTAACGTAAAACACGTGAGATATCGCATAGATAACGATTCATTTGCAATTCGCGCTGGGAA
>monoID1573
TAATGGAGGTCTATCTGACTTCCATGATGAAAGTAAAATCCCATGGAGCTATGGAGGTTTCATGGACTTC
>monoID1574
CACGTCTCGATAGCCCACGTCTCAATAGCGCACGTCTCAATAGCACACGTCTCGATAGCG
>monoID1575
AAACAAGCGTTGATCTGCATCAGAAACGTAACTATTGAAGTTCCCAGCGCGAATTGCAAACGAATCGCTATCTATGCGATATCTCACGTGTTTTACGTTAAAAAGCGTC
>monoID1576
AACGATTCATTTGCAATTCGCGCTGGGAACTTCAATAGTTACGTTTCTGATGCAGATCAACGCTTGTTTGACGCTTTTTAACGTAAAACACGTGAGATATCGCATAGAT
>monoID1577
ATAAATGATGAATAAAAATTTATTTATTATTCAGCTTTTTAAAAATAACAAATAAAAATTTATTTGTTATTCAGCAACTTGTGAATGACAAATAAAAATTTATTTGTTATTTAGTTTCTT
>monoID1578
TAAATGAGTAATTAATGTAAAATAAATGTTAAATAAACATTAAATAAATTTTTAATAAATATTATTT
>monoID1579
TCGATTTAATTCAAATAAATTTTTTTTCAATTATTCTTATAATATTCTCTCTCTGGATTAAATTAACTCCTTT
>monoID1580
AATAACAAAAAAATTAGTAAGTTTTTAAAGTTAGATTAATCAATACAATATATTATAATATATTTTATTAAATAAATTTAATATCTTATATATAAAATAAATTTATATGA
>monoID1581
AATTTATATAAAAGAATTATAAAAAATTAATAACTTATTTAATTTATAATAAATTTATTTTTATTTTAACTAATTATTTTTGAAATTTAATTTATTAATATTTTTTTAAATTAAAAATTATTAA
>monoID1582
ATTATTCATTATTCGCATTATTCGTTATTTGTATTATGGATGTTATTTATTTTGCATTATTATATTATTAACTATTATTTGTTATTTGCGTTATTCGTTATTTGCATTATTCATTATTCGCATTATTCATTATTTGTATTATTGCCT
>monoID1583
TAATGGACGTCCATCTGACTTCCATGATGGAAATAAAATCCCATGGAGCTATGAAGGTTTCATGGACTTC
>monoID1584
TTTTTTTCATGTTTCATATAGATTGTTCACATTTCGTTCAACGTTCTTATTCATGTTTCACATACGTCAGACGTTTCTCCAACG
>monoID1585
TCTTGAATTGTCCAGAGATCCAAAAATCCTTGGAGAGAGAAGTTACCAAACCTC
>monoID1586
GTTTTACGTTAAAAAGCGTCAAACAAGCGTGGATCTGCATCAGAAACGAAACTATTGAAGTTCCCAGCGCGAATTGCAAATGAATCGTTATCTATGCGATATCTCACGT
>monoID1587
AAAATAAATATTAAATTAATGTTTAATAAATGTTAAATTAATGTTTTTAAAAATTGTTGCTTCAAATAAAAAATTAATGT
>monoID1588
CCTAATTCTACTTTTCTTATCTTTTCTTCCCTTCCTTTATCTCATCCTTCTCCCTTCTTCTCCTATCTTTCCCTCTTTTCTCTT
>monoID1589
GCGCTGGGAACTTCAATAGTTTTGTTTCTGATGCAGATCAACGCTTGTTTGACGCTTTTTAACGTAAAACACGTGAGATATCGCATAGATAACGATTCATTTGCAATTC
>monoID1590
CAAATAATAAAATGCATTCTGCGCTCTGCGCAGTAGATAATATTTAAATGCATTCTGCATTCTGTGCAG
>monoID1591
CAAATAAATATTAAATAAATGTTAAATAAATGTTAAATTAATGTTTTCAAAAAATGTTTTTTTAAATGAAAAATTAATGT
>monoID1592
TTGAAGTTCCCAGCGCGAATTGCAAATGAATCGTTATCTATGCGATATCTCACGTGTTTTACGTTAAAAAGCGTCGAACAAGCGTTGATCTGCATCAGAAACATAACTA
>monoID1593
TTTGTTTATTATTATACTTATACCAATAAAAAACGTTAAAAAACGTATACTTATTACAATTTTTAAACGTATAATATTATACGATATAAAA
>monoID1594
TTAAAAAGCGTCGAACAAGCGTTGATCTGCATCAGAAACATAACTATTGAAGTTCCCAGCGCGAATTGCAAACGAATCGCTATCTATGCGATATCTCACGTGTTTTACG
>monoID1595
TCTATCTGATTTCCATGATGAAAATAAAATTTCATGGAGCTATGGAGGTTGGATGGATGTCTAATGGAGA
>monoID1596
TAAATGTTAAATTAATGTTTTTAAAAAATGTTTATTTAAATAAAAATTAATGTAAAATAAATATTAAATTAATGTTTAA
>monoID1597
TACACGCGCGCACCCGCGCGCTCCGCGCGTAAACGCGTGCGCCCGCGCGTACACGCGCGCACCCGCGCGCTCCGCGCG
>monoID1598
CGAGTGAATCCCAAGAAAGAGGGGAAATAAAACAAGAAATCTCTTCCGGATTCACTCTTAACGCAG
>monoID1599
ATAAATTTATAATATAATTCGAAAAAGTATAATTTTTTGTATTTTAAATATATGATAATAAATTTATCTAAAATTTTAATGAAATATATTGTAACTATCAAGAAGAAATTTTTACTGAAACATTGCTTATTCACAATTATCTTAG
>monoID1600
GGAGGATTGTACACTTGGGCGGCCGGCGGAGGGTTGTACACCTGAGTGGACTGC
>monoID1601
CGCTAAAGTGAAAAACGAAAGAGTTATATCAGTCAAAGTTCGAAATTTTTGAGTAAAATTTTTTTTGCGAATTTCTCCAATATTTCTGTGTTCTGATAGCCCCCAGAAGAGTTCTAACTTTTATCATAATGGATCGAAT
>monoID1602
ATATCCACTGGATATCCATGTGTTGTCCACATATCCATATCCACCGAATAACTACTGAGG
>monoID1603
TCCTCTATCTCTCCCACCCTCTTTCAACTCTTCCACTCTCTTCTCCCACCTCTCCCTCTCTCTCCTCCACTCCTTCTCCCTCTTTTTCCTCCCTTACATCTCACCTCCTCCTCTTCATTCTCTCTTCCATCCTCCCTTCCAATCTC
>monoID1604
TGCGATATCTCACGTGTTTTACGTTAAAAAGCGTCAAACAAGCGTTGATCTGCATCAGAAACATAACTATTGAAGTTCCCAGCGCGAATTGCAAATGAATCGCTATCTA
>monoID1605
TCAAAAAATATTAATCAAATTATTTATTTATAATTATTATAAATATCGAAAGTACTAAAATATGATATACTAGCGTCACTATCAATAATTCTGGCTTTGTACAAGAATAAAATCATAGTTCTCAGTCACTAATAACACATACATTATAATTCTA
>monoID1606
AGACATTAATTATACATTACATAAAATGATTTATTAAAAATTTATATAATATTATTTAACATTATGTATACATTTATT
>monoID1607
AAAATTGTAAAAAATTTACGTTGTTTAAACGTTTTTTGTTGGTATAAGTATAATAATAAACGAATCTTATAACGTATATTAGTATACGTTTA
>monoID1608
TATCTATGCGATATCTCACGTGTTTTACGTTAAAAAGCGTCGAACAAGCGTGGATCTGCATCAGAAACATAACTATTGAAGTTCCCAGCGCGAATTGCAAACGAATCGC
>monoID1609
CTTTTTAACGTAAAACACGTGAGATATCGCATAGATAACGATTCATTTGCAATTCGCGCTGGGAACTTCAATAGTTACGTTTCTGATGCAGATCAACGCTTGTTCGACG
>monoID1610
TTTTAACATAATACAAGTGAAATATCGCATAGAGAACGTTTAATTTTAAATGCGCGTTAAAGAACGCAATATTTTGGTTTTTACTGCAGATTAACGCTTGTTCAATGTTTTTTTT
>monoID1611
TGCAATTCGCGCTGGGAACTTCAATAGTTATGTTTCTGATGCAGATCAACGCTTGTTCGACGTGTTTTAACGTAAAACACGTGAGATATCGCATAGATAACGATTCATT
>monoID1612
ATTTTATGATAATTTTTCATAATGTTTTTATTACTAACTTTGAAATCTATATAATATTATATAATCAATATTTCTTATAATATCATATAATATTCTATATTTTATAATATTTTATAATATTTTACATCATATAATATTCTATAATATCTTATAATATGCTATAATATTCTATACAAACTTAATAATGTATAATATAAAAATTTATACAATGTATAAATAATTTTAATAATAATAAATCATATGC
>monoID1613
AGATCAACGCTTGTTCGACGCTTTTTAACGTAAAACACGTGAGATATCGCATAGATAGCGATTCGTTTGCAATTCGCGCTGGGAACTTCAATAGTTATGTTTCTGATGC
>monoID1614
GCAGCAACAAACTCTCCAGCCAGGGATCAGATCAGTCGAACCCTCGCTGTATCAGTC
>monoID1615
TCAAATAATCTAAAATCCTTATTTAAAGATTAAATATATTATGTTAATATTTAAATGATATATAAAAACTTTTAAAATTCATTAAAAAATTTAAATTAATCTGAAAATAATCATATATGTAAAGCTACTAAATAATTTAAAGA
>monoID1616
TATAAATAATTATTGTTCAAATTAATTTTTTGAACTAAAATGCTTTATTTTTTATAACTTATTCAAATAGTAATTATCTATAATTAAATAATAAAATTT
>monoID1617
GGCGGTGACGCTCGGACGGACGGACGATGACGGTGACGCGCGGACGGACGGACCGAT
>monoID1618
AGAAATAGAAACTCTTAAGAATCGAATTGAAATAAATTCAATTCAATCCCGATGATAAAAGAAAT
>monoID1619
GAAGATATCTGTAAAGTTTAAAAAAATAACCCCTTTTAAAAAAAAAGTTATAAAAAAATTCACTTAGAAGAAAACGAGAAATTTCTCTCTTCAAAATTAATTTGTTTATAACATTTTTTCTAAGTGGAATTATTTCTTAATACTTTACATACACTTTCTGGGTAACATTGG
>monoID1620
TAATGGACGTCCATCTGACTTCCATGATGGAAGTAAAATCCTATGGAGCTATGGAGGTTTAATGGACTTC
>monoID1621
AAGCGTTGATCTGCATTAGAAAAAAAACTATTGACGTTCTTCAGCGCGCAACTCAAATGAAACGTTATTATGCAATATCTCACGTGTTTTACGTTAAAAACCGTCGAACAAGCGTTGATCTGCATTAGAAACAAACTATTGCAGGTCTCCAACGCGCAATTCAAATAAAACGTTATCTATGCGATATCTCACGTGTATTACGTTAAAAAGCGTCGAAC
>monoID1622
CAAACAAGCGTTGATCTGCATCAGAAACGTAACTATTGAAGTTCCCAGCGCGAATTGCAAACGAATCGCTATCTATGCGATATCTCACGTGTTTTACGTTAAAAAGCGT
>monoID1623
AAAATGTTTATTTAAATAATTTATTAATGAAAAATTAATATTAAATAAATATTAAATAAATATTAAATAAACATTTAA
>monoID1624
TAATTAGAATATGAAATAGAAATTAGCAGTGACTGTGATAATTTTTTTCATTAGCTGCGATCACTGCTTGTAATTATTCTGTAGATTAAAATTGCGAAATTGTGATAGTTAATTTTATAATCATTATATTTGTAAAATAGTGTGCATGAGT
>monoID1625
GATGCAGATCAACGCTTGTTCGACGCTTTTTAACGTAAAACACGTGAGATATCGCATAGATAACGATTCATTTGCAATTCGCGCTGGGAACTTCAATAGTTACGTTTCT
>monoID1626
AATATCAAATTAATTAAATAATTTATTTATAAATTAAGTTTAATGAAATAAAATAAAAAAATTATTTTTAAAGTGAAAATATATTAAAGTAGAAATTGTAAGTTTTAAATTACAAAAATTCTAATGTA
>monoID1627
TAACAAATAAATTTTAAATAAATGTTAATTAAATTGTTTAAAAAAATAAATTTTAAAATAAATTTTAAATAAATAAATA
>monoID1628
ACACAATCTGACGGCAGACTGGCAGCACAAATCGAGCACCCCGTGCTAACAGAACTGACGTCAGATTGGCGGCAGAAATCAAGCAAAACCTGCACA
>monoID1629
AAGATATCCACTGGATATCCACGTATTGTCCACATATCCATGTCCACCGAATAACTACAG
>monoID1630
TAGTTTTTAACTGTAATGATTATTAATTCCATAATCAGATTATTTGCAATAATCATTACCCAA
>monoID1631
AGATATTCGATGGACATGGATATGTGAACAACACGTAGATATCCAGTGGATATCCTCCGT
>monoID1632
ATGCGATATCTCACGTGTTTTACGTTAAAAAGCGTCAAACAAGCGTGGATCTGCATCAGAAACGAAACTATTGAAGTTCCCAGCGCGAATTGCAAATGAATCGTTATCT
>monoID1633
GAAATCGTTTGTAGTTGTTTCTAGTTAAAGAATTTTTGTTTGTAGTTTAAATTAAGAACGTTATCAATTTTTTAAAAAACAGTAAAAAATTATTTTATAACTACAAACAAATGCAATCAGATTTAAATCT
>monoID1634
GCTCCATGGGATTTTACTTCCATCATGGAAGTCAGATAGACGTCCATTAAAAATCCATAAAACCTCCATA
>monoID1635
TGAACTAACTGTGTATTTACTTAAAAATAAATATTTTAAATCTAATTGAATCTAAATGTATTTTTTCAAAAAAATGTATAAAATCTTTAAATTGCGTAAATTATAAAAAAAATATATTGCTATT
>monoID1636
AGAAAAATAAAAGGAGAAAAGAATTGAAATATTAAAGAAGAGAAAATAATTTAATAGAAGATTAAAAAAGGAAGAATGATAGTAGAAAAATAAAAAAGTGTAGAATGAAA
>monoID1637
GGAAATATTTTTATTTCAAATAGAAGAATAAATTTTTATTTGAATAGAAAATTATTTTTCATTAATAAATAAATTTTTATTC
>monoID1638
ATGCAGATCAACGCTTGTTTGACGCTTTTTAACGTAAAACACGTGAGATATCGCATAGATAACGATTCATTTGCAATTCGCGCTGGGAACTTCAATAGTTACGTTTCTG
>monoID1639
ATTATTATTTTAAATAAATAATTAATGTAAAATAAATATTAAATAAATATTAAATAAATATTAAATTAATATTTTTTTAA
>monoID1640
ATTTGCAATTCGCGCTGGGAACTTCAATAGTTACGTTTCTGATGCAGATCAACGCTTGTTCGACGCTTTTTAACGTAAAACACGTGAGATATCGCATAGATAACGATTC
>monoID1641
AATTATTTCATATGAAATGTTTCAGAAACAATTGAACTGAAAGATCTTCTA
>monoID1642
ATTTACAAGTAATAACATTTTTCTATTTTTATTTAAAATTCTATTATTAAAGAAAAACTATTATAATAGAATATATACATTGTAAAAAATAAAAAAAA
>monoID1643
ATTTTTAAGTTAAAAATGCAACTATGTAAAAAAATAAAAAACATTTCGATTTAAAAATTAATTTTTATTTAATAAATTAATTTTAAAATAAATATTAATTTATTTAATAATCCATACTTTCTTCATATTT
>monoID1644
CAAAGAAGTGTAGAATGGAAATAAAATTCAATGGAGAAAGGAATTGAAGGTGTTGGAGAAGATAAAGATTTTTAAATAAAGAATAAATAAAATTAAGAAAGAAATTAAAACAGTTTAAAGGTTCTTTTTAATAATGAGCAAATATTACATGATATTTTGATATTTTGTGTCATAAAAATAAAAATTTCTCAAATAAAATATTAATATTTTAGTAAAGTTTTTTAAAAATGTGAAATGAAGATAAAAAAAAGAAGAGAAATACAATAATATAAAAGGAAGAAGAT
>monoID1645
TATCGCATAGATAACGATTCATTTGCAATTCGCGCTGGGAACTTCAATAGTTACGTTTCTGATGCAGATCAACGCTTGTTCGACGCTTTTTAACGTAAAACACGTGAGA
>monoID1646
TGTATGATAAATATTTATAAATATTTTAACAATATTTATTATAAATATTTTTATAATATTAATATATCATTTACATTAAATATATAAAAAATATTTTTATAATATTTGTAAAAAAA
>monoID1647
TATTTAGTATTTTAACAAAATAAAATGTTGGTCATATATCAACAAACAAATTTTGTTATAGCAACAAAACTAAAGTTAATAAAAT
>monoID1648
AATAAAATGAAAAATTAATGTAAAATAAATATTAAATTAAAGTTTTATAAATGTTAATTTAATAATTAAAAATTATTG
>monoID1649
TATATATTAATTTTTATTTAAATAAACATTTATTTAACATTTATTTAATATTTATTTAACATTAATTTAATATTTAA
>monoID1650
CAATAGTTTCGTTTCTGATGCAGATCAACGCTTGTTTGACGCTTTTTAACGTAAAACACGTGAGATATCGCATAGATAACGATTCATTTGCAATTCGCGCTGGGAACTT
>monoID1651
TCTACAGAACAAATCTCTACTACAAAATATAGTACATCTGAATATTCTACAGAAGAATATTCTACCACAGAACAGTTTAAAATATCAGAGCAAACAGAACAATATACTACGTTTACACAACCTACAGAACAAATTTCTACTACGAAGCAATATAGCACATCAGAATATTCCACAGAAGAATATTCTACTACAGAGCAGTTTAAAACATCACAGCAACCTACAGAACAATACACTACTTCGAATCAGTATTCTACAACAGAACAA
>monoID1652
ACTCTCTTTATTTCCCGCAGGATACAATCGAGCTCTTTCGATTGGGTCCACG
>monoID1653
TTATTAGAAAATCTAAAGAATTTGTAATAATTTTTCATGAAATTATTCTGAAAAATCATGAATTTTCTTATTTCATATTATTGAAAAAAATATGAGAAA
>monoID1654
ATTAAAATTTAATGAATATATACTTAATTATAGTGAATATTTCGTTCATTTAAGAAAATCAGATCTTGTTTCAAGATATGAATTTCTTAGATCAAATAAATAATAACTTAAAAAAAAGTAATATTTACTTGAGAATAAACAATCATTCCGATTGATTA
>monoID1655
ATAAAAGAAACATTAATGTGCTGCCAATATTACGAGTTAACAATTGTATATAAATATTGCACTTATATTGGAAGTGCATTATTGACAAGATTTCCAAATCTAAAGCAAATATTGATT
>monoID1656
ACATTAATTTAATATTTATTTAACATTAATTTTTCATTTAAAAAAACATTTTCAAAAATATTAATTTAACATTTATTTA
>monoID1657
GCCAAACCAGCCGTCGTCGTATCGAGTCATTCGGCCACGAGCAAGCGAGACGGTCGTCGGTC
>monoID1658
TAAAGAACGCAATATTTTGGTTTTTACTGCAGATCAACGCTTGTTCAATGCTTTTTAACATAATACAAGTGAAATATCGCATAGAGAACGTTTTATTTTAAATGCGCGT
>monoID1659
ATTACAATTAATTTATATAAAATATAATAATTTTAATTAATAATACATAATATTAAGTAATATGTTCAAATAAATTAAAAAATTATGATAAAAATATTTAGTTTTACTTATATAATAGATATTCTAAAA
>monoID1660
AAAGAGAATTCGATTGTATCCTGCAGAAAGTAAAGGAATTGCGGATTCAATCG
>monoID1661
TATTTATTTAATATTTATTTAATATTTATTTAACATTAATTAATACTTGAAATAATATTTAAAAAAA
>monoID1662
AACTTCAATAGTTTCGTTTCTGATGCAGATCAACGCTTGTTTGACGCTTTTTAACGTAAAACACGTGAGATATCGCATAGATAGCGATTCGTTTGCAATTCGCGCTGGG
>monoID1663
GTTTCAATGTAATTTCTTCCTTTGATTCTTCTTCTTTAGAAAGTTTTCTAACAGGTTTTAGTACAACTTGTTCAGGTTTCGGTTCTTCAGGTTTCTTTATCTTTCTCAACGGCTTCAATCGAACCTCATCCGGTTTCTCTTCAACTTTTTCTTTTTTTACTG
>monoID1664
GATTTTACTTCCATCATGGAAGTCAGATAGACCTCCATTAGAAGTCCATGAAACCTCCATAGCTCCATGG
>monoID1665
GCGCTGGGAACTTCAATAGTTATGTTTCTGATGCAGATCAACGCTTGTTCGACGCTTTTTAACGTAAAACACGTGAGATATCGCATAGATAACGATTCATTTGCAATTC
>monoID1666
TATTTAAATAGAGAATTAAAAACACAAAATGCCTGCTTTAAAAACACAAAAATTATAGAATTTTTCTGTTGTTTAAGCAAGCATTTGTC
>monoID1667
ATTAATATAATATTTATTTTACATTAATTTTTTATTTAAAAAAATTTCAAAAATATTAATTTAACATTAATTAAACTTTAATTTAATATATATTTACATTAATAATTTATTTAAAATAATATTTTAAAAAAACATTAATTTAAATTTATTGAAA
>monoID1668
CGCTTTTTAACGTAAAACACGTGAGATATCGCATAGATAACGATTCATTTGCAATTCGCGCTGGGAACTTCAATAGTTACGTTTCTGATGCAGATCAACGCTTGTTCGA
>monoID1669
ATTATATACACAAATATTAATCTATATTTATAGAAATATCTATAAATATAATGTATTATATAGCATAATCAGATTAATATAATAATTGTTCATAAAAACTATGAAAAAAAAATGTTATTACATGTTCATTTATTGCAAC
>monoID1670
CGGCGAAGGGTTGTACACCTGAGTGGCCTGCGGAGGATTGTACACTTGAGTCGC
>monoID1671
AATTGCAAATGAATCGTTATCTATGCGATATCTCACGTGTTTTACGTTAAAAAGCGTCAAACAAGCGTGGATCTGCATCAGAAACGAAACTATTGAAGTTCCCAGCGCG
>monoID1672
TGTGAAATAAATATTAAATAAAGTTAAATAAATTAAATAAATATTTTTTCAAATCATTATTTTAAATATAAAATTAA
>monoID1673
AAGTTGTGATAGCATTTGAAACATTGAAATCTTGACGATTCATAACATCTACAAATTGTGGTACAATAAATGTAGGTCCAG
>monoID1674
TCTTTAAAAAATGTTTTTAAAACATTTAAAAAACATTTTTTTAAGTTAAAATAAACTATTTTTTTAATGAAAAAAGGAGACTATACTATTATTTTAACGTTTTTAAAAACGTTTTTAAAAACAGTTTTTAAATGATTTTAAAAACATTAATAAATGTTTATTTAATGATTGTTTTAACATTTAAAAAAAATTTTCTGTAAACCTTTTAAAAAAATTTCTTTAACGATTAATAAATATTTACTTCAA
>monoID1675
AACTTCAATAGTTTTGTTTCTAATGCAGATCAACGCTTGTTCGACGCTTTTTAACGTAATACACGTGAGATATTGCATAGATAACGATTCATTTAAAATGGGCGCTGAG
>monoID1676
AATTAATTTCATGTGAAATGTTTCAGAAACAATTCAATTGAAAGTTTTTA
>monoID1677
ACGTTGAAAAAATATTTCAAACAATATTTTAAACGTTTTTTAAACATTAGGAAATATCACATTGTTAAGTAATGTTTTAAAAACATTTATACAATATTATATAAGA
>monoID1678
TTAATTAACATTTTTAAATATTTATTTTTCATTAATTATTAATTTAAAAAATAATTTTAAAAAACTATTTTTTTAACA
>monoID1679
TCTTTCGATTGAATCCGCAACTCTCTTTACTTTCTGCAGGATACAATCGAGC
>monoID1680
CTCTTTCTCGCTCTCTACCGCTCTCCTTCGCTATCTACCGCTCTTTCTTGCTCTCTACTGCTCTCCCTCGCTTTCTACCGTTCGCCCTTGCTTTCTTTCGCTCTCCCCCGCTCTCTCTCGTTCTCTACCGCTCTCCTTCGCTCTCCCTCGCTCTCCTTCACTCTCCCTCCCTCTCTATCGCTTTCCTACGCTCTCCTACGCTTTTTACCG
>monoID1681
AAATTTTCTAATGGAATTATTAAGAATTCTACAAATAAAATCCTATAAGTTTTTAAAGATTCAACAGG
>monoID1682
AATCACCATTACTTTAATGATCAAAGAAAAAATTTACGTCTTTGAAGGAAATAAATAAGTATCATAAATCGTGATATAATTATAAATTTCAAGAAGAAGTAAAACAGTTAATAAATATTTATG
>monoID1683
AGCGTTGATCTGCATCAGAAACGAAACTATTGAAGTTCCCAGCGCGAATTGCAAACGAATCGCTATCTATGCGATATCTCACGTGTTTTACGTTAAAAAGCGTCGAACA
>monoID1684
GTGTTTTACGTTAAAAAGCGTCGAACAAGCGTTGATCTGCATCAGAAACATAACTATTGAAGTTCCCAGCGCGAATTGCAAACGAATCGCTATCTATGCGATATCTCAC
>monoID1685
AGAAAGTAAAGAGAGTTGCGGATTCAATCGAAAGAGAGTTCGATTGTATCCTGC
>monoID1686
ACCTCCATAGCTCCATGGGATTTTACTTCCATCATGGAAATCAGATAGACCTCCATTAGAAGTCCATGAA
>monoID1687
TATCAAGCTAGCAGAACCATAAGAAAAAAATAAAAAAATAAAAGAATACATATAATTAGGACTGATTTTGTACTAATTTGTACTACAAAAAATAATTTTGTACCTCATGCCGTTTAAAAAAAAACTCATGGTGATGCTAACTTAA
>monoID1688
TACATAAATAATATTAAATAAATGTTTAAAAAATGATTATTAAAATAATTTTTTTAAATAAATAATTAATGTAAAATAAA
>monoID1689
TCAAATAAAATTTAATGTAAAATAAATATTAAATTAATATTAAATGAATATTAAATTAATGTTTATAAAATTATTGTT
>monoID1690
ATAGCGATTCGTTTGCAATTCGCGCTGGGAACTTCAATAGTTATGTTTCTGATGCAGATCAACGCTTGTTCGACGCTTTTTAACGTAAAACACGTGAGATATCGCATAG
>monoID1691
ATCGCATAGATAACGATTCATTTGCAATTCGCGCTGGGAACTTCAATAGTTTCGTTTCTGATGCAGATCAACGCTTGTTTGACGCTTTTTAACGTAAAACACGTGAGAT
>monoID1692
AGCCCTTTCAAACGCCATAAGGCTCAAGTCTGTAGCTCCAACCGTTCGGGACTTATAGCCGAAAATGTTGACAAACTATTTTCAGCCATAACTCCCGAACCGTTGGACCTACAGACTTCGACCATAGCTCGTTCGAAAGCATTGTACC
>monoID1693
AATTATAAGAATAAAATATTTAATCATACATTAATCTAATTTTTCCTTTGTTTAAACAATAT
>monoID1694
AATATTTTTTAAATATTTATTTTTTCTTTAAATATTTATTTAAAATATTAATTTCTTAAAACGTTTTTTAAACATTTATTT
>monoID1695
TAATGGAGATCTATCTGACTTCCATGATGGAAGTAAAATCCCATGGAGCTATGGAGGTTGGATGGACGTC
>monoID1696
GGGAACTTCAATAGTTACGTTTCTGATGCAGATCAACGCTTGTTTGACGCTTTTTAACGTAAAACACGTGAGATATCGCATAGATAGCGATTCGTTTGCAATTCGCGCT
>monoID1697
AGCGTCAAACAAGCGTTGATCTGCATCAGAAACGTAACTATTGAAGTTCCCAGCGCGAATTGCAAACGAATCGCTATCTATGCGATATCTCACGTGTTTTACGTTAAAA
>monoID1698
TTTCACATTAATTTTTTATTTAAAAAACATTTTTTAAAAACATTAATTTAACATTTATTTAACATTAATTTAATATTTA
>monoID1699
TCGCATAGATAACGATTCATTTGCAATTCGCGCAGGGAACTTCAATAGTTATGTTTCTGATGCAGATCAACGCTTGTTCGACGCTTTTTAACGTAAAACACGTGAGATA
>monoID1700
CGATTCATTTGCAATTCGCGCTGGGAACTTCAATAGTTACGTTTCTGATGCAGATCAACGCTTGTTTGACGCTTTTTAACGTAAAACACGTGAGATATCGCATAGATAA
>monoID1701
CTGCATCAGAAACGTAACTATTGAAGTTCCCAGCGCGAATTGCAAATGAATCGTTATCTATGCGATATCTCACGTGTTTTACGTTAAAAAGCGTCAAACAAGCGTTGAT
>monoID1702
GAAACATGAAAAAACGTTAAACTAAACATGAAAAACGTTAAACTAAACGTGAAA
>monoID1703
AAAAACCAAAATATTGCGTTTTTTAACGCGCATTTTAAATGAAACGTTCTCTATGCAATATTTCACTTGTATTATGTTAAAAAGCATTGAACAAGCGTTGATCTGCAGT
>monoID1704
TAGATAAGTATTATATATGATACCAAAGTTGTAATGCAAAAATAAGTTATAGTTTT
>monoID1705
AAAGGAGTTTAGAATTGAAATAAAATTAAAAGAAAAAAGAAGAGAAGGGTTGGAAGAGATAAAGGAAATAAAATGAAAATTGAAAGAAAATTGAAAGGTATTAAAGAAGGTTAAGTTTTTATAAATAAAGTGAATAAAATTGAATTATAATAAATATGATGGATTTAAAAATTTTTTTAATAAAATAGGATAGATATTAGTAAATATATTTAAAAATGAGTATTAAAAATAAAGAATTTATAGTAATATAATATTATAATATAAAAATTAAGTAATTATGGAATAAAAATTAAAGAATTTTTTAATAAAATACAATTGAAAGGAAAAAGAAATTAAAAGGAATAAAAATGAAAGATTAAAAAATAAAATAGAATTAAAAGAAAAAAGAAATAAAGGAGAAAGAATC
>monoID1706
ATCACGTTATGAAGATATAAATAAATAGAAAGATAAGGGGAAATTAAAAATCTTATAAAATGTGAAATTATAATAGACGTAAACTTC
>monoID1707
TTTAACGTAAAACACGTGAGATATCGCATAGATAACGATTCATTTGCAATTCGCGCTGGGAACTTCAATAGTTACGTTTCTGATGCAGATCAACGCTTGTTTGACGCTT
>monoID1708
TGAATCAAATCAAACAGAGTTTGATTCAATCCAGAAGAATAAGGGTATAATTTCCTTTGAATCAAACGAGCCGAGACTCGATTTAATCCAGAATGGAAATCAAAAT
>monoID1709
TTTAACATTTATTCAACATTAATTTAATATTTATTTTACATTAATTTTTCATTTGAATAAACATTTTTTAAAAACATTAA
>monoID1710
ATCTGCATCAGAAACGTAACTATTGAAGTTCCCAGCGCGAATTGCAAACGAATCGCTATCTATGCGATATCTCACGTGTTTTACGTTAAAATGCGTCAAACAAGCGTTG
>monoID1711
ATTATTGATTCCATAATCAGATTATTTGCAATAATCATTCCCCAATAGTTCTTTTATGGAATG
>monoID1712
GCGCGAATTGCAAATGAATCGTTATCTATGCGATATCTCACGTGTTTTACGTTAAAAAGCGTCAAACAAGCGTTGATCTGCATCAGAAACAAAACTATTGAAGTTCCCA
>monoID1713
TATTGCAAATAATCTGATTATGTAATCAATAATCATTCCATTAAAGAACTATTGGGGAATGAT
>monoID1714
AGCATTCCGTAGCATTCGTAGCACTCCGTAGCATTCCGTAGCACTCCGTAGCACTCCGTAGCACTTCGT
>monoID1715
ATATGGACAACACGTGGATATCCAGTGGATATCCTTCGTAGATATTTGGTGGACATAGAT
>monoID1716
TTAACTAAACTATTTATTTATAATGATTATTATACACGTAGAGAGTACTAAAATATGATATTCTAGCGTCACTATCAATAGTTCTGGGTTTGTACAAACATAAAATCATAGTTCTCAGTCCCTAATATCACATACATTATAGTTCTATTAAAAAATA
>monoID1717
ATTTTTTGAATATTTATGAAAATATTAATATCTGATAATAATGAATAAAATGATAAAGAAATTTATATAAATATGTACATATAATTAAATGAAATATTC
>monoID1718
ATGGAGGTTAGATGGACTTCTAATGGACGTCCATCTGACTTCCATGATGGAAGTAAAATTCCATGGAGCT
>monoID1719
TTACATATATTAATAAATTAAAAAATGTAAAAAAATTACATTAAATTAAAGGAAACATAAAACATATATAAATTAGAACAAATATAGTTATATTGTTATTGCGTTTTACATATATTGATAAGTTAATAATTGTAATAACATTCCATTATCTTAAAGAAAACATAAAACATATGTAAATTAGAAAAAATATAATTTTATTGTTATTGCGTTG
>monoID1720
TTTACATTATTTTTCAATATTGGACCAATATTGAAAATCATTCAACCCAATATAAAATATAGGG
>monoID1721
CTTCCATTTCATATTATTCTATTCAAAAATCTTTACCTTCTTCAAAACCTTCAATTCCTTTTTCCTTTCAATTTTATTTTCATTCTAAATTTCTTTGATCCTTCCCCACTTTTTC
>monoID1722
TGCAAGCATAATATACATAAAAAATAGACGTATGTATTATTATGATCCATATTAAAATAAAATTTGATAAAAGTAGAGAAAAGATTTGTATCTTCAAAGTAGAAAAATATTTTAATAAAATATAACTTTTCGCATATGAATATTAAAAGAATATGTTAAATACTTATTAACTTTGATTCTCTATTGTA
>monoID1723
GTGGAAAGTATATTCGTGACACTGTTAAAAATATTATGAAACTCAATGTATTTTTAAGTTGCACAAGTACATTAAACTTAATGTATCTGTAAA
>monoID1724
TTTTAATTGAAATTTAATAATATTTGTTATTTAAAAAATAATTATAAACATATTATTTAACTACAAACAAAAATTTTAAATACAAACAAATACAAACGATACTCATAATTGCATAAAATGCAATCGTTTGTATTGTAATATAAAGTAAGTTTTT
>monoID1725
TCTTCAACTTTTTCCTTTTCCACAAGTTTTAATGTGATTTCTTCCTTTGATTCTTCTTTTTTAGATAGTCTTTCAATCGGTTTTAATACAACTTCTTCAGGTTTCGGTCTTCAGGTTTTTCTATCTTTTTCACTGGCTTCAATTGGACTTCATCCGGTTTC
>monoID1726
TTACTATGCATTGTAAAATACACGTATCCTAAAGCAGAATTTTTACAATTTGAGACAAAATTTTCTTATGTAATGATATACAAATTACTTTGTCTTTATATGATTATGAATTTTATGTTACCTGTATCATCTTTTGAATAATACGTTTACATGAATAAAATTCTAATCCGGCATCTCTGAATCATGAGCTTCCTGCCTTACATTATTTCTTCTATTGATAAACATGTTACATATTATATTATGTCTATTTATGGTAAATAGCGTGATCAATTACCATTCTGCATGATAAAATTATCATGACTAGCTAGATTGAAAATATCAT
>monoID1727
CTCTCTCTCTCGCACGACGCGAGGCACGGCGGCGTCTGTTAAGGATTGTCGTGCGCCT
>monoID1728
TATTTCACTTGTATTATGTTAAAAAGCATTGAACAAGCGTTGATCTGCAGTAAAAACCAAAATATTGCGTTCTTTAACGCGCATTTTAAATGAAACGTTCTCTATGCGA
>monoID1729
TACCTTCTTCTATCATTTTTATATTATTTTATACATAAACACTTCTTTAAATATCTTCAATTCCTTTCTCCATTCATATTATTTCCATTCTAAACTTCTTCGATCCTTCC
>monoID1730
AATCGCTATCTATGCGATATCTCACGTGTTTTACGTTAAAATGCGTCAAACAAGCGTTGATCTGCATCAGAAACGTAACTATTGAAGTTCCCAGCGCGAATTGCAAACG
>monoID1731
GGATACAATGCGGATAGAAACGGATAAGACTTCTGTACGTAATCGCAGACAGATGCAGACAGAAATCGCGAT
>monoID1732
TAACAAAAATTATTAAAAATTTAATAATTGAAAGTTAAAAAATAAGTATTTTAATCAATTCATTTTTACAAATCTTCACTAAACTAAAAAAAATGACAAGAAATGTTTTAACAGAAAATTATATTTTAGTAGTAAATTTTTATAAGAAATA
>monoID1733
AAGTATTAATTAATAATTTGACATTGTTAGTTAAATAAATCAGTTTATTTAATATCTTATACTTTTATTATTATTAGTTATTAATTATTAAATATTTGTTTTCGATAAATCATTAACACAAT
>monoID1734
TTACATAATTTAAGTATATATTATTTATAATGATTAAAAAGTATTGATTTCTAATTTTTTACAGTATTCTTTACAGTATTGTTAATTAAGAAATATTGCAATAGGGTTAATATGTAATATTAGAAA
>monoID1735
AAACATGACATACATGAAACGTGAAATATAACAAACGTGAAACATGACGTACATGAAACGTA
>monoID1736
AAAATTGAATGGAGAAAGGAATTAAAGGTGTTGGAGAAGGTAAAAGTTTTTAAATAGAAATATGAAAAGGAAGGAAAGAAGAAAGGATCAAAAGAGTTTAGAATGGAAATAAAATTAAAAGGAGAAATAAAGATGTTGGAGAAAGTAAAGATTTTTAAATAAAAGATGAATAAAGTAAAGACATCAATTAAACATCAGATTAAAGAGTTTTTTTTAATAATGGGCAAATATTACATGATATTTTGATATTTTGTGTCATAAAAATAAAAATTTCTCTAATAGAATATTATGTATTTTAGTAAAATTTTTTAAAAATGTGAAATGAAGATATAGAAAAGAAGAGGAATAGAATAATATAAAAAGGAAGAATCAAAGAAGTGTAGAATGGAAAT
>monoID1737
TAGTTCTGCGATAGTTCTAAAGCTTTATATAGGTTTCGTCAAGAGTTTCAGCGTTTATAAATTTTTAAACAATTTTTAAACCAAAATGCTGGCACCCCACACAAGAGTAAAGTACCATTTTAATGCGAGTTCTGGACGGCTTATTGGCATTTTTCGA
>monoID1738
AGGAAATAGAGGAAAGAATAGACTTTGAATCTATCCGAGACTTGCTCGATAAAATTCGCAAA
>monoID1739
CGTGCTCTATCGCGCGGAGTCAACTCGCGGCGTGTTGCTTTCGCGCGGAAGTCAACTCGCGG
>monoID1740
TTTTTCGATATAATCAACATTCTACATTTTAAAACTTTTAATTTGAATTATATCTATTCTATATTGTTTCATTTCGTGATTTAATGATTATTTACAATCTAATTAATTCGATGAAAATAATAAAAATGATTGCGTAATTGCAATTATTAAAATAAAAAAAAAACTATATTAAAATAATAAACATCGATTTTGTAATCTATAAAATATCTGTACCAAAATAATTTTGCA
>monoID1741
TTTATTACATTTGATATTAATATAATTTTAGAAATATTATTACACAGAATATTTGTAAATTGTATTATATATACAGAACAGATATGTATTTATTATGTAAACATATTTTATGCA
>monoID1742
CTTCAATAGTTACGTTTCTGATGCAGATCAACGCTTGTTCGACGCTTTTTAACGTAAAACACGTGAGATATCGCATAGATAACGATTCATTTGCAATTCGCGCTGGGAA
>monoID1743
GATTGTATCCTGCAGGAAGAAAAAGAATTGCGGATTCAATCGAAAGAGAATTC
>monoID1744
ATACACTCAAAGATTGAGTGTTTATACTTAAAATTGAGTGTATACGCTCAAATTTTGAGTGTTACACTGCAAATTAAGTGTTTACACTCAAACAATGAGTGT
>monoID1745
AAATTAATATTTTCTTTAAATATCATTTTAAATATTTAATTAATGATAAATAAATATTTAATAAATATTAAATAAATATT
>monoID1746
ATCTCTTTTAGTACAGATTTTTAAAATGTGCAATAAAGATAGAGAAACGAAGAGGAATGAAATAATGTAAGAAGAAAGAAGGAAGAATTGTGAGAGTATAAAATAGAAAAAAAATAGAAAGGAGAAAGAAATTAAAGAAGTGGAGAAGGTAAAGATTATTAAATAAAGAACAAAAAAAATTAAGAATGCAATTAAACACGAGTTTGAGGATTTATTTAATAAAAGGTAAATATTATATAATATTTTGACATTTTGTGTTATAAAAATGAAAATTTCTTTAACCGAACATT
>monoID1747
AACGTCAAATGAAAATTAAATAAAATGTTCAATGATCAAATTTAAAACTGTTAATATCAAAAATTAGTATAAATTATAGTAAATTATAATCATAAAAAGTTTCTAACTTTTATAGTTATTATAAAAAAAGAATGTATTATTATT
>monoID1748
AATAAAATAATTAATTTAAATAGTATTTTTATAATTATATAAATTTATATACTAATAAATTTTTCTATTGAATCTATATAAATGTTAAATAATATTTGTTTTTTTTTAGTT
>monoID1749
TTGTAGATGACGACTTTATACTTTTTGAGTGTAAAATTTTTTTTAAGAGTTCTGATAGTTCTGTTTAGAGTTCTGGGTAGTTCTCGATAAGTTCTATCAAAAATCTTAATGACAAAAATCTGTAGAATTGAAAATAAAATGTTACACACAA
>monoID1750
TTGTTCGACGCTTTTTAACGTAAAACACGTGAGATATCGCATAGATAGCGATTCGTTTGCAATTCGCGCTGGGAACTTCAATAGTTACGTTTCTGATGCAGATCAACGC
>monoID1751
TAGAGATATATAAAAAGAAAGGAATGAAGAAGGAAGAAATGATAAAGTTTTAAATGAAAATAAAATTGAAAAGAGAAAGGAATTGAAGATATTTAAGAAGGTAAAGATTTTTAAA
>monoID1752
AATCTCTTTATTTTTAATTCTTTTCTTTCTTGGGATTCACTCGTAAGAGTTAATCCGAAAG
>monoID1753
AGAATTTTATGTTATATAAAAATTTAAATTAACTATCAAAATTTTGAAATTTATATCTATAAATTTATAATAATGTTAAATTTAACATTACTTTTATGTGATCGTTTAGGCACTTAAATACTG
>monoID1754
GACCTCCGTTTCCGCCGCATTTTCCTCTCTTCCTTCCACACTCTCATTTACACCCAATCACCCTCCGCCCTCCCTCATCTCCTCTAATCTCCTCATCCAAATCTCTCCCTCCCCGTCTTCTCCCAAGACCTCATCCACCATCTCCTGCCATCCTTTTTCAACCCCCCAATTCGTGCATTCCTCCCATACGTGCTCCCAAGTTTCCATTCCCCCTCCACATATCCTACACTTCCTTTCTTCATCCCCTTCCCAATATCTATTTCCCATCATCCCGTCTCCTAACCTAAA
>monoID1755
CATCAGAAACGAAACTATTGAAGTTCCCAGCGCGAATTGCAAATGAATCGTTATCTATGCGATATCTCACGTGTTTTACGTTAAAAAGCGTCAAACAAGCGTTGATCTG
>monoID1756
TATTATTTAATATTATTGAGAAAAAATGTTATAAAGAAATGTTAGAAAATTAATCAATTTCAAATAATTTTACATGCGATGTTCTGAGAAACTATGAAATT
>monoID1757
ATACTTTTATATTATTCTATATCTTGATTTGACACATTGTTGATAAACAATCAAGTATGTACATATTTTATCTTATTATTTTATCTTAGTATTATTTTTTATATTTTATTATT
>monoID1758
ACAAGCGTTGATCTGCATCAGAAACGTAACTATTGAAGTTCCCAGCGCGAATTGCAAACGAATCGCTATCTATGCGATATCTCACGTGTTTTACGTTAAAAAGCGTCAA
>monoID1759
ATATAATGATAAATTTTGTAGAATAGAAAAATAGAAAATATAAAAATTATTATAAAAAATAAGAAATGTTAGAAAATTATAATTAAATGAAATTAAATACTTACGTAAGTATTATTAAAAAT
>monoID1760
ATATTTAAAAAATGTTAAATTAATGTTTAAAAAATGTTTTATATACTTATTTTCTTAAATTAATAATAAATGACAAGTAA
>monoID1761
TTTGTAGTTAAACAATTTTTGTTTATAGTTAAAAAATAACTATATTATCGATTTTTAAAAAACAGTTAGGTATTATTTAATAACTAAAACTAAAATGGCATCAAATTTCAATCTGAAATCGTTTGTAGTTG
>monoID1762
CCCTTCCCTCCTTATCTTTCTTCCCTATACTCCTATTATCCACTCTCTTCTTTCCCTTACTCGTTTTTCCTTTCATCACTTCAATTTTCTCTCCTACACTCTCTAATCTTTCCCATACCATTT
>monoID1763
GAAGAGCGCCCGCACACGCGCAATGCGCGGCAACGCAGCGCCCACGGCGCCG
>monoID1764
AACTATTGAAGTTCCCTGCGCGAATTGCAAATGAATCGTTATCTATGCGATATCTCACGTGTTTTACGTTAAAAAGCGTCGAACAAGCGTTGATCTGCATCAGAAACAT
>monoID1765
TTTATTTTAATAAAAAAAAAAAAGAAATTTTAAATAAATATTTCAAATAAGAAATACTTATTTACAATAAAATTTCTATTTTATT
>monoID1766
TAATATTTATTTTACATTAATTTTTTATTTAAAAAAAATTTTTTAAAAACATTAATTTAAAATATATTAAACATTAATT
>monoID1767
GGATAGGATTCTGGTACGTAATTGCGGACAGATGCAGACAGAAATCGCGACGGATACAATGCGGATAGAAAC
>monoID1768
AATGGACGTCCATCTGACTTCCATGATGGAAATAAAATCCCATGGAGCTATGGAGGTTTCATGGACTTCT
>monoID1769
TCTCGCTGCAGCGTGCGAGAGAGAGAGAGACGTAGTCGTCACCTCGTGGTAACGCGCACGGAAGTCTCGCCCGTAGTAACACCGCCGGGATG
>monoID1770
ATTTAAATAAATATTTTGTTGAATTTCATAAATATCTGCATAGATATAAATTTTTTTTCAATTCAACTGAATATTTCTGGTTTCCAAGAAAATATTTCTTTTAAACCAAAAACTCATTTCCATAACCAAATAAATATTTCGTGAATGATACTAAATATCTGCGTTGATGCAAATAAATGTTTTCTTGCTTCAACTAAATATGTCTTTTTCTCAACTAAAAATTTTTTCCGTGGCGGATACTAATTATGCGC
>monoID1771
AAAACGAAATATTTAAAATCTCTAGAGAAAGAGGAAATAAATCTAGCTAATGTGTCCAGTATTTTAAGTAGATCAGGAGCTAAAGCTCCGAAAGCATTCAAAGACTTATATGATCTGTGGTTTGATGAAAAAGGACAT
>monoID1772
TCTTTCGACTTTTATTTAACAATCTTTACTTTCTCCACCTTCTTTTTCCTTTCTACTATCTATTTTTTACCTATTTTACAATCTCATAATTCTTTCCCCTTCCTTCTTACATTATTTCATTTCTCTTCGTTTCTCTACCTTCATTGCACATTTTTTAAAATTTTTACTAAAAGAGATAATGTTCAGTTAAAGAAATTTTCATTCTTAAAACACAAAATGTCAAAATACCACGTGAAATTCACCCATTATTAAAAAAATCTTCAAACTCGCGTTCAATTACAATCTTAATA
>monoID1773
CTGATGCAGATCAACGCTTGTTTGACGCTTTTTAACGTAAAACACGTGAGATATCGCATAGATAACGATTCATTTGCAATTCGCGCTGGGAACTTCAATAGTTTCGTTT
>monoID1774
ATCGCATAGATAACGATTCATTTGCAATTCGCGCTGGGAAATTCAATAGTTACGTTTCTGATGCAGATCAACGCTTGTTTGAAGCATTTTAACGTAAAACACGTGAGAT
>monoID1775
TAAGAAGGAAGAAGGAAGAATTGTGAGTGTAAAATAGAAAAAAAATAGAAAGGAGAAAGGAATTAAAGAAGGCGGAGAAGGTAAGATTTTTAAATAAAAAACGGAAAAAATTAAAAGTGCAATCGAACACGAGTTTGAAGATTTTTTTTAATAATGAGTAAATATCACATCATATTTTGACATTTGTGTTATAAAAATAAAAATTTCTTTAATCGAACATTATCTCTTTTAGTAAAGATTTTAAAAAATGTGCAAAGAAGGTAGAGAAACGAAGAGGAATGAAATAATG
>monoID1776
GATATCTCACGTGTTTTACGTTAAAAAGCGTCAAACAAGCGTTGATCTGCATCAGAAACGAAACTATTGAAGTTCCCAGCGCGAATTGCAAATGAATCGTTATCTATGC
>monoID1777
AAAAATGATATTTTACATACATTTAATAAAATTATACTTAATAGAATTAATATATCACACAAAAACAAATTTACTTAATAAAAAAAATCACAATTGATTACAGAGAAAAAATGTATATT
>monoID1778
AGAGGAGAAATAGAAGTAGAAACTCTTAAGAATCGAATTGAAATATCATAAATTCAATTCAATCCGGATA
>monoID1779
AAATAGAAATAGAAACTCTTAAGAATCGAATTGAAATAAATTCAATTCAATCCCGATAATAGAAA
>monoID1780
ATATATTTTACAAATTATTGCTGCTATTCTTATTTTATAATTCAGTTTTAGAGTTTTGTCTGAAATAAAATTATTAAAAAAAATAAGTAAAAAAAATAATTTTATTTTTTAAACTTTTTACTTAAAT
>monoID1781
AAAAATAATAAAATATTTTTTCAGAATCATTAAATATTTATTTATCACCAGTAAAAATTATAATAATAAATAAACTAGAAATTTATAAAATCTAATTTCTTTAAAATTATCGTATAACCTGAATTTTTTTATTATAATTT
>monoID1782
CACGTGAGATATCGCATAGATAACGATTCATTTGCAATTCGCGCTGGGAACTTCAATAGTTATGTTTCTGATGCAGATCAACGCTTGTTCGACGCTTTTTAACGTAAAA
>monoID1783
TCAATAGTTACGTTTCTGATGCAGATCAACGCTTGTTTGACGCTTTTTAACGTAAAACACGTGAGATATCGCATAGATAACGATTCATTTGCAATTCGCGCTGGGAACT
>monoID1784
AGATAGACGTCCATTAGAAGTCCATGAAACCTCCATAGCTCCATGGGATTTTATTTCCATCATGGAAGTC
>monoID1785
GTTTTACGTTAAAAAGCGTCAAACAAGCGTTGATCTGCATCAGAAACGAAACTATTGAAGTTCCCAGCGCGAATTGCAAATGAATCGTTATCTATGCGATATCTCACGT
>monoID1786
CGATTGTATCCTGCAGGAAGTAAAAGAATTGCGGATTCAATCGAAAGAGAATT
>monoID1787
AAAAATAAAAAAATATTATTAAATTATTCGAAATCATAAAATTACTCCAAAGATTTAAATTTCACGTCTTTACCTCAAATACTTTGGAAGAAATCAAAAGAAATTTAATATTTATAAAAATTATTAATTATTAAGTTGA
>monoID1788
AAATCCTATCCGTTTCTATCCGCATTTTATCCGTCGCGATTTCTATCCGCATCTGTCTGCAATTACGTACAG
>monoID1789
TTGAAGTTCCCTGGACAAATTGCAAATGAATCGTTGTCTATGCGATATCTCTCGTGTTTTACGTTAATAAGCGTCAAACAAGCGTTGATCTGCATCAGAAACATAACTA
>monoID1790
CAGTAAAAACCAAATATTGCGTTCTTTAACGCGCATTTAAAATGAAACGTTCTCTATGCGATATCTCACGTGTATTACGTTAAAAAGAACATTGAACAAGCGTTGATCAG
>monoID1791
TAATGCGAATAACGAATAATAACAATAATATGAATAACGAATAATAAATAAAATAATAATACAAATAACGAA
>monoID1792
CTGGGAACTTCAATAGTTACGTTTCTGATGCAGATCAACGCTTGTTCGACGCTTTTTAACGTAAAACACGTGAGATATCGCATAGATAGCGATTCGTTTGCAATTCGCG
>monoID1793
AAAATGTTGTTGAAACGTTAGAAAAACATTAATGCATTATTGTTGAAATGTTATTTTGATATTGCGG
>monoID1794
TTGTAGACCTGAGTGGCCTGCGGAGGATTGTACACTTGGGCGGCCGGCGGAGGG
>monoID1795
AGATAGATGTCCATTAGAAGTCCATGAAACCTCCATAGCTCCATGGGATTTTACTTCCATCATGGAAGTC
>monoID1796
TTACATTAATAATTTAATTAAATAATAATATTTAAAATAATTAATAAATATATCTATTTAACATTTTTTTTTTAATTAATTTAATATTTATA
>monoID1797
TCGAAACTTATAGAAAAGCTTAGAACTATGGCAGAACTATCGAAAAATGCTGAAAAGTCGTCCGAAACTCGCGTTGAGATGGTACTTTACTCTTGCGATGCCGTGCCAGTACGCCCGATTAAAAATTGTTTATAAACAAATAGAGGTGAGAACTCCAA
>monoID1798
CGAGTCGAAATTCATACATTGGTGAGTAGAGTCGAAATTCATACATTTAGCGAGCTCGACATTCATGCATTGCGG
>monoID1799
ATATCTACTAGATATGTGATTAAATATCCATCAGATATCTATGACATATCTACTAGATATCTAATTGAATATCCACTAGACATCCATGAC
>monoID1800
AAAATTAATGTAAAATAAATATTAAATTAATGTTAAATAAATATTAAATTATTGTTTTTAGAAAATGTTTTTTAAATAA
>monoID1801
CTTCTAATGGACGTCCATCTGACTTCCATGATGGAAATAAAATCCCATGGAGCTATGGAGGTTTCATGGA
>monoID1802
TCAACAATTGTACAATATTGCATTTACATTGGAAGTGCATTGGCCAAGATTTGCCAATCAAAAGCAAATATTGTTTTTTAAAGAAACGGTAATGTGCTGCCAATGTTACAAG
>monoID1803
GATTATTATTAATTTTATTTAAATATAAATTTAAAAAATGCATTAGTACATTTAGGATAATATAAATATTATATAATTAATTTTTAATCAATTCAATAAAAATAGATAAT
>monoID1804
TACTCAAAAATTTCGAACTTTGACTGATATAACTCTTTCGTCTTTCACTTTAGCGATTCGATACATTATGATAAAAGTTAGAACTCTTCTCGGGGCTATCAGAACACAGAGATATTGGAGAAATTCGCAAAAAAAATTT
>monoID1805
TTTTATCATAATGGATCGAATCGCTAAAGTGAAAAACGAAAGAGTTATATCAGTCAAAGTTCGAAATTTTTGAGTAAAACTTTTTTTGCGAATTTCTCCAATATCTCTGTGTTCTGATAGCCCACCGAAGAGTTCTAAC
>monoID1806
TTAAAAAGCGTCAAACAAGCGTTGATCTGCATCAGAAACATAACTATTGAAGTTCCCAGCGCGAATTGCAAATGAATCGTTATCTATGCGATATCTCACGTGTTTTACG
>monoID1807
AATAAAAATTTATTTGTTATTCAGCCACTTAAAAATGATGAATAAAAATTTATTCGTTATTCAGCCTCTTGTAAATAATA
>monoID1808
TATACGTACATATTTTACATATAGTGTTGTATATATTTATATGTAAATAAATATACATATAATTATATAAAATTATATATATAATAACATATAATATAATTATA
>monoID1809
GAAGTTCCCAGCGCGAATTGCAAATGAATCGTTATCTATGCGATATCTCACGTGTTTTACGTTAAAAAGCGTCGAACAAGCGTTGATCTGCATCAGAAACATAACTATT
>monoID1810
TAAAAATTTGAAATAAAGTATGAATAAAATAAAAAAGTAAATTAAAGAAGAAATTAAAAGTTTAGAATAGAAATAAAATAAAAAGGAGAAATAAATAGAAGGTATTGTAGAAGG
>monoID1811
CTATGCGATATCTCACGTGTTTTACGTTAAAAAGCGTCAAACAAGCGTGGATCTGCATCAGAAACGAAACTATTGAAGTTCCCAGCGCGAATTGCAAACGAATCGCTAT
>monoID1812
GGGAACTTCAATAGTTACGTTTCTGAAGCAGATCAACGCTTGTTTGACGCGTTTTAACGTAAAACACGTGAGATATCGCATAGATAACGATTCATTTGCAATTCGCGCT
>monoID1813
CCACTAGTCACTTCGCGTCATATATTTCTGCATTAAATTTGCATCAATTTCCCTCCATGTACCTCCATATTCGATTACTTAAGCGATTATGCGTTTTTTGTTACGATTGAACGCAAAGTAAAATACGTCACGTGTGATCAAAACGCATTCAATTAAATCGCGTTATCCTTTTAGAACTCGCG
>monoID1814
ACATGCCGAATTTGTTTTTGAAATTTAAATATGAATTGTGTTACTATTTTATTAGATTCTTTTTGTGAACTTAAAAGTAGATTATAACTTAGAGGTACATATACTCGAATTTTTAATAAAAATTAAAGTAAATCTATAATTTTAATAAAAATGTTTTAAATATTACAGATTTACTTTGATTATGACTTTTTTTAAAAGAAGAAATTTATTATATAGACCTTATTATGAATTTTTATTATTATGATATCTTTAAAGGTATGTTTTGTTCTA
>monoID1815
AAATTGATTTTAAAATAAGAATACAAATAGAAAAAAATTAATATGATACAATAATTAAATAAATATTAAAAAATTTTTACGTTTAATTTTAAATATTTATTACAGATAATTAGTAAAATAAATTAAAACAAATGTTTTTG
>monoID1816
AATAATGAATAAAAATTTATTCGTTATTCAGCCACTTGTAAATAATAAATAAAAATTTATTTGTTATTCAGCCTCTTATA
>monoID1817
GATTCATTGCGATTTGAAATGAATCAGAAATCATCCGATTCATTCCGATTCGAAATGAATTGGAAATCATCC
>monoID1818
ATTATTTATTAATTAATATTAATAATATATCTTGTATTAATAAAATAATTTTTAAATACATAATTTTAAATAATTTTAAAATTGTAAATTAAGTTATAATTACTAACTATTTAATTAAAAATTTAACTTTTTAAATTAGTT
>monoID1819
ATCAGATTATTTGCAATAATCATTCTTCAATAGTTCTTTTATAGAATGATAATTGATTTCATA
>monoID1820
TTTTAAACAATTTAGCAGCCACCACGTACGCATAAGCACAGGGACTTGAAAAAAATCACAGATACTCTATAAGTAAAATATAAAACGATGGCAATGTGATTTGCACGGGGACGGCACTCATTTTTCATTAAAAAAATAAAAATTAT
>monoID1821
AAATCATTGAACAATCAATAATGTATAATATATACACTGCGAGAAAAGTTTATATTTTTTGATTTATTATTACTTTTCTTAAAAATATTTATTAGATATATATTCAATCTCCTTAAATTAAT
>monoID1822
AAAATATTTTTATAAATGTCTAAGTATAATTGATTTGTCAAAATTTTTTCAAAATTCTATTTGATTTATTACTAAGAAAATCGTGAAAATGTATTTAAATTCTTTTTTAAATCTATATTTATAACATATCATATAAAA
>monoID1823
AAAAAACGTCGAACAAGCGTTGATCTGCATCAGAAACATAACTATTGAAGTTCCCAGGACAAATTGCAAATGAATCGTTATCTATGCGATATCTCACGTGTTTTACGTT
>monoID1824
TAATGGACGTCCATCTGACTTCCATGATGAAAATAAAATCCCATGGAGCTATGGAGGTTTCATGGACTTC
>monoID1825
TTGCTGCAATGTCATAGCAATATTATAATATGATATATCATATTGCAATATTGCTGCAATGTCACAGCAATATTATATTATGATATATCATATTGCAATA
>monoID1826
ATTGAGAAAAGGATTCATTTGAATTAAATCAAAGATAGTTCGATTCAATCCAGAGAAGATTATAAAATA
>monoID1827
CGCATAGATAACGATTCATTTGCAATTCGCGCAGGGAACTTCAATAGTTATGTTTCTGATGCAGATCAACGCTTGTTCGACGCTTTTTAACGTAAAACACGTGAGATAT
>monoID1828
TGAGATATCGCATAGATAACGATTCATTTGCAATTCGCGCTGGGAACTTCAATAGTTACGTTTCTGATGCAGATCAACGCTTGTTTGACGCATTTTAACGTAAAACACG
>monoID1829
AGTTACGTTTCTGATGCAGATCAACGCTTGTTTGACGCTTTTTAACGTAAAACACGTGAGATATCGCATAGATAACGATTCATTTGCAATTCGCGCTGGGAACTTCAAT
>monoID1830
ATTAAATCAATACTGAAATTGGCTAAAGGAATATGTCGAATATCAGTACTGAACCAGTACATTTCCAGTAGATTTTTGTT
>monoID1831
CGCGGAGTGCGTAAAAGACACATCGCGCGCTCGCTTGCACCTACGTCGCCGAGCGAGTGCAAATCTAGTGCTCTTTCTCTCTTGCGCCCGCAACCAGCCGT
>monoID1832
AAATAATTTAATAAATTAAATAACTTTAAAAATAACTAATTAAAATTAAATTTATATAATATAACATTAAACATTAAATTTAATAAAATAATATTTATTTTTTAATAAATAAATTTTTAAATTAAG
>monoID1833
CGGATTGTACGCCTGAAGAGCGGGTGGTGGATTGTACGTCTGAGTAGCCGGTGG
>monoID1834
AAACAAGCGTTGATCTGCATCAGAAACGTAACTATTGAAGTTCCCAGCGCGAATTGCAAATGAATCGTTATCTATGCGATATCTCACGTGTTTTACGTTAAAAAGCGTC
>monoID1835
GTTCCCAGCGCGAATTGCAAATGAATCGTTATCTATGCGATATCTCACGTGTTTTACGTTAAAAAGCGTCAAACAAGCGTGGATCTGCATCAGAAACGAAACTATTGAA
>monoID1836
GACGCTTTTTAACGTAAAACACGTGAGATATCGCATAGATAACGATTCATTTGCAATTCGCGCAGGGAACTTCAATAGTTATGTTTCTGATGCAGATCCACGCTTGTTC
>monoID1837
AATCCTGTCCGTTTCTATCCGCATTTTATACGCCGCGATTTTTATCCGCATCTGTCTGCAATTACGTACAG
>monoID1838
GTTACTCAGAAGATGTATGCAAAGTATTAAGAAAAAATCCCACTTAGAAAAGATGTTATAAACAAATTAATTTTGAAGAGAGAAATTTCTTGTTTTCTTCTAAGTGAATTTTTTCATAACTTGTTTTCCAAAAGGGGTTATTTTTTTAAACTTTACAGGTATCTTCCCAAT
>monoID1839
AAACACGTGAGATATCGCATAGATAACGATTCATTTGCAATTCGCGCTGGGAACTTCAATAGTTATGTTTCTGATGCAGATCAACGCTTGTTTGACGCTTTTTAACGTA
>monoID1840
ACTCTTTTTATTTCCCGTAGGATACAATCGAGCTCTTTCGATTGGGTCCACG
>monoID1841
ATTAAAAAATAATCCCACTTAGAAAAGATGTTATAAACAAATTAATTTTGGAGAGAGAAACTTCTCATTTTCTTCTAAGTGAATTTTTTCATAACTTGTTTTTCAAGAGGGGTTATTTTTTTAAACTTTACAAGTATCTTCCCAATGTTACCCAGAAGGTGTATGCAAAGT
>monoID1842
TTATTTAAATTTGAACATAATTTTTATGTGTTCGTTTAGGCACTTAAATACTAAGAATTTTATGTGATATAAAAATTTTCGATTAACGGTCAAAATTTTGAAGTATATTTCTATAAATTTATAA
>monoID1843
ATCTGCATTAGAAACAAAACTATTGACGTTCTTCAGCGCGCAACTCAAATAAAACGTTATCTATGCAATATCTCACGTGTATTACGTTAAAAAGCATTAAACAAGCGTTG
>monoID1844
TTTACGTATTAAAATTATGATTAAATTTAAAATTATAAAATTATAATATTATTATATTTATTATAATTAATTATTTAACATTGTTAAAAATAGTAAATAATATAAGTAAGTATTTTAATACAATATAATAAA
>monoID1845
TTAAAAAGCGTCAAACAAGCGTTGATCTGCATCAGAAACGAAACTATTGAAGTTCCCAGCGCGAATTGCAAATGAATCGTTATCTATGCGATATCTCACGTGTTTTACG
>monoID1846
AAAACACGTGAGATATCGCATAGATAACGATTCATTTGCAATTTGCGCTGGGAACTTCAATAGTTTCGTTTCTGATGCAGATCAACGTTTGTTTGACGCTTTTTAACGT
>monoID1847
CGCATAGATAACGATTCATTTGCAATTCGCGCTGGGAACTTCAATAGTTACGTTTCTGATGCAGATCAACGCTTGTTTGACGCATTTTAACGTAAAACAAGTGAGATAT
>monoID1848
GGTGAGATGCTGATCTTTTTCAAAGAGTTCTGTGTACGAAAAAATATTTTTCCTACAGTTCTAAACATTCTAAAGTGCCTTCCGAAGAGTTGCGGTCGATTCCGATATTAGTTAATCAACAAAAAATTAATAACTTTTGAAAAAGCCTATTTTTCGCATATATA
>monoID1849
TTCATACATTGGTCAGCGAGTCGAATTTCATACATTGCGACAAGTCGAAATTCATAATTTGCGATAAGTCGAAG
>monoID1850
TATTTTGTGTCATAAAAATAAAAATTTTTTTAATAAAATATCTATTTTAGTAAAGTTTTTTAAAAATATGAAATAAAGATATAGAAAAAAAGAGGAATAAAATAATAAAAAAGGTAGGAAGGAAAGAGAAAGGATCAAAGGAGTGTAGAATGAAAATAAAATTGAAAGGAGAAAGGAATTGATGGTGTTGGAGAAGGTAAAGATTTTTGAATAGAATAATATAAAAAGGAAGGAAAGAAAGAGGAAGGATCAAAGGAGTTTAGAATGGAAATAAAATTGAAAGGAGAAATGAATTGAAGGTGTTGGAGAAGATAAAGATTTTTAAATAAAGGATGAATAAAATTAAGACATCAATTAAACACCAGATTGAAGGTTTTTTTAAATAATGGGCGAATATTACATGATATTTTGA
>monoID1851
TATGAAGAGAATATTCAACTGTGATTGATCAATTCTTATGGCTTATGACTTATGATACCGACTAATAGCTTATTGTAAAAAGCC
>monoID1852
ATGTTAAATAAATGTTAAATTAATGTTTTTAAAACAATTTTTTCAAATAAAAAATTAATATAAAATAAATATTAAATTA
>monoID1853
TTAAAATTATGCTATTTAGAGATTTTCGAAGTCGATGATTACAAATCCGACGTGAAAAATTCAAAATTCAAAATAGCGGATCCAATATGGCGGACAAAATTATCAAAATCAATCAAATTCAT
>monoID1854
AATTTATTATATCTAATATTATTTTTTAATAAAGTTTGTAATATTTAATATAAAATTTAAACTAATAAAATATAAGACATTTTTCTATTTATTATTTAATTTGTTACAATATATATTATT
>monoID1855
ACAAAATCAGTCGAAATATCTTATTAAATATTAATTTTCTGAATTGTGCTTACGTAAGACTGTTCGGGGTGGCTTTTCGGGGGTCGAAGGTGGAGAACAATAAAATCGGATTTGTTGAAAATAGCGAGCAACAAAATCGGAGAG
>monoID1856
TGTTCTATGATCGAACGTCTATCGAACCACATTGTTCAATAATCGAACATCAATTGAACCACGT
>monoID1857
TTTTATAACTTTAAAAACTTTTTGATAAAAATCAAAGATTGAAATGTTTGTTTAATAAATTTTTTGTCATTGTAAGAAAGTTAAAGAAATAAGGATGTAAATTGTATAAAAATGAGTAATTTTAATTCAAACATACCCTAAAATGACATA
>monoID1858
ATGCAAGATGTAATAGATAACAACGATATGCAAGATGTAACAGTTAACAGCGATGTGCAAGATGTAACAGATAACAACGAT
>monoID1859
TAGCAAAATACTAACGAGACGCACGCATGTAAAACTAAGAAGCAGTTCACGTGCAAGCAACGCATGTGTATGTTAAA
>monoID1860
AAGAAAACATTGAACAAGCGTTAATCAGCAGTAAAAACGAAAATATTGCGTTCTTTAACACGCATTTAAAATGAAACGTTCTCTATGCGATACTTTACTTGTATTATGTTAAAAAA
>monoID1861
AACTTTTATCATGATGGATCGAATCGCTAAAGTGAAAAACGAAAGACTTATATCAGTCAAAGTTCGAAATTTTTGAGTAAAATTTTTTTTGCGAATTTCTCCAATATTTCTGTGTTCTGATAGCCCACAGAAGAGTTCT
>monoID1862
AAAATGTCCAAAAAACTTTTTTCGGCCGTAACTCCCGAACCGTTGGACCTAGACACTTCGACCATAGCTCGTTGGAAAGCATTTTTCCAGCCCTTTAAAACGCCGTAAGGCTCAAGTCCGTAGCTTCAACCGTTCCGGAGTTATGATGA
>monoID1863
ATATTTCACTTGTATTATGTTAAAAAGCATTGAACAAGCGTTAATCAGCAATAAAAACCAAAATATTGCGTTCTTTAACGCGCATTTAAAATGAAACGTTCTCTATGCG
>monoID1864
ACATTAATTTAATATTTATTTAACATTAATTTTTTATTTAAAAAACATTTTTAAAAAACATTAATTTAACATTTATTAA
>monoID1865
TTTCGATTGAATCCGCAACTCTCCTTTACTTTCTGCAGGATACAATCGAACTCTC
>monoID1866
AAGATATCTTTAAGACTTCTTTAAGATATCTTAAAAACATCTTGAAGATATCTTTAAGATATCTTT
>monoID1867
ATTATTATATTTATACCAACAAGAAACGTTAAAATAACGTAAATTTATTACAACTTTTAAACGTATAATAATATACGATATAAAATTAGTTT
>monoID1868
CTTTTTCTTTTTTTCTTTTTATGTTTAATTTTTACTTCTTTTTCTTCTTCTTTGATTGAAGAAATTTTCAATGTTTCAATTTCATTAATTTCATTCGACAATCTTCTTTGTTGAT
>monoID1869
TATCTCACGTGTTTTACGTTAAAAAGCGTCGAACAAGCGTGGATCTGCATCAGAAACATAACTATTGAAGTTCCCAGCGCGAATTGCAAATGAATCGTTATCTATGCGA
>monoID1870
CGCTATCTATGCGATATCTCACGTGTTTTACGTTAAAAAGCGTCAAACAAGCGTTGATCTGCATCAGAAACGAAACTATTGAAGTTCCCAGCGCGAATTGCAAACGAAT
>monoID1871
GTCAACAATTGTACAATATTGCACTTACATTGGAAGTGCATTGGCCAAGATTTGCCAATCTAAAGCGAATATTGTTTATAAAAGAAACGGTAATGTGCTGCCAATGTTACGA
>monoID1872
TGGAGAATGATTATTGCAAATAATCTGATTATGAAATTAACAATCACTCATTCAAAAACTATTGAGCAAATGATTATTGAAAATAATCTGATTATGAAATCAATAATCATTAATCCAAAAGAATAA
>monoID1873
TTTGCAGACAGAAACGGATAGGATACGTATTTGCAGACAGAAACGGACAGAATGCGTATACGCATTTGCAGACAGAAACGGACAGGATGCGTATACGCA
>monoID1874
TGACTTCCATGATGGAAGTAAAATCCCATGGAGCTATGGAGGTTGCATGGACTTCTAATGGAGATCTATC
>monoID1875
AAATAAATATTAAAAAATATTAAATAAATATTTAAAAAATGTTTATTAAAATAATTATAATTAATAAATAATTAATAAA
>monoID1876
AAACGTTAATTAAAAATTCGGTGCACAAGGTATATTGAATTCGTGTGCGTTTATTATCCAAGAAAAAAAAACTTAAAATAAGTATAAGTACCGACAGTAGTGATTGATTAACTTCTAACTAGAGTCAGAAGTATAAATGAGTTTCTCGAGCTGCTACCTTCTGCCTAATGAAAAATAAGCTCATGCCAATTTCTCCATGCCTTCCATCCAGTTGGGAAAAGCTAAGAAAAAAGAAACATCG
>monoID1877
TCGAACAAGCGTTGATCTGCATCAGAAACGAAACTATTGAAGTTCCCAGCGCGAATTGCAAATGAATCGTTATCTATGCGATATCTCACGTGTTTTACGTTAAAACGCG
>monoID1878
AAAATGAAACGTTCTCTATGCAATATTTTACTTGTATTATGTTAAAAAGCATTGAACAAGCGTTAATCTGCAGTAAAAACAAAAATATTGCGTTTTTTAACGCGCATTT
>monoID1879
AAAATTTGATAATATTAAATTTCAACAAAATATATTTTTATTTTAATATTAAAATAGTTACTTAAAGAACATAATACGATTATTTTAATGATAATTTTGCTTGCAGAATTTAATCTTTTTTAA
>monoID1880
AAATCACAACAGGCTGAAAAAATTCGAATTGAGCATTTTTCATATCCACAGGATTCTTTCAAAAAATCAAATAAAGATTCACAAGGCACTTCAACATCAACTAAAATCACTAAAGAAAAAAGAGAACCCTCAATTCCAGAAGTAAAAAATAAGTATGATAAAGGATCT
>monoID1881
TAGCTTTCGATATCTCTTTGTTCTTTCTCGCACTAGACTTGAGTTTTTCTAGCTCATCCTGCAGTGACATGATATTATTGGACAGCGACTTTGGATCTTCCTGTGGACTTTTTTCTCTCCCCTTGAGTATTTTGCGA
>monoID1882
GATATCTCACGTGTTTTACGTTAAAATGCGTCGAACAAGCGTTGATCTGCATCAGAAACATAACTATTGAAGTTCCCAGCGCGAATTGCAAACGAATCGCTATCTATGC
>monoID1883
GACGCTTTTTAACGTAAAACACGTGAGATATCGCATAGATAACGATTCATTTGCAATTCGCGCTGGGAACTTCAATAGTTACGTTTCTGATGCAGATCAACGCTTGTTC
>monoID1884
TCGAACAAGCGTTGATCTGCAACAAAAACGAAACTATTGTAGTTCCCAGCGCGAATTGCAAATGAATCGTTATCTATGCGATATCTCACGTGTTTTACGTTAGAAACGT
>monoID1885
TTGCGAATTCAATCGAAAGAGAGTTCGATTGTATCCTGCAGAAAGTAAAGAAGAG
>monoID1886
TTAATGTTAAAATAGATTCTTAGATCCCAAAAATACCTTATATTCTCCATATTACATAATTATACTTTTTAAAAAGAATAACTTTGACAAATTTTATTTTGAAGTGTGATCTTTAGATTTAAAACATCGTATTTAAAAGTCCTTAAATGTTTATTGTTGCGAAGATATAAT
>monoID1887
ATGAGATATTCTGTAAAAAACATTTGAAATATTTCTGCAATATTAAAAGAATATTCCGAATGTAATATTTTAAATTGAATGTCTATAGAATATTTTAATTGAAATATCATATTTAAAATATCTTTACAAATTTACAGAAATATTTTAA
>monoID1888
ATATATATATAATTAATTAAATATTAATACTACATTTTCTAAATATTTAAGAAAATATTTAATAAATATTTTAACAAAACTTTGTATAACATATTTTTTAATTTTAATCTATTAAATATATAAA
>monoID1889
GTCAAACAAGCGTTGATCTGCATCAGAAACGAAACTATTGAAGTTCCCAGCGCGAATTGCAAATGAATCGTTATCTATGCGATATCTCACGTGTTTTACGTTAAAAAGC
>monoID1890
GTATCTATCTCCGATTGTTCAACAGTTATAGTTGTATCTATCTCCGATTGTTCAGCAGTTATAGTTGTTGTATCTATCTCCGATTGTTCAGCAGTTGTAGATGTT
>monoID1891
AAGCATAAGGTAGTGTCTGATTGATTCGCATACACGGTCGTTCAGGGAGTATCCGTAATGGAAGAGAAAGATATTTCGCATAGAGAACGATAGGAATATGTTGGGGACTCAATAGAAAACGATAGAGT
>monoID1892
GTTATCTATGCGATATCTCACGTGTTTTACGTTAAAAAGCGTCAAACAAGCGTTGATCTGCATCAGAAACGAAACTATTGAAGTTCCCAGCGCGAATTGCAAATGAATC
>monoID1893
ATTACAAAACATTTCTTAGAAATAAAATTTTACAACTTAAACATTTTTTTAAATTTCACCATGTTTTAATCCACCATATTGAATTTTCAATTTTAATATAGGATTCATATTCAGT
>monoID1894
AATTATTATGACGTGACATAATAATAATTCGATGAATTAATATTATGTCGAGACATAATTTTAATTCAGCG
>monoID1895
GAAAAAGGAAGAGGACGGGAGAGGAGAGGGAGGGGAGGAGAAAAAGCGGAAAGGAAGAGAATAGGTAGAGGAAAAAAAGGAAGAGAGAAGAGAGAAGAAAGGTAGAAAAAAGAGGAGAAAAGATAATGGAGGAGAGAAGTAA
>monoID1896
GAGGTGGCGACGGCGGTGGTCATTTTGGAGGTGGCGACGGCGGCGGTCATTTTG
>monoID1897
TATTTATCTTGTTTACTTAATATTAATTATTTATTTAAACACATATAATTTAAAATTTATTTAATATTTATTTAACATTAATTTTATATTTATTTTATTTTATTTTTTAAATAAATGTTTATTTAACATTTATTTAAAATTATTAATATTTATTTTAAATTATTTAATTAAAAATATATTTTAGTAATCATTTAAAAATTTATATAA
>monoID1898
AATATATATTGTATTAAATAAATATTTCTAATTCATTTAATTAAGTTGCTTAATATTAATTAACGAATTAAAAATAATTTTATTTTTATTTTATGAAAGATATAATATATTTAATTTTGTCTACTTTATTAAATGAATTGATTTTTACA
>monoID1899
CAATCGAAAGAGACTTCGATTGTATCCTGCGGAAAATAAAGAGAGTTGCGGACC
>monoID1900
ATATATCACATTACAATATTGCTGCAATATTACTGCAATATTGCAATGTG
>monoID1901
AGAAGATATCCACTGGATATCTACGTGTTGTCCACATATCCATATCCACCAAATATCTAC
>monoID1902
ATTTAATATTTATTTAACATTAATTTAATATTTATTTTACATTAATTTTTTATTTTAAAAAACATTTTTTAAAAACATTT
>monoID1903
TTAATTTAATATTTATTTTACATTAATTTTTTATTTGAAAAAACATTTTTTAAAAATATTAATTTAACATTTATTTAACA
>monoID1904
ATTAGAAGTCTATAAAACCTCCATAGCTCCATGAGATTTTACTTCCATCATGGAAGTCAGATAGACCTCC
>monoID1905
CTTAAAGCTTGTTCTCACTCTCTTACATTTTGGCACAAAACGCAGGAAAGAGAGATAGAAATTTTTAATCGCACATTTGCTTGCATACGTTACTACTTCCGGCTGAACGGGGCACTTCCGGAGCTCGTATCTCAACAAATTATTTTTTTTTACTTTCAGAAGA
>monoID1906
TAGACTTGACATTATCTGCTGTTATAATAGTGTTGGATTGATTTTCATTTTTTCCTTGAA
>monoID1907
TATTATTGCAATATCATGCAATATTGCAATATGATATATCATATTACAATATTGCTGCAATATCATAGCATTATTATAACGAGATATAATGCATTCAATTATTTCTGCAATATCATTGCAATATTGTAATATGATATGTCATATTGCAATATTGCTGCAATATCAAAGCAATATTATAAAGCAATATATCTCATTTTAA
>monoID1908
GAAATATTTTAAATAGAATGTCTCCAGAATATTTAAATGAAACTTTCGGAAATATTTAAAGTAAAATGTCTCCAAAATATTAACAGAATATTGCAAAT
>monoID1909
AAAAAGCGTCAAACAAGCGTTGATCTGCATCAGAAACGAAACTATTGAAGTTCCCAGCGCGAATTGCAAATGAATCGTTATCTATGCGATATCTCACGTGTTTTACGTT
>monoID1910
GGAACTTCAATAGTTACGTTTCTGATGCAGATCAACGCTTGTTTGACGCTTTTTAACGTAAAACACGTGAGATATCGCATAGATAACGATTCATTTGCAATTCGCGCTG
>monoID1911
AGCGCACGTCTCAATAGCCCACGTCTCTTTAGCGCACCTCTCGATAGCCCACGTCTCTTT
>monoID1912
TCTGTAATAGAATATTATGTATTTTAGTAAAGTTTTTTAAAAATATGAAATAAAGATATAGAAAAAGAGGAATAGAATAATATAAAAGGAAAGATCAAAGGAGTGTAGAATGGAAATAAAATTGAATAGAGATAGGAATTGAAGGTGTTGGAGAAGGTAAAGGTTTTTGAATAGAATAATATGAAAAGAAAGGAAGAAAGGAGGAAGGATCAAAGGAGTTTAGAATGGAAATAAAATTAAAAGGAGAAATGAATTGAAGGTGTTGGAGAAGGTAAAGATTTTTAAATAAAGGATGAATAAAGTAAAGACATCAATTAAACACCAGATTAAAGGTTTTTTTTAATAATGGGCGAATATTACATTGATATTTTGTGTCATAAAAATAAAAATT
>monoID1913
ATTAATTAAAATAATTTTATATTAGATTATTAATTAAATTTATATTAATTTTATATCAAACT
>monoID1914
ACTCTTTTTGCTTTCTGCAGGATACAATCGAGCGCTTTCGATTGGGTCCGCAACTCTCTTTACTTTCTGCAGGATACAATCGAACTCTCTTTCGATTGGGTCCGCA
>monoID1915
AAAAAGCGTCAAACAAGCGTTGATCTGCATCAGAAACGAAACTATTGAATTTCCCAGCGCGAATTGCAAATGAATCGTTATCTATGCGATATCTCACGTGTTTTACGTT
>monoID1916
AAATAATAAAATGCTGTTATATTATAAGATTTCATTAAAATATAAAAATTATAAAAAATATTAAATGAAAAATCATATCAAATTTATTATAGTTATTATAACAGTATATCTAAAAAAT
>monoID1917
GCGATAAGTCGAAATTCATACATTGGTCAGTCGAGTCGAATTTCATACATTGCGACAAGTCGAAATTCATAATTT
>monoID1918
ATCGTTATCTATGCGATATCTCACGTGTTTTACGTTAAAAAGCGTCAAACAAGCGTTGATCTGCATCAGAAACGAAACTATTGAAGTTCCCAGCGCGAATTGCAAATGA
>monoID1919
CTTCAATTTTTATCTCATTTAATTAAATATCTTTACACTCCTTCAAACCTTTCTTTTATATTATTCTATTCAATTTCATATTATTCTATTCACAATCTTTACCTTCTACCCTTC
>monoID1920
CAGAAACGTAACTATTGAAGTTCCCAGCGCGAATTGCAAACGAATCGCTATCTATGCGATATCTCACGTGTTTTACGTTAAAAAGCGTCAAACAAGCGTTGATCTGCAT
>monoID1921
ACTATTGAAGTTCCCAGCGCGAATTGCAAACGAATCGTTATCTATGCGATATCTCACGTGTTTTACGTTAAAAAGCGTCAAACAAGCGTTGATCTGCATCAGAAACGAA
>monoID1922
TTGAAGTTCCCAGCGCGAATTGCAAACGAATCGCTATCTATGCGATATCTCACGTGTTTTACGTTAAAAAGCGTCAAACAAGCGTTGATCTGCATCAGAAACAAAACTA
>monoID1923
TCAAACAAGCGTTGATCTGCATCAGAAACATAACTATTGAAGTTCCCAGCGCGAATTGCAAACGAATCGCTATCTATGCGATATCTCACGTGTTTTACGTTAAAATGCG
>monoID1924
TATTGCAAATAATCTGATTATGAAATCAATAATCATTCCATTAAAGAACTATTGGGGAATGAT
>monoID1925
CGCTTGTTTGACGCTTTTTAACGTAAAACACGTGAGATATCGCATAGATAACGATTCATTTGCAATTCGCGCTGGGAACTTCAATAGTTTCGTTTCTGATGCAGATCAA
>monoID1926
ACGCACGGATTGAGAAGGATTGAAAACTTTATTAGAATAAGCCTCGGATTCATTTGGATTGG
>monoID1927
TTCTTAAGAGTTTCTACTTCTATTTCTCCTCTTATCCGGATTGAATTGAATATAATATTTCAATTCGA
>monoID1928
AATCGTTATCTATGCGATATCTCACGTGTTTTACGTTAAAAAGCGTCAAACAAGCGTGGATCTGCATCAGAAACGAAACTATTGAAGTTCCCAGCGCGAATTGCAAATG
>monoID1929
TAAAAAGTTTAGAATAGAATAATATGAAAAGAAAGAAAGGAATTAAAAAAGATAAAAGAGTTTAGAATTAAAATAAAATTGAATAGAAAAAAGAATGGAAGGTGTGAAGAAGA
>monoID1930
AAAAATGAATTGTCGCTTTTTCCCTTTCACTGAGAGAAGGCTATGAGGCCTAGAAAGAATGTAGAACAGAAGCGGGATCGATACAGGTTGCGGAAGACACCCTTACAAGCCAAAAACCACCCTCAAACACACTTAAAAAATTCTAGACACCGT
>monoID1931
ATAACGATTCATTTGCAATTCGCGCTGGGAACTTCAATAGTTTTGTTTCTGATGCAGATCAACGCTTGTTTGACGCTTTTTAACGTAAAACACGTGAGATATCGCATAG
>monoID1932
TGACACTATTTCTGTATCATTATTTAAATTTATTTCGATGTTGTCATTATTAATATTATG
>monoID1933
TATTTTCGAGAGTTCTGTGTACCAAAAAATATTTTTCCTACAGTTCTTAACGTATTAAACCGCCTTCCGAAGAGTTCCGGTCGATTCCGTTATTAATTAATTAATAATAAATTATTAACTTCCGCAAAACACGTATATTCTCATATATGGGTGAGACGCTGGTC
>monoID1934
AAAATAATTTTATAAAATAAAAAATTAATAAAAAATAAATATTAAATAAATATTAAATAAATATTAAATAATATTTA
>monoID1935
TTTATATTATTCTATTCAAAAATCTTTATCTTCTCAAACACCTTCAATTACTTTATCTTTTCAATTTTATTTCTATTCTAAACTCCTTCGATACTTCTTCCATCATTCCATTCTT
>monoID1936
CAGATAGAATATGATAGACATATGATAGGATCGCTTACTCTTTTTCATTCAGAAAAAGATTACATTGAAAAAATAAAAATTTTGGATAGAAAACGATAGGGGTACATTTTGGACGGA
>monoID1937
AATGTTAAATTAATGTTTTAAAAAAAATTTTTTCAAATAAAAAATTAATGTAAAATAAATATTAAATTAATGTTAAATA
>monoID1938
CCGCTGTTTCCCCCTTCCGCGGATCCTCCGTTTGCGTTGCCGTCACCGCCGGCG
>monoID1939
TATCTATGCGATATCTCACGTGTTTTACGTTAAAAAGCGTCAAACAAGCGTGGATCTGCATCAGAAACAAAACTATTGAAGTTCCCAGCGCGAATTGCAAACGAATCGC
>monoID1940
AAGTATTTATTTATTTTATTTAAATATAAATATTTCAATTAAAAAAATTCTAACTTAAATACAAGTAAATAATTTATTAGTATACATTTTCTAAAATTCTAGAAATAATTAATTGTTTAA
>monoID1941
ATGATGGAAATAAAATCTCATGGAGCTATGGAGGTTTCATGGATTTCTAATGGACGTCTATCTGACTTCC
>monoID1942
TCTCTTTATCTTTAAATTCTTCTCTTTCTTGGGATTAACTCGTAAGAGTTAATCCGAAAGAA
>monoID1943
AATATCGGTCCAATATTGAAAAATAATGCAAACCTAATATTATACATTGGATGTCAATTGATTTTCAATATTGATCCAATATTGCAAAGTATGATATCGACCCTTATTTAACCAATATTGAAGTTGC
>monoID1944
TTTACTTCCATCATGGAAGTCAGATAGACCTCCATTAGAAATCCATCAAACCTCCATAGCTCCATGGGAT
>monoID1945
CCCCGGGAAGAGCACCTTGCCATTGTTTTGTACTCTCCTTAGAGAGTGTCTCTGATTTTTTTCATGTCTCTATGCGTATGCGTACGACGTAGCTGCTAAATTGTTTATAATTAATTTTTATTTTTTTAATGAAAAATGAGTGCCGT
>monoID1946
TATTTGAAAAAAGTGTTAAGAAATATGAGAAAATCTAAGAATTTTACATAATTTACATACAATCGTTCTGAGAAATCATGAAATTTATTATTTATAT
>monoID1947
AAAATAAAAGTTTCACTAATAAAATATTACATATTTTAGTAAAGAAAATTTTAAATATGTGAAATAAAAAAAGGAGAATAAAAGAATAAGAAAAAAAGAGGAAGGATCGAAGGAGTTTAGAATGGAAATAAAATTGAAAGAGAAAGGAATTGAAGGTGTTGGAGAAAGTTAAGATTTTTAAATAAGAAATAAATAAAATTAAGACATCAAATAAACACCAGTTTAAAGTCTTTTCTTAATAATGGGTCTAATTACATATACTTTGATATTTTCTGTCATA
>monoID1948
TTAAATTTATTTCATATGAAATATTTCAGAAATAACTCAACTGAAAGATTT
>monoID1949
TCGCAAAAAATGATCGTGGTAATATTACTGCAATATTTCAGTAATATTACTGTAATATATTACAT
>monoID1950
CAATCGAAAGAGCTCGATTGTATCCTGCAGAAAGTAAAGAGAGTCGCGGATC
>monoID1951
TTATTTGCATTATTTATTATTCGCATTATTCATTATTTGTATTATTAACTATTATTATTATTGGTTATTTCATTATTCG
>monoID1952
ATAATTATAAATATATATTTAACATTTTTTTTTAATTTATTTAATATTTATATTACATTAATAATTTAATTGAAATAATAATATTTAATAAAGA
>monoID1953
TTTATTCTCATTTTCAAATGCTGAATAACGAATAAATTTTTATTCATCATTTATAAGAGGCTGAATAACGAATAAATT
>monoID1954
TAGAATTATTTATTATTCGCATTATTCATTATTCATATTATTGACTATTATTCGTTATTCGCATTATTCGTTATTTGTAATA
>monoID1955
GGGAACTTCAATAGTTTCGTTTCTGATGAAGATCAACGCTTGTTTGACGCTTTTTAACGTAAAACACGTGAGATATCGCATAGATAACGATTCATTTGCAATTCGCGCT
>monoID1956
GTTATAATTAGTCGCATGAGATTCTAAGAGAATCGTTATAATTAGTCGCATGAGATTCTAAGAGAATC
>monoID1957
AAAATGAAACGTTCTTTATGCGATATTTCACTTGTATTATGTTAAAAAGCATTGAACAAGCGTTGATCTGCAGTAAAAACCAAAATATTGCGTTCTTTAACGCGCATTT
>monoID1958
TTAAAAAGCAATATATTCTATTTATAATTGGTACAATTTAAAGATTTCATATATTTTTTAAAAAAAATACATTTAGGTTGGATTAAATTAAAGATATTTTTTTTAAGTAAATACAGCATTATT
>monoID1959
AATGAAAATAAAATTAAAAAGAGAAAGTAATTGAAAGTATAAAAGAAGGTAAAGATTTTTAAATAGAAATAAAATAAAAAGGAAGAAAGATAAGAGGAAGGATCAAAGGAGTTTAG
>monoID1960
ACGTTAAAAAGCGTCGAACAAGCGTTGATCTGCATCAGAAACATAACTATTGAAGTTCCCAGCGCGAATTGCAAATGAATCGTTATCTATGCGATATCTCACGTGTTTT
>monoID1961
TTCTTCCAAAAAATGTATGAAATCTTTAAATTGCGCCATTTATAAAGAGAATATGTTGCTCTTTGAAATAACTGCTGTATTTACTTAAAAATAAATATCTTAAATTTAATACAAATTAAATGTA
>monoID1962
ATTATTTAAGAAAAGTGTTAAGAAATATGAGAAAATCTAAAGAATTTTACATAATTTTACATGCGATTATTCTGAGAAACTATGAAATTTATTATTTCAC
>monoID1963
AAACATGAATTCATACAAATTCAAAATAATAAATAGGTCATTTCGTATTTCAATCCATTTAAACTCAAAAATAATATAATGG
>monoID1964
CATGAAATTTCCATAGCTCCATGGGATTTTACTTCCATCATGGAAGTCAGATAGACCTCCATTAGAAATC
>monoID1965
CTACCTCCATTCAATTTTATTTACATTCTACACTCTTTCGATCCTTCCATTTTATATTATTCTATTCCTTTTTTTCTATCCTTATTTCACATTTTTAAAAAACTTTACTAAAATACATAATATTCTAATAAAAAAATTTTTATTTTTATGACACAAAATATCAAAATATGTAATATTTGCACATTATTAAAAAAACTCTTAATTTGATGTTTAATTACGTCTTTACTTTATTCATCTTTTATTTAAAAATCTTTACTTTCTCCAACACCTTCAATTCATTTTTCCTTTCAATTTTATTTCTATTTCATTCAAACTCTTTTGATCCTTCTTTCTTTCTTCCTTCCTTTTTATATTATTCTATTCAAAAACCTTTACCTTCTCCAACACCTTCAATTC
>monoID1966
TAAATAACGAATAAATTTTTATTCATTATTTATAAGAAGTTGAATAACGAATAAATTTTTATTCATTATTTAAAAGAGAC
>monoID1967
TTTTTAAATTCATTTCATATGAAAGATTTCAGAAATAACTGAACTGAAAGA
>monoID1968
TTAGATTAACTCGAACAAAGTTCGAGTGAATCCAGAGAAAGGATTGAAATTAAAGATTCTT
>monoID1969
ACAAGAAAGTATGCAATACAGAAGCAGTAATTCACGAGAAAGTATGCGATACAGAAGCAGTAATTC
>monoID1970
ATAATACACGTGAAATATTGCATAGAGAACGTTTCATTTAAAATGCGCGTTGAAGAACGCAATATTTCGGTTTTTACTGCTGATCAACGTTTGTTCAATGCTTTTTAAC
>monoID1971
AGAGAGGATTGAAAGGAAAGGAAAAGAAGGGAAAGAGTAAAAAAAGTGAAAGGAAAGAGGAGGGAAGAGGGAGAAATATAAGGAGATGAGGAGGAGGAGATAC
>monoID1972
TTTATTTAACATTAAATATTTATTTAAAAAATTATTTTTAATATTTATTTAATATTAATTTTTCATTTACAATTAATTATAATAATAATATTTATTAAACATTTATTAAATA
>monoID1973
AAACAAAACTATTGAAGTTCCCAGAGCAAATTGCAAATGAATCGTTATCTATGCGATATCTCACGTGTTTTACGTTAAAAAACGTCAAACAAGCGTTGATCTGCATCAG
>monoID1974
TTTAAATAAATATTTAAAAAGTTATTTTAATAACATTTATTTAAAAATTAATTATTAAATTATATTAATTTTTTTTAGTTTATTCTTA
>monoID1975
CGATAAAGTTCAGTGTAGTTCATGAAGTCAGTGAAATTCCGTGAAATCTCATGAAGTCCGATGAAGTCCAACAAAATC
>monoID1976
TAAAACACGTGAGATATCGCATAGATAACGATTCATTTGCAAATTGCGCAGGGAACTTCAATAGTTTCGTTTCTGATGCTGATCAACGCTTGTTTGAAGTTTTTTAACG
>monoID1977
AAAAACTTTACTAAAATAGATAATATTCTATTAAAGAAACTTTTATTTTTATAACAAGAAATATCAAAATATTATGTAATATTAGCCCATTATTTAAAAAATCTTTCAAACTGGTATTTAATTGATATCTTAATTTTATTCAACTTTATTTAAAAATTTTAACCTTCTTTAACACCTTTAATTCCTTTCTCCTTTCAATTTTATTTTCATTTTACACTCTTTCGATCCTTTCTTTTTCCTTCTTTCCTTTTACATTATTCTATTCCTCCTCTTTTCTTTATCTTTATTTCACATTTTTA
>monoID1978
GTAATTGCAGACAGATGCAGATAGAAATTACGACGGATACAATGCAGATAGAAACAGACAAGATTTCTGTAC
>monoID1979
AAGAGCTCGATTGTATCCTGCAGAAAGTAAAAAGAGAGTTTGCGAATCCAATCGA
>monoID1980
CAGCGGTTGCTGCGGCGAGGGCTGCGAGTACGGAGAGTGCTGCTGCGGCGATGGTTGAGAATAATTCGCGGCAGTGGTTGCGGCGACGGCTGCGAGTACC
>monoID1981
ATAATATTGATAAGTAAGATTAAAATTTATATTGAATAAATATTTTTATTTATATTTTATAAATATCTTTATATAATATTCATGATAAATCTGAATAATATAATTAATCTAAAATCAAAAATAATATAAATATTTTATAGAAATATTTATAATACACAAAGAAGTCATAAATATTTGTTTAAAATGTTGTTAAAACAGAGACTACATATTTTATATAACATTGATAA
>monoID1982
ACGTTTAGTTTAACGTTTTTCATGTTTAGTTTAACGTTTCTCCAACGTTATTTCATGTTTTTTC
>monoID1983
TAACATTGGGAAGATACCTGTAAAGTTTAAAAAAATAACCCCTCTTAAAAAACAAGTTATAAAAAAATTCACTTGAAAGAAGACGAGAAATTTCTCTCTTCAAAATTAATTTGTTTATAACATCTTTTCTAAGTGGAATTATTTCTTAATACTTTGCATACATCTTCTGAG
>monoID1984
AATTTCCTTAAATATTATGTAATTTAATTCAAACTAAAGCTTTTTTCAAAAAATTTTGTAAACAATCAAAGTGTACTATTTTTGTATTTCAATTGAAAAATCTTTGTACTTTAAAAATTCAAGTGATAGCATTTTTAATTCTCATAGAAAAAATTTATTTCAAGTAA
>monoID1985
CTCTTTATTTCCCGCAGGATACAATCGAGCTCTTTCGATTGGGTCCGCGACT
>monoID1986
ATTTAGTGCTTGCTGCAAAATTCTGAAAAATAAATTGTTTATGCGCGGAGAGCACGCGCCGCGCAATAACATTATTCTCCAGATCGTCAGAGAATTTGGTGCTCGTAAAAATCTTATACCAAAATGTTCTTTAGACATCGTAGTATCAAAATAAATTAAATGCGA
>monoID1987
CAAGTATTAATATTTAAAAAAATAAAAAAACAAGTTAAAGAAAAGTTTAATAAATTTTTTCTAAATATCTATAAATTACTTACTTTAAATTAATTAATTAAATTTTTTAATTAATTATTAATTAATTTTAACATATATAATTATTTAATTTGTATGAAATTATATAAGATTAATAGTTTTGAAGCAAACATTTATTTTGT
>monoID1988
TAGTTTTTTATTGAATGATTATTGATTTCATAATCAAGTTATTTGCAATAATCACTGTTCAATGTTTTTAACAGTAGTGATTAATGATTTTAAATAATTATTTTCAATAATATATTATTCCCCAA
>monoID1989
ACAAGAATTTTATGTTATATAAAATATTTAGATTATCGATCAAAATTTTGAAGTTTATTTCTATAAATTTATAATAATGTTAAATTTGAGCATTACTTTTATGTGATCGTTTAGGCACTGAAAT
>monoID1990
GTCATAAAAAATTAATATAATTATTATCAGAAAAGATTTATAAACTTTATAACTATTAAATTTAAAGTTATAATATATCCGATATTCAGATATTTCAATATAAGTAAAATATTATAAAAATGTTAAACAAATATTATT
>monoID1991
TTTTACGTTAAAAAGCGTCGAACAAGCGTTGATCTGCATCAGAAACATAACTATTGAAGTTCCCAGCGCGAATTGCAAACGAATCGCTATCTATGCGATATCTCACGTG
>monoID1992
ATGCAGATCAACGCTTGTTCGACGCGTTTTAACGTAAAACACGTGAGATATCGCATAGATAACGATTCATTTGCAATTCGCGCTGGGAACATCAATAGTTACGTTTCTG
>monoID1993
TGTATAATAATTATAAATAAATAGTTTAATTATTGTTTCTGGATAGAACTGTAATGTATATGATATTAGGGAGTGAGAACTATGATTTTATGCTTGTATAAACACAGAACTATAGTAGTGAGGCTAGCATATCACATTTAAACACTTTGGACG
>monoID1994
GCAGATAGAAACAGATAGGATTTCTGTACGTAATTGCGGACAGATGCAATAGAAATTGCGACGGATACAAT
>monoID1995
AACTATTGAAGTTCCCAGCGCGAATTGCAAATGAATCGTTATCTATGCGATATCTCACGTGTTTTACGTTAAAAAGCGTCGAACAAGCGTTGATCTGCATCAGAAACAT
>monoID1996
CAATAGTTTCGTTTCTGATGCAGATCAACGCTTGTTCGACGCGTTTTAACGTAAAACACGTGAGATATCGCATAGATAACGATTCATTTGCAATTCGCGCTGGGAACTTCAATAGTTTCGTTTCTGATGCAGATCAACGCTTGTTCGACGCGTTTTAACGTAAAACACGTGAGATATCGCATAGATAACGATTCATTTGCAATTCGCGCTGGGAACAT
>monoID1997
CAAGCGTTGATCTGCATCAGAAACGAAACTATTGAAGTTCCCAGCGCGAATTGCAAATGAATCGTTATCTATGCGATATCTCACGTGTTTTACGTTAAAAAGCGTCGAA
>monoID1998
ATTTTAAACTCCTTCGATACTTTCTCTTCCTTCTTTCCTTTTTTTATTATTCTATTCAAAAATCTTTATCTTCTCAAACATCTTCAATTCCTTTCTCCTTTCAATTTTATTTCA
>monoID1999
ACCTGGGAATCCTCCCGTCCCTTGCGGGCCTGGTCCACCTGGAAATCCTCCCGGTCCTTGCGGGCCTGGTCCACCTGGGAATCCTCCTGGTCCTTGCGGTCCTGGTCC
>monoID2000
GCAGGATACAATCGAGCTCTTTCGATTGAGTCCGCGACTCTCTTTATTTCCC
>monoID2001
GATTCATTTGCAATTCGCGCTGGGAACTTCAATACATTCGTTTCTGATGCAGATCAACGCTTGTTCGACGCGTTTTAACGTAAAACACGTGAGATATCGCATAGATAAC
>monoID2002
TTAATAAAATAATTAATGTAAAATAAATTAACATATTGTCATTAATATAAAAATAATAATATTAATTTTATATATTAAGTAACAAGTATAACAATTCCTT
>monoID2003
GATGCAGATCAACGCTTGTTTGACGTTTTTTAACGTAAAACACGTGAGATATCGCATAGATAACGATTCATTTGCAATTTGCGCTGGGAACTTCAATAGTTTCGTTTCT
>monoID2004
ATTCGTAAATATCAAATTATATAGATAATGTTTTAAAAACATTTTACTAATATTATAACAAACGTTGTAAAAATATTTGGAACAATATTACTAAAACGTTTTATAAAT
>monoID2005
AACTATTGAAGTTCCCAGCGCGAATTGCAAATGAATCGTTATCTATGCGATATCTCACGTGTTTTACGTTAAAAAGCGTCAAACAAGCGTTGATCTGCATCAGAAACAT
>monoID2006
CGCTGGGAACTTCAATAGTTATGTTTCTGATGCAGATCAACGCTTGTTCGACGCTTTTTAACGTAAAACACGTGAGATATCGCATAGATAGCGATTCGTTTGCAATTCG
>monoID2007
TACATGCGTTGCGTGAATATATTGCGAATATATATGCGTTGCTTGCATGAACTGCTTCCATT
>monoID2008
ATTAAATATTAATATTTAATCTAATATTTTAATCAATCTTTTTAATATTTAATTTTTTTTATAATAAATAAAATTTAATTATTAAATTATATAAAAATTTAATATAATATTATATAAATATTAATAAAATAAAACTTTATAAAATATAATT
>monoID2009
TTATTGAGACGTGCGCTAAAGAGACGTGGGCTATCGAGACGTGCGTTATCGAGACGTGGGCTATCGAGACGTGCGTTATCGAGACGTGGG
>monoID2010
AATTCTTATATATTATTATTATTTATTTTAATTTAAAATAAATTATTTTAATAATATTTATATTTTTAATATTTTATAAATATATTTAATTTTTATATAT
>monoID2011
GAGTAGAGCGACGAGCGGCGCGGGGCGACCAGTAGAGAGAGCGACGAGCGGTGCGGCGCGGGGCGATCAGTGGAATAGAGCGACGAGCGGTGCGGCGTGGAGCGAGCAGTG
>monoID2012
CTGATGCAGATCAACGCTTGTTTGACGCTTTTTAACGTAAAACACGTGAGATATCGCATAGATAACGATTCATTTGCAATTCGCGCTGGGAACTTCAATAGTTACGTTT
>monoID2013
TTGATTAAATTAATTTAAATGTATATTTAAGATAATTAAACAGTCGTGACATGTTCAACAATACATTATACTTTAGAAAAGTATAATATTTATAAAATAAATGACAATGTAAGATATAACATACAATGA
>monoID2014
TCTATCGAACCACGTTGTTCCATGATCGAACGTCTATCGAACCACGTTGTTCCATGATCGAACG
>monoID2015
ATTTTTGGGATTAAAAATCTACTTTTTAAAAAAAATATATCTTTGCAACAAAAAATATTTAAAGACTTTAAAATACAACGTTTTAAAGCTAAAGATTCATACTTTCAGAAAAAAATTATATCATTGTCATTTCTATTAAAAAATATACTTATGTAACAAGGAAAATATGAGGC
>monoID2016
AAATATTTAAAATCTCTAGAGAAAGAGGAAATAAATCTAGCTAATGTGTCCAGTATTTTAAGTAGAGCAGGAGCTAAGGCTGCTAAAGCTTTCAAAGACTTATATGATCTGTGGTTTGATGAAAAAGGACATAAAACG
>monoID2017
CACGTGTTTTACGTTAAAAAGCGTCAAACAAGCGTTGATCTGCATCAGAAACATAACTATTGAAGTTCCCAGCGCGAATTGCAAACGAATCGCTATCTATGCGATATCT
>monoID2018
ACTTTACATTAATGTAAAAAATTTATGTAAAAAATTATTTAAAAATAGAAAAAACAACGAAATATTTAATATTTGCACGTTGCATGATATAATCAAAGAGAATAATTACCCGAAATTAAAATCTGTTATTTCTATTTCTTGTTTAAACGGCTTTGTCTCGTCGAATATTTGTGTTTTACTTTGAGGTTTTATAGTACCATGAAAATCATTGCCTTCAATTGAACTTGACTTGCTTGAT
>monoID2019
AATTATATAGATAAAAATAAGATAAATTAAAATAAATGTGTTTTAGATAAACTAAAGATAATTTAATTTTAATTCATTTAAATAAAAGATAAAATTATACGTTTTTATCTAGATAATTTCTAGATATCACTAA
>monoID2020
CGGTTACGGCGGTGGTGACGGCGGCTACGGCGGCGGTGGCGGCCACGGCGGCGGTGGCGGTGGTGACGG
>monoID2021
ACTCTCTTTATTTCCCGCAGGATACAATCGAGCTCTTTCGATTGGGTCCGCG
>monoID2022
GCGAAAGCAACACGCCGCGACTCGACTGTGAGCGCGATCGGCACGCCGGAGGTGACGCCCGT
>monoID2023
TTTTTTTCCATTTCTATACAGCAGATTGGAACAAAAACTTATCCGATTCAATTCGAAAATCAAACCTTGTACATTTTAATCCAAACATCGTATTAAGATCTAATCCGAATGATTCTGCGCTCGTATCCGAAATTTCGTGTCTTG
>monoID2024
GAAATCGCGACGGATACAATGCAGATAAAAACGGACAGGATTCTGTACGTAATTGCAGACAGATGCAGATA
>monoID2025
TACTTTTTCTTTACTTTTTTCCTTTTTATAATATTCTATTCAAAAATCTTTATCTCTCCATCAACTTTAATTACATTCTCCTTTCAATTTTATTTCTATTCTAAATTCCTTCAA
>monoID2026
ATTTTATTCAATATTCTTTACATTCTCAACATCTTTCTCCTTTCAATTTTATTTCAATTCTAAACTCATTTGATGTTCTTCCTATCTTTCTTTTTTTTTATAATATTCTGTTAAAAAATCTTTACCTTCTCCAACACCTTCAATTCCTTTCTTCTTTTAATTTTATTTCATTCTACACTTCTTCAATTCTTCCTCTTTCCTTTCTACTTCTTTTTTATATT
>monoID2027
TGCAGATCAACGCTTGTTTGACGCTTTTTAACGTAAAACACGTGAGATATCGCATAGATAACGATTCATTTGCAATTCGCGCTGGGAACTTCAATAGTTACGTTTCTGA
>monoID2028
ATTGAAGTTCCCAGCGCGAATTGCAAATGAATCGTTATCTATGCGATATCTCACGTGTTTTACGTTAAAAAGCGTCAAACAAGCGTGGATCTGCATCAGAAACGAAACT
>monoID2029
ATAAAAGAAGAGATTGAAGCCGCGGAATTACCACCAATTTAAGATATAGAAAAAGAAAAAATTAAAACAAAAAAGCCTGCACCTATTTTGGACGTAAAAGAGAAATATTCGTGGACAAAATAATAGAAGAAAAAATCGAAATAAAAAAACCGGTACAA
>monoID2030
TAATGTTAAATAAATGTTAAATTAATGTTTTTTAAAATTATTATTAAAATAAATTACTAATTTAAAATAAATATTAAAT
>monoID2031
AAAAGAAAGCTTGATTGTATCCAGCAGAAATTAAAGAATAGTTGCAAATTCAATC
>monoID2032
AGTTTTAATTAATTCATGTGAAAGATTTCAGAAACAACTGAACTGAAAGATCTTCTAAATTATTTCATATGAAATGTTTCAGAAATAATTCAATGAAA
>monoID2033
CAACAACGGCACCTGCAAAGACATAGTCAATAATATCGAATGCCACTGTCCGACGGTTTCCTCGGTCCAAAATGCGAAGTCAACATCGACGACTGTATGACGACACCATGCCA
>monoID2034
ATGAAGCTATGGAAATTTCATGGACTTCTAATGGACGTCCATCTGACTTCCATGATGGAAGTAAAATCCC
>monoID2035
TCCCTGGGAGCTTATTTCGTCGAATTTTGGAAGCTCCCTGTGAGCTCAGCAATCTGAAC
>monoID2036
GTCTATAGATGGAACTGAAAAAATAAAAATTAGAAGCGTCTGCAGATGGAACTAAAAAAATAAAAATCAGAAAT
>monoID2037
AAGAGAAGAAATAGAAGTAGAAACTCTTAAGAATCTGATTGAATAATAAATTCAATTCAATCCGGAT
>monoID2038
ATCAAAACACAAATTTACAATAATGCATTAAAATAAAGAATTAATAACATTATAACAGATG
>monoID2039
CTTTGTGAACTTCATGGAAATCATGGACTTCATCGGACTACGTCAGATTTTATCGGATTTTATTGGATTTTAATGGATTTCACGCACTTCATGGATTACTGGGAAAATAGATGTACACTGGACTAGAAGACTTCAAGATTTCAAGATTGCATCGAACTTTATTAGGCTACACGGAATGTCACCAGCTTTATCGGACTTTATCGGAGTATCATGGACTTTGTCGAACTTTGTTGGATTTCATCGGACTTTACTGGATTTTATGGACTACGCAGGACTTTATTGGATTTTACCACACTTCATCGGA
>monoID2040
CAAAATTCGACGAAATAAGCTCCCAGGGAGTTCAGATTGCTGAGCTCACAGGGAGCTTC
>monoID2041
GATCTGCATCAGAAACGAAACTATTGAAGTTCCCAGCGCGAATTGCAAACGAATCGCTATCTATGCGATATCTCACGTGTTTTACGTTAAAAAGCGTCAAACAAGCGTT
>monoID2042
TTTGCAATTCGCGCTGGGAACTTCAATAGTTTCGTTTCTGATGCAGATCAACGCTTGTTTGACGCTTTTTAACGTAAAACACGTGAGATATCGCATAGATAACGATTCA
>monoID2043
AGATAAAGATTATTAAATAGAATAATAGAAAAAGAAAAGAAAGAAGAAGAAAGTATCGAAGAAGTATAGAATGGAAATAAAATTGAAAGGAGAAAGTAATTGAAGTTTTTGAAAA
>monoID2044
CAATATTTCTGTGTTCTGATAGCCCCCAGAAGAGTTCTAACTTTTATCATAATGGATCGAATCGCTAAAGTGAAAAACGAAAGAGTTATATCAGTCAAAGTTCGAAATTTTTGAGTAAAATTTTTTTTGCCAATTTCTC
>monoID2045
ATTGTATCCTGCAGAAAGTAAAAGAGAGTTGCGGACCCAATCGAAGAGAGTTCG
>monoID2046
ACTAGGAACAAATAATCCAGATACCTTAAATACTCAAATACAATTGCTATAGTACTATATAAACAAGGAAAATATGAAGAAGCTTTAAATATTTATAAAGAAGTTTTTAAGAAACAAAAAGAAAT
>monoID2047
GATACAATCGAACTCTCTTTCGATTGGGTCCGCAACTCTTTTTACTTTCTGCAG
>monoID2048
ACGACGGGCATTCTCGTCGCCCGGCCAATCCGATCCGATCCGTTCAGCCGGACGACGGGCATTCTCCTCGCACGGCCAATCCGATCCGTACAGCCGG
>monoID2049
GAGAAATTCGCAAAAAAAATTTTACTCAAAAATTTCGAACTTTGACGGATATAAGTCTTTCGATTTTCACTTTAGCGATTCGATTCATCATGATAAAAGTTAGAACTCTTCTAGGGGCTATCAGAACACAGAAATATTG
>monoID2050
AAAATATTAATTTAACATTTAGTTAACATTTATTTAATATTTATTTCAATTAATTTTTAATTTAAAAAAACATTTTTTAAAAACATTAATTTAAAATTTATTCAACATTAATTTAATATTTATTTCACATTAATTTTTTATTTAAAAAAACATTTTTTA
>monoID2051
AACTCTTACGAGTAAATCCCAAGAAAGAGAAGAATTTAAAGATAAAGAAATTCTTTCGGATT
>monoID2052
CATTAATAAAAATTAATAACATTATAACAAATGATCAAAACATAAATTTACAATAAAGACTTATACATCAAACAATTGATATAAAATAATTATAATTTTCATTAAAATAAAAATTAATAA
>monoID2053
AATAAATGAATAACTATGTTATAAAATAAAAATATACTTTAAACATTTTGCAAAATGTTAATTAGCAATATGTTCTAAGATTTCATTACTTACAAATAAATGAACAACAATTATGTAAGAAAGCAAAAATATGTTTGAAACATTTTGCAAAATATTAATTGGCAATGTGTTCTGAGATCTCATACTTACA
>monoID2054
TATCGCATAGATAACGATTCATTTGCAATTCGCGCTGGGAACTTCAATAGTTTCGTTTCTGATGCAGATCAACGCTTGTTTGACGCTTTTTAACGTAAAACACGTGAGA
>monoID2055
GCAGCAGCTTGTTCAGCAGCAGCTAATCCTGCCACAGCCTGTCCAGCAGCAACTTGTCCAGCAGCAATTTGT
>monoID2056
ACAGCGACGACGACGACGTCGACAGCGGCGGCGACGACGACGACGGCGGCG
>monoID2057
ATTTAGAATGAAATAAAATTAAAAGGAAAAAGGAATTGAAGGTGTCAGAGAAATTAAAGATTTTTAAATAAAATATAAATAAAATAAAGAAGTGATTAAAGAACAAGTTAAAGTTTTTTTAAATAATGGATGAATATTACAGTATAATAAGATATATTTTATCATCAAAATAAAAATTTTCTAATAAAAAATTATTATATTAATAAAGTTTTTTAAGACTTTGAAATGAAGATATAGAAAAAAGAGTAATAGAATAATATAAAAAGGAAGCAAGGAAGAAGTGAAGAATAGAAATAAAATTGAAAAGAGAAAAAATTGAAGATGTTGGAGAAGAGAAAGAGTTTTGAATAAAATAATATAAAAAAGAAGGAATGAAGGAGGAAGGATCAAAGG
>monoID2058
GATAGCGATTCGTTTGCAATTCGCGCTGGGAACTTCAATAGTTATGTTTCTGATGCAGATCAACGCTTGTTCGACGCTTTTTAACGTAAAACACGTGAGATATCGCATA
>monoID2059
GATCTGCATCAGAAACAAAACTATTGAAGTTCCCAGCGCGAATTGCAAACGAATCGCTATCTATGCGATATCTCACGTGTTTTACGTTAAAAAGCGTCGAACAAGCGTT
>monoID2060
ATTAATTTTTTATTTGAAAAAACAATTTTAAAAACATTAATTTAACATTTATTTAATATTAATTTAATATTTATTTTAT
>monoID2061
AGCAAATAATATAAAAATGCATTCTGCACTCTACGCAGCAAATTATAAAATGCATTCTGCGCTCTGCGC
>monoID2062
AGTATATTCTCAAGATAGTATACTTTCAGATAAATTTAATGTAATAAAGTAATTCAAATAGAAAAAACATCAAAATTTGAATTTTTTACAAAAATACTCATAAAATTTTTAACTTTTGAGATAATTCAACAAAAATTTAGG
>monoID2063
TTATACCAGTACCGTCAAATAGACGCCGTTGGTATTTATTTTATCAATCAAAATTTGACGC
>monoID2064
TATTGCATAGAAAACGTTTAATTTGAAATGCGCGTTAAAAAACGCAATATTTTGGTTTTTACTGCAGATCAACGCTTGTTCAATGCTTTTTAACATAATACAAGTGAAA
>monoID2065
AACTATTGAAGTTCCCAGCGCGAATTGCAAACGAATCGCTATCTATGCGATATCTCACGTGTTTTACGTTAAAAAGCGTCAAACAAGCGTTGATCTGCATCAGAAACGT
>monoID2066
CACAATTCTAAAAAATTAATATTTAATAAGATATTTTGACTGATTTGATCTCTCCGATTTTGTTGCTTGCTATTTTTGACAAATCCAATTTTATTGCTCCACCCTCGACCCCCGAAAAGCCACCCCAAACAGTCTTACGTAAG
>monoID2067
AACGCGAATAAAAATAAAACGTTCTCTATGCGATATCTCACGTGTATTACGTTAATAAGCATTGAACAAGCGTTGATCAGCAGTAAAAACCAAAATATTGCGTTATTTAACGGGAATTTAAATTAAACGTTCTCTATGCGATATTTTACGTGTATTACGTTAATAAGCATTGAACAAGCGTTGATCAGCAGTAAAACCAAAATATTGCGTTATTC
>monoID2068
CATGAACTTCTAATGGACGTCTATCTGACTTCCATGATGGAAGTAAAATTCTATGGAGCTATGGAGGTTT
>monoID2069
TGCATCAGAAACATAACTATTGAAGTTCCCAGCGCGAATTGCAAATGAATCGTTATCTATGCGATATCTCACGTGTTTTACGTTAAAAAGCGTCAAACAAGCGTTGATC
>monoID2070
TATTTAAGTAAATATTTATTTTTCATAATATTCATATAATATTATTAATATATTTTTTATTAATATTAAATAATATTTCAGGAATATGTATTATTTATTATTTCCGACAAAA
>monoID2071
CGACATAATATAAATTGTATGAATTAAAATTATGTCTAGACATCATAAAAATCTACAATGAATTAAAATTATGTCAAACATAATAAAAATTCAATAAATCAAAATAATGTCAGACATAATAAAATTAATGAATTAAAATTATGTCT
>monoID2072
CAATATTACTGCAATATTGCAATGTGATATATCACAATATAATATTGCTG
>monoID2073
AAACTTCATCAAAACTCCATAGATCCATGAAATTTTATTTCCATCATGGAAGCAGATAGCCATTAGAAATGCATGGAACCTCCATAGCTCCATAGAATTTTACTTCCATCATGAAAGTCAGATGGAAGTCCATT
>monoID2074
AATATTTCTTGAAATTAAGTAAATTTTTGTTTAATTCAAAAATATTTTTCTTTAATTTAAAAAAATAATTCAATTATTTTAAATAATGTAAATAAGCTT
>monoID2075
TTAATATTCATTTTGAGTAATAATACATTTTGAGTAATAATAAAATTCATTTTATTAATATTTAAATTTCTTTTAAATATTATATCAATTTATTAAAATGAAATTTATTTTCAATATAATAAATTTGCTTTTCAATAATATTAAATTCTTGAA
>monoID2076
GGAAGACTCTGCCTATCCACCTCCACCTACCCGTGTCCCTGCCTCCGAGTTTTAGACTAGGGGAAGGCAGACCCCTGCTGGCCGGTGTGTGACAGACCACTCCCTTACGT
>monoID2077
ATTAACAATTATAAAATAAACTAAAAATAAATAAAATCTTGTAAATATCACAATTGTAAAAAACTATAAAAAAATTGCATATGCTTTTTAAATACTTATAGGTCAGAAGTAGTTTACTTATTGTTAAAGTATATAACTATCAGCATATAACTTACAACATAAAAT
>monoID2078
GGTCAAGGTGAGGAGATGGTAGAGAAGAGGAAGGGAAAGGGAGGGCAGGAGTAATGGAAGAGAGGATTGGAAAGAGGAAAGATGGAAAAGGTTGGGA
>monoID2079
TTCGCCGGAAACAGGAAGTGGCATTTTTTTCACTGGAAACAGAAAGTGGCGTTTT
>monoID2080
AATATTAAATGTATAATTATAAATTATATAATATTAAATACGTAATATATTAATTAAATAATAATATTTATTCAATATTAATAATATTGTAAATGTTAT
>monoID2081
TTAAATAAAAAATTAATGTGAAATAAATATTAAATTAATGTTAAATAAATGTTAAATTAATGTTTTTATAAAATGTTTTT
>monoID2082
AGATGGACGTCCATTAGAAGTTCATGAAACCTCCATAGCTCCATGGGATTTTACTTCCATCATGGAAGTC
>monoID2083
CCTTTCTTCCTTTTTATATTATTCTATTCAAAAATCTTTACCTTTTACAACTCCTTCAATTTCTTTCTCCTTTCAATTTTATTTCCATTTTAAACTCCTTTATCTTTCAAACT
>monoID2084
AGATAACGATTCATTTGCAATTCGCGCTGGGAACTTCAATAGTTACGTTTCTGATGCAGATCAACGCTTGTTTGACGCATTTTAACGTAAAACACGTGAGATATCGCAT
>monoID2085
TTTCTGATGCAGATCAACGCTTGTTCGACGCTTTTTAACGTAAAACACGTGAGATATCGCATAGATAACGATTCATTTGCAATTCGCGCTGGGAACTTCAATAGTTTCG
>monoID2086
GAAGTTCCCAGCGCGAATTGCAAACGAATCGCTATCTATGCGATATCTCACGTGTTTTACGTTAAAAAGCGTCAAACAAGCGTGGATCTGCATCAGAAACGAAACTATT
>monoID2087
GCAATTCGCGCTGGGAACTTCAATAGTTACGTTTCTGATGCAGATCCACGCTTGTTTGACGCATTTTAACGTAAAACACGTGAGATATCGCATAGATAGCGATTCGTTT
>monoID2088
ATTAATTCTAAAATATTTTATTTATTATTTTAATTTATAAAATAAATTAATATATTCAGTTAAATAAATATAATATTTTAAATATTAACTATTTACATTT
>monoID2089
TAATGTAAGAAAAAAGGAGGAAGAATTGTGAGAGTGTAAAATAGAAAAAAAATAGAAAGGAGAAAGGAATTAAAGAAGGCGGAGAAGGTACAGATTTTTAAATAAAAGGCAAAAGAAATTAAGAATGCAATTGAACACGAGTTTGAAGATTTTTTAAATAATTGGTAAATATCACATCATATTTTGACATTTTGTGTTATAAAAATGAAAATTTCTTTAATCAAACATTATCTCTTTTAGTAAAGATTTTAAAAAATGTGCAATGAAGGTAGAGAAACGAAGAAGAATGAAA
>monoID2090
TGTCTCTTTTTGACGTCCTTTAGACTTGTCTAAAAGACTCCATAAAGACGTTTTTTAGACATGTCTAAAAGA
>monoID2091
GAACTAAAAAAATAAAAATCAGAAGCGTCTTTAGATGGAACTGAAAAAATAAAAATCAGAAATATCTGTAGATG
>monoID2092
TTTAACATTTATTTAATATTTATTTAACATTAATTAAATATTTAAAATAATCATTTAGGAAAATATTTA
>monoID2093
ATTAATGTGAAATAAATATTAAATCAATGTTAAATAAATGTTAAATTAATGTTTTTAAAAATGTTTTTTCAAATAAAAA
>monoID2094
CTCACGTGTTTTACGTTAAAAAGCGTCGAACAAGCGTTGATCTGCATCAGAAACATAACTATTGAAGTTCCCAGCGCGAATTGCAAACGAATCGCTATCTATGCGATAT
>monoID2095
AATTAATGTAAAATAAATATTAAATTAATGTTAAATAAATGTTAAATTAATGTTTTTAAAAAATGTTTTTTTAAATAAAA
>monoID2096
TCCTGCAGAAAGCAAAAAGAGTTGCGGACCCAATCGAAAGAGACTTCATTGTA
>monoID2097
ATAATAGATATTTTATTATTAATACTAATATTAAAAATTATAATATTAATCTAAAATTATAATAACAATATTGAATTTACTTCATAAAAATAAATTTAAATTTTAATTATCT
>monoID2098
GACGCTTTTTAACGTAAAACACGTGAGATATCGCATAGATAACGATTCATTTGCAATTCGCGCTGGGAACTTCAATAGTAACGTTTCTGATGCAGATCAACGCTTGTTC
>monoID2099
AACATTTCAACAATGTTGCATTAATGTTTTTCTTACGTTGCAACAACGCTTATCCCAATATTAAAAT
>monoID2100
AATATTAATTTAATATTTATTTCACATTAATTTTTATTTGAATAAACATTTTTAAAAACATTTATTTAACATTTATTA
>monoID2101
TACGACTACTACAACAGAAATGCCCACGACAACTACCACGAAGTGCCAATGACTACTACCACAGAAGTGCC
>monoID2102
TAAAAAGCATTGAACAAGCGTTAATCAGCAGTAAAAACCAAAATATTGCGTTCTTTAACGCGCATTTTAAATGAAACGTTCTCTATGCGATATTTCACGTGTATTATGT
>monoID2103
GAATTTCCCAGCGCGAATTGCAAACGAATCGCTATCTATGCGATATCTCACGTGTTTTACGTTAAAATGCTTCAAACAAGCGTTGATCTGCATCAGAAACGTAACTATT
>monoID2104
ATTCATTTGCAATTCGCGCTGGGAACTTCAATAGTTACGTTTCTGATGCAGATCAACGCTTGTTCGACGCTTTTTAACGTAAAACACGTGAGATATCGCATAGATAACG
>monoID2105
GCTTGTTCGACGCTTTTTAACGTAAAACACGTGAGATATCGCATAGATAGCGATTCGTTTGCAATTCGCGCTGGGAACTTCAATAGTTATGTTTCTGATGCAGATCAAC
>monoID2106
TTTAATAATTTAAAATAATTTTGTTTAATAGTAATTAATACAGTTAAAAATTAACTATGAAATTAAAAATGTTATAATTATTAACATAACTTTGTTAATTTTAAATAATTTAATTTTATTATTAAAACATTAGC
>monoID2107
ACATGACGTACATGAAACATGACGTACATGAAACGTGAAACATGACGTACATGAAACATGAA
>monoID2108
TATTGAAGTTCCCAGCGCAAATTGCAAATGAATCGTTATCTATGCGATATCTCACGTGTTTTACGTTAAAAAGCGTCAAACAAGCGTTGATCTGCATCAGAAACAAAAC
>monoID2109
ATCGATGTAGTTATTTTTGTAATTATTACGTAAAATTATCATATTATTTATGAGATAATTGCAATTATAAAATTGTTGCATGATATGGATAATTTTTTTCATTAGCCACGATCACTGCCTGTAATTAGTCTGTAAATTAAAATTGCGAA
>monoID2110
TTTATGAAATAACTGAAGAAAGTTGTTACATAATTATATGAAAATAACTGAAATAAATTCTTACATATATTTTATGAAATAACTAAAATAAATTCTTACATATAT
>monoID2111
TATTACTGCAATATATCAGTAATATTACTGAGATGTTGCAATAATATTACTACGATAATTATTTACGGACATAATATATTGCAGCAATATCACAGAATTATTACAGATATATTCTGTAATATTCTTTAATATTATATAATATTAAATAA
>monoID2112
AGAAAGTAAAGAGAGTTGCGGATTCAATCAAAAGAGAGTTCGATTGTATCCTGC
>monoID2113
AGATAGACCTCCATTAGAAGTCCATGAAACTTTCATAGCTCCATGGGATTTTACTTCCATCATGGAAGTC
>monoID2114
AAAATTTCGAACTTTGACTGATATAAGACTTTCGATTTTCAATAGAGAAATTCCAAAAAAAATTTTACTCA
>monoID2115
TAACATTAAACAAATCGTATAATATACATATACACATACATATACGCATACATTAACATCTCAAAACTTTTCCAGATCTCATTGTATTATGTAATATTTG
>monoID2116
ATATGTCAGATCTGGATTATTCTCGAAAATATAGAATCACAGATATTGTCAGATATGAACAG
>monoID2117
GAGAAAGTAAAAAAAGGAAACTCTTTAGAATCGAATTAAAAAATTCAATTCAATCCGGATAAGA
>monoID2118
TTAAAAGAGGGTTATTTTTTTAAACTTTACAGGTATCTTCCCAATGTTACCCAGAAGATGTATGCAAAGATTCAAGAAATAATCCCACTTGAAAAAGATGTTATAACAAATTAATTTTGAAGAGAGAAATTTCTCGTTTTCTCTAAGTGAATTTTTTCACAACTTTTTT
>monoID2119
AAACGTTCTCTATGCGATATTTCACTTGTATTATGTTAAAAAGCATTGAACAAGCGTTGATCAGAGTTAAAAACCAAAATATTGCGTTATTCAACGCGCATTTTAAATG
>monoID2120
CTTCTAATGGACGTCCATCTAACTTCCATGATGGAAGTAAAATCCCATGGAGCTATGGAGGTTTCATGGA
>monoID2121
TTTTATATTATTTTATTCAAAAACCTTTATATTCTTCAACACCTTCAATTCCTTTCTCCATTTAATATTATTTCCATTCTAAACTCCTTTGATCTTTTCTCATTCCTCCCTTCCT
>monoID2122
AGGTGAAATAACTGAAAAGATGGATGCACGAGAAGGAAAGAGAGGAAAGAAGCAGAGAAGATAGATAAGAGAATGGGGAAGAGAAGATGAATAGGAAGTGAGGAAGATTAAGAGAGAGAA
>monoID2123
ATTCGCGCTGGGAACTTCAATAGTTTCGTTTCTGATGCAGATCAACGCTTGTTTGACGCTTTTTAACGTAAAACACGTGAGATATCGCATAGATAGCGATTCGTTTGCA
>monoID2124
AAGAATCAAATTGAAATAAATTCAACTCAATCCAGATAAGAGGAAGAATTGAAATAGAAACTCTT
>monoID2125
TTCTAATGGAGGTCTATCTGACTTCCATGATGGAAGTAAAATTCCATGGAGCTATGGAGGTTTCATGGAC
>monoID2126
GTAAATGAATGGTGAACTAGTTAATCTTGGTTCTAAATAATTACAAAAATAATTATCGAGTTGCTCTCCACGGATGCCATCTTTTTACTGAAATTCTAACATTTTGATCTGCTGATTCTCTCGAGG
>monoID2127
ACGGGCGTCACCTCCCGGAGCGGGCGTCACATCCGGGTGCGGGCATCACTTCCGATAGTGAGCGTCACCTTCGGCGGGCCGAATTGCACTCTCTACCGTAAAGTCGAGTAGCGGCGTGTTGCTTTCGC
>monoID2128
AGATATCCAATGAATATCTTCAGTAGATATTCGGTGGATATGGATATGTGGACAACACAT
>monoID2129
TACATTATATATCGTATAGAATTAATTTTGCAAATAATAAAAAAGTTACTGTCTGACATATTTATCTTGTATTAAATTAATTATTTAATTAATTATAATTTAATAAATATGTCATTATGTTATTTCCGAATTTTGTTGAAGTT
>monoID2130
TCGCCGTCGTCGTCATCGCCGTCGACTCGGCCGTATCAGTCGTCGTCTCCG
>monoID2131
GCTGATACTAAGCTACTATTGTGCGCCTCTAAAAATCGGCTGCTGTGCGCTGATACTAAGCTATAGTGTGCCTCTAAAAATCGGCTGCTGTGC
>monoID2132
TTGAAATAAAAAAATAAATTTTTTATTAAAAAATTTATTTAATTATAAAATATTTTTCTTAATTTTAGTAAAATGTTTTT
>monoID2133
ATATATTAAAGAAAAATATTTAATTTTATATATTAAAATATTAATAAATATATGTTATGTAAAATATTAAATATATATAAAATCTAACATAATGAAATGTAATTCATATTTTAATGTAATAAT
>monoID2134
TTCTCTCTTCTTTAAAAATGCAGAAGCATAAACGTGTCGTGACATGTGCAAGAGATAACGACAACAATGCAAATAGTTGAAAAAGAGGGAAGCC
>monoID2135
TGAAAATTTATAATTATGTTAAATTTGAGCGTAACTTTTATGTGATCGTTTAGCACTTAAATACTGAGAATTTTATGTTATATAAAAATTTCGATTTACGGTCAAAATTTTAAAATGTATTTC
>monoID2136
AGATGGACGTCCATTAGAAGTCCATGAAACCTCCATAGCTCCATGGGATTTTACTTCCATCATGGAAGTC
>monoID2137
CAGTTCATCAACAACCACCCCTACATCTACTAGTTCATCGACGACTATGTCAACGTCCAC
>monoID2138
TTAGCCTGACTTTACTCTCGTATACTCGCATCTTTTTAGCCTACGACTGAGCATTTGAAACACATGTTTTTT
>monoID2139
AATTGTCACTGTGTCCGATTGTTACACTGTATCCGTTTCTTACGTGTGTCCGTTTCTTACTGTGTCC
>monoID2140
GATGCAGATCAACGCTTGTTTGACGCTTTTTAACGTAAAACACGAGAGATATCGCATAGACAACGATTCATTTGCAATTCTCGCTGGGTACTTCAATAGTTATGTTTCT
>monoID2141
AATTATTTCTTAAAATTTTGCATACATTTTCTGAGTAACATTGGAAAAGATAAAATTGAAAAAAATAACCCCTCTTGGAAAACAAGTCATGAAAAAATTCACTTAGAGAAGACGAGAAATCTCTCTCTTCAAAATAAATTTGTTTATAACATCTTTTCTAAGTGG
>monoID2142
AGATAGACCTCCATTAGAAATCCATCAAACCTCCATAGCTCCATGGGATTTTATTTCCATCATGGAAGTC
>monoID2143
GAGAAAAATTAATAATAAAGAAATTCTTTCGGATTAACTCTTACGAGTGAATCCCAAGAAA
>monoID2144
ATTTAATTCATCTATTTTCTATAATTAAAATGAAACTAAGTATATATTATTAAAATGAAACTAAGTATATATTATTTTATATAAATAAATAAAAGAA
>monoID2145
CACGTGAGATATCGCATAGATAACGATTCATTTGCAATTCGCGCTGGGAACTTCAATAGTTTTGTTTCTGATGCAGATCAACGCTTGTTTGACGCTTTTTAACGTAAAA
>monoID2146
GAAGGTGTTGGAGAAGGTAAAGGTTTTTAAATAAAGAATGAATAAAGTAAAGACATCAATTAAACATCAGATTAAAGTTTTTTTTTAATAATGGGCAAATATTACAATTGATATTTTGTGTCATAAAAATGAAAATTTCTTTAATAGATTATTATGTATTTTAATAAAATTTTTTAAAAATGTGAAATAAGATATAGAAAAAAGAGGAATAAAATAATATAAAAGGAAAGATCGAAGAAGTGTAGAATGGAAATAAAATTGAATAGAGATAGGAATTGAAGGTGTTGGAGAAGGTAAAAGTTTTTGAATAGAATAATACGAAAAGGAAGGAAGGAAAAGGAAGGATCAAAGAAGTTTAAAATGGAAATAAAATTGAAAGGAGAAAT
>monoID2147
CGTTTTATTTAAAATGCGCGTTAAAAAACGCAATATTTTGGTTTTTACTGCAGATTAACGCTTGTTCAATGCTTTTTAACGTAATACAAGTGAAATATTGCATAGATAA
>monoID2148
AGCACATAAATAAGAGAATATTTTGGGACTATAATCAATTTAATAATTGCTTTTTTACTGGTACTTTACTCTTGTACCGAAAAGTGGGGTGCTCACTTCAGGGTCGATTTTTTGATCAAGGGGTTGAGCACAAAAATCTCGTCTTGCATATTTCGAA
>monoID2149
CATAGCTTTCGATATCTCTTTGTTGCTTTTCGTAACGCTAGATTCGAGTTTTTCTAGCTCATCCTGCAGTGACATGATATTATTGGACAGCGACTTTGGATCTTCCTGTGGACTTTTTTCCTCCCCTTGAGTATTTTG
>monoID2150
TTTTCCTCTATCTTCCTTCCTTTCCCTCATCTCTCTTTCCCCTTCTTTACCTCTCTTCTTCCTCTTTACCTTCCTTATTCCCTCCTTTACTTCCTTTCCTATCCTTCCTCTCTTTTCTCTATTCTATCTAATC
>monoID2151
GACGGGAAAATCACTACAAACAACTACAAACGATTCTAAAAAAAGCCTGTCAAGCGGATTGGAGGTATCTCGAAAATTGACAAAGTTACAATATTTGTTTATGTAAAAATTTGTAACTTTTAAACGGTTCAACTACAAAC
>monoID2152
AATAATATATTTATGGAATAAAATGAATTGAAATACAAAATAGATTTAAAAAAATTTAAATTCTAATTGATTATGACATTACTAAATTATTTTTTCAATTTAATTAAATTAATATATGAAATGTTCTTATGCATAATTTTG
>monoID2153
AAAATCGGAGAGTGAAAATCAGTTAAAATGTCGAAATAACTTATTATAGATTAATGTTTTAGAATTGTGCTTACATAAAACTGTTCGGGGTGGCTTTTCAGAGATTGAGGGTGAAACAATAAATTGGATTTGTCAAAAATAGCGAGCAAC
>monoID2154
TATATTTATATAAATTTATAATTATGTTAAATTTGAGCATTACTTTTATGTGATCGTTTAGGCAATTAAATACTAAGAATTTTATGTTATATAAATATTTAGATTAACGATCAAAATTTTGAAG
>monoID2155
ATTTGAAATGCGCGTTAAATAACGCAATATTTTGGTTTTTACTGCAGATCAACGCTTGTTCAATGCTTATTAACGTAATACACGTGAAATATCGCATAGAGAACGTTTA
>monoID2156
TTTTTATCATTGCATATTTTATATATAATTAAATATTTTAAACTAAAATATTTAAATAAGACGAAATAGAATTAATTCTTAGCAAATAAATAACTAATTAATAAAAAAAATGAGATACACTTTATTAGAAAATTAGA
>monoID2157
ATGTATTTGAATAAAATACATAAATACTTAAAAAAATTTTAATTAAATTTTTATGTAATTAAGTTAAATATATATACATATTTAAAGTTTAAATATTTT
>monoID2158
GCTCTTTCGATTGGGTCCGCGACTCTCTTTATTTCCCGCAGGATACAATCGA
>monoID2159
CACGTGTTTTACGTTAAAAAGCGTCGAACAAGCGTTGATCTGCATCAGAAACGTAACTATTGAAGTTCCCAGCGCGAATTGCAAACGAATCGCTATCTATGCGATATCT
>monoID2160
CCTCGCGTCCGCATTCGCATGTTTCCTTGCACAGAGACGAGGAATTCTCGTAAATCATGGAGAAAACTTGGAGCTGGACACTCCGAAATATTTGAAACTTCG
>monoID2161
TAGACTTAATTTATAATGATAAAATAAATAAATATAAGTTGTTCTAATACCTGTAATATTTTTAATTACACAAATTGAGTCTTCAAGGTATTTCGCTTTCATAAAACTGAATTTAAATCATAAATTATTACTTCATCTTTAATATAATGAATATTCCGATATAAACGTT
>monoID2162
GCAGATCAACGCTTGTTCGACGCATTTTAACGTAAAACACGTGAGATATCGCATAGATAACGATTCATTTGCAATTCGCGCTGGGAACTTCAATAGTTCTTTTCTGAT
>monoID2163
TCACAACACACATATACAGTACTATAACAACAAAGAAAAACGATAAAGAAAACTCTATTATAGTATACACCAAAAGAAAAAATATTTTAAAACAAAATAGCTTACTTATATTGATATCACATATCTTATATTGATA
>monoID2164
AATATTTAAAAAACATTTTTTAAAAATATTAATTTAACATTTATTAAACATTAATTT
>monoID2165
TTTAAACTTTACAGGTATCTTCCCAATGTTACTCAGAAGATGCATGCAAAGTATTAAGAAACAATCCCACTTAGAAAAAATGTTATAAACAAATTAATTTTGAAGAGAGAGACTTCTTGTTTTCTTCTAAGTGAATTTTTTCACAACTTGTTTTCCAAGAGGGGTTATTTT
>monoID2166
TTTCTTTCCGCAGGATACAATCGAGCTCTCTTCGATTGGGTCCGCAACTCTCTT
>monoID2167
GTAGGCTAAAAAGATGCGAGTATACGAGAGTAAAGTCAGGCTAAAAAAAACATGTGTTTCAAATGCTCAGTC
>monoID2168
TACTTTAAAAATCTTTACTTTCTCCAACACCTTCAATTCATTTCTACTTTTAATTTTATTTCCATTTTAAACTTCTTTGATCCTTCCTTCTTCCTTCTTTCCTTTTCGTATTATTCTATTCAAAAACCTTTACCTTCTCCAACACCTTCAATTCCTATCTCTATTCAATTTTATTTCCATTCTACACTCCTTCGATCTTCTTTTTTTATATTATTTTATTCCTTTTTTTCTATATCATTTCACATTTTTAAAAAATTTTACTAAAATACATAATATTCTATTACAAAAATTTTCATTTTTATGACACAAAATATCAATATAATGTAATATTTGCCCATTATTAAAAAAAACTCTTAATCTGATGTTTAATTGATGTCTTTACTTTATTCA
>monoID2169
CGCAACTCGCGCAACTCGCGCAACTCGCGCAACTCGCGCAACTCGTGCAACCA
>monoID2170
TTAGAAAATTTAGAATATTTTAGAATTCACATGTATGAAAAATTATAAGAAAAATGTAAGCTTTCTGAATATTTCTGAAAAATTTCCAATTTACATAAAATTGAAAAAAATTTTCATTAGGTATTTTAAAAA
>monoID2171
AGAAGAAAGAGAAATTTATAAGTATTTATCAAGAAAAATCAACCGGCAGGGATTCGTTTAGGGAAAGGCAAAAATCAAAATTTTCTAACACTTT
>monoID2172
ATTAGAAAAATTATAATTTAAAGATTGAATATCAGATTTTGTACGCTATCTAAAATCTTCTAATTATATTATATCTTAATCAATGATTTTTTGAGATAAAATTATATTATCTATAATATATTT
>monoID2173
CTCTTTATTTCCCGCAGGATACAATCGAGCTCTTTCGATTGGGTCCGCGA
>monoID2174
AAATTTATTTTAAATATTTTTACATTTTCTTTATATAAATTATTATCGAAGAATCATTATAAAAAATATTTAATATAAAATGTTGAATTATATATAATAATAAATTGCTTCATAAAA
>monoID2175
GGATGAGCAGAACTTTTGTTCTATCTTCCCATTGCCTGTACTTCTCGAATACAGATCGGGAGAAAGA
>monoID2176
ATCGCTATCTATGCGATATCTCACGTGTTTTACGTTAAAATGCGTCAAACAAGCGTTGATCTGCATCAGAAACGTAACTATTGAAGTTCCCAGCGCGAATTGCAAACGA
>monoID2177
CACACACAAACACACCATACACACACACACACACACACTCCACTAGAAAGGTTTGGAATCTTTAAATACTGTAGAATTGACAAACCACGGGGTCCTTATCCTTGTGGTATGTAAATACACACACACACCACACA
>monoID2178
GAGGGGAAAGTGGAAAAGAAGAGGAGGGAAAGGTGGAAAAAATAGGAGAGAGTAAAGGTGGAAAAAAGGAGGGAAGAGAGATTGAAAGGAGGAGAAAGAGTGAGAAAAGCTTCAAGGGAGG
>monoID2179
AACAATTGATAAATTGATGTTATATTAAATCATATTGATTTGATACATGTATATAGAAAGAAAGTTATATGTCACATTTAATTCTTATTATTGATTTTTGGAATTTTCTAAATTTAATATGTAATTTAATATTTAATAAGATTAAGTAATTTTTATTTTTTTTTCTTTTATGATAAATTG
>monoID2180
ACAATCCAAGAGAGGTTCGATAACTTCTCTCTCCAAGGATTTTTGGATCTCTGG
>monoID2181
GATTCATTTGCAATTCGCGCTGGGAACTTCAATAGTTTCGTTTCTGATGCAGATCAACGCTTGTTTGACGCTTTTTAACGTAAAACACGTGAGATATCGCATAGATAAC
>monoID2182
CGTGTTTTACGTTAAAAAGCGTCAAACAAGCGTTGATCTGCATCAGAAACATAACTATTGAAGTTCCCAGCGCGAATTGCAAATGAATCGTTATCTATGCGATATCTCA
>monoID2183
GATAACGATTCATTTGCAATTCGCGCTGGGAACTTCAATAGTTTCGTTTCTGATGCAGATCAACGCTTGTTTGACGCTTTTTAACGTAAAACACGTGAGATATCGCATA
>monoID2184
TTTGCAATTCGCGCTGGGAACTTCAATAGTTATGTTTCTGATGCAGATCAACGCTTGTTTGACGCTTTTTAACGTAAAACACGTGAGATATCGCATAGATAACGATTCA
>monoID2185
AGATATCGCATAGATAGCGATTCGTTTGCAATTCGCGCTGGGAACTTCAATAGTTATGTTTCTGATGCAGATCAACGCTTGTTCGACGCTTTTTAACGTAAAACACGTG
>monoID2186
AAATTAGCAATTAATTTAATAAAATGATTTTTAAATTTAAAAAATAATTCATTTATTATAAGAAATAGTTTATTTAATAAAGAAAATATTTATTAAATTGAATATTCTTTTTAT
>monoID2187
GATTATTGCAAATAATCTAATTATGGAATTAATAATCATTTCATAAAAAACTATTGGGGAAT
>monoID2188
AAATTGTTTGGATTAATATGATTAATACATGTTATCATATCTCAATTAAAAATACACTTACGTATATCTAGAACGACTAAAAAAATACTAGTCACTTGTCT
>monoID2189
ATCAACGCTTGTTTGACGCTTTTTAACGTAAAACACGTGAGATATCGCATAGATAGCGATTCGTTTGCAATTCGCGCTGGGAACTTCAATAGTTTCGTTTCTGATGCAG
>monoID2190
TCGTTTTATATTGTACTTATAGAGTATCTGTGATTTTTTTCAAGTCCCTGTGCTTATGCGTACGTCGTGGGTGCTAAATTGTTTAAAAATAATTTCTATTTTTTTAATGAAAAATGAGTGCCGTCCCCGTGCAAATCACATTGCCA
>monoID2191
CTTCATTAATCAAAGTCCCCGCGGCGTGTTGCTTCGCTTTCAAGCGACATTATCAAAGTCCCCCGCGGCGTGTTGCTTTCGCTTTCAAA
>monoID2192
AGAATAGTTGCGAATTCAATCGAAAGAGAGCTCGATCGAATCCAGCAGAAATTAA
>monoID2193
ATATATTAATTATATAAAATGATAATCATTTAAAAAAATGAAATAAATTTATTTTCATTAAAAAAAATATATTTTTACGTAAAAATATTTTTTTAGACAATGACACTTTATATATGT
>monoID2194
ACTCTCTTTACTTTCTGCAGGATACAATCGAACTCTCTTTCGATTGGGTCCGCAACTCTTTTTACTTTCTGCAGGATACAATCGATCTCTTTCGATTGGGTCCGCAACTCTCTTTACTTTCTGCAGGATACAATCGAGCGCTTTCGATTGGGTCCGCA
>monoID2195
TTCCCTTCTCCCACTATCCTCCTCACCATTTAATCACTCCTACCTCTCTTTTTCTACCTCTACATTCCTCATCCCACCATCCTCTCCGTTCCTCCTTTTCCTCCTCTCTCCTCACACTCTTCCCTCTACCTCTCTCTCCTTTCTTTCTAATCC
>monoID2196
AAAATGGACATTAAAGACATCTTATGTTCATTTTTATCAATGTAGATTAACTTTAATTTTGGTTCAACTTCTCTTTATCTTTTTTAGTTCTAAGAATTAAAAAGACATAAAGAAAAAGTTGAATCAATATAAAAGTTAATCTATATGGTG
>monoID2197
CTGTACCACATTCAGGAAGTGGTGTATCTCCTCCAAGTTATGGAAATCCACAGGAAAATCAGAACAGGCCTTATGGCCAAC
>monoID2198
TATATTGTAATTATATTTTATAATGTGATTTAAATTAAAATGATAAAAAGACAAATTATTTATATTT
>monoID2199
GAGAACGTTTAATTTGAAATGCGCGTTAAAGAACGCAATATTTTGGTTTTTACTGCAGATCAACGCTTGTTCAATGCTTTTTAACATAATACAAGTGAAATATCGCATA
>monoID2200
CGTTAAAAAGCGTCGAACAAGCGTTGATCTGCATCAGAAACGAAACTATTGAAGTTCCCAGCGCGAATTGCAAATGAATCGTTATCTATGCGATATCTCACGTGTTTTA
>monoID2201
ACGTGTTTTACGTTAAAAAGCGTCGAACAAGCGTTGATCTGCATCAGAAACGTAACTATTGAAGTTCCCAGCGCGAATTGCAAACGAATCGCTATCTATGCGATATCTC
>monoID2202
AAACAATTTCTTTCCTAAATAAAATCTTTTTAGACCATTAAGGGCTATGTACTCTTTGAAGTGACGCC
>monoID2203
ATAACGATTCATTTGCAATTCGCGCTGGGAACTTCAATAGTTACGTTTCTGATGCAGATCAACGCTTGTTCGACGCTTTTTAACGTAAAACACGTGAGATATCGCATAG
>monoID2204
AAATGTTAAATAAACATTTTAAAAATGTTTATTAAAATATTTATTAATTAAATAATTAATAAAAAATTAATATTAAAT
>monoID2205
TATATAAAAATTTTAGGTTATCGATCAAAATTTTGAAATGTAATTATAGAAATTTATAATAATTTAAATTTGGGCGTAACTTTTATGTGATCGTTTAGGAACTTAAATACGAAAATTTTATGT
>monoID2206
GGAACTTCAATAGTTATGTTTCTGATGCAGATCAACGCTTGTTCGACGCTTTTTAACGTAAAACACGTGAGATATCGCATAGATAACGATTCATTTGCAATTCGCGCTG
>monoID2207
AGATGGACCTCCATTAGAAGTCCATTAAACCTCCATAGCTCCATGGGATTTTACTTCCATCATGGAAGTC
>monoID2208
CGCCCGTGCGAAAGCAACACGCCGCGACTCGACTTTGCGTGATCGAGTACGCCGGAGGCGA
>monoID2209
AGAAAGTAAAAGAGTTGCGGATTCAATCAAAAGAGAGTTCGATTGTATCCTGCAGAAAGTAAAGAGAGTTGCGGATTCAATCGAAAGAGAGTTCGATTGTATCCTGC
>monoID2210
CATCCACCAAGGCTCCATGAACCCTCTATTAATGATCCACGTAACGTCCGTTTGA
>monoID2211
AAATTGCTAAATTATAAAAAATAAAATTTATATTTGAATAAATATTGACTGTATTGAAGAAATTATTTCCTACAAATTATGAATGATTTACTTAATAGAAAAATTACTTTTGTAAAATTAAATAAATGAAATTTAATATTATTGAA
>monoID2212
CATAGATAACGATTCATTTGCAATTCGCGCTGGGAACTTCAATAGTTATGTTTCTGATGAAGATCCACGCTTGTTCGACGCATTTTAACGTAAAACACGTGAGATATCG
>monoID2213
TATAAAGCGGCAATTTTGATTGATAAAATAAATACCAACGGCGTTTATTCGACGGTACTGG
>monoID2214
AATAATAATATTCACTACAATCAAAAACTATTGAGAAGTAATTATTGCAAATAATCTGATTATGGAATCAATAATAATTACATAAAAGAACTATTGGAAATGATTATTGCAAGTAATCTCATTATGA
>monoID2215
ATAAAAAAAAAAATTAAAAATTTAAAAAAAAAATTAAAAAATTAAAAAATTAATTAAAATTAAATAAAAATTAATTA
>monoID2216
ATCTAAATATTATTTCAACGTGTCATTAGAAGCCGGACTATCGGCGCTTATCTTTACTAAGAAAGATACCTTGCAAGATTAGACATGCCACTGGGCGACAACCGCACACGAAAAAGAGCTCACGTAAACAA
>monoID2217
GGGAACTTCAATAGTTACGTTTCTGATGCAGATCAACGCTTGTTCGACGCTTTTTAACGTAAAACACGTGAGATATCGCATAGATAACGATTCATTTGCAATTCGCGCT
>monoID2218
AACATTTTTTAAAAACATTAATTTAATATTTATTTAACATTAATTTAATATTTATTTCACATTAATTTTTTATTTAAAAA
>monoID2219
ATCTATGCGATATCTCACGTGTTTTACGTTAAAAAGCGTCAAACAAGCGTTGATCTGCATCAGAAACGAAACTATTGAAGTTCCCAGCGCGAATTGCAAATGAATCGTT
>monoID2220
ACAAGAATTTTATGTTATATAAAAAATTTAGATTAACGATCAAAATTTTGACTGTATTTCTGAAAATTTATAATTATGTTAAATTTGAGCATTACTTTTATGTGTCGTTTAGGCACTGAAAT
>monoID2221
ATAAAAGAACTATTGAGCAGTGATTATTGCAAATAATCTGATTATGGAATCAATAATTATTCC
>monoID2222
TGCAGATCAACGCTTGTTCAATGCTTTTTAACGTAATACAAGTGAAATATCGCATAGAGAACGTTTAATTTAAAATGCGCGTTGAAAAACGCAATATTTTGGTTTTTAC
>monoID2223
AAATATTTTTATAATATTAAATAAAAAATAAAAATTTATCATAAATATAAATAAAAATATTTATAAATTATTTATTAAAATATTATTATAAATATTATTTAATAGTTAACAT
>monoID2224
GTGGATATCCTCCATAGATATTCGATGGACATGGATATGTGGACAACACGTGGATATCCA
>monoID2225
ACTATTGATAAGTAGTTCCTATTGGGATTCCAATAGTAACTATTGAGACTTAACGAATAACTATTAGGTCCAAATAGTAACTATTAGAGATTTT
>monoID2226
CATTTAATAAATAAATTACAATATTAATAAAATTTTTTTAAATCAATGTATACAAAAATTTGATTTAATGAAAATAATATTTATCAATTAAATTAACAAATGAATTTAATCTAATACTATACAAATAAATAAATTATTATTTA
>monoID2227
TTAAACAATATAATAATAAGAATAAAAATGTTTAATTACACATTAATCTAATTTTTTCTTTGT
>monoID2228
ATTCTCTTCGTTTATTTTCCTCATACGATGGATCCATGAACATGAGGTGCAAAGCGCGTCGTCCTAATATTGAAA
>monoID2229
ACTACGCCTACATCCACCAGTTCATCAACGACCACGCCAACATCCACCAGTTCGTCAACG
>monoID2230
AGATACAATATTATAGATGAATATCTGGCTGCTATTCGGCTTTAGTATTAATATTATCCAGATAATAATTCTATAATTTTATATAATTTTTAAAAAATTAAAATAATATGGAAGAAAAATAAATGCAATATTCCC
>monoID2231
AAATGTAGTGATTATTAATTCCATAATCAGATTATTTACAATAATCATTATCCAACAGTTCTCTTATGAAATGATTATTGATTTAATAATCAGATTATTTGCAATAATCACTGCTTAATAGTTTTT
>monoID2232
ATAGATAACGATTCATTTGCAATTCGCGCTGGGAACTTCAATAGTTTCGTTTCTGATGCAGATCCACGCTTGTTTGACGCTTTTTAACGTAAAACACGTGAGATATCGC
>monoID2233
AGATAGACCTCCATTAGAAGTCCATGAAACCTCCATAGCTCCATGGGATTTTACTTCCATCATGGAAGTC
>monoID2234
ATTTTATTTTTTAAGTAAGTACAGCAGCTATTTCAAAGAGCAATGTATTCTATTTATAATTAGCATTAGTTAAAGATTTCATACATTTTTTGTAAAATCATATTTAGGTTTACTATTTTTTAAT
>monoID2235
AATAAACAAATCTTATAACGTATATTAATATACGTTTAAAAATTGTAATAAATTTACGTTGTTTTAACGTTTTTTGTTGGTATAAGTATAAT
>monoID2236
ATTGTACACTTGAGTGGCCGGCGGAGGATTGTACACTTGAGCGGCCGGCGGAGGATTGTACACTTGGGTGGCCGGCGGAGG
>monoID2237
GTTTAAAAATTATTTAAAATTAATTAAAACTTTTATTTAACAATAATTAATATTAAAATAATGATTTTAAGAAATACTTATAACATTTATTTAACATTAATATTATATTTAATTTATGTTAATTTTATTAAAGAAACGTTT
>monoID2238
TTAACATAATACACGTGAGATATCGCATAGATAACGTTTTATTTGTATTTCGCGCTGAAGAACGCAATATTTTGGTTTTTACTGCTGATCAACGCTTGTTCAACGCGTATTAACGTAATACACTTGAGATATCGCATAAATAACGTTTAATTTGCAATGAGCGTTGAATAACGCAATAGTTTGGTTTTTACTGCAGATCAACGCTTGTTCAACGCTTTTTAACGTAAAACACGTGAGATATCGCATAGATAACGATTCATTTTAATTCGCATTAGAGAACGCAATATTTTGTTTTTACAGTAGATCAACGCTTGTTCGACGCTTT
>monoID2239
CTGGGAAATTCAATAGTAACGTTTCTGATGCAGATCAACGCTTGTTTGAAGCATTTTAACGTAAAACACGTGAGATATCGCATAGATAGCGATTCGTTTGCAATTCGCG
>monoID2240
CAGATCAACGCTTGTTCGACGCTTTTTAACGTAAAACACGTGAGATATCGCATAGATAACGATTCGTTTGCAATTCGCGCTGGGAACTTCAATAGTTTCGTTTCTGATG
>monoID2241
ATCGCTATCTATGCGATATCTCACGTGTTTTACGTTAAAATGCTTCAAACAAGCGTTGATCTGCATCAGAAACGTAACTATTGAAGTTCCCAGCGCGAATTGCAAACGA
>monoID2242
ACAATACAATATCATTCAGAAAAATACAATATGTTTAAAATAAAGAATAATGTAAACTATAACATATAATGAAATAATTAAATTGAATTTACATTACAAAAAGAAAGTGAACAGATGTGACATTTTTAATAATACATTATACTTTAGAAAAGTATAATATTTTTAAAATAAATGATAACGTAAAATATAACATATAATGAAGTGATTAAATTAATTTACGTGTACATTCAAAATAAATAAACAGACAAGACATAGTAA
>monoID2243
TGTTACATAACTGAGAGAGCACATGAAAAGAACAATGTTATATATAAATGTTATGTGGATAAGACGTAAATATTATATAAATTTGAGAGCACTTTAAAAGAACAAAATTATATTTCTT
>monoID2244
AGATAAAGATTTTAAAATAAAATAAAATGAAAAAGAAGATAGGAAGTAAAGAGGAAGAATCGAAGGACTGTAGAATAGAAATAAAATTGAAAAGAGAAAGTAATTAAATGTGTTAGAGAAGTAAAGATTTTTTAATAAAATAAAAGAAAAAGGATGAAAGGATGGAAGAAGGATCAAAGGAGTTTAGAATAGAAATAAAATTGAAAGGAGGAAGGTGTTGAAGA
>monoID2245
ATTAATAAAATTGTTAATTCAATGCAAATATTATCGCTATTACTTTTATTAAACTAGTAACTATGATTATTAGTGCATGAATTAACAATTTTATTAATTTAAAAACGTTATAAA
>monoID2246
AGATAACGATTCATTTGCAATTCGCGCTGGGAACTTCAATAGTTACGTTTCTGATGCAGATCAACGCTTGTTTGACGCTTTTTAACGTAAAACACGTGAGATATCGCAT
>monoID2247
ATCAATTGCACTCTTAATACGTTCCAGCTTTTATTTAAAAATCTGTATCTTTTCCACTTTCTTTAATACCTTTCTACTGTCTATTTTTTTTTATATTTTCACTCTCACAATTCTTCCTCCTTTATTATTACATTATTTCATTCCTCTTTGTTACTCTACTTTCATTGCACATTTTTTAAAATCTTTATTAAAAGAGATAATGTTCGATTAAAGAAATTTTCATTACTATAACACAAAATCTCAAAATATGATATAATATTTACCCATTATTAAAAAATAATCTTTGCG
>monoID2248
AAAGAGAGTTCGATTGTATCCTGCAGAAAGAAAAAGAGAGTTGCGGACTCAATCG
>monoID2249
TAAAACACTGTAAGAAAAAATATTTTAAAATATTACATTAAATTTTTTTAAAACAGTTATATATATTTTAAATAATAATACAATTTTTAT
>monoID2250
TTAGCCTGACTTTACTCTCGTATACTCGCATCTTTTTAGCCTACGATTGAGCATTTGAAACACATGTTTTT
>monoID2251
ACTCCGAAGAGTACCTAGCCTCTTAAAGGTCTAAAAAGATTCAGAATTTAAGAGGGAAATGTCTGGCGTC
>monoID2252
AACTATTGAAGTTCACAGCGCGAATTGCAAATGAATCGTTATCTATGCGATATCTCACGTGTTTTACGTTAAAAAGCGTCAAACAAGCGTTGATCTTCATCAGAAACGA
>monoID2253
AATAAACTATCACGACACTTGAACGAAAAGTGTCGTGCTGATCATTTAACGCAGTTCCAGAGACAGTTCTTGCCAGTTTTAGCAAAGTTCTATGCTGTAAAATCATTAACGAAAATAGTTCTGGCAATTGCAATTTTTAAATAATTTTTTAATA
>monoID2254
ATCTATGCGATATCTCACGTGTTTTACGTTAAAAAGCGTCAAACAAGCGTTGATCTGCATCAGAAACGAAACTATTGAAGTTCCCAGCGCGAATTGCAAACGAATCGCT
>monoID2255
AAATTTTTTATAAGGCACAAATTTACATACAATCAGTTAAATAAACGATCACATAAAAGATATGCCCAAATTTAAAATAATTATAAATTTATAAAATTACACATCAAAATTTTGACCGACAAACG
>monoID2256
ATAATAATATACGTTTAAAAATTGTAATAAATTTACATTGTTTTAACGTTTCTTGTTGGTATAAGTATAATAATAAACGAATCTTATATCGT
>monoID2257
TTAACGTAAAACACGTGAGATATCGCATAGATAACGATTCGTTTGCAATTCGCGCTGGGAACTTCAATAGTTACGTTTCTGATGCAGATCCACGCTTGTTTGACGCTTT
>monoID2258
TTATTTCAAAGAGCAATATATTCTTTTTATAATAGGCGAAATGTAAAATTTTACACATTTTTTAGAAAAAATACATTTAGGTTCTATTAAATTTAAATATTTATTTTTAAGTATATACAAAAG
>monoID2259
TATTAAATAAATTTCTAAATATATAAAAAATTTCATTTATTATAAATCTTATTACAAATAAATATGTAAAATAAGGTATACTTAAACGTTTATTAAATATAATTTATAATAAATATTAAAATAAATAAACAGTTTCAATGTTAAAAATA
>monoID2260
GTTTCTGATGCAGATCAACGCTTGTTCGACGCATTTTAACGTAAAACACGTGAGATATCGCATAGATAACGATTCATTTGCAATTCGCGCAGGGAACTTCAATAGTTTC
>monoID2261
TCCGCAATTACGTACAGAAATCCTGTCCGTTTCTATCCGCATCGTATCCGTCGTCATTTCTATCTGTATCTG
>monoID2262
AGATGCAGATAGAAATGCGACATACAATGCGAATAGAAACGGATAGGATTCGTGCACGTAATCGCGGACAGATGCAAACAGAAATCGCGACGGATAAGATGCAGACAGAAACAGATAGAATTTGTTTACGCAATCGCGGAC
>monoID2263
AAATTTTGCATACAACTTCTGTATAACATTGGGAAGATATCTGTAAAGTTTAAAAAAATAACCCTTCTTAGAAAACAAGTTATGAAAAAATTCACTTAGAAGAAAACGAAAAGTATGTATCTTCAAAATTAATTTATTTATAACATCTTTTCTAAGTGAAATTATTTCTTA
>monoID2264
ATTTTTATAACAAAAAACCTCAAAATACGATGTGATATTCTTCGTCTTATATAAATCTTTCTAATTTCTATTTTTTACTTAATTTATAATCTCTCAATTGTTCTTCTTCCTTTTTACATTATATATTCCTCTTCATTTATTACTTTTATTACACATATTTTAAAATCTTTACTAAAAATATAATGTTGTTTAAAAATTTTC
>monoID2265
GTTTAGGTACCTAAATACTAAGAATTTTATGTTATATAAAAATTTTAGATTAACGATCAAAATTTTGAAATATATTTATATAAATTTATAATAATGTTAAATTTGGATGTAACTTTTATGTGATC
>monoID2266
ATTTTTTAAATATTTATTTAACATTATTTAATATTTATTTTTTATTAATTATTTAATTTAAAAAATGTTTTCAGTAAAC
>monoID2267
TCTTTCGATTGAGTCCGCGACTCTCTTTATTTCCCGCAGGATACAATCGAGT
>monoID2268
GTCGAGGATCTCGGACGTGATTGGTCGAGAATGCTCGGCCGGTGATGCTGACGAGAATGCTC
>monoID2269
TTAAAAAACGTTTCAACAATGTTGTTCCAAATATTTTTTCAATGTTCTTATGTAATATTATAAATATGTTTTTAAAACATTATTAAATAATGTAATATATCCAAATGT
>monoID2270
GTATAACAAACACATAAAATAATAGTATACATACAAAAAAAGACTAAAAATTAAATTATAATAAAAATAAAATATTAATATTAATAAAATTAAATAATTTTTTACTTATGTAAAATAAATATTATATTACAATGAAATAAACAA
>monoID2271
GAAACGGACAGGATGCGTATACGCATTTGCAGACAGAAACGGACAGATGCGTATACGTATTTGCAGACAGAAACGGACAGGATGCGTATACGCATTTGCAGACA
>monoID2272
AGTTTCTTTTCTTACTTCTTCTCTCATTCGGATTGAATTGAATACTTCAATTCGATTCTGAAA
>monoID2273
TTTACTCTTGTCCGAAGTATCTTCGAGCATTCTGACAAATCGATTCTTCAGTTTGTCCTTCTCTTCGGACGATGA
>monoID2274
ATCATTGCCATCATTGCAATCATTGCCATCATATCCATCTCATTGCCATTCATTTCCATTATTTCCATTATTGCCATTATTTCCATCAATGCCATTCCATTGCC
>monoID2275
GAAACAGGAAGTGGCTTTTTTTCGCCGGAAACAGGAAATGGCGTTTTTTCGCCG
>monoID2276
GCCCAGTTACAGCCCGTATAGGGCCCAGTTTGGTTTAGATTTTTCTCCCAAGACACTCATACTTAGGCTT
>monoID2277
GTATATTTTATAAAGTTATTGTTGAGAAGCAAAAGAAAACGTAAAAATCATAAATATGATCAGAGTAAAAAAAAAATCTTAATAGAAATTTTATTTCATTAAAAATACAAATAAAATATGTTAACAAAAATTCTCAATTTTTAACAGTCCAATTTTAAATTTAAAATCTTCGAGGAATTTCTACGAA
>monoID2278
AATTAACTTTAATCTCGGTTTAACTTACTTTTTACTTTTTTTTTAGTTGTAAGAATTAGAAAAAGATAAAGAGTACGTTAAACTGAGATAATCGAAATATAAAGAATTAATGTA
>monoID2279
ACTCCGAAGAGTACCTAGCCTCTTAAAGGTCTAAAAAGATTCAGATTTAAGAAGGGAAATGTCTGGCGTC
>monoID2280
ATTCTTCCGGATCTCCTCTTGTGAGTAAATCCCAAGAAGAAGGAAATTTAGTGAAAAAG
>monoID2281
CATAGTTGAATAATAGAGTGTAGTTATTTCAAAAATTATATTATTGTTAATTTATTAAAATCATGATTATTATACAAAGGATCATTAGTTAATAATGTAAATTACATAAAAAATTCGAATATAGTTAAATATAGTTT
>monoID2282
CGGTGGCGGTGGATCGGTGGTGGTGGTGGACACGGTGGACTCGGGGGCGGCGGTGGTCACGGCGGACTCGGAGGTGGCGGTGGACACGGCGGACTCGG
>monoID2283
CGAATTGCAAACGAATCGCTATCTATGCGATATCTCACGTGTTTTACGTTAAAAAGCGTCAAACAAGCGTTGATCTGCATCAGAAACGAAACTATTGAAGTTCCCAGCG
>monoID2284
TGAATCTTGATGACCTCAAGAATAAAGTACTTTTTTCCCTTAGCAGAATCGAACGACACTATTTTTACTCAATGCGTAATAATTTGTACTACCAAAATGTGCAATTTAAGAATTTGTACCCTTGCCATTTTTCTCAAAACCACCCC
>monoID2285
ACACGTGGATATCCAGTGGATATCTTCCGTAGATATTCGATGGATATGGATATGTGGACA
>monoID2286
TTTTACTATTTTTACAAGATGCAGAACAGTATCTGGAATAATTTATATACACATGTATAAAGTTATAGTT
>monoID2287
CCGAGTGTTGTTGGAGAAAAAATAGATTTGAAAGACGTTGCGGAACCCACAGATAAATCAAAATCGCCAAGTGTAATGGAAGAAAAACCAGACTTGAAAGAAGTCACTGCAGACAAATCAAGATCTAGCATTACAGGAGAACAAAAGGAATTGCCTGATCGTTCCAAGTCA
>monoID2288
GGAACTTCAATAGTTTTGTTTCTGATGCAGATCAACGCTTGTTTGACGCTTTTTAACGTAAAACACGTGAGATATCGCATAGATAACGATTCATTTGCAATTCGCGCTG
>monoID2289
AACCTCCATAGCTCCATGGGATTTTACTTCCATCATGGAAGTCAGATAGATCTCCATTAGAAGTCCATGA
>monoID2290
TATATATAAATTTATTATTGTATAAACAAATAAAGTAATAATCTTAATCCTTAAATATAAATTAATAACATATAAATCATAAAAAAAATATTTAATTTAATAAAGATAAATTAAAATTCTTATTACTACTAACTAAT
>monoID2291
CTCTTCAAAGCGATGTCCTTACGGACAAAATATTCTACACACTCTTTCGAGCGATGTCCTTACGGACAAAACATTTTATACA
>monoID2292
ACTCTCTTTACTTTCTGCAGGATACAATCGAGCTCTTTCGATTGAATCCGCAACTCTCTTTTACTTTCTGCAGGATACAATCGAACTCTTTCGATTGGATCCGCA
>monoID2293
TTGTATCCTGCGGGAAATAAAGAGAGTCGCGGACCCAATCGAAAGAGCTCGA
>monoID2294
GAATGGAAATAAAATTAAAAGGAGAAAGAAATTGAAGGTGTTGGAGAAGTAAAGATTTTTAAATAAAATAATATAAAAAGGAAGAAAGGAAGGAAAAAGGATCGAAGGAGTTTA
>monoID2295
CGCGAATAAAAATTAAACGTTCTCTATGCGATATCTCACTCGTATTATGTTAAAAAGCATTGAACAAGCGTTGATCTGCAGTAAAAACCAAAATATTGCATTCTACAACGCGAAATAAAAATAAAACGTTTTCTATGCGATATTTCACTTGTATTATGTTAAAAAGCATTGAACAAGCGTTGATCTGCAGTAAAAACCAAAATATTGCGTTATTTAA
>monoID2296
CGTAAAACACGTGAGATATCGCATAGATAACGATTCATTTGCAATTCGCGCTGGGAACTTCAATAGTTACGTTTCTGATGCAGATCAACGCTTGTTTGACGCTTTTTAA
>monoID2297
GCAAATGAATCGTTGTCTATGCGATATCTCTCGTGTTTTACGTTAATAAGCGTCAAACAAGCGTTGATCTGCATCAGAAACATAACTATTGAAGTTCCCAGCGCAAATT
>monoID2298
ATAACGATTCATTTGCAATTCGCGCTGGGAACTTCAATAGTTTCGTTTCTGATGCTGATCAACGCTTGTTTGACGCTTTTTAACGTAAAACACGTGAGATATCGCATAG
>monoID2299
AACTTCAATAGTTACGTTTCTGATGCAGATCAACGCTTGTTTGACGCATTTTAACGTAAAACACGTGAGATATCGCATAGATAGCGATTCGTTTGCAATTCGCGCTGGG
>monoID2300
TCTCTCTCGCACGACGCGAGGCACGGCGGGCCACCAAAGGATCGTCGTGCGACT
>monoID2301
GTCAAATACTAGTTATGTTCTTCAGTTCATATTCAGTTTTTAAATATCAGTTTCTGTATCACTCTAAAAAACTGATTAAACACTAAATGCTACCATCAGTAACTGATAAGCAATCATCAGTTTTTCACCAGTTT
>monoID2302
TTTTTAAAATATTATAAAAACGTTAAAAAAATATTTGGAACAACATTATTAAAACGTTTTTTAAATATTCGTAAATATCAAATTATTTAGGTAATGTTTTAAAAAC
>monoID2303
AAAGAATATAAAATGTTGGATAAAATAAAGGTGTTTGAATAGAATAATATGAAAAGGAAGGATGAAGAAGTATAGAATGTAAATAAAATTGTATGGAGG
>monoID2304
AAACGTTTCATTTGAAATATTTATGAATATAAGACGTTATGAAATGTTTCAATTGCAACGTTAATGAATTGTGTCATAAATATTATATATA
>monoID2305
GTTTCTGATGCAGATCAACGCTTGTTCGACGCTTTTTAACGTAAAACACGTGAGATATCGCATAGATAGCGATTCGTTTGCAATTCGCGCTGGGAACTTCAATAGTAAT
>monoID2306
TTAAATTGTTAATACAATTAATTATTAAAATAAATAAAAATTTAAATAGTTTTGAAAAAATTTTAAAATAAAAAATTCTTAATAAATTTCTT
>monoID2307
AAAGTGTTAATGTCTTACTTTTTAAGCTAACAGTTGTGATATGACTGAACCGATTATTAAATTTGGTATAAAATGTGTGATACAAAAAGTATTTCGTATACCTTTAGTTCGTCTGGTTTAGGCTTTCGGCTTCCTAAAAGTGTACGAGTAATTTTAATAGTATTACTTTTGCCACTTTCTTGTATCTTATTTATTCATTCTCTAAACTTGTGTAAAAAAATATTATGAATATGAATATGGTATTTGAATATACCTTTACTTCCTCTGGTTTAGGTTTGCCTTCGGTACATCCTAAAAATGTACGTGT
>monoID2308
AGTTATAATTAAATTTAAGATTATTTATTTTTAAGTAAATAAAGCAGTTATTTCAAAAAGTAACATATTCTTTTTATAATTAGAATAATTTAAAGATTTCATAGATTAAAAAAAAATGTTT
>monoID2309
CTTGTTTGACGCTTTTTAACGTAAAACACGTGAGATATCGCATAGATAACGATTCATTTGCAATTCGCGCTGGGAACTTCAATAGTTACGTTTCTGATGCAGATCAACG
>monoID2310
ACGCTTTTTAACGTAAAACACGTGAGATATCGCATAGATAACGATTCATTTGCAATTCGCGCTGGGAACTTCAATAGTTATGTTTCTGATGCAGATCAACGCTTGTTCG
>monoID2311
ATTGAAGTTCCCAGCGCGAATTGCAAATGAATCGTTATCTATGCGATATCTCACGTGTTTTACGTTAAAAAGCGTCAAACAAGCGTGGATCTGCATCAGAAACAAAACT
>monoID2312
CGATTGGGTCCACGACTCTCTTTATTTCCCGCAGGATACAGTCGAGCTCTTT
>monoID2313
AAACATTAATTTAATATTTATTTAACATTAATTTAATATTTAAAAAAACATTTTTTAAAAACATTAATTTAACATTTATT
>monoID2314
GCATAGATAACGATTCATTTGCAATTCGCGCTGGGAACTTCAATAGTTACGTTTCTGATGCAGATCAACGCTTGTTCGACGCTTTTTAACGTAAAACACGTGAGATATC
>monoID2315
ATCTCTTTATTTTTAATTCTTCTCTTTCTTGGGATTAACTCGTAAGAGTTAATCCGAAAGA
>monoID2316
TATCTATGCGATATCTCACGTGTTTTACGTTAAAACGCGTCGAACAAGCGTTGATCTGCATCAGAAACGAAAGTATTGAAGTTCCCAGCGCGAATTGCAAATAAATCGT
>monoID2317
CGTGAGATATCGCATAGATAACGATTCATTTGCAATTCGCGCAGGGAACTTCAATAGTTTCGTTTCTGATGCAGATCCACGCTTGTTTGACGCTTTTTAACGTAAAACA
>monoID2318
ATTATTTAAAATAATAATTTTTAAAAATATTAATTTAACATTTATTAAACATTAATTTAATATTTATTTCACATTAATTT
>monoID2319
AATCGAAAGAGAGTTCGATTGTATCCTGCAGAAAGTGAAAGGAGAGTTGCGGACCC
>monoID2320
TTCAAGATATTTGAAATCCGCAAGCGGGTGCTGTTTTGAAATTGTTTGTACCCGATTGTACCACCGCGCGTTTTGTTTGTACCCCTAAGGGGGTGATTGTACCGCAATTTCAAAATAGGGATAAGAGCAAACTTTGCCATTT
>monoID2321
AAAAACCTTTACACTGGTATTTAATTGATGTCTTAACTCTATTCATCCTTTATTTAAAAACCTTTACTTTCTCCAACACCTTCAATTCCTTTCTCCATTCAATTTTATTTCCATTCTACACTCCTTCAATCCTTCCTTTTTATATTATTCTATTTTATATTATTTTATTCTTTATTTTCTTTATCATATTCATTTTTAAAAAACTTTATTAAAAATAGATAATATTCTATTAGAGAAATTTTTATTTTTATGACACAAACATCAAAATATCATGTAATATTTGCCCATTATTAAA
>monoID2322
TAATGGAGATCTATCTGACTTCCATGATGGAAGTAAAATCCCATGGAGCTATGGAGGTTGGATGGAAGTC
>monoID2323
TAACTATTGAAGTTCCAAGCGCGAATTGCAAATGAATCGTTATCTATGCGATATCTCACGTGTTTTACGTTAAAAAGCGTCGAACAAGCGTTGATCTGCATCAGAAACA
>monoID2324
GAGAGAAGAATAGAGGAGGAGAGCTGGAAGCTATGAGAAGAAAAGATGAGAGAGGAGGGAGAACTGGGGTGGAAGAGGGAGTGGCAAGAGAGAGAAGGTGGCAGGAGGAGGAAAAGTAGTGGGAAATGGGATGAGCAAAG
>monoID2325
GATAGAATATGATAGAATATGATAGGATCGCTTACTCTTTTTCATTCAGAAAAGGATTACATTGAAAAAATAAAAATTTTGGATAGAAAACGATAGGGGTACATTTTGGACGGACA
>monoID2326
AAATGTCTGGCGTCACTCCGAAGAGTACCTAGCCTCTTAAAGGTCTAAAGAGAATATCAGATTTTAGGAGGG
>monoID2327
AGAAGTTTTAATTTTAAATGCGCGTTAAATAACGCAATATTTTGGTTTTTACTGCAGATCAACGCTTGTTCAATGCTTTTTAACGTAATACAAGTGAAATATCGCATAGAGAACGTTTCATTTGTATTCGCGTTATAGAACGCAATATTTTGTTTTTACTGCTGATCAACGCTTGTTCAATGCTTTTTAACATAATACACGTGAAATATCGCATAGAGAACGTTTTATTTAAATTCGCGTTAAATAACGCAATATTTTGCTTTTTACTGCAGATCAACGCTTGTTCAATGCTTTTTAACATAATACAAGTGAAATATCGCATAGA
>monoID2328
CGCTTGTTCGACGCTTTTTAACGTAAAACACGTGAGATATCGCATAGATAACGATTCATTTGCAATTCGCGCTGGGAACTTCAATAGTTACGTTTCTGATGCAGATCAA
>monoID2329
CTGAATTGCACGTAATTTTACGTATCATTATTTAATATTTATCTATACGACAGTTATGTAATGATGTTTAATAAATTAATATCTAAAAAAACATTAGTATTATTATTAAAATAAATAAGTCAATAATTATATAGTTAAATTATCATCCTTG
>monoID2330
TATTCAATAATTAATGTTTCATGTCTATGCAAATTTTTTTTATAATTTATTCATATGAAACAATTGATTAAATAAATATATTAATATTAATAGAATAATACTATATTT
>monoID2331
AATCTCTTTATTTTTAATTCTTTTCTTTCTTGGGATTCACTCGCAAGAGTTAATCCGAAAG
>monoID2332
CTGATATAAGTCTTTCGTTTTTCACTTTAGCGATTCGACCAATCATGATAAAAGTTAGAACTCTTCTGGGGGCTATCAGAACACAGAAATATTGGAGAAATTGGCAAAAAAAATTTTACTCAAAAATTTCGAACTTTGA
>monoID2333
CAGAAACATAACTATTGAAGTTCCCAGCGCGAATTGCAAATGAATCGTTATCTATGCGATATCTCACGTGTTTTACGTTAAAAAGCGTCGAACAAGCGTTGATCTGCAT
>monoID2334
TATTTTAAAAATCAAAGTGTACTATTTTTGTATTTTCATTGAAAAATCTTTCATTTTAACCAAGTGGTTGTATTTAAAATTAATAATTTAATAAAATATAAAATATTTAACCTAAAA
>monoID2335
TATCTATGCGATATCTCACGTGTTTTACGTTAAAAAGCGTCAAACAAGCGTGGATCTGCATCAGAAACGAAACTATTGAAGTTCCCAGCGCGAATTGCAAATGAATCGT
>monoID2336
TAATAGTAAATAATATTAATAACGAATAATAAATAACATCAATAATACAAATAACGAATAACGCGAATAACGAA
>monoID2337
AGAACAGCGAAAGTAAAGAAAATTGGAACAGTAAGGAGAGGAATGAGTCTGGACGCAAAAAACAGGAAAAGAATAAAG
>monoID2338
TTACCATACATTGCCATCATTGCATTATTATTACACCATTGCCGCCATTGCCGACATTGCCATCATTTCCATTATTGCCATCATTGCCATCA
>monoID2339
TTAATATAATAAATAAATTCAAATAAAAAAAATTTACTTTATATTACAAAAATGTTTATAAAATTTTTAATTTTTCAGATAATTCGACAAAAATTTAAGAGTGTATTTACAATATATATTATTTTAAGATAAAT
>monoID2340
ACATTTAAATTATTAACTTTCTGTTTCTATTTTAGGTTCAATATATTTTTTATAGAGGCTTTGTAACAATAAAAAAATTTTTATCGCCTATGTAGTTTCTAGAAATAATTGTAAAATTTCCTATC
>monoID2341
ACAAGAATTTTATGTTATATAAAAAATTTCGATTAACGATCAAAATTTTGAAGTGTATTTCTATAAATTTATAATTATGTTAAATTTGAACATTACTTTTATGTGATCGTTTAGGAACTTAAAT
>monoID2342
TCTACAACCCTCCGCCGGCCACCCAAGTATACAATCCTCCGCAGGCCACTCAGG
>monoID2343
ATCGTTATCTATGCGATATCTCACGTGTTTTACGTTAAAAAGCGTCAAACAAGCGTGGATCTGCATCAGAAACGAAACTATTGAAGTTCCCTGCGCGAATTGCAAATGA
>monoID2344
AGAAGATGATAGTGCGCTCTCGAAATTCCTACAGTCGGCCGAGGATTACGTTTCCGCTGAAGTCTTCCATCGTCGTAGCAGACGATTCTCAAAACCACGTAAATCTATCGACGTGACTTCGGA
>monoID2345
AATTTCTTTATCTTTAAATCCTCTTCTTTCTTGGGATTTACTCGTAAGAGTTAATCCGAAAG
>monoID2346
GACAGATATTACTAAATATCTGAATTTTTTAAAAATTTCAATATGAAAGTATTTAAAAAATTAATTTTTATATTTATATAATCAAATATTCAAAAATTTTTAAATGAATGAATATTAATTGTAAAATGATTTTTAT
>monoID2347
ACATATATGAATGAAATTTATAAAAAAAAACTAAATAAATTTTAATTAATGTAAAACCATTACGTAAGAATTCATTATATTTCACATATATAATATAATATAAATAAATGTCATATATCTTAAACATATATAAATTAAATTATTAAAT
>monoID2348
AAAAAGCGTCAAACAAGCGTTGATCTGCATCAGAAACGTAACTATTGAAGTTCCCAGCGCGAATTGCAAATGAATCGTTATCTATGCGATATCTCACGTGTTTTACGTT
>monoID2349
CGCAATAATTTGGTTTTTACTGCGGATTAACGCTTGTTTAATGCTTTTATCTTTTTAAATATAATACAAATGAAATATCGAATAGAAAACGTTTCATTTTAAATG
>monoID2350
TGTCAAAACAATATTATAATGCGATATATTACATTCAAATATTTCTGCAATATTACTGCAATATTATAATGTAATATATCGCATTTCAATAGTTCTGCAATATCACTGCAGTATTGTAATATGATATATCATATTGCAAGATTGCTGCAA
>monoID2351
AATTTACTGCGCATAGCGCAGAATATTTATTACATTTCACTGCGTAAAACGCAGAATACTTTATTTAAC
>monoID2352
ATGCGATATCTCACGTGTTTTACGTTAAAAAGCGTCAAACAAGCGTTGATCTGCATCAGAAACGAAACTATTGAAGTTCCCAGCGCGAATTGCAAATGAATCGTTATCT
>monoID2353
CTTGATTCACGAAGATCGTCAGAACGAAGAGTCGACGATAGTTCGAAATCACGTGAATCCAGGCTAGCAGATCGACGTTCAGAACGAAACTCAGAATCGCGAGTTTCTCGCGGAAGAATCTTGGAAAGGCGATCTATG
>monoID2354
CAAAAAAACTTGTTGAAGAGTCCATACTGTTTAAAATCACAGATAACCAATGAAACTGAATCTATGAAAAAAACAGAAAATGCACATAGTACACCTAACAAAGTAGATAATCCAAGTTGTAACGAAACAAGTTGTACAAACGAAAAGCCATCAAATAGCCCTCATAAGAACGTAAACTTCAAT
>monoID2355
TTCGTGCCAAAATCATATTCCTTAACTATTAAGAAATATTCAATGATGCAAAAAGATATTCG
>monoID2356
GCAAACGAATCGCTATCTATGCGATATCTCACGTGTTTTACGTTAAAAAGCGTCGAACAAGCGTCGATCTGCATCAGAAACATAACTATTGAAGTTCCCAGCGCGAATT
>monoID2357
GTAATTTTTTTATGATTATAAATTAATACTTACTTTATTAAAAAATCAATATCAAGTTATTTTTAAACTACAAACAAAAATTCTTAAACTACAAACAACTACAACGATTTAAAATGAGAAAATGAT
>monoID2358
AGAAACGTAACTATTGAATTTCCCAGCGCGAATTGCAAACGAATCGCTATCTATGCGATATCTCACGTGTTTTACGTTAAAAAGCGTCAAACAAGCGTTGATCTGCATC
>monoID2359
ACTCTCTTTACTTTCTGCAGGATACAATCGAATTTTCTTTCGATTGAATCCGCA
>monoID2360
AATAGTTCTGAATAGTAACTATTGAACTATTAACGTAATACTAGAGTTCAATAATAACTACAATTGTTAGCGAATAGTAACTATTAGAGATACGTAACTCAGTACTTCAATAATAACTACGACCATTGATG
>monoID2361
ATACTAAAATTTTATTACGCAATAATGATAAAGTCTTACAAAATAATTAAAAGAAATATTTATTAAATGCATTATTATTGGCATTAAAACAATTATTATTTTTTAAATAAAA
>monoID2362
TTGCAATAATCATTGCTCAATAGTTTTTAATGTAATGATTATTAATTCCATAATCAGATTAT
>monoID2363
GATATCTCACGTGTTTTACGTTAAAAAGCGTCAAACAAGCGTTGATCTGCATCAGAAACGTAACTATTGAAGTTCCCAGCGCGAATTGCAAATGAATCGTTATCTATGC
>monoID2364
TAATGGACATCCATCTGACTTCCATGATGGAAGTAAAATCCCATGGAGCTATGGAGGTTTCATGGACTTC
>monoID2365
AAACTGTTTTTTTTATATCCAATAACATACATATTTTTAAACTACAAACAAAAATTCTTAAACTACAAACAACTACAAACGATTTGAATTGAGATATGATGCAATTTGTGCTATAGTTATTAAATAAGTCC
>monoID2366
CAAGCGTTGATCTGCAACAGAAACGAAACTATTGAAGTTCCCAGCGCGAATTGCAAATGAATCGTTATCTATGCGATATCTCACGTGTTTTACGTTAGAAACCATCGAA
>monoID2367
TTAGGATTTTTGATAGAACTCATCGAGAACTACCCAAAACTCTAAACAAAACTATCAGAACTCTTAAAAAAATTTTGCACTCAAAAATATAAAGTCGACACACTACAATCGTCCGTAACATTTTCCTTTTCAATCCTACAGACTTTTGTCA
>monoID2368
AAAAAGAGTTCGATTGTATCCTGCAGAAAGTAAAAGAGAGTTGCGGATTCAATCG
>monoID2369
AACTTCAATAGTTTCGTTTCTGATGCAGATCAACGCTTGTTCGACGCGTTTTAACGTAAAACACGTGAGATATCGCATAGATAACGATTCATTTGCAATTTGCGCTGGGAACTTCAATAGTTTTGTTTCTGATGCAGATCAACGCTTGTTCGACGCGTTTTAACGTAAAACACGTGAGATATCGCATAGATAACGATTCATTTGCAATTCGCGCTGGGAACTTCAATAGTTTCGTTTCTGATGCAGATCAACGCTTGTTCGACACGTTTTAACGTAAAACACGTCAGATATCGCATAGATAACGATTCATTTGCAATTCGCGCTGGG
>monoID2370
TTCGACGCTTTTTAACGTAAAACACGTGAGATATCGCATAGATAACGATTCATTTGCAATTCGCGCAGGGAACTTCAATAGTTTCGTTTCTGATGCAGATCAACGCTTG
>monoID2371
TATGGCGGAGGAGTTTGTGGGGGAGGTCTGTATGGTGGCGGAGTTCTTGGTGGAGGAGTTTGTGGGGGCGGAGTATATGGTGGCGGTGTTCTTGGCGGAGGAGTTTGTGGGGGAGGTGTTCTTGGTGGAGGAGTTTGAGGAGGCGGTACGTATGGAGGCGGTGTTCTCGGTGGAGGAGTTTGTGGGGGCGGAGTATACGGTGGCGGCGTT
>monoID2372
TCGCGCTTCCGCGCATTCCCCGTCTCTCGACGACGGTTCAACAGGTGCTTGGCGCAC
>monoID2373
ATGCTGTATCGTGATTGCATCCTTTAATTGTTGAATTTCTACTGTTTGTTGCTTTAATAACTCTTGGTGTTGTAACATCTGTTCGAC
>monoID2374
GAATTAAAAAAATTATTTGTTTAAATAATTTAAATAATTAAAAAAATAATTTGATTATTCACAACAAAATATTTTATTAAATTAAAAAACATATTTTAAAACCAAAGAAGTAAATTATTGCTAACATTTCTTCAGTATTTTCTTC
>monoID2375
ATTTCTGTGTCATTATTTAAATTTATTTCGATGTTGTCATTATTAATTTCTTGTGACACT
>monoID2376
ACGTAAAAGAAGATCAGAATGGAATTCCAATAGTATAGTATTGCAATATTTTACATTAGATGAATGGCCCAATGCAAAATGCAATATTTGTGATAAACGTTTCCATGGTGGACAAATAATGCATTTAGAGAGACATTTGTCCTGTGTACATCCAGAAATAATAGAAAAAATACGAAACGAAATTAGAGGTACCTGGTTGTCCGAGTATTTCACATTTGATGAAGAACTCGTTCTAAAACCAGATGCATTATTAACGATTGCATTATCAATATATTTCACGGAATAAATCATTTAACAGACCACTTATTTATAAACATAAATTGGTAAGTAAATATTTAAAAATTCTGTATACGTACACAAAGAAATTACATATGTGTAATAATATAACAATTTATAGTTGAACCCAACAACAACGTAAGCGCTGGTGATCAACGATCAGCTGGTACACATCTACAAGCTGCAAA
>monoID2377
ATTATGAATAATTAATCAATTTTCACTTAATTAAAATAATCAACTAAAAATTAATGATAAATAATTACGATTACTTTAAATGATATTATTGAAATTATTTCAAATCG
>monoID2378
CATCAGAAACGAAACTATTGAAGTTCCCAGCGCGAATTGCAAACGAATCGCTATCTATGCGATATCTCACGTGTTTTACGTTAAAAAGCGTCGAACAAGCGTTGATCTG
>monoID2379
GCGATATCTCACGTGTTTTACGTTAAAAAGCGTCAAACAAGCGTTGATCTGCATCAGAAACATAACTATTGAAGTTCCCAGCGCGAATTGCAAATGAATCGTTATCTAT
>monoID2380
GTTAAAAAGCGTCAAACAAGCGTGGATCTGCATCAGAAACGAAACTATTGAAGTTCCCAGCGCGAATTGCAAATGAATCGTTATCTATGCGATATCTCACGTGTTTTAC
>monoID2381
GATTATTGCAAATAATCTGATTATGGAATCAATAATCACTTCAATTAAAAACTATTGGGGAAT
>monoID2382
CAAATTGCAAATAAATCGTTATCTATGCGATATCTCACGTGTTTTACGTTAAAAAACATCAAACAAGCGTTGATCTGCATCAGAAACAAAACTATTGAAGTTCCCAGCG
>monoID2383
TGTTGAAGAAAGTAAAAATTTTTAAATAGAATAATATAAAATGGAAGGAAGAAGTGAGGAAAGATCGAAGGAGTTTAGAATGAAAATAAAATTGAAAGGAAAAAAGAATTGAAGG
>monoID2384
AAGTGAAATATCGCATAGAGAACGTTTAATTTAAAATGCGCGATAAAAAACGCAATATTTTGGTTTTTACTGCAGATCAACGCTTGTTCAATGCTTTTTAACATAATAC
>monoID2385
ATTTTATAGCGATATTATATGTTAATTATGTAATATTGATAAATATAAACACATGAATATTAGACTTATCAAATTAAGAATTTATCAAAACCTGTTTTATTAAAACTTGAAAATTTATTTTGAAAAAAGTTATTGAAATATAATT
>monoID2386
CAGCGGCGCCGGCGGTGACGGCAACGCAAACGGAGGATCCGCGGAAGGAGGTAA
>monoID2387
TTATATTTATAATATATATAATTTATAATTATAATAATTTATAAAATATTTATAAGTTATAATATATAAATTATTTATATATTTATATATTTATAT
>monoID2388
TTCTATATAAAATCGTTTGTAATTGTTTGTAGTTCAAGAATTTTTGTTTGTAGTTAAAAAATAAGTATGTTATTAATTTTTAAAAAACAGTTGAAAATTATTTAATAACTACAGCACAAATGGCATCATAC
>monoID2389
ACGACGACGACGACGACGACGAGGACGACGTTGCCGCTACCGTTGTCGTGGTCGATCACTATTACCACTATCACTA
>monoID2390
AAACGAATCGCTATCTATGCGATATCTCACGTGTTTTACGTTAAAAAGCGTCAAACAAGCGTTGATCTGCATCAGAAACGATAACTATTGAAGTTCCCAGCGCGAATTGC
>monoID2391
TAATGTAATGATTATTGATTCCATAATCAGATTATTTGCAATAATCATTCCCCAATAGTTCTT
>monoID2392
ACTCTCTTTACTTTCCGCAGGATACAATCGAACTCTTTTTCGATTGGGTCCGCA
>monoID2393
TGCATGTTGTATGGATTGTGCAGGTGCATGATATACTGGCTGTGCAGATGCATGTTGCAAGGGTTGCGCAGA
>monoID2394
TGAATGTACACACTCACTAATTGAGTGTAAACACTTAATTTGCAGTGTAACACTCAAATTTTGAGTGTATACACTCAATTTTAAAAATAAACACTCAATTAT
>monoID2395
TAAATCATTTCAATGAAATGTTTCAGAAATAATTTAACTAACATTTTTAAATTTATTAAATGTGAAAGATTTCAGAAACAACTCAACTGAAAGATCTTC
>monoID2396
TATTCAATAACTTTTGAATAATAAACAAAAATCTATTTTTTATTCAACTACTTGTAAATAACAAAATAAACTACTGAAATTACTTATTATAAATAATGATTAAAGATCTTTTCGT
>monoID2397
TTTTAAAAATGTGCAATGAAAGTAGAGAAAAGAAGAGGAATGAAATAATGTAAGAAGAAAGGAGGAAGAATTGTGAGAGTATAAAATAGAAAAAAAATAGAAAGAAGAAAGGAATTAAAGAAAGTGGAGAAAGTAAAGATTATTAAATAAAGAACGAAAGAAATTAAAAATGCAATTAAACACGAATTTAAAGATTTATTTAATTAATGATGAATATCAAATCATATTTTAACATTTTATGTTCTAAGAATAAAAATTTCTTAATCGAACATTATCTCTTTTAGATACAGAT
>monoID2398
CGTTTTTTGTTGGTATAAGTATAATAATAAACAAATCTTATAACGTATATCAGTATACGTTTAAAAATTGTAATAAATTTACGTTGTTTGAA
>monoID2399
AATATTACATATATTGATATTTTCTGTCATAAAAATAAAAGATTCACTAATAAAATATATATTTAAGTAAAAAATCTTAAAAATGTGAAATAAAAATAAAGAAAAAGAGGAATAGAATAATAGGAAGGAAAGAAGGAGAAAAGATCAAAGGAGTGTAGAATGGAAATAAAATTGAAAGGAGAAAGGAATTGAAGGTGTTGGAGAAAGTTAAGATTTTTAAATAAGAAATAAATAAAATTGAACATCAATTAAACACCAGTTTAAAGGTCTTTTCTTAACAATGGGCC
>monoID2400
TTCATGGACTTCTAATGGAGGTCCATCTGACTTCTATGATGGAAGTAAAATCCCATGGAGCTATGGAGAT
>monoID2401
TTCTCAAAATCACCCTGAATCTTGATGATGTCAAGAGTAAAGTACTCTTTTCTCTTAGCAGAATCGAACGACACTATTTTTACTCGATGTTTGATAATTTGTACTACCAAAATGTGCAATTTAAGAATTTGTACCCTTGCCATTT
>monoID2402
TTTTAAAAATGTGCAATGAAAGTAGAGAAACGAAGAGGAATGAAATAATGTAAGAAGAAAGGAGGAAGAATTGTGAGAGTATAAAATAGAAAAAAAATAGAAAGAAGAAAGGAATTAAAGAGAGTGGAGAAAGTAAAGATTATTAAATAAAGAACGAAAAAAATTAAAAATGCAATTAAACACGAGTTTGAAGATTTATTTAATTAATGGTAAATATCATATCATATTTTGACATTTTGTGTTCTAGGAATAAAAATTTCTTTAATCGAACATTATCTCTTTTAGTACAGAT
>monoID2403
TCTACTTTCTCGTGATTTTAAGTCTTTAAAAAATTAAAAAGATATTGAAAATCAGCCAAAGTGTCATTTCTAATTGAATTTTGTATTATGTAATTTTTTAATATCTTTTATAAATTTATTTATTTTTCATTTAAGTTACATATCAATAAAGACGTAACTTAAAATTAAATA
>monoID2404
ATTAAATAATCTTAAGAATTTTGAATAATTTTAATATTAATATTAATTTTAAACATTATATTGATAATTTTAATCTCATTAATTAATTTTAATTTATCAATTTTAGATAATTTT
>monoID2405
CTGCATCAGAAACGAAACTATTGAAGTTCCCAGCGCGAATTGCAAATGAATCGTTATCTATGCGATATCTCACGTGTTTTACGTTAAAAAGCGTCAAACAAGCGTTGAT
>monoID2406
AAACGAAACTATTGAAGTTCCCAGCGCGAATTGCAAACGAATCGCTATCTATGCGATATCTCACGTGTTTTACGTTAAAAAGCGTCAAACAAGCGTTGATCTGCATCAG
>monoID2407
TTTGCAATTCGCGCTGGGAAATTCAATAGTTACGTTTCTGATGCAGATCAACGCTTGTTTGACGCTTTTTAACGTAAAACACGTGAGATATCGCATAGATAGCGATTCG
>monoID2408
GCTTTTTAACGTAAAACACGTGAGATATCGCATAGATAACGATTCATTTGCAATTCGCGCTGGGAACTTCAATAGTTACGTTTCTGATGCAGATCAACGCTTGTTTGAC
>monoID2409
ATATCGCATAGATAGCGATTCGTTTGCAATTCGCGCTGGGAACTTCAATAGTTACGTTTCTGATGCAGATCAACGCTTGTTCGACGCTTTTTAACGTAAAACACGTGAG
>monoID2410
GAATCGTTATCTATGCGATATCTCACGTGTTTTACGTTAAAAAGCGTCAAACAAGCGTGGATCTGCATCAGAAACAAAACTATTGAAGTTCCCAGCGCGAATTGCAAAC
>monoID2411
ACAAAAATGTTTTTAATACATTACCTAAATAATGTGATATTTTCAATGTTTAAAAAATGTTTTATTAATATGCTTAAAATATAGTTACAAAGTTTGTTACAATATT
>monoID2412
CATCAGAAACGAAACTATTGAAGTTCCCAGCGCGAATTGCAAATGAATCGTTATCTATGCGATATCTCACGTGTTTTACGTTAAAAAGCGTCAAACAAGCGTGGATCTG
>monoID2413
GAATTGCAAACGAATCGCTATCTATGCGATATCTCACGTGTTTTACGTTAAAAAGCGTCAAACAAGCGTGGATCTGCATCAGAAACAAAACTATTGAAGTTCCCAGCGC
>monoID2414
GTCTATTTACACTTTTAAGATAAGATTTCTTAAAATATATAATCCTTATTGTTCTAATAATGGCATACTAAGAATATCTATAACATCTTTCTTTTGTCATAAAATCTTCAAATGAAACTTAATGTTATATCTTTATAACAAAAAAAAACAAT
>monoID2415
ATTTCTTATATTTATTTATATATAGAATATAAGATATATAATTATAAATATAATATATATGAAAATTAATAGGCTATAATATATATAAAATTAATATACAGATAAAAATGACATCTTATAT
>monoID2416
AATTCAATAGTTACGTTTCTGATGCAGATCAACGCTTGTTTGACGCATTTTAACGTAAAACACGTGAGATATCGCATAGATAGCGATTCGTTTGCAATTCGCGCTGGGA
>monoID2417
TATTGAAGTTCCCAGCGCGAATTGCAAATGAATCGTTATCTATGCGATATCTCACGTGTTTTACGTTAAAAAGCGTCAAACAAGCGTTGATCTGCATCAGAAACGTAAC
>monoID2418
AAACAACGTAAATTTATTACAATTTTTAAACGTATATTGTTATACGGTATAAAATTCGTTTATTATTATACTTATACCAACAAAAAACGTTA
>monoID2419
TTGCAAATGAATCGTTATCTATGCGATATCTCACGTGTTTTACGTTAAAAAACGTCAAACAAGCGTGGATCTGCATCAGAAACGAAACTATTGAAGTTCCCAGCGCAAA
>monoID2420
TTAAAACTTTTCTCAATAATATGAAATAATAAATTTCATAATTTTTCAGAACAATTTCATAAGAAATTATATAAAATTGTTTAGATTTTCTAATATTTC
>monoID2421
AAAAAGAAAAATAGAAACAAAAACTCTTAAGAATCGAATTGAAATAAATTCAATTCATTCAATCCGGAT
>monoID2422
CATTAAATTTTATGCACAGTAAACATTAAACTTTATGTACAGTAAACATTAAACTTCATGCACAATGAACAATAAACTTCATTACAATGAA
>monoID2423
ATGCGATATCTCTCGTGTTTTACGTTAAAAAGCGTCAAACAAACGTTGATCTGCATCAGAAACATAACTATTGAAGTTCCCAGCGCAAATTGCAAATGAATCGTTATCT
>monoID2424
AGAAACAAAACATTTACGTTCTCAGCGCGCAATTCAAATGAAACGTTATCTATGCCATATCTCACGTGTATTACGTTAAAAAGCGTCGAACAAGCGTTGATCTGCATTAGAAACGAAACTATTGACGTTCTTCAACGCGCAACACAAATGAAACGTTATTATGCAATATCTCACGTGTTTTACGTTAAAAAGCGTCGAACAAGCGTTGATTTGCATTAGAAAAAACTATTGCAGTTCTTCAACGCGCAATTCAAATAAAACGTTATCTATGCAATATCTCACGTGCTTTACGTTAAAACGCGTCGAACAAGCGTTGATCTGCATT
>monoID2425
AACATACTTATTTTTTAACTATAAACAAAAATTCTTAAACTACAAACAACTACAAACAATTTCATAAAAAACTACAAACAATTTGAACTGTAGATATGATGTAATTTTTACTGTTTTATTAAAAACCGAT
>monoID2426
TCGCTAAAGTGAAAAACGAAAGAGTTATATCAGTCAAAGTTCGAAATTTTTGAGTAAAATTTTTTTTGCGAATTTCTCCAATATCTCTGTGTTCTGATAGCCCCCAGAAGAGTTCTAACTTTTATCATAATGGATCGAA
>monoID2427
GAATAAAAAGAAAGGATCGAAGAATTAGAATGGAAATAAAATTGAATGGAGATAGAATTAAAGATGTTATAAAAGGTAAAAATTTTTAAATAGAATAATATAAAAAGAAAGAAAGGAAAATGGAAAAATCAAAGGAGTTTAAAATAAAATAAAATTAAAAGGAAAATGAATTGAAGATGTTGGAGAAGGTAAAGATTTTTAAATAAAGAATAAATAAAGTAACATAAATTAAACACCAGATTAAAAGTTTATTTTAAAATGGGC
>monoID2428
TTATTCTATAGTATATTGATTTAGAATTTATGAAATTTATGAATAAATATAATAATAGATTTATAGTAACATGATATAAACTTCTTGTATTATATAAACATAAAGGTATTAATAGATTATAATATGAATATGTCAAACTTT
>monoID2429
ATAAAATTTTATGAAGATTTAATATAAGCTTAATATAATTTAATAAATATTTAATTAAAACTTAATAAAGTTATTAACAATATTTCAATAAGTAAAAAAAATATTATTTTAAATTAAATTTTATTTTATTAAAAAGCTTTA
>monoID2430
AATCTAAAGAACAAATTGAAATTTGTAATTGAATACAATACTAATAAAAAGAAAACATTTATAGATAACATAAATTTAATTTACAAGAATTTTTAATTTTCTATTTCCTATTTCTCTTTGTTTTAGATCAACCTGTAAACTTGAAAAAGTTATAATTAAACTATGTTAATCGTAATAAATGTACATACACATAATCACAATATTGAAAAACTTATAATTATAACGCAGAGAAATAAAAATCATTTTTACATTTATAAAACTTGCAATCTGGTTGAAAAAGGTCATCTAACGATCAGACATTATAATATGCACTGATCGGGCT
>monoID2431
TAGTTACGTTTCTGATGCAGATCAACGCTTGTTTGAAGCATTTTAACGTAAAACACGTGAGATATCGCATAGATAGCGATTCGTTTGCAATTCGCGCTGGGAACTTCAA
>monoID2432
ATTGCAAATGAATCGTTATCTATGCGATATCTCACGTGTTTTACGTTAAAAAGCGTCAAACAAGCGTTGATCTGCATCAGAAACGAAACTATTGAAGTTCCCTGCGCGA
>monoID2433
CACGTGTTTTACGTTAAAAAGCGTCAAACAAGCGTGGATCTGCATCAGAAACGAAACTATTGAAGTTCCCAGCGCGAATTGCAAATGAATCGTTATCTATGCGATATCT
>monoID2434
TTGGCTTCAAGATTTCCGGCTTCAGGACTTCTGGCTTCAAGACTTCCGACTTCAAGACTACACGGACTTTATTAGACTACACGGACTGTCATGGACTTCATCGAACTTCATGGATTTCATCGGACTTTATCGGACTTCATCGGACTTTATGCATTGCATGGATCACTCGCACAATAGGAACACTGGGACAATAACTACACACCACACATAACTTCAAGATTTTGGATTTCAAGACTTCTCGGCTTCAGGACTTCCGGCTTCAGGACTTCCGGCTCCAGGACTTCTGGCTGCAAGACTT
>monoID2435
GTGTATGCGAATCAATCAGACACTACCCTATGCTTACTCTATCGTTTTCTATCGAGCCCTCAACATATTCCTATCGTTCTCTATGTGAAATATCTTTCTCTTCCATTACGGATACTCGCTAATCGAAT
>monoID2436
ATGCAGACAGAAACGGACAGGATTTCTGTACGTAATTACGGACAGATGCAGATAGAAATTGCAACGGACAAG
>monoID2437
TAAAAGGACGTCAGAAAAAAAGACGTTTGTCTAACGTCTTAAAAGAGACGTCCTTTAGACATGTCTAAAAGACGTCATTAAGACGTCTTTTAGACATGTC
>monoID2438
GTAAAACACGTGAGATATCGCATAGATAACGATTCATTTGCAATTCGCGCTGGGAACTTCAATAGTTATGTTTCTGATGCAGATCAACGCTTGTTCGACGCTTTTTAAC
>monoID2439
TGTGATTTGCACGGGGACGGCACTCATTTTTATTAAAAAAATAAAAATTATTTTTAAACAATTTAGCACCCACGACGTACGCATAAGCACAGGGACTTGAAAAAAATCACAGATACTCTCTAGGTAGAATACAAAACGATGGCAATGTGATTTGCACGGGGACGGCACTCATTTTTTTTTAAAAAATAAAAATTATTTTTAAACAATTTAGCACCCACGACGTACGCATAAGCACAGGGACTTGAAAAAAATCACAGATACTCTCTAAGTACAGTACAAAACGATAGCAA
>monoID2440
CCCAGCGCGAATTGCAAATGAATCGTTATCTATGCGATATCTCACGTGTTTTACGTTAAAATGCGTCAAACAAGCGTGGATCTTCATCAGAAACGAAACTATTGAAGTT
>monoID2441
CGTGTTTTACGTTAAAAAGCGTCAAACAAGCGTTGATCTGCATCAGAAACGAAACTATTGAAGTTCCCAGCGCGAATTGCAAACGAATCGCTATCTATGCGATATCTCA
>monoID2442
CAAACGAATCGCTATCTATGCGATATCTCACGTGTTTTACGTTAAAAAGCGTCAAACAAGCGTTGATCTGCATCAGAAACGTAACTATTGAAGTTCCCAGCGCGAATTG
>monoID2443
TAAATCATAATAAATAATTTACAATAAATACTAAATAACTATTTTATTTTTAATTAATTCAAAATTGTTTTAAATTTAAAATATAAAATGAGAAA
>monoID2444
CTTTTTATTTCCCGCAGGATACAGTCGAGCTCTTTCGATTGGGTCCGCGACT
>monoID2445
ATTGCAAATAAATTATTAATGTAATATAAATATTAAATTAATGTTAAATAAACATTAAATTAACATTTTTAAAATTATAATATTAAATAATAAATTAATATAAAATAAATATGTAAAAAATATTGAAAAATGTTAAAGTAATATTTTTTTAAATCATT
>monoID2446
GAAGTTCCCAGCGCGAATTGCAAATGAATCGTTATCTATGCGATATCTCACGTGTTTTACGTTAAAAAGCGTCAAACAAGCGTTGATCTGCATCAGAAACGTAACTATT
>monoID2447
AGTTAAAAAAAATTGCAATTTTATTAAAAAGTATAAATTAAAAGTATATTAAATTTCAAACATTAAATTTACAAGTTACAAACTTAAATCTCATTAACATGTACATTAATAATTTTTTC
>monoID2448
ATTAATAAAATTTTAATATAAACTTCAGTTTCAACTTTTGTTAATACATCTGTAAAAATGTTTAATATACTATTCATTACTTTTAATTATTTTTAATAATAACATTTAGA
>monoID2449
TGAAACGTTATCTATGCGATATCTCACGCGGTTTACGTTAAAACCCGTCGAACAAGCGTTGATCTGCATCAGAAACGAAACTATTGACGTTCTCAGCGCGCTAGCAAA
>monoID2450
CAATTCGCGCTGGGAACTTCAATAGTTATGTTTCTGATGCAGATCAACGCTTGTTCGACGCTTTTTAACGTAAAACACGTGAGATATCGCATAGATAGCGATTCGTTTG
>monoID2451
TCTATTGCTGTAATATCATCTGTACGATTGCTGTCATTTAAATATTCATTATCTCTTACCATTTCATTACTTTCATTAAGTTCGTTGTTTATTTGGTGCTCAGATTTGATCACTTCTCCATCATTTGATATTAGCCAT
>monoID2452
GACCAAAATATTATTAAAATAAATATTAAATATTTTTTAAAATATTTATTATAAATATTAATAAATATTTATTATAATATTTTTATAAATATTTACAAATATTTAATACATATTTTATTTATATCATAGAAAAAAATTATATAAATATTT
>monoID2453
ATTATAATATGATATATCATATAGCATAATGCTGCAATATCATAGCAATATTATAATGCAATACATTGCATTATAATATTTATGCAATATCATTGCAAT
>monoID2454
TAGTTCTGCGATAGTTCTAAAGCTTTCTATAAGTTTCATCAAAAGTTCCGGCGTTTATAAATTTTTAAACAATTTTTAAATTCAAATATCATATCTCATCACAAGAGTAAAGTACCATTTTACTGCGAGTTCTGGACGGCTCTTTAGCATTTTTCGA
>monoID2455
GTTGTCCACATATCCATGTCCAACGAATATCTACAGAGGATATCCACTGGATATCCACGT
>monoID2456
TTTAGATTTTTCTTCCAAGACAGTTATACTTAGGCTTGCCCAGTTACAGCCCGTATAAGACCCAGTTTGG
>monoID2457
AAAAATTTCGAACTTTGACTGATATAAGTCTTTCGTTTTTCACTTTAGCGATTCGATCCATTATGATAAAAGTTAGAACTCTTCTGGGGGCTATCAGAACACAGAAATATTGGAGAAATTCACAAAAAAAATTTTACTC
>monoID2458
TTCAAACAAGCGTTGATCTGCATCAGAAACGTAACTATTGAAGTTCCCAGCGCGAATTGCAAACGAATCGCTATCTATGCGATATCTCACGTGTTTTACGTTAAAATGC
>monoID2459
CCCAAGAAAGAAAAGAATTAAAAATAAAGAGATTCTTTCGGATTAACTCTTACGAGTTAAT
>monoID2460
ATATCTCACGTGTTTTACGTTAAAAAGCGTCAAACAAGCGTTGATCTGCATCAGAAACGAAACTATTGAAGTTCCCAGCGCGAATTGCAAATGAATCGTTATCTATGCG
>monoID2461
TTTAAACTTTACAGATATCTTCCTAATGTTACCCAGAAGATGTATGCAAAGTTTTAAGAAATAATTCCACTTAGAAAAGATGTTATAAACAAATTAATTTTGAAGAGAGAAACTTCTCGTCTTCTTCTAAGTGAATTTTTTCACAACTTGTTTTTCAAAAGGGGTTATTTT
>monoID2462
TTTCTGATGCAGATCAACGCTTGTTTGAAGCATTTTAACGTAAAACACGTGAGATATCGCATAGATAACGATTCATTTGCAATTCGCGCTGGGAAAATCAATAGTTACG
>monoID2463
GTTTCGTTTCTGATGCAGATCCACGCTTGTTTGACGCTTTTTAACGTAAAACACGTGAGATATCGCATAGATAACGATTCATTTGCAATTCGCGCTGGGAACTTCAATA
>monoID2464
AAATGAATATCATACACGTATATCCATACAATATTCTATGAATATTCATAAATGTATATACATCCATTATGGTATGTCGCATGTATGTACATACGACGAAATACATGATATTATATAACGTATATAATATTACAATATATTCCAGCTATCATTTT
>monoID2465
TGTTTTTTTAAAAATCGATAACATACTTATTTTTAAACTACAAACAAAAATTCTTAAACTACAAACAACTACAAACAATTTTATATAGAAATCTGATGCCATTTTGCTGTAGTTATAAAATAATTCCCAAC
>monoID2466
AGATATCGCATAGATAACGATTCATTTGCAATTCGCGCTGGGAACTTCAATAGTTACGTTTCTGATGCAGATCAACGCTTGTTTGACGCTTTTTAACGTAAAACACGTG
>monoID2467
ATTTACATCTAATTTATTTAATACCCATTGTTATTTAAAAATTAATTACAAACATATTTTTTAACTACAAACAAAAATTTTGAACTACAATCAATTACAAAAAATCTTAACTACAAACAACTACAAACCATTTATAATGAAGTATGATGTA
>monoID2468
GCGGACGTGATTGGTCGAGAATGCTCGGCCGGTGATAATGACGAGAATGCTCGTCGAGGATC
>monoID2469
TTAATATAGTTGATGAAAATAAATTATAAGTGAATTTAATTAAATAAAATTGAACATTTAATTTTTTATCATAATAAAAATTACAAGTTTTCAATAGCATTGAAATAAATTTGAGTTATATATTAAATTTTTAA
>monoID2470
CGAACAAGCGTTGATCTGCAACAGAAACGAAACTATTGAAGTTCCCAGCGCGAATTGCAAATGAATCGTTATCTATGCGATATCTCACGTGTTTTACGTTTAAACGCGT
>monoID2471
AACTTTTTTGTTTTTGACTTTAGCGCTTCGATCCTTAAGGATAAAAGTTAGAACTCTTGGGGGGGCTACCAGAACTCCAAAGAAATTGGCGAAATTTGCGAAAAAATTTTCGACTTAAAAAATTTCAAAACTTTAACGTGATAGAACTTTTTTGTTTTCGACTTTAGCGCTTTAATACTTAAAGATAAAAGATAGAACTCTTAGGGGGGTTACCAGAACTTCCAAAAATTGGCGAAATTTGCGAAAAAATTTTCAACTTAGAAAATTTCAAAATTTTAACGTGGTAG
>monoID2472
AACGATTCATTTGCAATTCGCGCAGGGAACTTCAATAGTTTCGTTTCTGATGCAGATCAACGCTTGTTCGACGCTTTTTAACGTAAAACACGTGAGATATCGCATAGAT
>monoID2473
CCTCACTTCTTCCTTCAATTTTATATTATTTTATTCAAAAATCTTTACTTCCTTCAAAACCTTCAATTATTTTCTCCTTACAATTTTATTTTCTTTCTAAACTCCTTTAATCTTT
>monoID2474
TTAAGATTGATAAATGACAAGGTATAATTTTACAATGAATAATATAATAATTATTATAAAATAATTAATAATATGGACTATTTATTTAATAATAAATAAAATTGTTAAAAATATTTAAAAAATAACAATTTGGCTACATCATTTAAAATCAATGGTATTCTAAATTATACTGTTTGCCAGATCAAGTAAGCAATCAA
>monoID2475
AATTTAAAATTTCATACATTTTTTGGTAAAAAATAAATTTAGGATAAATTAAATTTAAATATTTGTGTATAAGTAATACAGAAGTTATTTTAAAGAGCAATATATTCTTTTTATAATTGCGC
>monoID2476
ATCAACGCTTGTTTGACGCTTTTTAACGTAAAACACGTGAGATATCGCATAGATAACGATTCATTTGCAATTCGCGCTGGGAACTTCAATAGTTTCGTTTCTGATGCAG
>monoID2477
TTAACATAATACAAGTGAAATATCGCATAGAGAACGTTTAATTTAATTCGCGTTATAAAACGCAATATTTTGGTTTTTACTGCAGATCAACGCTTGTTCAATGCTTTTTAACATAATACAAGTGAAATATCGCATAGAAAACGTTTCATTTTAATTCGCGTTAAAGAACGCAATATTTTGGTTTTTACTGCTGACCAACGCTTGTTCAATGCTTTTTAACGAAACACACGTAAGATATCGCATAGAAAACGTTTCATTTGAATTGCGCGTTAATAACGCAATATTTTGATTTTTACTGCTGATCAACACTTGTTCAATACTTATTAACGTAATACACGTGAAATATCGCATAGAGAACGTTTAATTTAAAATGCGCGTTGAATAACGCAATATTTTGATTTTTACTGCAGATCAACGCTTGTTCAATGCTTATTAACATAATACAAGTGAAATATCGCTTAGAGAACGTTTTATTTATATTCGCGTTAAAGAACGCAATATTTTGGTTTTTACTGCAGATCAACCATTGTTCAATGCTTT
>monoID2478
CACTGATAAAAGATTTTTCAAAAAAGAATTTCTTTTAACATGTAATTACGATAACATAAACTGATATCAAAATTGCCGTTCGTCCGACAACATGAAAATTATATTAACAAATCAATAAATCGAAAATTATCAAGATAAGAAATGTTGACA
>monoID2479
CGTAAAACACGTGAGATATCGCATAGATAACGATTCATTTGCAATTCGCGCTGGGAACTTCAATAGTTTCGTTTCTGATGCAGATCAACGCTTGTTTGACGCTTTTTAA
>monoID2480
AAAAAGTGTTTCGTGTACCTTCGGTTCGTCTGGTTTAGGTTCTTGGTCTTCCTAAAAGTGTACAAGTAACGTTTAATAGTGTTACTATTTCATAGCATAACAGTTGTAATATGACTAAACTGATTATCTAAATTTGGTAGTAAAATGTGTGATAC
>monoID2481
TCTAAAGTATAATATATTGTTGAAAATGTCAAGTCTGTTCAATTATCTTGAATGTACACGTAAATTAATTTAATCATGTCATTGTATGTTATATCTTAATTATCATTTATTTAAAAAATATTGTACTTT
>monoID2482
TTGTCGACATAATATATTACAGCAATATCACAGTAATATTACTGAAATATTGCAGTAATATTACTGCAATAAATT
>monoID2483
TCTGCAATTACGTACAGGATCTTCTATCCGTTTCTATCCGCATTCTATCCGTTGCGATTTTCATCTGCATCTG
>monoID2484
TCACAGGAAGAATTTTACCTCTGTGAAAATTATTTGAAAAAGTATCTTGAAGATTTTCATTGATAGAATCAGAATCTACACTTGTTTCTTCAACTGTTGAATTCTTTTCCTCAGATTTAGGTTTGACGCTCTTCAATACAACTCTCATTCTTCTTCTAGTTCCTGTT
>monoID2485
AGAAATTCGCAAAAAAAATTTTACTCAAAAATTTCGAACTTTGACTGATATAAGTCTTTCGTTTTTCACTTTAGCGATTCGATCCATCATGATAAAAGTTAGAACTCTTCTGGGGGCTATCAGAACACAGAAATATTGG
>monoID2486
TCCATCATGGAAGTCAGATAGACGTCCATTAGAAATCCATTAAACCTCCATAGCTCCATGGGATTTTACT
>monoID2487
GTTATATAAAAAATTTCGATTAACGATCAAAATTTTGAAGTTTATTTCTATAAATTTATAATTATGTTAAATTTGGATATAACTTTTATGTGATCGTTTAGGACTGAAGTACTGTGAAATTAAT
>monoID2488
AATTAATGTTAAATAAATATTAAATAAATGTTTAATAAATGTTAAATTAATGTTTTAAAAAATGTTTTTTTAAATAAAA
>monoID2489
TTAAATATTTATTTTTAAGTAAATACAGCAGTTATTTAAAAAAGCAATATATTCTTTTTATAATTAGCGCAATATAAAGATTTCATTCATTTTATATAAAAAATACACTTAGGTGGGATTAAATA
>monoID2490
CGTTTCTGATGCAGATCAACGCTTGTTTGAAGCATTTTAACGTAAAACACGTGAGATATCGCATAGATAGCGATTCGTTTGCAATTCGCGCTGGGAACTTCAATAGTTA
>monoID2491
ATCAAAATTTTGAAGTTTATTTCTATAAATTTATAATTATGTTAAATTTGAGCATTACTTTTATGTGATCGTTTAGGCACTGAAATACAAGAATTTTATGTTATATAAAAAATTTCGATTAACG
>monoID2492
TTAAAAGTATTTTTAAAAACATTAATTTAACATTTATCTAACATTATTTTAATAATTATTTTACATTAATTTTTTATTTAAAAAAAATTTCAAAAACATTAATTAATATTTATTGAATATTAATTTAATAATTATTTAATATTAATTATTTATTTAAAAAAACATTT
>monoID2493
AAGATATCGCATAGATAGCGATTCGTTTGCAATTCGCGCTGGGAACTTCAATAGTTATGTTTCTGATGCAGATCAACGCTTGTTCGACGCTTTTTAACGTAAAACACGT
>monoID2494
ATGGAGGTTGGATGGACGTCTAATGGACATCTATCTGACTTCCATGATGGAAGTAAAATCCCATGGAGCT
>monoID2495
TTCATCTTCTTTAGACGAACATTTTTTTTTGCTTGGAGATACATCTTCCAG
>monoID2496
TGATAAAAAAAAACAAAAAGAGAAGAGAAAGAAGGAAAAAAAAGAATTGATAAGGATCAAAAGCGAAGCAGACAGGAGGAAAGAGATAAATAAGAAAAGAGAAAGAAATCTAAAAGAAAAA
>monoID2497
TTTTTATTATATTTAAAATAAATAAATTAAAATTTTTATTATATTTTGCTTTCTTTGCCTCATCTCAAAATTAATACTCAATTTCATAAACAAATCCGCATTTGTATTTCATTTATCAATTTTTAATTAAAA
>monoID2498
AACATTATATAAAAACGTTGAAAAAATATTAAGAAAACATTATTAAAACGTTTTTTAAACATTTGGAAATATCACATTATTTAAGTAATGTATTAAAAACATTTTTAT
>monoID2499
TAAGTTAGATTAAATTTAAATTAATTATTTTTAAGTAAATACAGTAGTTATTTGAAAAGCAATATATTCTCTTTATAATTGGCGCAATTTAAAGATTTCATACACTTTATGGAAAAAATACATT
>monoID2500
ATAATAAGTATAATTGTTGTAAACAAATTAGTTAAAAAATTATTTATTCCAATGTGCTTTTTATGTTTATAAAAATTTGTTTATAACAATTAAATTGTTT
>monoID2501
TCGATCGAGTCTGTTCAGTCGTTGTAATCGGTCGAGTCTGTTCAGTCGCGTAA
>monoID2502
TTTAAAATGCGCGTTAAAAAACGCAATATTTTGGTTTTTACTGCAGATCAACGCTTGTTCAATGCTTTTTAACATAATACAAGTGAAATATCGCATAGAAAACGTTTAA
>monoID2503
AAGCGTTGATCTGCATCAGAAACGAAACTATTGAAGTTCCCAGCGCAAATTGCAAATGAATCGTTATCTATGCGATATCTCACGTGTTTTACGTTAAAAAGCGTCAAAC
>monoID2504
ACGGATAAGATTCGTACACATAATCGCGGACAGAAGCAGACAGAAATCGCGACGGATACAATGCGGATACAA
>monoID2505
ATATCTCACGTGTTTTACGTTAAAAAGCGTCGAACAAGCGTTGATCTGCATCAGAAACGTAACTATTGAAGTTCCCAGCGCGAATTGCAAATGAATCGTTATCTATGCG
>monoID2506
TAATTTTATAATATAACTTTATTAGAAATATTATTGTATTAATATTATACGAATAATTTTAAATATTGATTTAAAAAGAAATTTAAATCATTAGAAATAAAATTATATTTTTCTAAAATGTATTGTTTCCAAAAAAAAATTAAAAAACTATAAAA
>monoID2507
AGATGGACGTCCATTAGAAGTCCATAAAACCTCCATAGCTCCATGGGATTTTACTTCCATCATGGAAGTC
>monoID2508
ATTATATATTATAATAATGTATTATGATAATGTATACTACATATAGTAAAAAATATTATATAAAACATGTATACGAGTAACACAATCTAATTAAATTATCGTGTATAAATGAATTTGCAATGTGTATTAATAATT
>monoID2509
ATAAATGAACAGACGTGACATTTTCAACAATACATTATACTTTAGAAAAATACAATATTTTTAAAATAAATGATAATGTAAAATATAACATATAATGACATGATTAAATTAATTTACGTGTACATTCAAG
>monoID2510
AATAGCAATGTATTGCCAATATTACAAGTCAACAATTAAACAATATTGCCTTACATTGGAGATGCATTGGCCAAGATTTGCCAATGTAAAGCGAATATTGTTTATTAAAGA
>monoID2511
GGCGGCTTCGCCCCTGGACCCCACCAGGGGCTTCGCCCCTGGGCCCCAAC
>monoID2512
AAATTATTGCGAAAGATTATATTTATCACACTTATCAAATAGAATCAATTTTTTTTCATCATTTAGAGAAAATTTTTTCAATATCTTTCTCGAATAATTTCGGTTTTATTTATTTAATACAAAATATTATTTGAAAAAA
>monoID2513
ATTGAAGTTCCCAGCGCGAATTGCAAACGAATCGTTATCTATGCGATATCTCACGTGTTTTACGTTAAAAAGCGTCGAACAAGCGTTGATCTGCATCAGAAACATAACT
>monoID2514
TCACATGTATTACGTTAAAAACCGTCGAACAAGCGTTGATCTGCATTAGAAACAAAACTATTGCCGTTCATCAGCGCGCGGCTAAAGTTCGACGTTATCTATGCTATATC
>monoID2515
TTTTCTACATTTTTTCTAAGGCTCATAACCTTCTCTCAGAGAAAAGAGAAAAGCGACAATTTATTTGTACGGTGTCTAGAATTTTTTAAATGTGTTTGAGGGTGGTTTTTGGCTCGTAAAGGTGTCTTCCGCAACCTGTATCGGGTCCGCTTT
>monoID2516
TAACTTTTGAACTAGAGAGGGGCAGACAAAAATTCCAACGGGGCATTCATGGGCAAACAATGGGCAAACGTTTGCAAAAAAAAATTATTAGAATTTTTCAAAATTGAGGTGTGAGTGAAGTTGGCACACCCAAATTTGATTTGCCTG
>monoID2517
AAAAGGTAAAGATTTAGAATAGAATAAAAGAAAAAAAATTAAAGGATGGAGAAAGTATAAAAAAGTTTAGAATAGAAATAATATAAAAAAAGAAAGAATGGAAAGAGAGAG
>monoID2518
TTCTACTACGAAACAATATAACACATCTGAATATTCTACAGAAGAATATTCTACTACAGAGCAATTTAAGACATCAGAACAACATACAGAACAATACACTACTACGAGAGCAATCTTAAGAAATCAGAACACAACATATCAAATATAGTACATCTGAATATTCTACAGAACATATTTCTACAACAGAACAGTTTAAAATATCACAACAACCAACAGAACAATACACTACGTCTGAACAATCTACAGAACAAATCCTACAGAACAATATACCACATCTGAATATTCCACACAAGAAAATTCTACAACAGAACAATTTACAACAACACAACAATCTACAGAACAGTACACTACAACAGAACAGTATACTACAACAGACAATCTACAGAACAAAA
>monoID2519
GCGATATCTCACGTGTTTTACGTTAAAACACGTCGAACAAACGTTGATCTGCATCAGAAACAAAACTATTGAAGTTCCCAGCGCGAATTGTAAATGAATCGTTATCTAT
>monoID2520
TTAAAAAAGATAAAAGTTTCTGAATAGAAAATATGAAAAGGAAAGAAGAAAAGAAGAAGGAACAAAGAAGTTTAAAATAAAAATAAAATAAAATAAAGAAAGGAATTGAAGGAA
>monoID2521
AAAACACGTGAGATATCGCATAGATAACGATTCATTTGCAATTCGCGCTGGGAACTTCAATAGTTATGTTTCTGATGCAGATCAACGCTTGTTCGACGCTTTTTAACGT
>monoID2522
CAATCGAACTCTCTTTCGATTGGGTCCGCGACTCTCTTTTACTTTCCGCAGGATA
>monoID2523
GATCTGCATCAGAAACATAACTATTGAAGTTCCCAGCGCGAATTGCAAATGAATCGCTATCTATGCGATATCTCACGTGTTTTACGTTAAAAAGCGTCAAACAAGCGTA
>monoID2524
TTATCTAGATAAAGATAAGATAAAGATATTTGATTTTTATTTATCTAGATGAAAGATAAAATTATATATGGTT
>monoID2525
ATAGCGATTCGTTTGCAATTCGCGCTGGGATCTTCAATAGTTATGTTTCTGATGCAGATCAACGCTTGTTCGACGCTTTTTAACGTAAAACACGTGAGATATCGCATAG
>monoID2526
ATAATTTTTGTTAAATTGATACTTATAAATTTTCTCTCATATAAAGTGTTAGAAAATTTCGATTTTAGCCATTTCCTAAAGTGAACCCCTGCCCGG
>monoID2527
ACGTGTTTTACGTTAAAAAGCGTCAAACAAGCGTTGATCTGCATCAGAAACGAAACTATTGAAGTTCCCAGCGCGAATTGCAAACGAATCGCTATCTATGCGATATCTC
>monoID2528
CGTCAAACAAGCGTTGATCTGCATCAGAAACATAACTATTGAAGTTCCCAGCGCGAATTGCAAATGAATCGTTATCTATGCGATATCTCACGTGTTTTACGTTAAAAAA
>monoID2529
TTTTACGTTAAAACACGTCGAACAAGCGTTGATCTGCATCAGAAACATAACTATTGAAGTTTCCAGCGCGAATTGCAAATGAATCGTTATCTATGCGATATCTCACGTG
>monoID2530
TAATGCGAATAATGAATAATGCAAATAACAAATAATAGTTAATAATAGAATAATAATAATGCTAATAATAAATAACATCCATAATACAAATAACGATTAACGCGAATAACGAATAATAGCCAATAATATAAATAACGAA
>monoID2531
TCCTCGACGAGCATTCTCGTCACCATCACCGGCCGAGCATTCTCGACCAATCACCTCCGATA
>monoID2532
TATTTTTTCAGAAATAGACAAATTGTTAAATTGTCGAATGATCCAATAAACTAGGTCTTGTATAAAAAATTAAAATGAAGTCGAAAGTAATATAATTTATCGCG
>monoID2533
GAATTATATTTTTTCTAATTTATATATGTATTATGTTTCTGCAAGTTAATGGAATGTTTTTACAATTATTTAACTTATCAATATGTAACAATGCAATAACCAGA
>monoID2534
TTAAAAAATGTTTAAATAATATTGCTTCAAATATTTTTTTAACGTTTTTATAAATATTATAATAATATTTTAAAAATTACCTAAATAACGTGTATCTTCAATGT
>monoID2535
TTAAATATTAAAAATAAAGTTAATAACTTAAATAAGTTAATTTTAAAAAATTTAATTTTTAATTTAACTAATAATGTTGAAACACATAAAATTTGAATAGATTAGTTTTGTTCAACAAGTTAAAAAG
>monoID2536
CCTGTGGCAGGAGCCCAGGGTAGAGCAGAAGGTTGTCGAGTTGATTTGATTGTAGACGTAGACGACGCTCGGTAA
>monoID2537
ATCTATGCGATATCTCACGTGTTTTACGTTAAAAAGCGTCGAACAAGCGTTGATCTGCATCAGAAACATAACTATTGAAGATCCCAGCGCGAATTGCAAACGAATCGCT
>monoID2538
CGTTAAAAAGCGTCAAACAAGCGTTGATCTGCATCAGAAACGTAACTATTGAAGTTCCCAGCGCGAATTGCAAACGAATCGCTATCTATGCGATATCTCACGTGTTTTA
>monoID2539
TTTACTTTCCGCAGGATACAATCGAGCTCTTTTGATTGAATCCGCAACTCTC
>monoID2540
TGACGCCCGTGCGAAAGCAACACGCCGCGACTCGACTTTGCTGTAGAGAGCACGATTCGCCCCGCCGGAGGTGACGCCCGCCGCCGGAGG
>monoID2541
GATGCAGATCAACGCTTGTTCGACACGTTTTAACGTAAAACACGTGAGATATCGCATAGATAACGATTCATTTGCAATTCGCCTTGGGAACTTCAATAGTTTCGTTTCT
>monoID2542
TCTCTTTATTTTTAATTCTTCTCTTTCTTGGGATTAACTCGTAAGAGTTAATCCGAAAGAA
>monoID2543
ACTTAAAAGAAAAGGAAATCTCTCTCTTCAAAATTAATTTGTTATAACATCTTTTTTAAGTGGGATTATTTCTTAAAACTTTGCATATACCTTCTGGGTAACATTGGGAAGATACCTGTAAAGTTTAAAAAATAACTCCTTTTAAAAAACAAGTTGTAAAAAAATTC
>monoID2544
ATATTAGAATGCGATATATCACATTATAATATTTCTGCAATATTACTACAATATTGTAATGTGATATATCATACTGCTAAATTGCTGCAATTCATAGTAATATTGTATTATAATATATCATATTGCAACATTGCTGCAATAACATAGTA
>monoID2545
ACGCTTGTTCGACGCGTTTTAACGTAAAACACGTGAGATATCGCATAGATAACGATTCATTTGCAATTCGCGCTGAGAACTTCAATAGTTTCGTTTCTGATGCAGATCA
>monoID2546
CGTCGTCGCCGTCGCTGGCGACGTCGTCGCCGTCGCCGTCGACGTCGTCGCCGTCGCTGGTGA
>monoID2547
TCGAAAATAGCGAGCAACAAAATCACACACACCAAATCAGTCAAAATATCTTATTAAATATTAATTTTGTAAAATTGTGCTTACGTAAGACTGTTCGGGGTGGTTTTTCGAGGGTCGGGGTGGAGCAAAAAAATCGGATTTG
>monoID2548
TTATTACATTTCACTGCGTAAAACGCAGAATACATTTTTTAACAATTTACTGCGCATAGCGCAGAATATT
>monoID2549
AAATGAATCGTTATCTATGCGATATCTCACGTGTTTTACGTTAAAAAGCGTCAAACAAGCGTTGATCTGCATCAGAAACATAACTATTGAAGTTCCCAGCGCGAATTGC
>monoID2550
CATCAGAAACGTAACTATTGAAGTTCCCAGCGCGAATTGCAAATGAATCGTTATCTATGCGATATCTCACGTGTTTTACGTTAAAAAGCGTCAAACAAGCGTTGATCTG
>monoID2551
TTTAGAAATTTTTAAGTATATGAATCTTTCTATAAATTCTGAATTAATCATTTATAAATTCTGAAAAATAAAATTTATATAAAATTTGAAAAATACAAAAAAATATAAAAAAATATATATATTAACAGAAAAAATCTACATATATGTAAATTTG
>monoID2552
GATATATATTGCGTTATAATATTGCTATGATATTGCAGCAATATTGCAATATGATATATCATAATAAATATTGCAGTGATATTACATAAATATTTAAATGCAATATATCGCTTACAATATTGCTATGACATTGTAGCAATATTGCAATATGACATATCATATTACCAATATTGAAGTGATATTGAAGAAATATTTGAAT
>monoID2553
GAATCTAACATTTAAAATACTGTATATCTCAATTTGTAAACTAATTAATTTAAATTTAAAAATAAATGAAATTTCATAAATGCATACGGATTCAAAATTATGAATAGTGCATTTTGAAGTTAAATTCATATAAAATCATTT
>monoID2554
AAACATAACTATTGAAGTTCCCAGCGCGAATTGCAAACGAATCGCTATCTATGCGATATCTCACGTGTTTTACGTTAAAAAGCGTCGAACAAGCGTTGATCTGCATCAG
>monoID2555
ACAGGATTCCTGTACATAATTGCGGACAGATACAGATAGAAATCGCGACGGATAAAATGCGAATAGAAACGG
>monoID2556
TAACAATTAAATAATTAATAAAAAATAAATATTAAATAATATTTAATAAACAATTAAAAAACATTATTAAAAAAAAAAAATATCAAATAAATATAAATGAACGATAAAAAAATGATATAAAATCATTT
>monoID2557
ATCTATGCGATATCTCACGTGTTTTACGTTAAAATGCGTCGAACAAGCGTGGATCTTCATCAGAAACATAACTATTGAAGTTCCCAGCGCGAATTGCAAACGAATCGCT
>monoID2558
ACGTATAATATTATACGTTTAAAAATTGTAATAAATTTACATTTTTTAAACGTTTTCTGTTGGTATAAGTATAATAATAAACAAATTTTATA
>monoID2559
TAATGGACGTCCATCTGACTTCCATGATGGAAATAAAATCCCATGGAGCTATGGAGGTTTCATGGACTTC
>monoID2560
TCTCTTTATTTTTAATTCTTCTCTTTCTTGGGATTCACTCGTAAGAGTTAATCCGAAAGAA
>monoID2561
ATCGCATAGATAACGATTCATTTGCAATTCGCGCTGGGAACTTCAATAGTTATGTTTCTGATGCAGATCAACGCTTGTTCGACGCTTTTTAACGTAAAACACGTGAGAT
>monoID2562
ATAGAAAGTGTAGAAGAAGTTAAAGGATATAAATAAAAATGAATAAAATAAAGACATCAATTAAATATCAGACAAAAAGATTTTTAAATTAATAATGAACAAATATTACATAATATTTTATATCATAAAAATGAAAATTTCTGTAATAGAATATTTTGTATTATAGTAAAATTTTTTAAAAAAATAATATGAAATTTAGAAAAAAGATTAATAAAATAATATAAAAAGAAAGGTTGAACAAGTGTATAAAGGAAATAAAATTGAATAGAGATAGGAATAGAAGGAATTGGAGAAGTATAGGATTTTGAATAGAATAATACGAAAAGGAAAGAAGGAAGAAGGAAAGATCAAAGAGTTTAAAATGAAAATAAAATTAAAAGAAGAAATGA
>monoID2563
AAAATCGCAAAAAAAATTTTACTCAAAAATTTCGAACTTTGACTGATATAAGTCTTCCGTTTTTCACTTTAGCGATTCGATCCATTATGATAAAAGTTAGAACTCTTCTGGGGGCTATCAGAACTCACAAATATTGGAG
>monoID2564
TATAATATAATATTTAAAAATTTTAAATAATTTGTTTTATTTTAAAATTAATACATTAGAAAGATTTTATAATAATGACAATAATTCTGAAAAATTTGTGAAGAAAATGTTACGAAAATATAAAAAGATTTACAGTAATATAA
>monoID2565
GAAAAATATCAAATTAATATCAAATATATATTTTTGTCTATGTAATATAATTTTATTTTAATTAAATATTATGAATATAAAAAAAATTGATATTATGATGTTAAATAAGATATAGTACAATTTTAAAAATTGCTAAAAATTATAACT
>monoID2566
AAAACACGTGAGATATCGCATAGATAGCGATTCGTTTGCAATTCGCGCTGGGAACTTCAATAGTTTCGTTTCTGATGCAGATCAACGCTTGTTTGACGCTTTTTAACGT
>monoID2567
GCGTCAAACAAGCGTTGATCTGCATCAGAAACATAACTATTGAAGTTCCCAGCGCGAATTGCAAACGAATCGCTATCTATGCGATATCTCACGTGTTTTACGTTAAAAA
>monoID2568
CGCGAATTGCAAATGAATCGTTATCTATGCGATATCTCACGTGTTTTACGTTAAAATGCGTCAAACAAGCGTGGATCTGCATCAGAAACGAAACTATTGAAGTTCCCTG
>monoID2569
ATCATGATTTGCTTATTATAGATTAATGTGTTTCTATATGAGAATGATGACTTCAAAAACATACAATTATAAATATGGAATACCTCATTCAAATCTTATAGTTGATGAATGTAATAATTCAGTTAAATAACCCATATTTATCAATATAGGAATTAAATATGGTATTAAATATTCATAACTGTAACAGTTTTGAA
>monoID2570
CAATCCACCTCCACCTACCCGTGTCCCTGCCTCCGAGTTTTATACTAGGGGAAGGCAAACCCCTGCTGGCCGATGTGTGACCGCGAGATCCCACGTGGGAGGTCCGCGT
>monoID2571
TGCAATTCGCGCTGGGAACTTCAATAGTTACGTTTCTGATGCAGATCAACGCTTGTTTGAAACATTTTAACGTAAAACACGTGAGATATCGCATAGATAACGATTCATT
>monoID2572
TCGATTTAATTCAAATAAATCTTTTTCTCAACTATTCTTATAATATTCTTTCTCTGGATTAAATCAAACTCCTTT
>monoID2573
AAATAATCTTTAACAAATAAAATTATATAATTATTGTAATAATTTTTTTCAAAATGGATATTAATTTAATTTTTTCATTTAGCTGTTATTTTATCTTAGCTTGTCAAGCAACGTGTAAACTAG
>monoID2574
AATAAATGTTAAATTAATGTTTTAAAAAATGTTTTTTCAAATAAAAAATTAATATAAAATAAATATTAAATTAATGTTG
>monoID2575
GACGGGAAAATCACTACAAACAACTACAAACGATTCTAAAAAAAGCCTGTCGAGCGGATTGGAGGTATCTCGAAAATTGACAAAGTTACGATATTTGTTTATGTAAAAATTGTTGTAACTTTTAAACGGTTCAACTACAAAC
>monoID2576
CGATATCTCACGTGTTTTACGTTAAAAAGCGTCAAACAAGCGTTGATCTGCATCAGAAACAAAACTATTGAAGTTCCCAGCGCGAATTGCAAATGAATCGTTATCTATG
>monoID2577
ACGTGAGATATCGCATAGATAACGATTCATTTGCAATTCGCGCTGGGAACTTCAATAGTTACGTTTCTGATGCAGATCCACGCTTGTTTGAAGCATTTTAACGTAAAAC
>monoID2578
AAAATTTTATTGATGATATAATACATGTAAATATTTATGTTAAATAGCTAATTTATTTATTACATAATTTTATTTTATAGGAATAAGATTTTATTTGTAGTTTTAAATAAGCTATGTCTGAAAAAAATAAAAATAACAAATAAATTTTTAAGTATCTTTTTTTATATTTATACTAATAAAA
>monoID2579
ACTCTCTTTATTTCCCGCAGGATACAATCGAGCTCTTTCGATTGGGTCCGCA
>monoID2580
TCCTCTTACTCTCCATCCCCCTACCTTTCTCTATCTCTTCCACTCTTTTTTCTCAACTTCTAATCTCTTCTTCATTTTTCCGTCAATTCCTTCATCTCTCCTTTCTCCCTCTATCCATCTGCTTTACCCCTTCCTATTCCTTACTTTCCTCTCCCC
>monoID2581
AGAAAGTAAAAAAGTTGCGGACTCAATCGAAAGAGAGTTCGATTGTATCCTGC
>monoID2582
TTATATGTGATCGTTTAGGAACTTAAATACGAGAATTTTATGTTATATAAAGACTTTCAATTAATGGTCAAAATTTTGAAGTTTATTTTTATAAATTTATAATAATGTTAAATTTGAACGTAAA
>monoID2583
CACACTAAAGAAAAATAAGTAACTGTTTGATACTTTTACGAGATCCATATTTAATGAATTATATCTTAAATCATCTTTTACAAATAAATTATGTATAACAACTTCAAAACAAAAATCATATTTATATATAAGCATATTTATATATTTATTGTATATAATTAAAAACTAGTATACATATGCTTGTATTTAAGTTTAAACTATTAAAACGCTTTATGTATATAAAATTGTCATTGTCGGAGTGTTCG
>monoID2584
CATTCTCTTCATCCCCTCCTCTAATTCCTTCATCTCTCCCTTTCTCCATCTCTCCATCTGCTTTACCTATTCCTCTTCCTTCCTTTCTTCCCCTCTCCTTTTTCCCCCTCTAACTC
>monoID2585
CAAAATTCGACGAAATAAGCTCCCAGGGAGTTCAAATTGCTGAGCTCACAGGAAACTTC
>monoID2586
AAATAACGAATAAAAATTTATTCGTTATTCAATCACTTGTAAATAATGAATAAAACTTTAATCATTATTTAGCTACTTAAA
>monoID2587
AAAAATATTTTTTTAAATAAAAAATTAATGTAAAATAAATATTAAATAAATATTTAATAAATATTAAATTAATGTTTTTAAAAAATGTTTTTTAAAATGATAAATTAATGTGAAATAAATATTAAATAAATGTTTAATAAATATTAAATAAATAATTTTA
>monoID2588
AACTATTGAAGTTCCCAGCGCGAATTGCAAATGAATCGTTATCTATGCGATATCTCACGTGTTTTACGTTAAAAAGCGTCAAACAAGCGTTGATCTGCATCAGAAACGA
>monoID2589
ACTCTCTTTACTTTCTGCAGGATACAATCGATCTCTTTCGATTGAATCCGCA
>monoID2590
TACTGCTGATTAACGCTTGTTCAATGTTTTTTAACATAATATAAGTGAAATATCGCATAGAGAACGTTTAATTTAAATGCGCGTTAAAGAACGCAATATTTTGGTTTT
>monoID2591
CTTCTAATGGACGTCCATCTGACTTCCATGATGGAAGTAAAATCCCATGGAGCTATGGAGGTTTGATGGA
>monoID2592
TTTTTCTTTCTTTTACTTTTAGTGAGTTCAATCAAACTTCGTTCTCGATTGGATTCAAAAG
>monoID2593
ACATAAATAGAAGAATAACTTGGGCCTATAATCAATTTCATAATTGCTTTCTTTCTGGTACTTTACTCTTGTACCGAGAACGTGGGGTGATCACTTTAGGGTCGGTTTTTTGATCAAGGGGTTGAGCACAAAAATCTTGATGTGGATATTTCGAAAGC
>monoID2594
TGTACGTACATTGCATAATATTAAATGTACATAAATTGAATATACATTATTACATATAATATGCATATTCATTATGTATTTTGTA
>monoID2595
CGTGAAACATGACGTACATGAAACGTGAAACATGACGTCATAAAACGTGAAACATGACATACATGAAACATGATGTACATGAAA
>monoID2596
AAAAATCATGTATTTCGAATAAAAAAATTAAAATGTATAAGACAATTGTAAAATA
>monoID2597
TCACATTAATTTTTTATTTAAAAAATAATTTTTAAAAACATTAATTTAACATTTATTTAACATTAATTTAATATTTATT
>monoID2598
GTGTTTTACGTTAAAAAGCGTCAAACAAGCGTGGATCTGCATCAGAAACGAAACTATTGAAGTTCCCAGCGCGAATTGCAAATGAATCGTTATCTATGCGATATCTCAC
>monoID2599
TGTTTCATATTTGCCGCGTTTTTGCTGTCATATCATGACAGCACACTGTGCTCGATTTCTGCTACATTTTGCCTCAATAACTGATGAAGCATATCG
>monoID2600
ATAATATTAAATAATATATAACTGTTTTTTAAAAACCGATAACATACTTATTTTTAACTGCAAACAAAAATGTGAACTACAATTAACTACAAACAAAAATCTTTACTACAAACAACTACAAACAATTTCATTGAAATTTGATACAATTTTACT
>monoID2601
TATACTATACAATATACAGCAATTTCAACTATTTTTTATTAATTCTCTCAACTATTAATTTAGTTGCAATAACTATAATATAGTTCACTTAACTATAATTACAATTCTATTAATAAAATATAGTTGTAA
>monoID2602
TAATGGACGTCTATCTGACTTCCATGATGGAAGTAAAATCCCATGGAGCTATGGAGGTTTGATGGACTTC
>monoID2603
TACTGCTGATTAACGCTTGTTCAATGTTTTTTAACATAATATAAGTGAAATATCGCATAGAGAACGTTTAATTTTAAATGCGCGTTAATGAACGCAATATTTTGGTTTT
>monoID2604
AGTAAATTGTTAAAAAAATCTTTTCTGCGTTGTACGCAGTGAAATGTAACAAAATATTCTGCGCTATGCGC
>monoID2605
ACAGCAGATTAACGATTGTTCTATGCTTTTTAACATAATACAAGTGAAATATTGCATAGAAAACGTTTCATTTTAAATGCTTGATAAAGAACGCAATATTTTGGTTTTT
>monoID2606
ATTAATAGAATCATAGAAATAATTGACAGATGTGTCTGTATAAGCATCTAATAACAATATAATGATGACACAGAAACGTGTATTCCAAAAATGATAAAATATGATACTTAACTGTATCAAATATGACAAAATACATTATATTAACTGTAACTATGGAGAGTGGAAATTATAATTATACTATTATATATTTATAGTAATATTTTTAAAAAACAATTATAAAATAACTATTATATAATTAATAATCTG
>monoID2607
GAATAATGCAAATAACGAATAACGCGAATAAAGAATAATAGCCAATAATATGAATAACAAATAATGCAAATAAT
>monoID2608
ACATATATAAAAAGAAAATTAAAATTTAATATAAAAGAAGATTAAAATTGAACATATAAAACATAAAGATTAAGATTGAAAATATATAATAGAAGATTAAAACTGA
>monoID2609
AAATAATAACATAATTATAGAATTTCAAAATACAAATTCAATATGATTAAAAATAAAATAATTTTACATATTTACATTATTTTTAACATTTTTATACATAGCGTAAAATTTAGTAATTTTATAAAATATATGAAAATTATTTTGATCA
>monoID2610
GAAGAGAATTTTCAATATTAGGACGACGCGCTTTGCACCTCATGTTCATGGATCCATCGTATGAAAAAAATAAAC
>monoID2611
GGGAGAAAGAGAGAGAGAAGACGTCGAAGAGTCGCGTTCGCGAGTCTTCTTCGACGCCACTGGGAGT
>monoID2612
ATTTATTACAATTTTTAAACGTATATTAATATACGATATAAGATTCGTTTATTATTATACTTATACCAACAAAAAACGTTAAAACAACGTAA
>monoID2613
TACGAGTCAACAATTGTACAATATTGCATTTACATTGGAAGTGCATTGGCCAAGATTTGCCAATCAAAAGCAAATATTGTTTTTTAAAGAAACGATAATGTGCTGCCAATGT
>monoID2614
AAAGCGTCAAACAAACGTTGATCTGCATTAGAAACAAAACTATTGACGTTCTTCAGCGCGCAAATCAAATGAAACGTTATCTATGCGATATCTCACGTGTATTACGTTA
>monoID2615
CTTCTAATGGACGTCCATCTGACTTCCATGATGGAAATAAAATCTCATGGAGCTATGGAGGTTTCATGGA
>monoID2616
GTATCGGTTTTTTTTTTCTACATTTTTTCTAGAGCTCATAGCCTTCTCTCAGAGAAAGGAGAAAAGCGACAATTCATTTGTACGGTGTCTAGAATTTTTTAAGTGTGTTTGAGGGTGGTTTTTGGCTTGTAAGGGTGTCTTCCGCAACCTGTATCGGATCCGCTTCTTTTCTACATTCTTTCTAGGGCTCATAACCTTCTCTCAAAGAAAGGAGAAAAGCGACAATTCATTTGTACGGTGTCTAGAATTTTTTAAATGTGTTTGAGGGTGGTTTTTGGCTTGTAAGGGTGTCTTCCGCAACCT
>monoID2617
CAGCAACAACAGAAACTATTTCTCAAGAAGGACAAAATATGATTGCTCAAAGAACATTGCAAATAGCTCAACAGCGACCACAAATTTTA
>monoID2618
AGAAGCAAAAGAAAGTTGCGAATTCAATCAAAAGAGAGTTCGATTGTATCCAGC
>monoID2619
AAAGAAAGAAAACTACAAATTGCGTAGAAATGATTTGCTAACAAAAAAGAAAGAAAACTACAAATTGCGTAGAAATGCTTTGCTAACAAA
>monoID2620
CAATACATCGTAAAAAAAAGTAAATGAAAAATTTAAACTTTTCTTTCTTAACATTTATAAAAGAACTAAAAGATATATAAATCCATCTATTATTAA
>monoID2621
TTTAAATAAAAAATTAATGTGAAATAAATATTAAATTAATGTTTAATAAATGTTAAATTAATGTTTTTAAAAAATGTTTT
>monoID2622
GCCGTCGTCGGCGTTGGATTTCCCGTCGACGGCGTCGTCGTTGCCGTCGGATCCACC
>monoID2623
AATCGAAAGAGAATTCGATTGTATCCTGCGGAAAGTAAAGAATTGCGGATTC
>monoID2624
TTTCGATCATTGCTCGCTTCGCTTAAACGTTTCGAAAGATCTCTTTTAATCTTGTCAATTCTGTATAGCGGAACTCTTGTGAAATTTCCTTTATTCTCGTT
>monoID2625
TTTTTTTGCCAATTTCTCCAATATTTCTGTGTTCTGATACCCCCCAGAAAAGTTCTAACTTTTATCATGATGGATCGAATCGCTAAAGTGAAAAACGAAAGACTTATATCAGTCAAAGTTCGAAATTTTTGAGTAAAAT
>monoID2626
AATCAATAATCATTCAATAAAAGAACTATTGGGCAATGATTATTGCAAATAATCTGATTATGG
>monoID2627
TATTTCATAAAAGAACTATTGGCGAATGATTATTGCAAATAATCTGATTATGAAATCAATAAT
>monoID2628
GATATCGCATAGATAACGATTTATTTGCAATTCGCGCTGGGAACTTCAATAGTTTCGTTTCTATTGCAGATCAACGCTTGTTCGACAATTTCTAACAAAACGTAACGCGTGA
>monoID2629
TTCAATAGTTATGTTTCTGATGCAGATCAACGCTTGTTCGACGCTTTTTAACGTAAAACACGTGAGATATCGCATAGATAACGATTCGTTTGCAATTCGCGCTGGGAAC
>monoID2630
AATTTAATGAAATATTATTTCATAATAAAATCTTGCATAGAGACCTAATCTTTACTAAATTTTCATTTTTAGTATATGTAATAGATTTAATTAATAAAGCAAATAATTTAAACAA
>monoID2631
AAAGATCGAAGGATTTATAATGAAAATAATATTAAATGGAGAAAGGAATTGAAGATGTTGAAAAAGATAAAGGTTTCTGAATAAAATAATATAAAAAGGAAGGAAGGAAGGAGA
>monoID2632
ATCTTGAAATTAATATATCATATGAATATTCAATAAATTTTTTTGTATAAATGCCTCTATTTAAGACAAAAGATAATGCGATATAAAAAATTCTAAATTTTTTTATAAATAAATTTTTAGAATAAAAAATCGAAAAAA
>monoID2633
TCATGATGGATCGAATCGCTAAAGTGAAAAACGAAAGACTTATATCAGTCAAAGTTCGAAATTTTTGAGTAAAATTTTTTTTGCGAATTTCTCCAATATTTCTGTGTTCTGATAGCCCCCAGAAGAGTTCTAACTTTTA
>monoID2634
GTTTTCACTCCTTAGTATCATTACAGTTCTATTCAGAAACAATCATTAAACCATTTATTTATAATTATTATACACGTCCAAAGTGCTTAAATGTGATATGCTAGCGTCACTATCAATAGTTCTGGGTTTGAACGAGCATGAAATCATA
>monoID2635
GATATCTCACGTGTTTTACGTTAAAAAGCGTCAAACAAGCGTTGATCTGCATCAGAAACGAAACTATTGAAGTTCCCAGCGCGAATTACAAATGAATCGTTATCTATGC
>monoID2636
TTATTGCCATTTCATTACCATTATTACACCATCATTGCATTTATTCCATTACCATCATTACCACTAATGCCATCATTGCCATCATTGCCATCATTGCCATCATTGTCACTTTTATCATTTCCA
>monoID2637
AACATTTATTTAATATTTATTTAACATTAATTTAATATTTAAAAAAATAATTTTAAAAACATTAATTTAACATTTATTT
>monoID2638
AGAGAATGAAATAAAAGATTCTTTCGGATTAACTCGAACAGAGTTCGAGTGAATCCAAAGAAAGAG
>monoID2639
ATAGCCCCCAGAAGAGTTCTAACTTTTATCATAATGGATCGAATCGCTAAAGTGAAAAACGAAAGACTTATATCAGTCAAAGTTCGAAATTTTTGAGTAAAATTTTTTTTGCGAATTTCTCCAATATTTCTGTGTTCTG
>monoID2640
AATTATTTTTTAATACTTTGCATACACCTTCTGGTAACATTGGGAAGATACTTAAAGTTTAAAAAAATAACCCTTTTTAAAAAAAAAGTTGTGAAAAATTCACTTAGAAAAAAACGAAAAATTTTTCTCTTTAAAATTAATTTGTTTATAACATCTTTTCTAAGTGG
>monoID2641
CGGATCCTCCGTTTGCGTTGCCGTCACCGCCGTCGCCGCCGTTACCTTCTTCCGCGGAACCTCCGTTTGCGTTGCCGTCACCGCCAGCGCCGCTGTTTCCCCCTTCCG
>monoID2642
TTTGAGATGTAGTTATAAAATAATTCCTAACTGTTTTTTAAAAACCAATAACATACTTATTTTTAAACTACAAACAAAAATTTTTAACTACAAACAACTACAAACGATTTCAGATTGAAATATGATGCCA
>monoID2643
TTTTTATTAATAATAATTAATTATTATTATCAGAAGCGGCTCAGGGAACGCAACTCTTCACGAACTAGTGTGTGGCGACACAATGCATGATTTAAAATATTTTTGGGGCTCAAAACTTGCGGCAGTGTCACAGCATCTCATTATCGTGTAAAT
>monoID2644
ATACTCAGAACTCTTTGAAAAAGATCAGCATCTCACACATATATGCGAAAAATGGGCTTTTTCGGAAGTTATTAATTTTTTGTTGATTAACTAATATCGGAATCGACCGCAACTCTTCGGAATACGCTTTAATATGTTGAAAACTGTAGGAAAAATATTTTTTC
>monoID2645
GAAAATTGGAACAGTAAGGAGAGGAATGAGTCTGGACGCAAAGAACAGGAAAAGAATAAAGAGAACAGCGAAAGTATA
>monoID2646
AGTATAGAAGTATATAAAAATATAACATTTTCGAATTTTTTTTAATTATGATCGAATTCTACTAGATAACTAACAACTTCTTCTAATGATAAAATCTACGAAGAATTCGTAGTTATAAGACAATGTTATAATTCAGAGACTAAAAATTTTT
>monoID2647
ATCTATGCGATATCTCACGTGTTTTACGTTAAAAAGCGTCGAACAAGCGTTGATCTGCATCAGAAACATAACTATTGAAGTTCCCAGCGCGAATTGCAAATGAATCGTT
>monoID2648
TTTAAATTTGACTATAATTGAAAATATTTAAAAATAATTTATAATAATAATTTATATTATTAATAATTCAACTATATTATTAAAATTGTTTCATGTAACAATAAAATAAATATGATAATAAAGCATTTT
>monoID2649
TCTCACGTGTTTTACGTTAAAAAGCGTCAAACAAGCGTTGATCTGCATCAGAAACGAAACTATTGAAGTTCCCAGCGCGAATTGCAAATGAATCGTTATCTATGCGATA
>monoID2650
CACTTTAGCGATTCGATCCATTATGATAAAAGTTAGAACTCTTCTGGGGGCTATCAGAACACAGAAATATTGGAGAAATTCGCAAAAAAAATTTTACTCAAAAATTTCGAACTTTGACTGATATAAGTCTTTCGTTTTT
>monoID2651
CACAAGAACAGTGGAGAAAGAAATGAGTCTGGAAGCAAAGAACATAAAAACAGTAAAGAAAGTGCCGAAACTGAAAGTGAAGAA
>monoID2652
AGAATCGAATTGAAGTATTCAATTCAATCCGAATGAGAGAAGAAGTAGAAAAAGAAACTTTTC
>monoID2653
CAAAATCAGTCAAAATATCTTATTAAATATTAATTTTGTAGAATTATGCTCACGTAAGACTGTTTGGGGTGGCTTTTCGAGGGTCGAGGGTGGAGCAACAAAATCGGATTTGTCAAAAATAGCAAGCAACAAAATCGGAGAAA
>monoID2654
TCTATGCGATATCTCACGTGTTTTACGTTAAAATGCTTCAAACAAGCGTTGATCTGCATCAGAAACGTAACTATTGAATTTCCCAGCGCGAATTGCAAACGAATCGCTA
>monoID2655
AGAATCGAATTGAAGTATTCAATTCAATCCGGATGAGAGAAAAAGTAAAAAAGAAACTTTTC
>monoID2656
TATAATAATTATAAACAAACGGTTTAATAATTGTTTCTGGATAGAACTATAATGTAAATGATACTAGGGACTGAGAACTATGATTTCATGCTCGTTCAAACCAGAACTATCAATAGTGATGCTAGCATATCACATTTAAGCACTTTGGACGTG
>monoID2657
TTATCTTCTTCATCACAAATTTTTTTCTTCTTACAATTTTATTTTCATTCTAAACTCCTTCAATCCTTCCTTCTTTTTTCTTCTAATTTATATTATTCTATTAAAAAATCT
>monoID2658
ATTTATCAAGAAAAATCAACTGGCTAGGGTGCACTTTAGGGAAAAGCAAAAATCGAAATTTTCTAACACTTTAGTAGGAAAAGAAATATATAAGT
>monoID2659
ATATTTTTTTCAATCAATGTCCAGTTGACGTATTTTTTTCAATGAATGTCCGGTTGACGTATTTTATTTAATCAATGTCCGGTTGAC
>monoID2660
TCGCTATCTATGCGATATCTCACGTGTTTTACGTTAAAAAGCGTCAAACAAGCGTTGATCTGCATCAGAAACAAAACTATTGAAGTTCCCAGCGCGAATTGCAAACGAA
>monoID2661
TGCCACAGCTTACCGAGCGTCATTCATGTCTGAAATCACAATCCACTCGACGACCTTCTATTCTACCC
>monoID2662
AAATGTAGTGATTATTAATTCCATAATCAGATTATTTACAATAATCATTCCCCAATAGTTCTATTATGAAATGATTATAGATTCCATAATCAGATTATTTGCAATAATCACTGCACAATAGTTTTT
>monoID2663
ATAATATTTAAAATATTGAATTAATATTGTGAATATTATAACTTTTGAATAATATTATTATAAAGGATATATATATTTTATGCATTAATATTTTTAATTTA
>monoID2664
CGTGTTTTACGTTAAAAAGCGTCGAACAAGCGTGGATCTGCATCAGAAACAAAACTATTGAAGTTCCCAGCGCGAATTGCAAATGAATCGTTATCTATGCGATATCTCA
>monoID2665
TCTCATGAAATGATATATATAAATATAACAATATGTTATTAGAAATAACTTGAACATCGATTTCTTTTAATTAAATATATTTATTAATTTGTTATAATTTTTTATTTTTCAAA
>monoID2666
AAAAAACATTAAACAAGCTTTAATCTGCAATAAAAACCAGAATACTACGTGCATTAAAGCGCATTTAAAATAAAACTTTCTCCATGCAATATTTCACTTATTTATGTTAAAAAAAAAAAAAAA
>monoID2667
AAATTTTTATTCATTATTTATAAGAATGACTAAATAATGTTTAAATTTTTATTCATCATTCACAAGTAGATGAATAACAAATAAATTTTTATTCATTATACAAGAGGCTGAATAACGAAT
>monoID2668
AATCGGACACAAGTTGAAACGGACACACGGCGTACCAATCGGACACGGTTCCAATCGGACACAAATTGAAACGGACACACGGCGGTCCC
>monoID2669
CGCATAGATAACGATTCATTTGCAATTCGCGCTGGGAACTTCAATAGTTTCGTTTCTGATGCAGATCAACGCTTGTTTGACGCTTTTTAACGTAAAACACGTGAGATAT
>monoID2670
GAAGTCCATAAAACCTCCATAGCTCCATGGGATTTTACTTCCATCATGGAAGTCAGATAGACGTCCATTA
>monoID2671
TGGACGTCCATCTGACTTCCATGATGGAAGTAAAATCCCATGGAGCTATGGAGGTTTCATGGACTTCTAA
>monoID2672
CGATAGACGTTCGATCATGGAACAACGTGGTTCAATAGATGTTCGATTATGGAACAACATGGTT
>monoID2673
TCGACGAGCATTCTCGTCATCATCACCGGCCGAGCATCCTCGACCAATCACGTCCGAGATCC
>monoID2674
TTTAAAAAAATAACCCTCTTGGAAAACAAATTATGAAAAAATTCACTTAGAAGAAAACGAGAAGTCTCTCTCTTCAAAATTAATTTGTTTATAACATCTTTTCTAAGTAGAATTATTTCTTAATACTTTACATACATCTTCTGAGTAACATTGGAAAGATACCTGTAAAA
>monoID2675
GGTCGAGAATGCTCGGCCGATGATGATAACGAGAATGCTCGTCGAGGATCTCGGACGTGATT
>monoID2676
ACTTGTATTACGTTAAAAAGCATTGAACAAGCGTTGATCAGCAGTAAAAACCAAAATATTGCGTTTTTCAACGCGCATTTTAAATAAAACGTTCTCTATGCGATATCTC
>monoID2677
TACTTTATTTAACAATTTACTGCGCATAGCGCAGAATATTTTATTACATTTCACTGCGTAAAACGCAGAA
>monoID2678
ATCAACGCTTGTTCGACGTTTTTAACGTAAAACACGTGAGATATCGCATAGATAACGATTCGTTTGCAATTCGCGCTGGGAACTTCAATAGTAATGTTTCTGATGCAG
>monoID2679
TTATAAAATAGAAATAAAATTAAAAGGAGAAATGAATTGAAGGTGTTGGAGAAAGTAAAGATTTTTAAATAAAAGATGAATAAAGTAAAGACATCAATTAAACACCAGATTAAAAGTTTTTTTTAATAATGTGCAAATATTACATAATATTTTGATATTTTGTGTCATAAAAATAAAAATTTTTCTAATAGAATATTATGTATTTTAGTAAAGTTTTTTAAAAATGTGAAATAAAGAATAGAAAAAAGAGAAATAGAATAATATAAAAAAGAAGGATCGAAAAAGTGTAGAATGGAAATAAAATTGAATGGAGAAAAGAATTCAAGGTGTTGGAGAAGGTAAAGATTTTTGAATAGAATAATATAAAAAGGAAGGAAGGAAGAAAAAAAAATCAAAGAAGT
>monoID2680
ATATAATGAATAATGGTAAAATAGAAAAAATTTTTAAAAAAAATTGAATAATTTTAAGAGTATTTTATATTCAAGGTAATTACTTTCTTTCGAAAC
>monoID2681
ATTATGCCAGCGTACACATTATTTGATAAGCAATACCTTGCATAAAGCGCGCGGCGCGCGCGTTTCCTTGATAAATTAATTATTTTTAGTGTCTTATGGTTAGCAACAAATTCAGATCTTTACATATTTCGATAGTATGATGTCTGAGGATTATTGTGATACCATG
>monoID2682
GAATCGCTATCTATGCGATATCTCACGTGTTTTACGTTAAAAAGCGTCGAACAAGCGTTGATCTGCATCAGAAACATAACTATTGAAGTTCCCAGCGCGAATTGCAAAC
>monoID2683
AATAGCAATGTACTTGCAATATTACAAGTCAACAATTAAACAATATTGCCTTACATTGGAGATGCATTGGCCAAGATTTGCCAATGTAAAGCGAATATTGTTTATTAAAGA
>monoID2684
AGATGGACGTCCATTAAAAGTCCATGAAACCTCCATAGCTCCATGAGATTTTACTTCCATCATGGAAGTC
>monoID2685
ATAACAAATAAATTTTTATTCATCATTTATATGAGGCGAATAACGAATAAATTTTATTCATTATTTACAAGAGGCTGA
>monoID2686
ATGGTTCCTTATAGCACTCGAGGAGCCCCGACAAAAAGGTCATATGAACTTTTGCAATATCTCCCACCGTTTGGCCACGAGAAGACCAAAAAGAAGTGAATTTTTCTTTTTAATGGTTTCATA
>monoID2687
TGTTCGTCATGCTGTATCGTGATTGCATCCTTTAATTGTTGAATTTCTCTTGTTTGTTGCTTTAATAATTCTTGTTGTTGTAACATC
>monoID2688
ATTATACTTATACCAACAGAAAACGTTAAAACAACGTAAATTTATTACAATTTTTAAACGTATATTATATACGTTATAAAATACGTTTATT
>monoID2689
ATATACATATAAAATTTTAAATATTTGCACTAGTATAAATGAAAGTAATTTTATTAATTAATGTAAACAGTTCTGTTAACTATCATGGATTAAAACTTTTTCTATCAAATAGGACATATATTATTTATCTGTTTTATAATATTTTAAAATCT
>monoID2690
CTGATGCAGATCAACGCTTGTTGACGCTTTTTAACGTAAAACACGTGAGATATCGCATAGATAACGATTCATTTGCAATTCGCGCTGGGAACTTCAATAGTTACGTTT
>monoID2691
ACATAAATAGCAGAATAACTTGGGCCTATAATCAATTTCATAATTGCTTTCTTTCTGGTACTTTACTCTTGTACCTGAAGGTGGGATGCTCACTTCAGGGTCGGTTTTTCGATCAAGGGGTTGAGCACAAAAATCTCGATATAGATATTTCGAAAGC
>monoID2692
GCTGGTGGTAAATCTATCAACATCTCAGAACAGGCTTTATCGAAAGCATTGTTTGCAGAATATTTGGACGATCCATTAGAAGAAGTTGCTGCAGAGGAAACCAATGCTCATAATGAAAAAGAAAAAGAATCACAAATAAAAATGTCAAATGTTAAATTTCAGTCTCCTGATAGCACCGTTGATATTTCTACAGAGACATCGAAAGCAAAAGTATCGTTTGGACAATTCAATGATAAACTAGAATCAGTTACTGCAATCAAAGCTAATAAAATCAACGATAACATAGAAAACAGACAAGAAGCAAAAGTTTCAAGTATTGGATTTCAAACT
>monoID2693
ATATCGTTTAAACAAAGAAAAGATTAGATTAATGTATAATTAAACATTTTTATTCTTATAATT
>monoID2694
TTTGAATAATATTAATAATATTTTAAAATATATAGTTTTTAAAATAATTAATGTATAATAAATATAATAAACAAACATCTAAAAGTCAATGTAATATAAATTTTCTAATTATTAAATTTAAAATTTAA
>monoID2695
ACAATTATTGACTCGTAACATTGGCAGCACATTACCGTTTCTTTAAAAAACAATATTCGCTTTAGATTGGCAAATCTTGGCCAATGCACTTCCAATATAAGTGCAATATTGT
>monoID2696
TTAGACGTATTTAAAAGATGTCAAAAAATAAGACGTCTAAAAGACGTCTTAAATGACGTCTTTTAGACATGTCTAAAAGACGTCAATAAAGACGTCTT
>monoID2697
TTAAATTTATAAAGGGCAACAATAATCCAAGATAAAAGACTAAGAATATTATAAAAAACCTTTTAAAGAAAGAAAAATATACAAAATAAATATATAAAAAGAATATAGTTAAAATAAACATTCACATAAAATCTATTGATAAAAAG
>monoID2698
CTATGCGATATCTCACGTGTTTTACGTTAAAAAGCGTCGAACAAGCGTTGATCTGCATCAGAAACATAACTATTGAAGTTCCCAGCGCGAATTGCAAACGAATCGCTAT
>monoID2699
CACGTGTTTTACGTTAAAAAGCGTCAAACAAGCGTTGATCTGCATCAGAAACGAAACTATTGAAGTTCCCTGCGCGAATTGCAAATGAATCGTTATCTATGCGATATCT
>monoID2700
TTTTAACGTAAAACACGTGAGATATCGCATAGATAACGATTCATTTGCAATTCGCGCTGGGAACTTCAATAGTTACGTTTCTGATGCAGATCAACGCTTGTTTGACGCT
>monoID2701
TTTGCAATTCGCGCTGGGAACTTCAATAGTTTCGTTTCTGATGCAGATCAACGCTTGTTTGACGCTTTTTAACGTAAAACACGTGAGATATCGCATAGATAGCGATTCG
>monoID2702
TCAAACAAGCGTTGATCTGCATCAGAAACGAAACTATTGAAGTTCCCAGCGCGAATTGCAAATGAATCGTTATCTATGCGATATCTCACGTGTTTTACGTTAAAAAGCG
>monoID2703
GGACGCAAAAAACAAGAAAAGAATAAAGAAAACAGCGAAAGTATAGAAAATTGGAACAGTAAGGAGAGGAATGAGTCT
>monoID2704
ACGCAGGTTATGCTTGATTTGTGCTGCCAATCTGACGTCAGTCCTGTCAGCACGGGGTGCTCGATTTGTGCTGACAGTCTGCCGTCAGATTGTGTT
>monoID2705
CTTCAATTCCTTTCTCCTTTTAATTTTATTTTCATTCTACACTCCTTCGATCTTTCCTTCTTCCTTTTTACATTTTCTATTTCTCTTCTTTTTTATATCTTAATTTCACATTTATAAAAATCTTTACTATAATACAAAATATTATATTGAGAAATTTAATAATTATCACAGAATATATCAAAATATTAAAATATATGTAATATTCCTAATTATTAAAAATATTATTAATTTTGTATTTAAATAATCTCTTAACTTTATTCATACTTTATTTAAAATCATAATCTTCTCCAACAC
>monoID2706
ATATAATTAAAAGGAGAAAGAAATTGAAGATGTTGGAGAAGGTAAAGATTTTTTAATAGAATAATATGAAAAGGAAGGAAGAAAGGAGGAAAAATCAAAGGAGTTTAGAATTGAAAGTAATGGAAAAGGTAAAGATTTTAAATAAAGGATGAATAAAGTAAAGATATCAATTAAAAACCAAATTAAAGTTATTTTTTTAATAAAGAGCAAATATTATATATTTTATATGTATTATGTGTCATAAAAATAAAAATTTTTCTAATAAATTATTATGTATTTTAGTAAAGTTTTTTAAAAATGTAAAATAAAGATATAGAAAAAAAGAGAAATAAAATAATAAAAAAGGGTAAGAAAAAAGATCGAAGGAGTGTAGAACGGAA
>monoID2707
TCAAACTGCAAGAGTACATAATATATAGCAGATATAATTCTGTATATGAATTTAAGAGACAATTGTCCAATGTAAAATCACCGTGACATAACGTGGCCAAGGATTCCAGCGGTTTTAGCGTTTTCATCATCACCCTGTCAAATGCGTTCGAGAAAACAGCTTCTATTTTATCACAGAAAATTGGATCGTGGCCGCAATTACGAAGATATTTCATCAGATTTGGAGGATTATTATTGCAAAGGATTACGTAGTCAAATTGATTCTCATTGTCAGTATTATTTTTTTTAAAGAACCGAGTTTGAAGTCGCGTCACGATATCGAAAAACTTTTCCGGCTGTAGCTTTTTCATGGCATATCCTTTGCCGTGAAAACGTCCTAGTTCGCGCATCGCCGCCAATACATATTCTAAAGGAGAGTTGCAACTATACGGACAGGGATAATATCCTCGATTGTTGACATTTTCCAGAGCAATCACCAAATCGGTTGACGACAGTTCGTCAGCATAGAAACATTTCGCATAGTTGTCGTCTGGACTGCTATACATTTGATAGAACAGAATTTCATTGTAAAATTGAGAAGCAACGTGAAGAATTTCAATCATATTGCAACGCACTCTTCACTACTATAGGAAATTCATCGTTTTCAACTGTTGTCTTGTTC
>monoID2708
AGCGTTGATCTGCATCAGAAACGAAACTATTGAAGTTCCCAGCGCAAATTGCAAATGAATCGTTATCTATGCGATATCTCACGTGTTTTACGTTAAAAAGCGTCAAACA
>monoID2709
AAAATAAATATGATTTTTTTAACAAAATTGATTAAATATATCTAAAAAAATTATAAATATTAAGCGATAATCCTAGTCCATGCACACTAGAATAAATGAAAAATATTGCAAATTATTAAAATTACACGGCTATAA
>monoID2710
TATTATTTATATTTAAAAAAATCTAAAAGAAAAATTGAAAATGTTTTATAATATTTTTAAGATAGATAAGATTTTAAACACAAAATATTATAATACAATCTCTCTTT
>monoID2711
ATTATACCTATACCAATTAAAAACGATTAACACGTAAACTTATTACCACATTTAAACGTATAATATTATATGGTATAAAAATCGTTTATT
>monoID2712
TCTCACGTGTTTTACGTTAAAAAGCGTCGAACAAGCGTTGATCTGCATCAGAAACGTAACTATTGAAGTTCCCAGCACGAATTGCAAATGAATCGTTATCTATGCGATA
>monoID2713
TTGATTCAAATGGATTGAAATACGAAATGAGCTATTCATCATTTTGAATTCGGATGGACTCATGTCCCCATTATATTATCT
>monoID2714
CGAAATTCATACATTTGGCAGCGAGTCGAAATTCATACATTGGTCATCGAGTCGAAATTCATACATTTGACAAGCT
>monoID2715
AATATTTATTAAACATTAATTTAATATTTATTTATATTAATTTTTCATTTAAAAAACATTTTTAAAAAATATTATTTAACATTTATTCAACATTAATTTAATATTTATTTTACATTAATTTTTTAATTGATAAAACATATTTTAAAAACATTAATTT
>monoID2716
CGATGTCTCACGTGTTTTACGTTAAAAAGCGTCAAACAAGCGTTGATCAGCATCAGAAACAAAACTATTGAAGTTCCCTGCGCGATTTGCAAATAAATCGTTATCTATG
>monoID2717
TTCTTTTTTTAGAATATTTAAATATTGTGTTTTATTTCCTTCTCATCAAACCAAAGATCATATAAGTCTTTAAAAGCTTTTCTAGCATTAGCTCCTACTCCATCTAAAATACTGGATATATTAGCTAAACTTATTCCTTCTTTTTCTAGAGTTTTTAAATATTGTGTTTTATTTCCTTCTCATCAAACCAAAGATCATATAAGTCTTTAAAAGTTTTTGCAGCATTAGCTCCTGCCCCACTTAAAATACTGGACATATTAGCTAGACTTATACCTTCTTTTTCTAGAATTTTTAAATATTGTGTTTTATTTCCTTCTGCATCAAACCAAAGATCATATAAGTCTTTAAAAGCTTTTGCAGCATTAGCTCCTGCTCCACTTAAAATACTAGACATATTAGCTAGACTTATACC
>monoID2718
AACTTTTATCATAATGGATCGAATCGCTAAAGTGAAAAACGAAAGAGTTATATCAGTCAAAGTTCGAAATTTTTGAGTAAAATTTTTTTTGCGAATTTCTCCAATATCTCTGTGTTCTGATAGCCACCAGAAGAGTTCT
>monoID2719
GTTGATCTGCATCAGAAACATAACTATTGAAGTTCCCAGCGCGAATTGCAAACGAATCGCTATCTATGCGATATCTCACGTGTTTTACGTTAAAAAGCGTCGAACAAAC
>monoID2720
TAAGTACGACTGTCTTGGGAAAAAAATCTAAACCAAACTGGGCCCTATACGGGCTGTAACTGAGCAAGCC
>monoID2721
TAAGCTCCCAGGGAGTTCAGATTGCTGAGCTCACAGGGAGCTTCCAAAATTCGATAAAA
>monoID2722
TTTCAGACATTTTCGAGTGCCGAATGGCCGCGACAGAGAAATCTGATGCACGGCTTCAGTATAATAATAAAATCACGATATTATT
>monoID2723
AATTAATAAATTTTAGCACAAACAAAAAATGTAATATTATAAATTAAAATAATTGTAACATAATTACAATATTTGTATGTAACAAAATTACTTAATAATGCAAATTGATATATATATTTTCATAAAAAAAATGCTATAAGAATATTTAAA
>monoID2724
GCGGACACGTGGCGCCGAACCAAGCAGGCGCACGGCACCGCCGAGGATCGTGTCCGGCCAA
>monoID2725
CTCTTTCGATTGGGTCCACGACTCTCTTTATTTCTCGCAGGATACAATCGAG
>monoID2726
TAAAAGACGTCATAAAGACGTTTTTTGGACATATCTAAAGGACGTCTTTTTTAAGACGTCTAACAAACGTCTCTTTTTCTGACATCTTTTAGACATGTC
>monoID2727
AAATTTATTTCAAAGGTAGATGCTCTTCAAAATTAATTTGCTTATAACTTTCTATCTAAGAGAAACTCATTCTTAAAACATTGCACACACGTCCTAGATAATATGTGGAAATTACATGCAAAATTTGAAGAATAAGTCCCTCTTAGAAAAGTTATGAA
>monoID2728
TAAAAATTAAAATTTAATTATTAGTTGTGAAACTTATAATTAACAATTAAAATGTTAATTATCAATTAGTTTAGTTATAAATAATAATTAAAAATTTAATTAATTGCAGAAACCATGTAAT
>monoID2729
ATCAAAGTCCCTGGGTGTACACCCAAGGACTTTGATTCTGTCCATGGGAAAACTTTCCAAACTAAAAAGTCACCACTTTCTACATACTTACAGTTCATGAATAACGAAACGACAAGAAGCTACTAGTCGTTACATTAATCATGAACTGCAAGTATGTAGAAAAATAGCGACTTCTCAGTTTGGAAAATTTCCCCATGGACAGA
>monoID2730
ACGTTTGAAAAATATTTATTTAAACGTTTGAAAAAATATTATTTTAATATTTGAAAAACATTTATTTTAACGTTTAAAACAACATTTATTTT
>monoID2731
TAATATAGTACATATAGTTAAATAAACTATAGTGATTGCAATAAGTTAATGGTTAAGAGAACTAATAAAAAACAGTTGTAACAACTATATAGTATAGTATATTA
>monoID2732
ATCTGACTTCCATGATGGAAGTAAAATCCCATGGAGCTATGGAGGTTTAATGGACTTCTAATGGACGTCC
>monoID2733
TATAAATGTAAGATATGTGGAAAGATGTTTAGCCACAGTGGAAACTTGTCTACACATATGAGAACACATTCTGGTGAAAGCCCT
>monoID2734
AAGTTTTAAACTGAAAGATTAAAATAGTACAATTTTTGTTATTAAAATTTTAATAGTTTAAAATAATATTTAATATTTTTTTTCATATAAAAATAGTATTAATTCAGTTATTCTAACACCTTGCAACCTATAAAGTAAAAAAAATATTTTTAAATTCTTAAAAATGTAAAAAAAATCTCAATTATGTGAATGAATTTTCATCTCTCAGAGAATTAACATGAGAAAAATATGAATAGCACTTTAGTGTTAACTTTAATCTCGGTTTATAACTTACTCTTTATCTAATCGTGAAAACTAGAAAAAGATAAAAAAGAAA
>monoID2735
GCAGGAAGTAAAGAGAGTTGCGGATTCAATCGAAAGAGAATTCGATTGTATCCT
>monoID2736
AAATGACACTCAAAAGAAGATCAAACCTAATTATTTAAGAGCAACATTAAAAATGACGCTCAAGAAAAAAATCACACCCAATTATTTGAGGGTAACACTAA
>monoID2737
GTTTCAATGTGATTTCATCCTTTGATTCTTCTTCTTTAGAAAGTTTTCTAACAGGTTTTAATTCAACTTGTTCAGGTATCGGTTCTTCAGGTGGTTTTATTTTTCTCCACGGCGCCAATCGAATCTCATCCGGTTTCTCTTCAACTTTTTCTCTTTTTACTGATTTTAATGTAATTTCTTCTTTTGATTCTTCTTCTTTAGGTAGTCTTCGAGTCGGTTTTAGAACAACTTGCTCAGGTTTCGGTTCTTCAGGTTTTCTATCTTTCTTATTGGCTTCAGACGGACTTCCTCCAGTTTTTCTTCAACTTTCTTCTTTTCTACTG
>monoID2738
AAAACACGTGAGATATCGCATAGATAGCGATTCGTTTGCAATTCGCGCTGGGAACTTCAATAGTTACGTTTCTGATGCAGATCAACGCTTGTTCGACGCATTTTAACGT
>monoID2739
TTATATTGTGATAAAAAATCATATATAATTTTATTTTAAAAAATAAGACATCTGCTATAATTTATTAAAAAATATTATGATATTGATTTGTCATACTCTATTTTAATATATAAACTAGGCAGTAATAATTAGAGGAA
>monoID2740
AAAATTAATGAAAATAAAGAATTAATATAAAATGAATATTAAATAAATGTTAAATAAATGTTAAATAAATGTTTTTAAAAAATGTTTTTTCAAATGATAAATTAATGTGAAATAAATATTAAATAAATGTTAAATAAATTTTAAATAATATTTTAAAAAAATGTTTCTTTAAATGAAAAATTAATGTATAATAAATATTAAATTAATATTTAATAAATGTTAAATAAATGTTTTTAAAAAATGTTTTTTAAATAAAAAATTAATGTGAAAATAAATATTAAATTAATGTTAAAGAA
>monoID2741
TATTGCGTTATACAACGCGAAATACAAATAAAACGTTTTCTATGCGATATCTCACGTGTATTAAGTTAAAAGCATCGAACAAGCGTTGATCTGCAGTAAAAACAAAAA
>monoID2742
TAAAAATGTGATTTATTAAGTTATGTATTAAGATGAAAAGTTTAAGACTCGGTCATATTCGCAATATTTGATTGACTTTTTTAATTTTTAGAATATAATTATTTTTTAGA
>monoID2743
CGAGCGAGCGCGCGCGATGTGTTTTACGCACTCCGCGACGGCTAGTTGCGGGCGCGAGCGAGAGAGCACTAGATTTGCACTCGCTCGGCAACGTAGGTG
>monoID2744
AATTGAAATAATTCAATTCAATCCAGATAAGAGAAAAAATAAAAAAAAAATCTTTAGAATCA
>monoID2745
ATTCCGATGTTAGTTAATTAAAAAAAAATTAATAATTTCAAAAAAGCCGATTTTCCGCATATATGGGTGAGATGCTGATCTTTTTCAAAGAGTTCTGTGTACAAAAAAATATTTTTCCTACAGTTCTCAACATATTAAAGCGCCTTCCGAAAAGTTGCGGTCG
>monoID2746
GTTGAGAATCATGTCCCGGTCGACTAGGTTTTTGCTGTTCTCTTTGTTGTCCAAACTCCAAGTGTCCTGTCGTTTGTTGTGAAAGATTGTTGTATCCCACTCATTTTGTTGACAATAATGTTCTAAAC
>monoID2747
ATTAGAAATCCATAAAACCTCCATAGCTCCATGGGATTTTACTTCCATCATGGAAGTCAGATAGACGTCC
>monoID2748
CGTCAAACAAGCGTTGATCTGCATCAGAAACGAAACTATTGAAGTTCCCAGCGCGAATTGCAAACGAATCGCTATCTATGCGATATCTCACGTGTTTTACGTTAAAAAG
>monoID2749
TAATGGACATCCATCTGACTTCCATGATGGAAGTAAAATCCCATGGAGCTATGGAGGTTTAATGGACTTC
>monoID2750
AATTGCAAACGAATCGCTATCTATGCGATATCTCACGTGTTTTACGTTAAAAAGCGTCAAACAAGCGTGGATCTGCATCAGAAACGTAACTATTGAAGTTCCCAGCGCG
>monoID2751
GACGCTTTTTAACGTAAAACACGTGAGATATCGCATAGATAACGATTCGTTTGCAATTCGCGCTGGGAACTTCAATAGTTTCGTTTCTGATGCAGATCAACGCTTGTTT
>monoID2752
TAATCGTACATAATTGTTTCAACTATCCTTTTCATTTTAAAGGCATTTCATGAAGATTTTGTCTCTGACGTCAGAGAAGAAGTCCCTTAAGGGTTGCAGCGCAAAAATTGAAACCGCGTGGATGTGGAAGCGCATAAATCGTAGAT
>monoID2753
AAATGATAAGCAAAATGTCCGTGCGAAAAGAGTCGTGAACAAGAATAAAATACCCTCAATATCGCGATGATTTAGAATCTGAAAGATTTGCTGACTTATACTGTGCTAGCACAACTCAAATATAAAATTTGGAGTGCATCAAAGAATTAAAAATCG
>monoID2754
TTAATATAATATTTATACACTTAAAAAAAAAAATTATTAGATTTTAATAAATATTCACTTAAATAATGAAATATTTATTTACTATAAATAAATTTATTGTATTATATAAAATGTTAAAT
>monoID2755
AATCGCTATCTATGCGATATCTCACGTGTTTTACGTTAAAATGCTTCAAACAAGCGTTGATCTGCATCAGAAACGTTACTATTGAATTTCCCAGCGCGAATTGCAAACG
>monoID2756
GCATTACTTTTATGTGATCGTTTAGGAACTGAAATACGAGAATTTTATGTTATATAAAAAATTTAGATTAATGATCAAAATTTTGAACTGTATTTCTATAAATTTATAATTATGTTAAATTTG
>monoID2757
GTTTGACGCTTTTTAACGTAAAACACGTGAGATATCGCATAGATAACGATTCATTTGCAATTCGCGCAGGGAACTTCAATAGTTACGTTTCTGATGCAGATCAACGCTT
>monoID2758
GCTTGTTCGAAGCATTTTAACGTAAAACACGTGAGATATCGCATAGATAACGATTCATTTGCAATTCGCGCTGGGAACTTCAATAGTTACGTTTCTGATGCAGATCAAC
>monoID2759
ATAATCTGATTATGAAATTAATAATAACTCATTTAAAACTATTAGATAGTGATTATTGCAAATAACCTGATTATGGATTCAATAATCATTACATAAAAGAACTATTGGGGAATCAATATTGCAA
>monoID2760
CGTTTTTAATTGGTATAAGTATAATAATAAACAAATCTTATACCGTATAACATTATACGTTTAAAAATTGTAATAAATATACGTTGTTTTAA
>monoID2761
ATCTTTACCTTCTCCAACACCTTCAATTCCTTTCTCCTTTTAATTTTATTTCCATTCTACACTCCTTCGATCCTTCCTTTTCCTACCTTCTATTTTATATTATTCTATTCTCTTCTTTTCTTTATTTCATTTCACATTTTAAAAAACTTTACTAAAATACATAAAAATTTATTACAGAAATTTTTATTTTCATGACACAAAATATCAAAATATCATGTAATATTTGCACATTATTAAAAAAAACCTTTAAACTGGTATTTAATTGATGTCTTAACTTTATTCATCCTTTATTTAAAA
>monoID2762
TTTTATTTTTTTTATTATTTACACATTGATTTATTTTGATAAGTAAATGACATTAAAATCCATTTTATTTATTTTTTTCACATGTTGATTTATTTTGATAAAAAAATAACATTAAAATTTA
>monoID2763
TAATGGAGATCTATCTGACTTCCATGATGGAAGTAAAATCCCATGGAGCTATGGAGGTTGAATGGACGTC
>monoID2764
ATAATTTATTATTAAAATATTTATAAAATTATTATATATAAATAAAATAATACTATATTAATCTTTTTACTCATAAATATTGTCATAAATACGTTGTCTAATTTGAATAACATACTGAATAAGATTTTATAATTTAT
>monoID2765
AAACGTTTATTTAACGTTTAATAAATATTTATTTGTCATTAATAATTATTAGAAATAACAATTTTACAAAATATTTTTTAAATGTTTATTTAATATTATGTAAACATTTATTTTTCATAAATTAGACATTTGAGAAAATGATTTTAGTTAACATTTTTT
>monoID2766
AATTAAATAATTTTAAATAATTAAAAATTAATTAATTAATATATTTATAAAATAAAAAATAGTAATTATATGTAAAGTAAATATAAATTTATTCATGAAATTAAATTTAAACTAAAATTATAAATAAATATTATAAATAAAAATAATTT
>monoID2767
TTTTGATTCAATTGGTAATGCTACTTTCCTATAAAATTTACAATTTAATAAAAATATTGAAAACTTTTGCTGCAATTTTAAACTAGACGTAAATCTAAATAAATTTTTGAATCAATATTTATTGGAATTTTATTAGTATATGTAAAAA
>monoID2768
CAGGAGAAGAGGACATACCGCCTGTTACTCCTCCTCAAAGATCTATTCATATTTCTCAGGAAAATAATCCAGAAAGAAAGAATTCTT
>monoID2769
AATATTAATTTTTTAGAATTGTGCTCACGTAAGACTGTTCGGGGTGGCTTTTCGAGGGTCGGGGGTGGAGCAACAAAATCGGATTTGTCGAAAATCGCGAGCAACAAAATCAGAGACAAAATCAGTCGAAATATCTTATTA
>monoID2770
AATGGTAACAATTAGTAGTTTAACCATTAACTAATTGTAACTATTTGGATCATTACTATTAATCAATTGTAACTATTTGGAATATTACCATTGTTG
>monoID2771
CTGGTGTTCAATTGATGTCTTAATTTTATTCATCTTTATTAAAACCTTAATCTTCTCCATTTTCAATTATTTTATTTTTAAATTTTATTTTTTACACTCCTTAAATTCCTTTTTCTTTTCACTTTCATTCAATACTCTTTATCACTCCTTTTCCTAACTTCTATTTTATATTACACTATTCCTCTTCTTTTCTACATCTTAATTTCACATTTTAAAAAGATTTTAATAAAATACTTAATATTATGTTAGAGAAATTTTTATCTTTATGACACAAAATATCAAAGTATCATTTAATATTAGCACATTATTAAAAAAAACCTTTAAT
>monoID2772
TCGGCTACATCCGCCAGTGCTCGGCAACGGTCGTCGATCCACCGCCGCAAGCGCTACC
>monoID2773
CGCTATCTATGCGATATCTCACGTGTTTTACGTTAAAATGCTTCAAACAAGCGTTGATCTGCATCAGAAACGTAACTATTGAATTTCCCAGCGCGAATTGCAAACGAAT
>monoID2774
AAATCCATCAAACCTCCATAGCTCCATGGGATTTTACTTCCATCATAGAAGTCAGATAGACGTCCATTAG
>monoID2775
CACCGTGAAGCCCTCGCGACGACACCGTGAAGCCCTCGCGACGACACCGTGAAGCCCTCGCGACGA
>monoID2776
TCCAGAAACGTTTCAGTAACGTCCAAGCAACCAGAAATGTCCGATTCAATTACTTTACATATGCGACGTCACATTTCCAACGTTCTTAAGACGTTTATGAAACTTGTATAAAACGTTAAAGAAACGTTACAAATGCACT
>monoID2777
AAGAAAAAAATACTTTACTCTTGAGGTCATCAAGAATTAAGAGTAATTTTGAAAAAAATGGCAAGGGTACAAATTCTTAAATTGCACATTTTAGTAGTACAAATTATTAAGCATCAAGTAAATATAGTGTCGTTTGATTCTGCTAA
>monoID2778
GAGAGAGAGAGCACGAGTGTTTCACGCACTCCGCGACGTTAGTTGCGAGCGAGCGAGAGACGTTACTTACGCACTCGCTCGGCGAGAGAGGTGCGA
>monoID2779
TAACATACTTATTTTTAAACTACAAACAAAAATCTTGAACTACAAACAACTACAAACAATTTCATAAAAAACTACAAACCATTTGAGATGTAGATATGAAATAATTTTTTACTGTTTTTATAAAATCAA
>monoID2780
AATAATCTGATTTGTAATCAATAATCACTCATTTAAAAACTATTGAGCAATGATTATTGAAAATAATTTGATTATGGAATCGATAATTATTCCATAAAAGAACTAATGGAGAATGATTATTGCA
>monoID2781
AAAAATTAATGTAAAATAAATATTAAATTAATGTTAAATAAATGTTAAATTAATGTTTAAAAAATTTTTG
>monoID2782
GCTTGTTCGACGTGTTTTAACGTAAAACACGTGAGATATCGCATAGATAACGATTCATTTGCAATTCGCGCTAGGAACTTCAATAGTTATGTTTCTGATGCAGATCAAC
>monoID2783
ATTCAAATAAAAAATTATTCGTTATTCATAAATAAAATTTTATTCAAAAATATTTTTATTTGATATATACGAATAAAATTTT
>monoID2784
AACATTTTACCATAATATTTATCATAATAATTAATAAAAATATTGAAAATATTTACATAATATTTATCATAATAATTAATAAACATGTTCAA
>monoID2785
TCTGCTAAGGGAAAAGAGTACTTTACTCTTGAGGTCATCAAGAATTAAGGGTAATTTTGAGAAAAATGGCAAGGGTACAAATTCTTAAATTGCACATTTTGGTAGTACAAATTATCAAACATCGACTAAAAATAGTGTCGTTTGAT
>monoID2786
TTATTAACGTAAAACACGAGAGATATCGCATAGACAACGATTCATTTGCAATTTGCGCTGGGAACATCAATAGTTTCGTTTCTGATGCAGATCAACGCTTGCTTGACGC
>monoID2787
AAGCGTGGATCTGCATCAGAAACAAAACTATTGAAGTTCCCAGCGCGAATTGCAAACGAATCGCTATCTATGCGATATCTCACGTGTTTTACGTTAAAAAGCGTCAAAC
>monoID2788
AAAAAGCGTCAAACAAGCGTGGATCTGCATCAGAAACGTAACTATTGAAGTTCCCAGCGCGAATTGCAAACGAATCGCTATCTATGCGATATCTCACGTGTTTTACGTT
>monoID2789
CTCGATCCGCACAAAATGCCGCGAGTAATGTATAAAATTATTAAGATCGTTCCGCTTGAAAAGCCGCGATCTCTTTA
>monoID2790
CGAAAGAGTTATATCAGTCAAAGTTCGAAATTTTTGAGTAAAATTTTTTTTGCGAATTTCTCCAATATCTCTGTGTTCTGATAGCCCCCAGAAGAGTTCTAACTTTTATCATAATGGATCGAATCGCTAAAGTGAAAAA
>monoID2791
AATTACAAAAATAATAAAAATAAAAAAAACAAACAAATTAATAAAAATAAATTAAATTAACAAATTAAATAAAAATTAAAAATTAAAAAATT
>monoID2792
AAAATGATGAAAATTATATTAAATAAAAAATCTTTCATCATTAAAACCCAAGTGGTTGTATTTAATTAAAATAATTATTTGGAATATGTAATTTAATTAAAATAATATGAGGAAACTGTAA
>monoID2793
CTAAAATTGAAGCAATCATTAATTGTTTAAAATAAATTTTGTGTTAGTAAAATTAATATTTTGACAGTTTGAGAGATAAATTTATTTCTTATTAAATTTCAGAAACCGAAATTCTCGATGAATTATTAAATTGCAGAGTATATAACACTTCGTAAAAT
>monoID2794
GTCGAGGATCTCGGACGTGATTGGTCGAGAATGCTCGGCCGGTGATAACGACGAGAATGCTC
>monoID2795
ATTTGCATAAAATTTGTTATTTAGGATTTTCCAAGGTCGTTGATTACGAATCTGATGTAAAAAATTAAAAATTAAAAATAGCGGATCTAATATGGTGGACAAAATTATTAAAATTAACTGA
>monoID2796
AAACGAGAAATCTCTCTCTTCAAAATTAATTTGTTTATAACATCTTTTTTAAGTGGGATTATTTCTTAAATCTTTGCATAAACCTTTTGGGTAACATTGGGAAGATACCTGTAAAGTTTAAAAAAATAACTCCTTTTAAAAAAAAAGTTGTAAAAAAATTCACTTAGAAAA
>monoID2797
GTCAAAAATTTTGAAGTGTATTTCTGAAATTTATAATAATGTTAAATTTGGCATTACTTTTATGTGATAGTTTATGCACTTAAGTACTGAGAATCTTTATGTTATATAAAAAATTTAGATTAAAG
>monoID2798
AACTTCAATAGTTACGTTTCTGATGCAGATCAACGCTTGTTTGACGCTTTTTAACGTAAAACACGTGAGATATCGCATAGATAACGATTCATTTGCAATTCGCGCTGGG
>monoID2799
GCCACGTGTCCGCTTGGCCGGACACGATCCTCGACAGTGCCGCGCGCCTGCTTGATCAGGC
>monoID2800
GAGAATATGTTGCTCTTTGAAATAACTGCTGTATTTACTTAAAAATAAAAATCTTCAATTTAATCCAACCTAAATGTATTATTTCAAAAAAATGTATGAAATCTTTAAATTCCATTTATAAA
>monoID2801
TAAAACTGTAATTAATAATACAAAAAAAAGACATACTTGCGTGAAGTTGGCTCCTTTTCATAAAATTCGGCTTTCCAGACTGCATAAAAAATTATAACAGTAAGCATTTGTTTGGTGGTTGCTTACTGACGTTTGGTAGTCCATTCTTGATGATTGGTAAT
>monoID2802
TTTTCCTTCTATTTCTCTTCTTATCCGGATTGAATTAAATTTATAATATTTCAATTCGATTCTTAAGAGT
>monoID2803
GGCTTTTCGAGGATCGAGGGTGGAGCAATAAAATCGGATTTGTCGAAAATAGCGAGCAACAAAATCGGAGAGTCAAAATCAGTCGAAATATCTTATTATATATTAATTTTTTAGAATTGTGCTTACGTAAGACTGTTCGGGGT
>monoID2804
ACTATTTTTGCTCAATACTTGATAATTTGTACTACCAAAATGTGCAATTTAAGAATTTGTACCCTTACCATTTTTCTCAAAACCACCCTTAAATCTTGATGACCTCAAGAATAAAGTACTCTTTTCTCTCAGCAGAATCAAACGAC
>monoID2805
CTGTAAATAAAAATTTCAATCAAATTCAGTCAATTTTGATAATTTTGTTCGCTATGTAAATCCGCCATTTTGAAATTTAAATTTTTAACATCAAATTCGTAATCAGCGACATCAAAAAC
>monoID2806
AGTATCACGCCGTGCGCATACTGTGCTATCATCACGTTATCCGCACGACGTGATGGGAGCATGCGTGCGAGGGCTATGAATCGCATTATGCAATCACGCCGTG
>monoID2807
TCAAATTATATTTTTATACGGTATAATTTACGATATAATATACATTATAATTGATTAAGAATGGATAGACATTTATATATAGATATATGAAACACATTTGTATATTTTATA
>monoID2808
TATTATAAAAAATTAATGTAAAAAAATAAATTATTTATTAAACAACTATTCAGATTAGAGTTTTATATTTTATTTTTAATTAGATCTTAAATATTTTATTATACATTG
>monoID2809
GTCAACTTCCTGGTGCAGGTCAGATTCCTGGCATAGGTCAACTTCCTGGCGCAGGTCAGATCCCTGGCATAG
>monoID2810
ACGCTTTTTAACGTAAAACACGTGAGATATCGCATAGATAGCGATTCGTTTGCAATTCGCGCTGGGAACTTCAATAGTTACGTTTCTGATGCAGATCAACGCTTGTTCG
>monoID2811
ATTAATAAGAAAGATTCTTTTGAATCGAATCGAAACAGAGTTCGATTCAATCCAGAAAAAGTAAGAAA
>monoID2812
ACAATGCGGATAGAAACGGATAGGATTCTGTTACGTAATTGCAGACAGATGCAGATAGAAATCGCGACGGAT
>monoID2813
TCAAATGTATATACATTTCATATATTTAATGTATATATATGTATATATATAATTAATATATATATTATTGTATATAAAGTATACAATATTAATGAATA
>monoID2814
GTTAATCCCAAGAAAGAAAAGAATTAAAAATAAAGAGATTCTTTCGGATTAACTCTTACGA
>monoID2815
TACGCACTCCGCGACGGCTGGTTGCGAGCGCGAGAGAGAGCACGAGAGTTGCACTCGCTCGGCGACGTAGGTGCGAGCGAGCGCGCGATGTGTTT
>monoID2816
AAAGATTAATTGTATTTTATAATGAAAGAAATAAAATTAAATTCATGTAATTGAAAAATTATATTATTAACATGAATATTATTTTTCTTTTTAAAATTATTAATTTAATATTTTGTATCACAG
>monoID2817
ACATTTATTTAACATTATTAAATATTTATTTTATATTAATTATTTAATTAAAAATTAATTTTAAAAACATTTTTTTA
>monoID2818
CGTAAAACACGTGAGATATCGCATAGATAACGATTCATTTGCAATTCGCGCTGGGAACTTCAATAGTTATGTTTCTGATGCAGATCAACGCTTGTTCGACGCTTTTTAA
>monoID2819
AAAATTTTTTTACACAAACTTTATTCTTGAGAAAGATAATTTGTATATGTAATTCATTTATAATTATTAATAAGAATGAGAAATGGTGCAGAATAAAATTTGTCTGACCAATAACTGACTTCGTCTACTCGTCTAATATCAGTAAGAAATAATGATGAAAA
>monoID2820
TTTACTTCCATCATGGAAGTCAGATGGACGTCCATTAGAAATCCATAAAACCTCCATAGCTCCATGGGAT
>monoID2821
ATTTACTCGTAAGAGTTAATCCGAAAGAATCTCTTTATTTTAAATTCTTCTCTTTCTTGGG
>monoID2822
ACTCTCTTTACTTTCTGCAGGATACAATCGAACTCTCTTTCGATTGAGTCCGCAACTCTCTTTACTTTCTGCAGGATACAATCGAACTCTCTTTCGATTGGGTCCGCA
>monoID2823
CAATGCTAAATCTTTTAATGATAAACAAATATTTCCATTAATGAATAGAAAAGTAAATGGAAATATCATGTTTTCATTAGACAAAGAAAATTTACTTCAATGGAAATATTTAACTTCCATTGGG
>monoID2824
CACCGGCCGAGCATTCTCGACCAATCACTCCGAGATCCTCGACGAGCATTCCCGTCGATAT
>monoID2825
TTACGTTTCTGATGCAGATCAACGCTTGTTTGACGCTTTTTAACGTAAAACACGTGAGATATCGCATAGATAACGATTCATTTGCAATTCGCGCTGGGAACTTCAATAG
>monoID2826
TAAATATTAGAGATAGACAAGTATTGATGAATACTGAGTATTGACAGTTACTATTGGTGAATACTGAATATTAGAAACTGGTATTGATCAATACT
>monoID2827
TTTAAACAAATTTATTATTTATTAAAATTATTTGTTTAATGTAAATAATTTTTTAATTCAAATAAAAATTTATTTAAATGAATGAAATCAATTATTAACCGTTT
>monoID2828
CGATTGCGCACGGACCCGATTGTACACGGACCCGATTGCACACGGACCCGATTGCACACGACC
>monoID2829
CATTTTCTATAATCGACAATTAATGGCAAATAAATGTTTAAATAATATTAAATAAATATTTAAAAAATGTTTGTAAAATCATTTTTTTAAATAAATTATTAATGAAAAATAAATATTAATAAAACGTTAAATAAACATTTAAAAAATGTTAACTGAAAT
>monoID2830
TTTTAACGTAAAACACGTGAGATATCGCATAGATAACGATTAATTTGCAATTCGCGCTGGGAACTTCAATAGTTTCGTTTCTGATGCAGATCAACGCTTGTTTGACGCT
>monoID2831
ACCTTACGCTATCGAGAGCGGTACCTACTTAAAGGGTGTTCTCTACCTTATACTATCGAGAGCGGTACCTACTTAAAGGGTGTTCTCT
>monoID2832
TGAATCGAATCAAACAGGGTTTGATTCAATCCAGAAGAAAGGGTATAATTTCCTTTGAATCAAACGAACCGGGACTCGATTTAATCCAGAATGGAAATCAAAAT
>monoID2833
ACTATTGAAGTTCCCTGCGCGAATTGCAAATGAATCGTTATCTATGCGATATCTCACGTGTTTTACGTTAAAAAGCGTCGAACAAGCGTGGATCTGCATCAGAAACGAA
>monoID2834
GTCAAAATATCTTATTATATATTAATTTTTTAGAATTGTGCTTACGTAAGACTGTTCAGGGTGGCTTTTCGGGGATCGAGGGTGGAGCAATAAAATCGGATTTGTCGAAAATAGCGAGCAACAAAATCGGAGAAACAAAATCA
>monoID2835
AATTATTATGATAAATATTTGATAAATATTTTAAAAATTTTAATAATTATTATGATAAATATTATAGTAAATATTTTGAAAAGTTTATT
>monoID2836
AATAACATAAAAATATAAAACAACAAAATTAAAAAATTAATAAAAAAAAATTAAATTAAAAATTTAGTAAAAAATTCAAATAAATAACAA
>monoID2837
AGAACTCTTCTGGGGGCTATCAGAACACAGAAATATTGGAGAAATTCGCAAAAAAAATTTTACTCAAAAATTTCGAACTTTGACTGATATAACTCTTTCGTTTTTCACTTTAGCGATTCGATCCATTATGATAAAAGTT
>monoID2838
CATTAACTTGTCAATTTTTCTCATCTTGTATCATTAATCATTTTTATATACAGCTTAGAATATCATTAATGTTGTCAAGTATTCCTTTACTCTTTGCTTTTTTCTCAAATATGTATTTAAACTGAAAGAAACTTTGGAATCGATTCAAGTTGTAAATTTTTGT
>monoID2839
CAATACTCAAGTATTGAGGATAATCAAGTATTGATAAATACTGAATATTGACAATTACTATTGGTAATACTGAGTATTGGAAACTAGTATTGAT
>monoID2840
TTGTTCGACGCTTTTTAACGTAAAACACGTGAGATATCGCATAGATAACGATTCATTTGCAATTCGCGCTGGGAACTTCAATAGTTATGTTTCTGATGCAGATCAACGC
>monoID2841
TGTTCGACGTGTTTTAACGTAAAACACGTGAGATATCGCATAGATAACGATTCATTTGCAATTCGCGATGGGAAATTCAATAGTTATGTTTCTGATGCAGATAACGCT
>monoID2842
ATAAAAGAAATAGAAATAGAAACTCTTAAGAATCGAATTGAAATAAATTCAATTCAATCCCGATG
>monoID2843
GTAATGAACTCGTGTAATCAGAAACATAGATATTTGTTGCTTTTTTTTTAAATATTAAAATCTCGCAAAATAGTACGCTTTCCTCTAAATACTCTAGAAGCACAAGTCTAATCTTGCTGAAAATATATTAACGTTCCAATTTATACAGAACAA
>monoID2844
TTGTATCCTGCAGAAAGTAAAAGAGAGTTGCGGACCCAATCGAAAGAGCTCGA
>monoID2845
ACATGAATTCCGGCGAATACAGATAATGGACAATTTGCATGAGACGGACGGGACGAGTTACGCGGTGT
>monoID2846
AAGAATTTTATGTTATATAAAAAATTTAGATTAACGATCAAAATTTTGAAGTGTAATATTATAAATGTATAATGATGTTAAATTTGAGCGTAACTTTTATGTGATCGTTTAGGCAACTAAATACT
>monoID2847
TTATAAATACATTTAATGTTCCTATTTATAATTTAACTTTATATAAAATAAAGAAGAAATATTATAAATTATATATAAAATTAATTAAATTAACATTTTTACATTTTATAATTAAATTATTAAAATAATTATACGTATAAA
>monoID2848
ATTCTTAATTTTATTCATCTTTTACTTAAAAATCTTAACTTTCTCCAACATCTTCAATTACTTTCTCCTTTCAATTTTATTTCCATTCTAAACTCTTTCGATATTTCTTTCTTCCTTCCTTCCTTTTTATATTATTAAATTCCTTTTCTTTTCTTTATCTTTATTTCACATTTTTAAAAATCTTTACTAAAAGATAGATAATATTCGATTAAAAAAATTTTTATTTTTAAAATCAAAATATCAAAATATCATATGATATTCACCCATTATTAAAAAAACCTTCAAACTAGTGTTCAATGC
>monoID2849
ATCGATGCAATAGCAATCGCATGCCAAGTCATGATTCGTTATTTTGTTAATCGCGTTATAAGCAATGTCTCTTGCTACGAGAAGATGCTTGCAACGCTATAGAATGATCTTTTTAATACAGAAATTTTTTTATCTTTATGTACAATTTTTATTTCTATTTCAAATTTTTGTAATAAATGCACTAGACATTGTGATTCGTTCAGGAAATTATTTTCGCGTTAGATTGAACAAATCTGAAGTTATGGGGTACGATTCGGTATCGGAG
>monoID2850
AATTTAGTTAAAACTAGAATTGACCGAGTGCTTTAGTAAATTCGCGTTCTAACTGAAAC
>monoID2851
ATAAAATAACATAAAATTATAAAAAAAATATTAATTTAATAAAGACTCAATTAAAATTCTTATTATTACTAACTTAATTATAATAAATCAATTATATTTTAATCATTAAAATTATAAAAACTATAAAATTAAAATGATTAAAAAATAAATA
>monoID2852
AGAGTTCTGTGTACGAAAAAATATTTTTCCTACAGTTCTCAACATATTAAAGCGCCTTCCGAAGAGTTCCGGTTGATTCCGATATTTATTAATCGACAAAAAATTAATAACTTCCGAAAAAGTCGATTTTTCGCATATATAGGTGAGATGCTGGTCTTTTTCGA
>monoID2853
TTGGGACATAAATATTACAGCAATATTACAGAAATATTACTGAAATATTGCAGTAATATTACTACGACAAATT
>monoID2854
ATTAACCTAATTAAGATAATTAAATTAACAATAAATATTAATACATATATGATTTTAGTAACTTTAAAAGTAAATGTATTGAAAATTAATATTTTTAATTCACGATATATAAATGATATTTTA
>monoID2855
AACCACAGATCATATAAGTCTTTGAATGCTTTAGGAGCTTTTGCGCCTGATCCACTTAAAATACAGGAAACATTAGCAAGATTTATTCCCTCTTTTTCTAGAGATTTTAAATATTGTGTTTTATGTCCTTTTTCATCA
>monoID2856
TGATCTGCATCAGAAACGAAACTATTGAAGTTCCCAGCGCGAATTGCAAACGAATCGCTATCTATGCGATATCTCACGTGTTTTACGTTAAAAAGCGTCAAACAAGCGT
>monoID2857
TAAATAATTATTATTATAACTTGAATAATTTTATTCAAGAATTTATATTATGGAAGCTACATAAAAATCATTCCATATTTATGTTATCGTATAAATAATTTCAATTCATGTATTATTATTACATATCGACATAATTT
>monoID2858
AAGAATCGAATTGAAATAAATTCAATTCAATCCGGATAAGAGGAGAAATAGAAACAAAAACTCTT
>monoID2859
AAAATATTGATGAATATAATTTATGACAAGTCATTAGCAAATAAAGCAAATTAAAATTTAACAAACATTTGATTGATTACAAATCTATCATATATTTTAATATATTGTATTATATATGTAGCATAATTTAGAAAAATAT
>monoID2860
ATTTTTTAAATTATTATTCATAATAAAAGAATTATATGTATATGTTTTTATATTTCATACTTTTTAACAATAGTATATATATAATTTGTCAAAATAATAGATTAGATAATAATCTAAAAAAAGATAATGTATATTCTAATTT
>monoID2861
ACAAAACTATTGAAGTTCCCAGCACGAATTGCAAATGAATCGTTATCTATGCGGTATCTCACGTGTTTTACGTTAAAAAGCGTCAAACAAGCGTGGATCTGCATCAGAA
>monoID2862
AAAAATATAAAAATTTTTTAGAAGAATTTTATTACATATAATATTTTGTTTTTTAAATAATGAATCTTATAAGTCTATTGTCATTATGACTGTTTAATATTAAAAATTATATAAAATTTCAATTTATTGTTTTATTAAC
>monoID2863
TACATTATATAGTTATTACAACTATTTTTTATTATTACATTGTATAGTTACTACAACATTTTTTTATTACTATAATGTATAGTTATTACAACTATTTTTTATTAC
>monoID2864
GGTTCTAAAGCATTCAAAGACTTATATGATCTGTGGTTTGATGAAGAAGGATATAAAACAAAATATTTAAAATCTCTAGAGAAAGAGGGAATAAATCTAGCTAATGTATTCAGTATTTTAAGTGGATCAGGCACTAAA
>monoID2865
AAATAAAATTTTTATTCAAATAAAAAATTATTCGTTAATAAAAAATAAATTTTTATTCAATAAAAAATAATTTTTATTCATAAATAAAATTTTATTCGAGAGAAAAATTTTTATTCGAATAGAA
>monoID2866
TTCGGAAGGCGCTTTAATATGTTGAGAACTATAGAAAAAATATTTTTTTGTACCCAAAACTCTGCGAAAAATATCAGCATCTCACCCATTCATATGAAAAATATGCTTTTTTGAAAGTTATTAATTTTTTATTGATTAACTAATATCTGAATCGACCGCAACTC
>monoID2867
GATTCAATCGAAAGAGAATTCGATTGTATCCTGCAGGAAGTAAAGAATTGCG
>monoID2868
AATATATTCTATTTATATTTGAAACAATTTAAAGATTTCATACATTTTTTAAAAAAATACATTTAGGTTAGATTAAATATAGCATATTTATTTTAAAGTAAATAAAGCAATAATTTTAAAGAGC
>monoID2869
ATCATATTACAGATTATTAATAATATTTATAATGAAAAATAATTAAATAGATACTTTTAAAATAAATTTATGTATGAAGTAAACTTGATTTATATCCTAATGACAGACAATATTTGTTAAATGTTTATTAATAATAATTTTTATATATTTAA
>monoID2870
ATCTCACGTGTTTTACGTTAAAAAGCGTCGAACAAGCGTTGATCTGCATCAGAAACATAACTATTGAAGATCCCAGCGCGAATTGCAAACGAATCGCTATCTATGCGAT
>monoID2871
TTCGATTGGGTCCGCAACTCTCTTTACATTCCGCAGGATACAATCGAACTCTCT
>monoID2872
AATTTTAATTAAATAGATACTTATAAATTTTCTCTCATATAAAGTGTCAGAAAATTTCGATTTTTGCCATTTCCTAAAGTGAACCCCTGGCCGGTTG
>monoID2873
AATGAATTGAAGGAGTTGAGAAGTAAAGGTTAATGAATAAAAATAAGAAAAGAATAGAAGGAAAAGGAAAGATCAAAGAAGTTTAAAATGAAAATAAAATAAAATAGAGA
>monoID2874
CGCATAGATAACGATTCATTTGCAATTCGCGCTGGGAACTTCAATAGTTATGTTTCTGATGCAGATCAACGCTTGTTCGACGCTTTTTAACGTAAAACACGTGAGATAT
>monoID2875
TTTTATTCATCTTTATTAAAACCTTAATCTTCTCCATTTTCAATTATTTTATTTTTAAATTTTATTTTTTACACTCCTTAAATTCCTTTTTCTTTTCACTTTCATTCAATACTCTTTATCACTCCTTTTCCTAACTTCTATTTTATATTACACTATTCCTCTTCTTTTCTACATCTTAATTTCACATTTTAAAAAGATTTTAATAAAATACTTAATATTATGTTAGAGAAATTTTTATCTTTATGACACAAAATATCAAAATATCATCATTTAATATTAACACCTTATTAAAAAAAAACTTTAAACTGGTGTTCAATTGATGTCTTAA
>monoID2876
CTATGCGATATCTCACGTGTTTTACGTTAAAAAGCGTCGAACAAGCGTTGATCTGCATCAGAAACATAACTATTGAAGTTCCCAGCGCGAATTGCAAACGAATCGTTAT
>monoID2877
AAATAAATATTAAATTAATGTTTAATAAATGTTAAATTAATGTTTTTAAAAAATGTTTTTTTAAATAAAAAATTAATGTG
>monoID2878
CTAGATATAGTACGAACATTCTAGAATATTCTAGATATCGTACGAACATTCTAGAATATT
>monoID2879
TTTAAAAAATAACACCTCTTAGAAAAAAAGTTACAAACAAATTCACTTAAAAGAGAAAAAATTTGTCTTCTTTGAAATGAATTTTTTCAAAACATTTTTTCTAAGAAGGTCATTTTTTAAAACTTTACACGCATCTTCCTAATATTATCCAGAAGGTATGTGCAAAGT
>monoID2880
TAAATGGAAATAAATAAAAACGTTTAAAGAAATTATTTTTTTACACATTTATAATAATAAACATTTTTTTTTTAAATTTCAATTAAATTTTCAAAAAGAATTCTAAAAAATTATTAAATGAACACATATCGAAAAAG
>monoID2881
TCCCAGCGCGAATTGCAAACGAATCGCTATCTATGCGATATCTCACGTGTTTTACGTTAAAAAGCGTCAAACAAGCGTGGATCTGCATCAGAAACAAAACTATTGAAGT
>monoID2882
CAAAATTTGTTTATAACTATCCACAGCACGATTTACAGCTGTGGCATTTTGTTATAACAAGCCAGCTCACAAAACGCCTCTGGCAATAAT
>monoID2883
AAAACACGTGAGATATCGCATAGATAGCGATTCGTTTGCAATTCGCGCTGGGAAATTCAATAGTTACGTTTCTGATGCAGATCAACGCTTGTTTGAAGCATTTTAACGT
>monoID2884
GACGCTTTTTAACGTAAAACACGTGAGATATCGCATAGATAACGATTCATTTGCAATTCGCGCTGGGAACTTCAATAGTTATGTTTCTGATGCAGATCAACGCTTGTTT
>monoID2885
ATCCTGCAGGAAGTAAAGAATTGCGGATTCAATCGAAAGAGAATTCGATTGT
>monoID2886
GGGAACATCAATAGTTACGTTTCTGATGCAGATCAACGCTTGTTTGACGTGTTTTAACGTAAAACACGTGAGACATCGCATAGATAACGATTCATTTGCAATTCGCGCT
>monoID2887
CGCTCAACGGCGAAAGCAACACGCCGCGAGCGGACATAGAAAATTTTCGCTCAAAGGCGAAAGCAACACGCCGCGAGCGGACTTGGAAATTTTTT
>monoID2888
TAAAAATAAATTGTCGCTTTTCTCCTTTCACTGAGAGAAGGCTATGAGGCCTAGAAAGAATGTAGAAAAAAAACCGACGCGATACAGGTTGCGGAAGACACCCTTACAAGCCAAAAACCACACTCAAACACACTTAAAAATTCTAGACACCG
>monoID2889
GAATAATTTTAAATATATAATGCATAATATATATTTTAAGTGTAATTTTATTTTTATATAAAAGATACTAAATAAATTTCTCAACAGAATTTTCGAGTTACGAGAAAATAATTTTTCACTTTTTAAATACTAGTATCTTAAAATTTTATAAAAAAATAGTTGTGC
>monoID2890
TAGATAACGATTCATTTGCAATTCGCGCATGGAACTTCAATAGTTATGTTTCTGATGCAGATCCACGCTTGTTCGACGCATTTTAACGTAAAACACGTGAGATATCGCA
>monoID2891
TATATAAAAACTTTAGATTAACGATCAAAATTTTGAAGTTTATATCTATAAATTTATAATAATGTTAAATTTGAACATTACTTTTATGTGATCGTTTAGGCACTGAAATACAAGAAATTTATGT
>monoID2892
TCTCTTTATTTTAAATTCTTCTCTTTCTTGGGATTAACTCGTAAGAATTAATCCGAAAGAA
>monoID2893
GCTCCTCGACTGGATAAGGAACAGGCTTCTCCACTGGGTACGGCTGCGGTACGGGTACTTTCACCGGGACAGGCACGGGCCTTCGACGGGACAGGGTACGGCCTCTCAACTGGACCGTCACGGGTAGGGTACCG
>monoID2894
TAAACAAAAAAAAGAATATATATAAAAATATTAATAATTAAGAATTATTGTAATTTTTTGAAATACTTATTGTACTATGTAGAATACATAACAGTACATAAATAACAGTAACATTGCACAA
>monoID2895
GTTTTACGTTAAAAAGCGTCGAACAAGCGTTGATCTGCATCAGAAACATAACTATTGAAGTTCCCAGCGCGAATTGCAAATGAATCGTTATCTATGCGATATCTCACGT
>monoID2896
TAAAATTATAAATAAAAATCAACAATAAAAAACAAAAAACTTAACATTGATAATATCAATAATGAAATAATATGCAACTTGATTAAAAATAAACAATAAATTGTTAGAAAAATAAAAAAAATTTTGAAATAGCAAAATAAATTAAATATTAAATAAA
>monoID2897
AAAAAGCGTCAAACAAGCGTTGATCTGCATCAGAAACAAAACTATTGAAGTTTCCAGCGCGAATTGCAAATGAATCGTTATCTATGCGATATCTCACGTGTTTTACGTTAAAAAGCGTCAAACAAGCGTCGATCTGCATCAGAAACAAAACTATTGAATTTCCCAGCGCAAATTGCAAATGAATCGTTATCTATGCGATATCTCACGTGTTTTACGTT
>monoID2898
ATATATTTTTATAATAAATAAATTTTGTATTTGTATTAAATATTAGAAATTTTTTATGAAATTATGATTTAATTTTTTATTGATTTATTTGATGACCGACTTATTTGAAAATTACTTTTCCAAGTTTAATAAATCGCATATATCAGAAATA
>monoID2899
TTGAAAAATCGTACGCGATATTAAACAATTCATTAATTATACGATAAGATCTATAATGAGAGAGTTACAAAGTATTTATGATTTATTTCTCAAAGAGATGATATTTCTGATAATTTTTTTCCAGAAATTAGATTTCAGATATAGAAAAATTATTTCTATATCAATTTAATAATTAATTTAATATGTAGATTTTACAAAA
>monoID2900
AATTTTGAACTTTATTTCTGAAAATTTATAATAATGTTAAATTTGAGCATTACTTATATGTGTTCGTTTAGGCACTGAAATACAAGAATTTTATGTTATATAAAAAATTTAGATTAACGATCAA
>monoID2901
ATAATTTCATAACATAAGGTTTTTAATTCATAAATATGAAGGTAAATCGTTTTTATCAGCTCTTTAACATTTTATTTGTCTATAAAATTCCATATTGAAATATTTTACTGATCATAAGTTGAAAGTTAGTGATAGCTAAATTATTTTCAATTTTC
>monoID2902
ACGAGAATGCTCGTCGAGGACCGGACGTGATTGGTCGAGAATGCTCGGCCGATGATGATG
>monoID2903
AACGAAACTATTGAAGTTCCCAGCGCGAATTGCAAATGAATCGTTATCTATGCGATATCTCACGTGTTTTACGTTAAAAAGCGTCAAACAAGCGTTGATCTGCATCAGA
>monoID2904
TTTGATATATAAAATAATAAAGTTATTAAAAATTACTACATTTTAATTTAATATAAATATAATGCAATATTAACTTTTAATTTAAATTAAGTTAATATAAAATAAAATATTAAATTAAGTTGATAATTTAATTTA
>monoID2905
TAACGATTCATTTGCAATTCGCGCTGGGAACTTCAATAGTTACGTTTCTGATGCAGATCAACGCTTGTTCGACGCTTTTTAACGTAAAACACGTGAGATATCGCATAGA
>monoID2906
TTTACTTCTATTACGTCTTCAGACAAAGCTTTAACGATGACATGTTCCTTTGATGTATCTTGCTTTTTCTTTTTCTTCTTTTTCTCATTAATCTGACATACATCTTCACGAATATCATCCTCTACACTAGTTAATTGAGTAAGCTTGACAAGTTTCTTCTTTTTAGGAACA
>monoID2907
GAATCGTTATCTATGCGATATCTCACGTGTTTTACGTTAAAAAGCGTCAAACAAGCGTTGATCTGCATCAGAAACATAACTATTGAAGTTCCCAGCGCGAATTGCAAAT
>monoID2908
ATTTTATATTGAAATATGATGCCATTTGTGCTGTAGTTATAAAATAATTCTCAACTGTTTTTTAAAAATTGATAACATACTTATTTTTAACTACAAACAAAAATTTTGAACTACAAACAACTACAAACG
>monoID2909
AACTATTGAAGTTCCCAGCGCGAATTGCAAACGAATCGCTATCTATGCGATATCTCACGTGTTTTACGTTAAAAAGCGTCAAACAAGCGTGGATCTGCATCAGAAACAT
>monoID2910
TTCGTAATCAACGATCTTGAAAACTCCTAAATAACAAATTTTAAGCGAATCTATTGAATTTTAATAATTTTGTCCACCATATTAGATCCACCATTTTAAATTTGAATTTTTTACATCAGA
>monoID2911
TCTTTATCTTTAAATTCTTTTCTTTCTTGGGATTAACTCGTAAGAGTTAATCCGAAAGAATC
>monoID2912
AATATTATTGAAAAATTGCTAAATTATAAAAAATAAAATTTATATTTGAATAAATATTGACTGTATTGAAGAAATAATTTCTTACAAAATATGAATGATTTACTTAATAGAAAAATTACTTTTGTAAAATTAAATAATTCAAATTT
>monoID2913
AATGAAGACTCAGTTTATAATTGTGATATTTTATTATTAAATGATAAATTTGTAAGTTAAATTTGTTAAACTTTATAAAATTTACGTTAATTGTATAATAACGTAAGTTAACTAGAAAAAGATT
>monoID2914
CATTTTGCATTAATTGTGCTCCTCCATTTTCTATCCGTGTTCGATTACTTAAGCGATTGTGATGCGCTTACGATTGAAAGCAAAATAGAAACGCCACGTGGATCAAACACGCATTCAATTAAATCGCGTTATCCTTTTAGTACTCGCGGCACTATTTCTCGCATCA
>monoID2915
AGATGGACGTCCATTAGAAATCCATGAAACCTCCATAGCTCCATGGGATTTTATTTCCATCATGGAAGTC
>monoID2916
AATATAGTCAATAATATGAATAATAAAAAATGCAAATAATAAATAATCGAATAATGAATAACGCAAATAACA
>monoID2917
GTAATGACTCCGTCAACATCGAAAGAAGGTTTGTTAATTGTAGAAGCAGTCGACGAA
>monoID2918
AAGGAGTATAGAATGGAAATAAAATTCAATGGAGAAAAGAACTGAAGGTGTTGGAGAAGGTAAGGATTTTTAAATAAAGGATGAATAAAATTAAGACAGCAATTAGAACCAGTTTAAAGTTTTTTTTAATAATAGACGAATATTACATGATATGTTGATATTTTGTGTCATAAAAATAAAAATTTTTCTAATAAAATATTAATATTTTAATAAAGTTTTTTAAAAATGTGAAATGAAGATAAAGAAAAGAAGAGGAATAGAATAATATAAAAAGAAGAGGAAGGAGTAGGATCG
>monoID2919
GCTCGTACGTAGCCCGCGCCACTGAGTGCAAGGCTAGGTGAGAGAGAGAAAGAAAGAGAC
>monoID2920
AACTCTTACGAGTAAATCCCAAGAAAGAAAAGAATTTAAAGATAAAGAAATTCTTTCGGATT
>monoID2921
ACAAGCGTTGATCTGCATCAGAAACAAAACTATTGAAGTTCCCAGCGCGAATTGCAAATGAATCGTTATCTATGCGATATCTCACGTGTTTTACGTTAAAAAGCGTCAA
>monoID2922
TCTTTATTTCCCGCAGGATACAATCGAGCTCTTTCGATTGGGTCCGCGACTC
>monoID2923
TAATGGACATCTATCTGACTTCCATGATGGAAGTAAAATCCCATGGAGCTATGGAGGTTTAATGGACTTC
>monoID2924
AAAAATCGGCTTTTTCGGAAGTTATTAATTTTTTGTTGATTAACTAATATCGGAATCGACCGCAACTCTTCGGAAAACGCTTCAATATGTTGAGAACTGTAGGAAAAATATTTTTTCGTACTCAGAACTCTTTGAAAAAGATCAGCATCTCACCCATATGTGCA
>monoID2925
TATTTTATAAATATTTAATATACATACAGTAAAAGATTATAAAAAATATTAGTATAAAATATTCTTAAAATATTAATAAATATTTATAATATCTTTTTTTATAAATATAATAGATA
>monoID2926
CAAAAATTTCGAACTTTATGATATAAGTCTTTCGTTCTTCACTTTAGCGATTCGATCCATCATGATAAAAGTTAGAACTTTTCTGGGGGCTATCAGAACACGGAGATATTGGAGAAATACGCAAAAAAAATTTTACT
>monoID2927
TATTACAATAAATAAACATGTGTTTTAATGAAAATATAATTAATAATAAAATAATAAAAAATCTAAATTTTTTTATATAAAAATTTAAATATTTATAATCATTTACGTAAAATTTTAAATCTGTATAAACAAT
>monoID2928
TTTACTGCTGATTAACGATTGTTCAATGCTTTTTAACATAATACAAGTGAAATATCGCATAGAGAACGTTCAATTAAAATGCGCGTTAAAGAACGACAATATTTTGGTT
>monoID2929
TTTTATTAGAAAAATTTTTATTCTTATAACACAAAATATCAAAATATCATGTAATATTTGCCCATGATTTAAAAAAACCTTTAAACTGGTTCTTAATTGCTGTCTTAATTTTATTCATTCTTTATTTAAAAATCTTTACCTTCTCCAACACCTTCAATTCCTTTCTCCATTCAATTTTATTTCCATTCTACACTCCTTCAATCTACTCTTCTTCTTTTTATATTATTTTATTCCTCTTCTTTTCTATATCTTCATTTCACATTTTTAAAAACTTTACTAAAAAAATAAAA
>monoID2930
TGTATAATTTATAATGTAAATAATTCCAGCTCTATTTATTACAAATGAATATAGTCATGATAGTTTAATTTTAGTTACTGATAATCATTAATAATTACTGCACAAAATTGTTTTAAATGCTTGTAAAAAATAAGTGCTACCTAA
>monoID2931
CTTTCGAACTAGAGAGGGGCAAACAAAAATTCCAACGGGGCATTCATGAGCAAACGATGGGCAAACGTTTGCAAAAAGAAATTTTTGGATTTTCCAAAATTGAGTTGCTAATGTGAAGTTGTCACTCCCAAATTTGATTTGCCTGTAA
>monoID2932
CAATCGAGCTCTTTCGATTGAGTCCGCGACTCTCTTTATTTCCCGCAGGATA
>monoID2933
AAAAAAAATTATGTATTGTCATTACTTTTAAAAAATACAATTAAATAACAAGAAGAATATGAGATACTTTTGATTCTAAAAATCATTTCTTTTCAAAATCATATTTTTCAAAAAACTTTAAAATACGACATTTTAAAGCTAAAGAGTCATACTTTC
>monoID2934
ACTTATATCAGTCAAAGTTCAAAATTTTTGAGTAAAATTTTTTTTGCGAATTTCTCCAATATCTCTGTGTTCTGATAGCCCCCAGAAGAGTTCTAACTTTTATCATAATGGATCGAATCGCTAAAGTGAAAAACGAAAG
>monoID2935
ATTTTGGTTTTTACTGCAGATCAACGCTTGTTCAATGCTTTTTAACATAATACAAGTGAAATATCGCATAGAGAACGTTTAATTTAAAATGCGCGTTAAATAACGCAAT
>monoID2936
ATTGCAAACGAATCGCTATCTATGCGATATCTCACGTGTTTTACGTTAAAATGCTTCAAACAAGGGTTGATCTGCATCAGAAACGTAACTATTGAATTTCCCAGCGCGA
>monoID2937
TAAAAAAAAATAAAATAATTTTAAATAAATAAAAAATAAATATTTAAAAAATGTTAAATTAATGTTAAAAAATGTTTTT
>monoID2938
AAACGTTCCCTATGCGATATCTCACTTGTATTACGTTAAAAAGCATTGAACAAGCGTTGATCAGCAGTAAAAACCAAAATATTGCGTTTTTCAACGCGCATTTAAAATTAAACGTTCTCTATGCAATATCTCACTTGTATTACGTTAAAAAGCATTAAACAAGCGTTGATCAGCAGTAAAAACCAAAATATTGCGTTTTAACGCGCATTTTAAATA
>monoID2939
TTTACGTTAAAAAGCGTCGAACAAGCGTTGATCTGCATCAGAAACGTAACTATTGAAGTTCCCAGCGCGAATTGCAAATGAATCGTTATCTATGCGATATCTCACGTGT
>monoID2940
TGAAACACAAAATTGTTTAAATATAAATTTATAAAACATATACGAAATATTTATAAAAATTTTTTTAAATTTATGAATAAATCGTAAATTTATATTTATCTTAACCTAAAAATATTTGATTAATATTT
>monoID2941
ATTTAAAAAAACATTTTTTTAAAACATTAATTTAACATTTATTCAACATTAATTTAATATTAATTACATCATTAATTATTG
>monoID2942
TATTAAAATTAAAATAAACTAACAGCGCAGGATGAATTGATTTAGCACGAGTTGTAGCCATTGGCATCTTGCTATTTATAAACAAATCTAATCTGAACAAAGAAAGAAGCGATGGCGCTAAAAT
>monoID2943
CGCTGGGAACTTCAATAGTTTCGTTTCTGATGCAGATCAACGCTTGTTCGACGCTTTTTAACGTAAAACACGTGAGATATCGCATAGATAGCGATTCGTTTGCAATTCG
>monoID2944
TGAGTAAAATTTTTTTTGCGAATTTCTCCAATATCTCTGTGTTCTGATAGCCCCCAGAAGAGTTCTAACTTTTATCATGATGGATCGAATCGCTAAAGTGAAAAACGAAAGACTTATATCAGTCAAAGTTCGAAATATT
>monoID2945
TCTCTTTATCTTTAAATTCTTTTCTTTCTTGGGATTAACTCGTAAGAGTTAATCCGAAAGAATCTCTTTATTTTTAATTCTTTTCTTTCTTGGGATTAACTCGTAAGAGTTAATCCGAAAGAA
>monoID2946
TCATTTGCAATTCGCGCTGGGAACTTCAATAGTTATGTTTCTGATGCAGATCAACGCTTGTTCGACGCTTTTTAACGTAAAACACGTGAGATATCGCATAGATAACGAT
>monoID2947
GTTCCCAGCGCGAATTGCAAATGAATCGTTATCTATGCGATATCTCACGTGTTTTACGTTAAAAAGCGTCAAACAAGCGTTGATCTGCATCAGAAACATAACTATTGAA
>monoID2948
GCAAATTATTAACAAATGTTACACTTTATCTATCGATGCTTCTCCCATTTCCCTGCAGCATTATATACAGCATAATATTTTTCGGTACTTGCTGTGGAATCGCATGAATTATCAGAATTATGCTTCTATATTTTCCT
>monoID2949
GGACTAACAATGGTGTATATATTGGCTCATCTGATTGAACATTTATAGCCGTATTTATTTCCGTTTGTT
>monoID2950
AATAAAAATTTTTCGAAATTTTATATAAATTAGTGTATAAGGGTTTTCGAAGTAACTAATAACGAATTTGATATTAAAATTTCAAAATTTAAAAGACGGATCTAATATAATCAAATACTTT
>monoID2951
AACTCTTACGAGTTAATCCCAAGAAAGAGAAGAATTTAAAAATAAAGAGATTCTTTCGGATT
>monoID2952
AGAGCTCGATTGTATCCTGCGGAAAGTAAAGAGAGTTGCGGACCCAATCGAAG
>monoID2953
TAAGAGTTAATCCGAAAGAATCTCTTTATCTTTAAATTCTTCTCTTTCTTGGGATTAACTCG
>monoID2954
ATGATTATAGTTCTTATATATTAAAAAATAACATAGTAAATTATATTATTTTTTAATTACTTAAATTGGAACATAGGAAGCTTTAAACAGAATTTTATTTTATAGATAAATTAAATAAAAGTGTGCAATCAAAAAGATTGTTCTTATAAAGTTATTATAGTTATTAATTATATCATTCTTATAAAATTATTATAATTTATTATATAA
>monoID2955
TAATTTTTAATACTTATGACATTATCATATAAATTTTTATATTAATACATTAAAATCACATATATTAACAATCTTAAAATATAATTTACTTAATTCTGATTGTAATATATAAAATTTGTATATTATTTTTTTTATTTTT
>monoID2956
TTTAATCCAAAATGGAAATTAAGTTTGAATCAAATCGAACGGAGTTCGATTCAATCCAGAAAAATAAGGATATAAATTTTTTTGAATCAAATCGAGCCAAAACTCGA
>monoID2957
AGCGATTCGTTTGCAATTCGCGCTGGGAACTTCAATAGTTTCGTTTCTGATGCAGATCAACGCTTGTTTGACGCTTTTTAACGTAAAACACGTGAGATATCGCATAGAT
>monoID2958
GTCGTCGACCGCTGACACTACACGTTCACAGACGATCACTGACGTTCACAGAAGATCACC
>monoID2959
AATAGTTACGTTTCTGATGCAGATCAACGCTTGTTCGACGCTTTTTAACGTAAAACACGTGAGATATCGCATAGATAACGATTCATTTGCAATTCGCGCTGGGAACTTC
>monoID2960
CGTTTCTGATGAAGATCAACGCTTGTTTGACGCTTTTTAACGTAAAACACGTGAGATATCGCATAGATAACGATTCATTTGCAATTCGCGCAGGGAACTTCAATAGTTT
>monoID2961
ATTACATTCGCAAGCTTTGCTCGGTTTTTGCCAAAGATTTGTTATCAAATGTCTACAAGCTTTGCTTGGTTTTTGCCGACAATTTGCTGTCAA
>monoID2962
AAAAATGTGGAATGAAATAATGTAAAAAGGAAGAAAAAAGAATTGAAAGAGTGTAAAATAGGTAAAAAATAAAAAGGAGAAAGGAATTAAAGAAGGCGAAAAGATAAAGATTTTTAAATAAAAGATGAAAGAAATTAAAAATACAATTGAACACAGGTTTGAAAAATTTTTTTAATAATGGATAAAAATCATATGGTATTTTGATATTTTGTATTATAAAAATAAAAATTTCTGTAATAGAACATTATCTCTTTTAGTAAACATTTTAAACTTCTGTAAAAATTAAAG
>monoID2963
TAATGGACATCCATCTGACTTCCATGATGGAAGTAAAATCCCATGGAGCTATGGAGGTTGAATGGATGTC
>monoID2964
TTGAATGAATTAAAATTATGTCTAGACATAATAAAAATTAAATGAATTAAAATTATGTCGAGACATCATAAAAATTTAGGAATCAAAATAATGTCCTGACATAATTAAAA
>monoID2965
ACTGGGCCCTATACGGGCTGTAACTGGGCAAGCCTAAGTACGACTGTCTTGGCACAAATATCTAAATCAA
>monoID2966
AGAAAAGAAAAGAAATGGAATAAAATAATGTAAGAAAGGAGGAAGAATTGTAAAATAGTAAAAAATAGAAAGGAGAAAGGAATTAAAGAAGGCGGAGAAGGTAAAGGTTTTTAAATAAAAGACGAAAGAAATTAAGAATGCAATTGAACACGGGTTTAAAGATTTTTTTAATAATGGGTGAAATTCACATTTGACATTTTATGTTATAAGAATGAAAATTTCTTTAACCGAACATTATCTCTTTTAGTAAAGATTTTAAAAATGTGAAATGAAGATAAA
>monoID2967
GAACCAAGTTCCGAGCCGGAACCGAAGTCCGAGCCGGAACCAAAATCCGAGCCAGAACCCAGATCCGAGCCAGAACCAAAATCCGAGCCA
>monoID2968
GTACGCAATTAAAAAATAAAATGCTATCAATTACTAAAAAACACTAAGAACTTATTAAATAGCTAATTTGAGCTGTAATTATAAAATAATTCCTAACTGTTTTTTAAAAGTTAATAACGTTCTTATTTTT
>monoID2969
TTTTAAATCATTATTTCAAATAAATAATTAATGTAAAATAAATATTAAATAAACATTAAATAAATGTTAAATTAATATTT
>monoID2970
ATCTGCATCAGAAACAAAACTATTGAAGTTCCCAGCGCGAATTGCAAATGAATCGTTATCTATGCGATATCTCACGTGTTTTACGTTAAAAAGCGTCGAACAAGCGTGG
>monoID2971
GGAGAAGAAGGAAGAGCAAATTCTTCGCACTCTCGAAGAGGTGCTGAAGAGAGAGGAGCGGAATATTCTCCGCACTCTCGTAGAGGTGCT
>monoID2972
ACTGATATAACACTTTCGTTTTTCACTTTAGCGATTCGATCCATTATCATAAAAGTTAGAACTCTTCTGGGGGCTATCAGAACAAAGAAATAGTGGAGAAATACGCAAAAAAAATTTTACTCAAAAATTTCGAACTTTG
>monoID2973
AATGTTAAAAAACATTTCAATAATATTGTTCCAAATATCTTTTTAACGTTCTTATATAATGTTATAAAAATGGTTTTAAAACGTTATTAATAATATGAAATTTCCA
>monoID2974
TTTATAACACGTATAGAAATAATATCAAATATAACATATACTAATTAAATAATCGTTTCTTAAATACGTATATGATTTACAAAAGTTGTCTTTAAAAAACGTATCATAAAATAACCAGAATTTTATCTACG
>monoID2975
AAAACAAGTTATGAAAAAATTCTTACTTAAAAGAAGACGAGAAGTCTCTCTCTTCAAAATTAATTTGTTTATAACATCTTTTCTAAGAGGGATTTTTTCTTAATACTTTACATACATCTTCTGAGTAACATTGGAAAGGTACCTGTAAAGTTTAAAAAAATAACCCCTTTTGA
>monoID2976
TTATGCATTATTCATTATTCGCATTATTCATTATTTGTATTATTAGCTATTATTCGTTATTCGCGTTATTCGTTATTTGTA
>monoID2977
TCTCGACCAATCCCTCCGACATCCTCGACGAGCATTCTCGTCATCATCACCGGCCGAGCAT
>monoID2978
CACTTTAGCAATTCGATCCATTATGATAAAAGTTAGAAATCTTCTGGGGGCTATCAGAACACAGAGATATTGGAGAAAGTCGCAAAAAAAATTTTACTCAAAAATTTCGAACTTTGACTGATATAACTCTTTCGTTTTT
>monoID2979
TGCACTCGCGACGGCTGAGTGCGAGCGAGAGAGAGAGCACAAGTCTTGACGCACTCCGCGACGTGGGTGCGAGCGAGAGAGAGCAATGAATT
>monoID2980
TTTAATATTTATTTCACATTAATTTTTATTTGAAAAAACATTTATTAAAAACATTTATTTAACATTTATTTAACATTAA
>monoID2981
TAGTTATAAACAATTTTTGATTATTGCCAGAGGCGTTTTGTGAGCTGGCTTGTTATAACAAAATGCCACAGCTGTAAATCGTGCTGTGGA
>monoID2982
ATTGAATCAAACTCTGTTTGATTCGATTCAACTTTGATTTCCATTCTAGATTAAATCGAGTTTCGGCTCGTTTGATTCAAAGGAAATTATACTCTTATTTTTCTGG
>monoID2983
TTCAATAGTTACGTTTCTGATGCAGATCAACGCTTGTTTGACGCTTTTTAACGTAAAACACGTGAGATATCGCATAGATAACGATTCATTTGCAATTCGCGCTGGGAAC
>monoID2984
TATCTTTAAATTCTTTTCTTTCTTGGGATTAACTCGTAAGAGTTAATCCGAAAGAATCTCTT
>monoID2985
CGAATTGCAAACGAATCGCTATCTATGCGATATCTCACGTGTTTTACGTTAAAAAGCGTCGAACAAGCGTTGATCTGCATCAGAAACGAAACTATTGAAGTTCCCAGCG
>monoID2986
CAATTTTAAATTTAAATTTATATAATTTTGATAAATGTAATTCATAAATGATATTTCAATAAAACTACATACTACAAATATCATAACAATATTTAAAAATTTTAAGTTAATACATGTAATACTTTTTGAAATAATTGTATATATTG
>monoID2987
ATCAGCATCAGAAACGTAACTATTGATGTTCCCAGCGCGAATTGCAAATGAATCGTTATCTATGCGATATCTCACGTGTTTTACGTTAAAAAACGTCAAACAAGCGTTG
>monoID2988
ACAAATGAAAGATAATATACATATATAAATAGACTAAAGTATTTATTAATAGTTCTCAGAAAATTTAATATTTTTATTTTAAAAAATAATTATTGATTATATTAAAAATAAAAAAT
>monoID2989
CGAATTACCTCTAAGACTCAACTTATGTAATTAAAAATATTACAAGCAATATAACAACTTAAATTTCTTTATGTTATCATTATAAACTAATTCTAAATGTTTAATCAACAGAAATATTTATTCTAATAAAGATAAAGCAATAACAGTTATGATTTAGATTAAGTTTCGCAAAAC
>monoID2990
ATTAAAAGAAAAATAAATTGAAAATGTTAGAAAAGGTAAAGATTTTTAAATAAAATATGAAATAGAAGAAAAGAAGTAAAAAGGATCAAAAGATTTTAGAATAGAAATAAA
>monoID2991
ATTGACTCTTGTGAGTAAATCCTAAGAAAGAGGAAAATTAATAATAAAAGATTCCTCCGG
>monoID2992
TTAATATTAAATAAATATTAAATAAATATTAAATAAATATTAAAAAAATTTTATACAAATGAAAAATAAATAAAAAA
>monoID2993
GTTTATTTTTATGTTTTCCTCTAGTATATTATTTACATTTTCCATACCGACATCTTGTATATCACTAAAATCAGATTCGTTTACTTTTTCTAAGCTTTTATCTATTGCTTT
>monoID2994
ACTCTCTTTACTTTCTGCAGGATACAATCGAACTCTCTTTCGATTGGGTCCGCAACTCTCTTTTACTTTCTGCAGGATACAATCGAACTCTCTTTCGATTGGGTCCGCA
>monoID2995
TGCGATATCTCACGTGTTTTACGTTAAAAGCGTCAAACAAGCGTGGATCTGCATCAGAAACATAACTATTGAAGTTCCCAGCGCGAATTGCAAATGAATCGTTATCTA
>monoID2996
GTGAGATATCGCATAGATAACGATTCATTTGCAATTCGCGCAGGGAACTTCAATAGTTTCGTTTCTGATGCAGATCAACGCTTGTTTGACGCTTTTTAACGTAAAACAC
>monoID2997
AGCAGTAAAAACCAAAATATTGCGTTCTTTAACGCGCATTTAAATGTAAACGTTCTCTATGCGATATTTTACTTGTATTACGTTAAAAAGAATTGAACAAGCGTTGATC
>monoID2998
ATCGAGAGACAGTATTCACTTCCAACAACTTTGAAGACTACTTCCGTTAGGAAGATATTAAACACATGAAGATCATTGTCGATTTACCAAGAGCTAATAGTCAAATTAAAATCCCAGCTGTATCATTTCCA
>monoID2999
GTTCTAACTTTTATCATAATGGATCGAACCGCTAAAGTGAAAAAAGCAAGACTTATATCAGTCAAAAATCGAAATTTTTGAGTAAAATTTTTTTTGCGAATTTCTCCAATATCTCTGTGTTCTGATAGCCCCCAGAAGA
>monoID3000
CTGGGAACTTCAATAGTAACGTTTCTGATGCAGATCAACGCTTGTTTGACGCTTTTTAACGTAAAACACGTGAGATATCGCATAGATAGCGATTCGTTTGCAATTCGCG
>monoID3001
AAATAATTAATTAATAATAAAGATTTAAATTAATATTTAAACAAAATTAAATTAATTTAAATAAAAAATTAATTAACAAAAAAATAAAATAAAG
>monoID3002
CGAATCGCTATCTATGCGATATCTCACGTGTTTTACGTTAAAAAGCGTCAAACAAGCGTTGATCTGCATCAGAAACATAACTATTGAAGATCCCAGCGCGAATTGCAAA
>monoID3003
ATCAACGCTTGTTCGACGCTTTTAACGTAAAACACGTGAGATATCGCATAGATAACGATTCATTTGCAATTCGCGCTGGGAACTTCAATAGTTTCGTTTCTGATGCAG
>monoID3004
TCACTTATATTATGTTAAAAAAAACATTGAACAAGCGTTAATCAGCAGTAAAAACCAAAATATTGCGTTCTTTAACCCGCATTTAAAATGAAACGTTCTCTATGCGATATT
>monoID3005
CTTCTAATGGACATCCATCTGACTTCTATGATAGAAGTAAAATCCCATGGAGCTATGGAGGTTTCATGGA
>monoID3006
ATAACGATTCATTTGCAATTCGCGCAGGGAACTTCAATAGTTACGTTTCTGATGCAGATCAACGCTTGTTTGACGCTTTTTAACGTAAAACACGTGAGATATCGCATAG
>monoID3007
GACGGCACTGGGAGTGAGAGAGAGAGGGAGACGTCGAAGAGTCGCTTTCGCGAGTCTTCTCC
>monoID3008
ATTCGTTTGCAATTCGCGCTGGGAACTTCAATAGTTACGTTTCTGATGCAGATCAACACTTGTTCGACGCATTTTAACGTAAAACACGTGAGATATCGCATAGATAGCG
>monoID3009
AATAAAATTGAAAGGAGAGAAGAATTGAAATTGAAGGAGGAAGGTCAAAGAGTTTAGAATAGAATAATACTAAAAAGGAAAGAAGAAAGAAAAATTGAAAGAGTGTAGAATAGA
>monoID3010
AAAAAATAATCCCTCTTAGGAAAAAAGTTATAAAAAAATTCACTTCAAAGATTGATGAAAAATCTTCTTCAAAATTAATTTGTTTGTAACTATTTTTCTAAGAGAGGTCATTTCTTAAAACCTGGTACGCACCTTCTGGGTAACATTAGAAAGATGCCTGTAAAGTTTA
>monoID3011
AAAAATAAAAATTGAAAGAATTTGCACAGTCAGTGCTAGTATAAAAATAATAATTAAAAGAATTCACACAGCTGTCAGCTAGTATTAATAC
>monoID3012
ATCGAATCGCTAAAGTGAAAAACGAAAGACTTATATCAGTCAAAGTTCGAAATTTTTGAGTAAAATTTTTTTTGCGAATTTCTCCAATATTTCTGTGTTCTGATAGCCCCCAGAAGAGTTCTAACTTTTATCATGATGG
>monoID3013
ATCAAAGAGAGGATATTATTAAATATTTCATAAATATATATATTTTTTGTTAAATATATTTATGTAAATTTAATAAATATTCAAATTTATTAAAAAAATACGTATCGCTCTTATTTTTTATATATATTATTTGCTACAACATATGTTTCAAATATTGAAATTAAAGAAATACTTGTTTACATTTTCTTGTATGATA
>monoID3014
AAATAAATATTAAATTAATGTTGAATAAATGTTAAATTAATGTTTTTGAAAATGTTTTTTCAAATGAAAAATTAATGTG
>monoID3015
ATTGAAGTTCCCAGCGCGAATTGCAAATGAATCGTTATCTATGCGATATCTCACGTGTTTTACGTTAAAAAGCGTCGAACAAGCGTTGATCTGCATCAGAAACAAAACT
>monoID3016
CTATTGAAGTTCCCAGCGCGAATTGCAAACGAATCGCTATCTATGCGATATCTCACGTGTTTTACGTTAAAAAGCGTCAAACAAGCGTTGATCTGCATCAGAAACAGAA
>monoID3017
ATCTGCATCAGAAACATAACTATTGAAGTTCCCAGCGCGAATTGCAAATGAATCGTTATCTATGCGATATCTCACGTGTTTTACGTTAAAAAGCGTCGAACAAACGTTG
>monoID3018
AACGATTCATTTGCAATTCGCGCTGGGAACTTCAATAGTTACGTTTCTGATGCAGATAAACGCTTGTTTGACGCGTTTTAACGTAAAACACGTGAGATATCGCATAGAT
>monoID3019
AACGAATCGTTATCTATGCGATATCTCACGTGTTTTACGTTAAAAAGCGTCAAACAAGCGTTGATCTGCATCAGAAACGAAACTATTGAAGTTCCCAGCGCGAATTGCA
>monoID3020
TATAATAATCAATAAAAAATGACTCCTGTTAAAACATTTAAGAATTTATAGATCCGGTTACTATGAATTTCCAATAAATCCCATTAGACACTGTTTCTGATCGCAATATTTAAAACCTATAGATTTTATTTATAGTAATTCTTAATTATTTCCAATAGACAAATTTCCAATAGAATTTTAAAAAACAGGTTTGTTTATATAGTAATCGGAGATTTCT
>monoID3021
AACATTTATTAAACATTTATTTAACATTAATTAAATATTAATTTATCATTTAAAAAACATTTTTATAAAAACATTTATTT
>monoID3022
GCGCGAATTGCAAACGAATCGCTATCTATGCGATATCTCACGTGTTTTACGTTAAAATGCGTCAAACAAGCGTTGATCTGCATCAGAAACGTAACTATTGAAGTTCCCA
>monoID3023
AAAATCTAATTTAAGAAAAAAGTTAATTAATTAAAGTTTTGTATATTAAAAACAACTATTAAAGTTAAAAATTAACTTATATAAAACTAAGTCAAGAATTATTAGTTTATGACTTATAAGTTATTATTTACTTTTAACTTTTTAATAGTT
>monoID3024
ATCAAAATTTTGAAGTATATATCTATAAATTTATAATGATGTTAAATTTGAACATTACTTTTATGTGATCGTTTAGGCACTGAAATACAAGAAATTTATGTTATATAAAAACTTTAGATTAACG
>monoID3025
TTATTAAATTACCAAAAATATCTTTAATTAATTGTTTTATGTTTTATTTACATTTTTTCCGAATATAGAGTAATTATCGCAATTATTGCCGCTTTAAATATATAGCGGCAGTTGCTTATTTTATAGTTTTTTAAATACATAATAAAACATG
>monoID3026
TCTCACGTGTTTTACGTTAAAAAGCGTCAAACAAGCGTTGATCTGCATCAGAAACGAAACTATTGAAGTTCCCTGCGCGAATTGCAAACGAATCGCTATCTATGCGATA
>monoID3027
TAAAAATATTAATTTAAAATTTACTTAATATTTATTTAATATTTATTTTACATTAATTTTTCATTTAAAAAAACATTTTCTAAAAACATTAATTTAACATTTATTGAACATTAATTTAATATTTATTTCAAATTAATTTTTTATTTGAAAAAACATTTTTTAAAAACATTAATTTAACATTTATTAAACATTTATTTAATATTTATTTTACATTAATTTATATTTAAAAAAACGTTTTG
>monoID3028
TTGTATTATTGCCATTATTCATTATTCGCATTATTCATTATTCGTATTATTCATTATTTGCATTATTCGCATTATTCATTATTTGTGTTATTCATTAT
>monoID3029
AACAAACGTTGATCTGCATCAGAAACAAAACTATTGAAGTTCCCAGCGCGAATTGCAAATGAATCGTTATCTATGCGATATCTCACGTGTTTTACGTTAAAAAGCGTCA
>monoID3030
ATATAAATAAATATTGATTAATGTATAATATAGTACAATAATTTTAAATTATTTTTATTTATTCTTGTAATTGAAATTTATTTACTATCTGAAAAACAATAAAATAAACATTTTCATACTTATTAATTTTTAAC
>monoID3031
CATGGAGCTATGGAGGTTTCATGGACTTCTAATGGACGTCCATCTGACTTCCATGATGGAAGTAAAATCC
>monoID3032
TAAAAATTATAATAAATTTACGTTGTTTTAACGTTTTTAATTGGTATAAGTATAATAATAAACGAATCTTATAACGTATAATAATATACGTT
>monoID3033
AAAAATATTTTTTTAAATAAAATTATTTACATACATTTTAGTTTTAATATGAACATATAGAAGTTTTCCAGTATTATTAAAATATTAATCTATTTATTGTTTTTATTAGTACTAAAAAGTGTTTAATGATATATTAATTAAAGC
>monoID3034
GTATATCCATACAATGTACATGAGGTATTTTCTATGTATATACATAAGATATATCGTATGTATATACATTTTAT
>monoID3035
TTTCCTACAGTTCTCAACATATTAAAACGTCTTCCGAAGAGTTGCGGTCGATTCCGATATTAGTTAACTAACAAAAAAATAATAACTTCCGAAAAAGCCGATTTTTCGCTTATATGGGTGAGATGCTGGTGTTTTTCGAAGAGTTCTGTGTACGAAAAAATATT
>monoID3036
CATCAGAAACGAAACTATTGAAGTTCCCAGCGCGAATTGCAAACGAATCGTTATCTATGCGATATCTCACGTGTTTTACGTTAAAAAGCGTCAAACAAGCGTTGATCTT
>monoID3037
CGATCCACCTCCACCTACCCGTGTCCCTGCCTCCGAGTTTTATACTAGGGGAAGGCAGACCCCTGCTGGCCGGTGTGTCACAAATGACTCCCTTCCGTAGGAGACGCTGT
>monoID3038
TGAAGCTCCTAAAGTCAAATCAAACACCCAAGACCACATCCGAAATGTCCACCTCCGAAAAATCTGATGCTTCTGAGAAAGCTAAAAAGGTATGCCAAGTGCTCAAGGATACGTCCAAAGATACATCCACCTCCACGAAACT
>monoID3039
CACAATTCTACAAAATTAATATTTAATAAGATATTTCGACTGATTTGGTCTCTATGATTTTGTTGCTCGCGATTTTCGATAAATCCGATTTTATTGCTCCACCCTCGACCCTCGAAAAGCCACCCCAACAAGTCTTACGTGAG
>monoID3040
CTTAATTTTATTCATCCTTTATTTAAAAATCTTTACTTTCTTCAAACTTACCTTTAATTCCTTTCTCAATTCAATTTATTTCCATTCTACACTCCTTCAATCCTTCCTCATACCTCCCTTCTATTTTATATTATTCTATTCCTCTTATTTTCTTTATTTTCATTTTACATTTTTAAAAAATTTACTAAAATAGATAATATTTTATTAAAGAAATTTTTATTCTCATGACACAAAAATTAAAATATCATGTAATATTCACTCATTATTAAAAAAACCTTTAAACTGGTATTTAACTGATGT
>monoID3041
ATTATATACTTATGAATGAACATCGTTTATAAATATCTTATTTTGTTTATGACATTTACACAATAAATATTTTTTACACATTTAAGCAGTGCAATATATTGATGCTTGCAAATCTTTTATTGCTATGTAAATCTTTCTGTTCAGTATTACATTTATTTTAAAAATTGTGTGGTTCCTATAT
>monoID3042
AACTTGCAGACATACTTGATAGAAAATTATCGGCAAAAAACGAGCAAAGCTTGCAGATATAACTTGACAGCAAATTGTCGGCAAAAACCAAGCAA
>monoID3043
TCCGCGATTACGTACAGAAGATCTATCCGTTTCTATCCGCATTGTATCCGTCGCGATTTCTATCCGCAACTGTCCGCATTACGTACAAAAGACCTATCCGTTTCTATCTGCATTGAATCCGTCACAATTTCTGTATCTG
>monoID3044
CAATATCTCAGTAAATATACAGAAATATTGCAGTAATATTACTGCGATAAATTTTTGCAGACATTATGTATTATAGCAATATTACAACAATATTACTGAAATATTACAGTAATATTTCTATACCATTTTTTGCAGATGTAATATATTGCAACAATATTACAACAATATTTCTGTAATATTCTTTAATATTATACAATAACATTAAAAAATATTATTG
>monoID3045
TCTCGGACGTGATTGGTCGAGAATGCTCGGCCGGTGATGATGACGAGAATGCTCGTCGAGGA
>monoID3046
GTGTCATAATTTATATGAAACACTTCAATAAAATTGCGCAATTTGTTTAAAATACTCGCATTTCTAATTTTTATTTCATTTTTATATAATATTATTACTTTATAATATTATATATTTGTCTGTACTATATGTTATTAAATCGT
>monoID3047
TGAGAGTGAGAGAAAGAGAAGGAAGACGTCGAAGAGTCGCGTTCGCGAGTCTTCTCCGACGGCAC
>monoID3048
ATAATTATTTATTTACTGTAAAATAAATATAATTATAATTGATTAATTTTTTTATCAAATAAGATGAAGTATACTATTTAATTAACGATCTTGTATTAAATTTTTACTTCAAGTGATGTAAAATTTAATTATTAGTAAATGAAAATAGATGGACTATAAAAATGAGAGT
>monoID3049
TATCGCATAGATAACGATTCATTTGCAATTCGCGCTGAAAACTTCAATAGTTTCGTTTCTGAAGAAAATCAACGCTTGTTCGACGCGTTTTAACGTAAAACACATGAGA
>monoID3050
GCATCAGAAACATAACTATTGAAGTTCCCAGCGCGAATTGCAAACGAATCGTTATCTATGCGATATCTCACGTGTTTTACGTTAAAAAGCGTCAAACAAGCGTGGATCT
>monoID3051
TAAATTTATTTATAAAGTGTATTTTAAAAATTTAATTTGAAAAAAAAAATGATTTTATATAATATATATAATAAAAATTATTATGTGAGTAATACTATATTTCTATGTTTTTATCTAAACATTGCAGATAATTAATAGAAACTTTTC
>monoID3052
CGAAACAATACAATAAAAATAATGAAAAAAATTATACTTGTTTACTTAAGTACATTTCAAAATTCAAGATAATTTATGTAAAATTTTCTATTGAATAAAAAATTATTCTAATAAGAAATAACATAAGTTATTATAAAAATATAATTAATAA
>monoID3053
CGCTTGTTTGAAGCATTTTAACGTAAAACACGTGAGATATCGCATAGATAACGATTCATTTGAAATTCGCGCTGGGAACTTCAATAGTTACGTTTCTGATGCAGATCAA
>monoID3054
TGAAAATAGTATATGTAATAATAAATATTGTATATATAATTATAAAAATACATGTTTATACTATACATTATAATATATTTATAAACAATTCGAACTGAACAATCGACTAAAAGTGAAATTATGTATTATAATAAAAATGTAG
>monoID3055
AGAGAAAAGGAGACGTCGAGGAGTCGCGTTTGCGAATCTTCTTCGACGGGAAAGGAAAGAGAA
>monoID3056
GCGAATTTCTCCAATATTTCTGTGTTCTGATAGCCCCTAGAAGAGTTCTAACTTTTATCATGATGAATCGAATCGCTAAAGTGAAAATCGAAAGACTTATATCCATCAAAGTTCGAAATATTTGAGTAAAACTTTTTTT
>monoID3057
GAAGAAGAGTACAAAACGATGGCAAGGTGTTTTTCTGGGGACGGCACTCATTTTTCATTAAAAAAATAAAAATTTTATAAACAATTTAGCAGCCAAGACACACGCATACGCACAGAGACTTGAAAAAAATACAGATACTCTC
>monoID3058
CTCCATAGCTTCATGGGATTTTACTTCCATCATAGAAGTCAGATGGATGTCCATTAGAAGTCCATAAAC
>monoID3059
TCCGACGGGTTTCGCGTGGAGTACACACTTTAACAATCGCTAATTCACGAATGCCGAATCTATCGTGTATCTAATCGCCGAAATACGAGTGCCAACGCGATACTTTAAGCGACACACCCGACGTAATGTTACGAAGCTGCGATCCGCTCGCTGTCCGCGACCTTCCACAAACACTGTAACGAAAATGACGATGATATTTGGCGGGAGTCGCGCGGGGAAGAGGCAGGGGAGGCAACTTTACGCCGTCAACAGTGGTTACCGACGCGATTAACTTGCGAACCGCGGGGGAGAGGTTACCGACGCGACAATGCTACGCCTGTTGCGTACATTTATCGGGTAACGATTTACGTGTTCATGTTTCGTGTTTTTATTATGATCGATATCTCGCGTCACAACATAAACATAAATACTCGCGCATCGCGTCGTCCGATACGATCGTCTCCTCACTACTC
>monoID3060
AAACGAAACTATTGAAGTTCCCAGCGCGAATTGCAAACGAATCGCTATCTATGCGATATCTCACGTGTTTTACGTTAAAATGCGTCAAACAAGCGTTGATCTGCATCAG
>monoID3061
TGAGTAAAACTTTTTTGCGAATTTCTCAAATATCTCTGTGTTCTTATAGCCCCCAGAAGAGTTCTAACTTTTATCATAATGGATCGAATCGTAAAGTGAAAACCAAAGAGTATATCAGTCAAAGTTCGAAATTTT
>monoID3062
TTTATTAAATATAAAAAAAAATTGATAAGAATTTTCCTTATGAAATAAAAAATTATATAAATAATTATTTACTTTAATAAATATTTTATTTGAATATTCAAACAAATATTTGATAAAATTTAGTACATTT
>monoID3063
TATGACAATTGCAAATTTAAATTATATATGATATTTTCATTGTCTTTAAAAATCATATATTGATATCTAATATTTCTCATATATTTCTCTTATATCATTAAAAGCAAAAAAACTAATAAGAAAATCTAATATATTTTTTGCAATTAATTTTATTAATTATTTATCAGTCTATTTTTTATATTGCA
>monoID3064
TCCATTCCTTCATTCACCCTTTCCTTTTTCTGTATCTCCTCTATCTCTTACCCTTTATCCTTCTCCCTTCCTTCCTTTTCCATCTTCTCCCTTCCTCTACTTCACTCTATATCCTTTCT
>monoID3065
CGGGAAATAAAAAGAGTCGCGGACTCAATCGAAAGAGCTCGATTGTATCCTG
>monoID3066
AGATATCGCATAGATAACGATTCATTTGCAATTCGCGCTGGGAACTTCAATAGTTATGTTTCTGATGCAGATCAACGCTTGTTCGACGCTTTTTAACGTAAAACACGTG
>monoID3067
TGCAGATCAACGCTTGTTCAATGCTTTTTAACGTAATACAAGTGAGATATAGCATAGAGAACGTTTAATTTAAATTCGCGTTAAAGAACGCAATATTTTGTTTTTAC
>monoID3068
AAGAGTTCTAACTTTTATTATAATGGATCGAATCGCTAAAGTGAAAAACGAAAGACTTATATCAGTCAAAGTTCGAAATTTTTGAGTAAAATTTTTTTTGCGATTTTCTCCAATATCTCTGTGTTCTGATAGCCCCCAG
>monoID3069
ATAATATTGTCAGAAACGTTTATCGTGAACTGACTTTTTAATTTTTTACCAGAGGCATTATCGTGGACTGGCTATTTTT
>monoID3070
CGGAGAGCCTGGACTACCCGGCGATCCTGGAGTTCCGGGAGAGCCCGGTGTTCCTGGGTATCC
>monoID3071
CTTCTAATGGACGTCCATCTGACTTCTATGATGGAAATAAAATCTCATGGAGCTATGGAGGTTTCATGGA
>monoID3072
GATATCGCATAGATAACGATTCATTTGCAATTCGCGCTGGGAACTTCAATAGATTCGTTTCTGATGCAGATCAACGCTTGTTCGACGCGTTTTAACGTAAAACACGTGA
>monoID3073
TGAGTAAAACTTTTTTGCGAATTTCTCAAATATCTCTGTGTTCTTATAGCCCCCAGAAGAGTTCTAACTTTTATCATAATGGATCGAATCGTTAAAGTGAAAAACGAAAAGTTATATCAGTCAAAGTTCGAAATTTT
>monoID3074
AAGGAAAATTAGTAAAAAAGATTCTTCCGGATCTCCTCTTGTGAGTAAATCCCAAGAAG
>monoID3075
TAAATTAAAAAGTCAGCCCACGATAAACGTCTCTGACAATAAATAAAAATAGCCAGTCCACGATAATGCCCCTGGCAA
>monoID3076
ACGTGAGATATCGCATAGATAACGATTCATTTGCAATTCGCGCTGGGAACATCAATAGTTTCGTTTCTGATGCAGATCAACGCTTGTTTGACGCTTTTTAACGTAAAAC
>monoID3077
ATTAATTATTTAATTATATAAATAATTTAATTATAATAAATAATTTATTAAATATGATTAATAATTTTAAATGATAAAAATTTACTTAATAATATTATTTAATTAAGTACTTAGTATTA
>monoID3078
AATAATAAATAAGGAAATGAATATTCATATGTAAATATAATTAAAAAATAATTATTTAATTATATACCATATTTTATTTATATAAAATAACGTACAATACTATAAAGTTACACCAATATTATAAAATAAATTTAATGTAAACTGT
>monoID3079
ATTCAAACTCTTTTCTTATTCTATTTACTTTGCAGATATTTTTTCGAGTAAATCTCGGAAAG
>monoID3080
AAGGAAAATTAGTAATAAAAGATTCTTCCGGATCTCCTCTTGTGAGTAAATCCCAAGAAG
>monoID3081
TAATGCACAATTAAATATAAAAATTTGAGAAGAAACATTAATTAAATAAGATATAATATTTATAAAAATTAATAAAATGAAAAAATTTACATTGATATATATATTTTATTCCAAAGCAAACAATGAAAAA
>monoID3082
ACGACGCATCTCGAGACCGAGATCGCAGCAATCGAGTGCGATCCTTCGACATCGGGGACTCGCGACGCCTGTCCAG
>monoID3083
CTCTCCTTTACTTTCCGCAGGATACAATCGAGCTCTTTCGATTGGGTCCGCAACTCTCTTTACTTTCCGCAGGATACAATCGAACTCTCTTTCGATTGGGTCCGCAT
>monoID3084
TTTTAATTCATTTAATTATTATTATGTCGTAACATAATAAAAATAATTCAGAATTTTTATTATGTCCTGACATAATTTTAATTCGTCAAATTATTATTATGTCTGGACATAATTTTAATTATTTATTTGAAGTCATAAGTTTTTTAAAATTATTTTCTTAATATTTATGTTAGAACGAATTATTATTACGTCGCAACATAAATTTTATTTGTCGAATTATTTTTATGGCTTGATACAA
>monoID3085
TATTAATTTGTATATTAATAGAATATATATAAATATAAATTCTTTTTTAAATTTAATTTAAAAAAAAATTTTAAAAGAAAATTATTTTGAATCATTGAGATTATTTTTGTTGCTCATTTCTAATTGTACAGAATTGAAAATAAAAATTACAAA
>monoID3086
CAATAGTTACGTTTCTGATGCAGATCAACGCTTGTTTGACGCTTTTTAACGTAAAACACGTGAGATATCGCATAGATAACGATTCGTTTGCAATTCGCGCTGGGAACTT
>monoID3087
ATATTAAATGTACATACATTTAATATACATAATTTGAATATACTTATGCATATAATATGTATTTCATTAATGTATTTTGTATGTACGTACATTGCATA
>monoID3088
TTCTTTAATTTAAGTATATTTTATTTGTAATGTATCAAAAGTTTTTGTTTATAATTTTTTACAGTATTATTTAAAGTATTGTTAATTAAGAAATATTGTAATAGAATTAATATGCAATATTAGAAC
>monoID3089
AATTCATTTGAGATAACTATTTTACAAAATAATTTTTAAATATTTATTTAATATTATATATATAATATACATTTATTTGACATTAATTGTATATTAATGAAAATGATTTCAGTTAACATTTTTTAAACGTTTATTTAACATTTTATAAATATTTATTTATCATTAAT
>monoID3090
ATTTTTCAACTACAAACAAGAATTCTTAAATTACATTAAACTACAAACAAAAATGCTTAAACTACAAACAATTTCAAACGAATTTTAATGACAATATGATGCAATTTTTATTAAAAACCTATAACATATTT
>monoID3091
TTTTCAATTTCTTGCCAGGGGCATTATCGTGGACTGGCTATTTTTATTATATTGTCAGAGACGTCTATCGAGGACTGAC
>monoID3092
TTATCTATGCGATATCTCACGTGTTTTACGTTAAAATGCTTCAAACAAGCGTAGATCTGCATCAGAAACGTAACTATTGAAGTTCCCAGCGCGAATTGCAAATGAATCG
>monoID3093
TGTAGAGCGTTTAGGAAACGTAAACGAAGTGTAAATCAATAAAGTGTTAACGAAGCATTTCAAAATGCTCTGTAAATTTTT
>monoID3094
TCATTTGCAATTCGCGCTGGGAACTTCAATAGTTTCGTTTCTGATGCAGATCAACGCTTGTTTGACGCATTTTAACGTAAAACACGTGAGATATCGCATAGATAACGAT
>monoID3095
AATAAATAATTTTAATTTTAAAAATGTATTTCTTTCATTTACATAAAAATTTAATTTGTACAAACAAACTATTTTTAATTTTAATAAATTTAAAAATCAAAAAATTCCTGATTAAATTGT
>monoID3096
AAGATCGGTCGGTGATCCAGTCAGTCAAGACAAGATTGATCGGTGATCCAACCAGTCAAGGT
>monoID3097
AATGCGGTTCTGGACGGCTCTTTAGCATCTTTCAATAATTCTCGATAGTTCTAAAGCTTTATATAAGTTTCGTCAAGAGTTTCTGTGTTTATAAATTTTTAAACAATTTTTAAACCTAAATGCTGGTATCTCATCACAAGAGTAAAGTAACATTTTACTGCGAGTTCTGGACGGCTCATTGGCATTTTCCGATAGTTCTGGGATAGTTTTAAAGCTTTCTATAAGTTTCATCAAAAGTTCCGGCGTTTATAAATTTTTAAACAATTTTTAAACTTAAATACTGGCACCCCACATAAGAATAAAGTACCATTTT
>monoID3098
TTTGACCAAAAATACCTCATATTTTCCAGTTACATAATTATTCTTTTTAAAAAAAATGACAATGACATAATTTTATTTTAAAAGTATGAATCTTTAACTTTAAAACACCATATTGGAAAGTCCTTAAAAGTTTTTTGTTGCAAAAATATGATTTTTTGAAGGAAAAGTAGATT
>monoID3099
AAGAACATAACCAGTATTTGACAAACTTATTAAAAACTAAAGATTCTTCATTAGTTACTGATGGTAGCATTTAGTGCTATCAGTTATTTTTTTTAAGTAATGCAGAAACTGATATTTAAAACTGACATAAATATGAACTA
>monoID3100
TGCTCACTTCAGAGTAAATTTTCGGTTGAAGGGGATGAGTACAAAAATCTAGTTGTACATATTTCAAAAGCACATAAAGAAAATATAATAGACTCATAAGCCTATAAACAATCTGTCTTTTTTACTGGCACTTTACTCTTGTATCAAAAGTGGA
>monoID3101
GAATTTAATGCTCGTAAAAATCTTATACCAAAATGTTCCTTAGACATCGTAGTATCAAAATAAATTAATTGCGAATTTGGTGCTCGATGCAACTGCTGAAAAATAAATTGTTTATGCGCGGAGAGCACGCGCCGCGTACTAACTTTACTCTTCTGATTGTCAGA
>monoID3102
ATAATTTGACAACAAATTGTTGCAAAAACCAAGCAAAGCTTGTAAACATAATTTGATAACAAATTGTCGGCAAAAATCGAGCAAAGCTTGCAGAC
>monoID3103
ATATCTCACGTGTTTTACGTTAAAAAGCGTCGAACAAGCGTTGATCTGCATCAGAAACATAACTATTGAAGTTCCCAGCGCGAATTGCAAACGAATCGCTATCTATGCG
>monoID3104
AGCTATGGAGGTTTCATGGACTTCTAATGGACGTCCATCTGACTTCCATGATGGAAGTAAAATCCCATGG
>monoID3105
TTCCATCATGGAAGTCAGATAGACGTCCATTAGAAGTCCATTAAACCTCCATAGCTCCATGGGATTTTAC
>monoID3106
GTTCAATTATGTATTCTGCGTTTTAACGCAGTTAAATGTAAAAATACATTCTGCGCTGTGCGCAGTAAATC
>monoID3107
ATTAATTTAAATCAATCTAAATAAATATTATAAAATTAATGATTATAATTATAAAAAAATCAATTTTAAAACAAATAACAGATAATTTAATAATTACTATTACATATACATCTCAATTAAATATGAGGAAAACAATTTTTATATAAAGTAAAATTTCAAGAAAAGTT
>monoID3108
GCAATTCGCGCTGGGAACTTCAATAGTTACGTTTCTGATGCAGATCAACGCTTGTTTGACGCTTTTTAACGTAAAACACGTGAGATATCGCATAGATAACGATTCATTT
>monoID3109
ATTTGAATATACTTTATAGAATATATTATGTATGTTCATTAATGTATTTTGTATGTATGTACACCGCATAATATTAAATGTACATACATTTAATATACATG
>monoID3110
CACCGGCCGAGCATTCTCGACCAACCACTCCGAGATCCTCGACGAGCATTCTCGTCATCAT
>monoID3111
TTGAGTTGATAGGAAAATGCGATTAGCATTGTATTAAAATCAATTTCATTATTACGTATAATCGTCGAATTTCAGATTGAAATAATTTTTATTTCGTTTTCTTGTCAAACAGATTAAAATGAATTATCGATTTGAATTTTTTTTACTGCAATGCTAAAATTTCGATTAAAAGTGGATTAGTT
>monoID3112
CGTAAAACACGTGAGATATCGCATAGATAGCGATTCGTTTGCAATTCGCGCTGGGAACTTCAATAGTTACGTTTCTGATGCAGATCAACGCTTGTTTGACGCATTTTAA
>monoID3113
AAACGGACACAGTGACAATCGGACACAGGTGAAACAATCGCACATAGTGACAATCGGACACAGTAAC
>monoID3114
AATTCGAGTGAATCCAGAGAAAAGAAGAGATTGAAATTAAAGATTCTTTCGGATTAACTCGAACAG
>monoID3115
CGATTCGTTTGCAATTCGCGCTGGGATCTTCAATAGTTACGTTTCTGATGCAGATCAACGCTTGTTTGACGCTTTTTAACGTAAAACACGTGAGATATCGCATAGATAG
>monoID3116
TGAGATATCGCATAGATAACGATTCATTTGCAATTCGCGCTGGGAACTTCAATAGTTTCGTTTCTGATGCAGATCCACGCTTGTTCGACGCTTTTTAACGTAAAACACG
>monoID3117
AAGTTTCATGGACTTCTAATGGACGTCCATCTGACTTCCATGATGGAAGTAAAATCCCATGGAGCTATGG
>monoID3118
TAATAAATATTATTAACTAATTAATAACGGAATTATCGGAACTCTTGGCATTTAAATACGTTAAGAACTACAGGAAAAATATTTTTTGGTACACAGAACTCTAATAAAGATCAGCATATATCCATAAATGATAATATACATGTTTGGAAGAAAT
>monoID3119
TGCAATTATCAGAGTTTGCTTTTTATAATCTTTATAATAACTGCCGTGCAAATTAATTTCAATTAAAAATTATTAAAAAGATTAATATAATTCGAAATTACAAAATATGTATTTATAAAGTATGTTTCCTTTTCATCTCTTT
>monoID3120
AACGTAACTATTGAATTTCCCAGCGCGAATTGCAAATGAATCGTTATCTATGCGATATCTCACGTGTTTTACGTTAAAAAGCGTCGAACAAGCGTTGATCTGCATCAGA
>monoID3121
TGAGAGACGCATCTGATTTTTATTACAATCAGTACCGTCAAGATAGACGCTTCAGATTTTAATTACAATCAGTACCGCCT
>monoID3122
TTGTATCCTGCGGAAAGTAAAGAGAGTTGCGGATTCAATCGAAAGAGAATTCGA
>monoID3123
GATTCGATTCAATTTTGATTTCCATTCTGGATTAAATCGAGTTTCGGCTCGTTTGATTCAAAGGAAATTATACTCTTATTCTTCTGGATTGAATCAAACTCTGTT
>monoID3124
TGGAATCAATAATCATTCTATAAGAGAATTATTAGAGAATGATTATTGCAAACAATCTGATTTGGAATCAATAATCACTACAATTAAAAACTATTGAGCATTGATTATTGCAAATAATCTGATTA
>monoID3125
AAATTCGATTTTAGTGATATACAAGATGTCAGTATAGAAAATGTAAAAAATATACTTGAGGCAAACATAAAAATAAATAAAGCAATGAAATAGAAGCTTAAAAAAAGTAAAC
>monoID3126
TACACGTTATAAGATTCGTTTATTATTATACTTATACCAACAGGAAACGTTAAAACAACGTAAATTTATTACAATTTTTAAACGTATAATATTATATGGTATAAAATTGTTTATTATTATACCTATATCAATTAAAAACGATAAAAACGTAAATTTATTACAACTTTTAAACGTATAACAT
>monoID3127
AAACACGTGAGATATCGCATAGATAACGATTCATTTGCAATTCGCGCTGGGAACTTCAATAGTTTCGTTTCTGATGCAGATCAACGCTTGTTTGACGCTTTTTAACGTA
>monoID3128
TAATCGTTATTCAGCTTTTTATAAATGATGAATAAAAATTTAATCGTTATTTAGCCTCTTGTAAATATGAATAAAAATT
>monoID3129
TTATCGATCAAAATTTTGAAGTTTATTTCTATAAATTTATAATTATGTTAAATTTGACATAACTTTTATGTGATCGTTTAGCACTGAAATACCAAGAATTTTATGTTATATAAAAAATTTAGA
>monoID3130
CAAATGAATCGTTATCTATGCGATATCTCACGTGTTTTACGTTAAAAAGCGTCAAACAAGCGTGGATCTGCATCAGAAACGAAACTATTGAAGTTCCCAGCACGAATTG
>monoID3131
TCTTTACTTTATTCAACATTTATTTAAAAATCTTTACTTTTAACTACATCTTTAATTCATTTTTACTTTAATCTTATTTTATTCTAAACTCCTTTAATCTTCTCCTCCTACCTTCCTTTCATTTCATATTATTCTATTCTAAAATTTTTACATTCTACACTCCTTAATTCCTTTCTCCTTTCATATTATTTTATATTAAAAATTTTTATCCTTTCTATTACCTTATTCTATTCCTATTCTATTCAATTATATTTCCAGTTTTCACACTTTACTCTTTTCATATTATTCTATTACACAAATTTTCATTTTTATCACATAATTTTAAAAATTATCTAATATAAATTTATTATAAAACAGAAATTTTTAATATCATGTTTAATTTATA
>monoID3132
AATTTATTATTAATTTCTATAATAATTAAATTTTAGATAATTTTAAATTTTGCAAGATTTATTTTGCTAAAGAAAAAGACTTTTAATATATCAAAAAAAATAACTACTGTACAATAATTATCAAATTGAGATGTAAATGACA
>monoID3133
ATTCAAGATTTGATAGCTATTAACAAATTCTATGTTTAGTTAATATATTCAAAAATAATTTTATTTCTTTAAATATTTTATTATTTTATTATTTTAAAACTTATATATATATTAGTAAAATTATTTTTAGCTATACAAACCAAATTTTAATTGATACAATTTC
>monoID3134
TTCCTGATATAAAAAATTTATCCATCGTACTGAATCTGAAATTTAGAATTTTTAAATTTGACTTTAGATTAATTAATCAGCGACCAAAATATTGTTAAAAAATATAAATGTATTGAAAATAA
>monoID3135
ACTGATTTTAGTTAATTATAAAAGTTATAACTTTTTAATTTATTATGTAATTTTTAACTTTATAACAAGTTATAATATTACATTAAATTTTATATTTTTCTGAAAAAAACTAGTTAAATTAAAAATAAATTATTTAAAATTA
>monoID3136
TTGTTCGACGCATTTTAACGTAAAACACGTGAGATATCGCATAGATAACGATTCATTTGCAATTCGCGCAGGGAACTTCAATAGTTTCGTTTCTGATGCAGATCCACGC
>monoID3137
AAACAAAACTATTGAAGTTCCCAGCGCGAATTGCAAACGAATCGTTATCTATGCGATATCTCACGTGTTTTACGTTAAAAAGCGTCGAACAAGCGTTGATCTGCATCAG
>monoID3138
AGGAACAGTGTCTAATGGAATTTATGGAAATTCATTGTAACCGAATCTATAAATTCTTAAATGTTTTAACAAGAGTCATTTTCAATTGATTATTATAAGAAATCTCCAATTGGCAATCCTAGTTGTTTTTTAAGATTCCACTGGAAATTTGTCTATTAGAAATAATTAAGAATTACTACAAATAAAATCCTATAGGCTTTAAATATGCAATT
>monoID3139
AACAAGCGTTGATCTGCATCAGAAACGAAACTATTGAAGTTCCCAGCGCGAATTGCAAACGAATCGCTATCTATGCGATATCTCACGTGTTTTACGTTAAAAAGCGTCA
>monoID3140
CGAATTGCAAATGAATCGTTATCTATGCGATATCTCACGTGTTTTACGTTAAAAAGCGTCGAACAAGCGTTGATCTGCATCAGAAACATAACTATTGAAGTTCCCAGCG
>monoID3141
ATCCGATCCGCTCCACAGTACGACGGGCATTCTCGTCGTTCCCGCGGCCGGGTATGCTCGGCCA
>monoID3142
CGTGTTTTACGTTAAAAAGCGTCAAACAAGCGTTGATCTGCATCAGAAACGTAACTATTGAAGATCCCAGCGCGAATTGCAAACGAATCGCTATCTATGCGATATCTCA
>monoID3143
TTTTAATAAAATTTTATCAATTTTAGTAAATATTTTTAAAGATATTAATTTATTATATATAAAAATTATCTTTAGAAAGAATTGATACTTTGTAATTTATTTTCAAATAGCGATGTAGTTTAAAATGTATAATATTATTAATATTAGAATGATATAAGGTGTAGAAACATGATAATTATGAGGTTGGATAGAAAAAGTATAAGAATAAATTAATGATAGAAGGAAGAAGAGTTTTGAATTAGAATTAATAAAAAAAGGAGAAAGAAATTTAAGAAATTGGAGAATGTAATGATTTGTAGATTTTTAAATAAAGGAACAATAGATAAATATCATATGATATTTGATATTTTATGTTAAAAAAATAAAAATTT
>monoID3144
AAACAATAAAAATGTAAAAAAAGCATTAAGTATATTTTTTTGCAATATATTATTAAAGTAACAAAATTCTTTGCAAAAATTAGTGAAATCCACCTAAAA
>monoID3145
ATCTGCATCAGAAACGAAACTATTGAAGTTCCCAGCGCGAATTGCAAATGAATCGTTATCTATGCGATATCTCACGTGTTTTACGTTAAAAAGCGTCAAACAAGCGTGG
>monoID3146
CTAATGGACGTCCATCTGACTTCCATGATGGAAGTAAAATCCCATGGAGCTATGGAGGTTTCATGGATTT
>monoID3147
AATTCTTTTACTTCCTGCAGGATACAATCGAATTCTCTTTCGATTGAATCCGCAACTCTCTCTTTACTTCCGCAGGATACAATCGAATTCTCTTTCGATTGAATCCGC
>monoID3148
AAACAAAACTATTGAAGTTCCCAGCGCGAATTGCAAATGAATCGTTATCTATGCGATATCTCACGTGTTTTACGTTAAAAAGCGTCGAACAAGCGTTGATCTGCATCAG
>monoID3149
TTCTCTTTCGATTGAATCCGCAATTCTTTTACTTCCTGCAGGATACAATCGAA
>monoID3150
ATAAAATAATATAAAATAGAAGGAAGAAGAAGAAAGAATGAGTAGAATGGAAATAAAATTGAATGAAGAAAGGAATTAAAGGTGTTGGAGAAGGTAAAGATTTTTAAATAAAGAATAAATAAAATTAAGACAACAGTTAAATACCAATTAAATGGTTTTTTTAAATAATGGGCGAATATTAAATGATATTTTGATATTTTGTGTTATAAAAATAAAAATTTCTCAAATAAAATATTAATATTTTAGTAAATCTTTTAAAAATATGAAATGATGATATAAAAAAGAAGAGAA
>monoID3151
AATTTGTATTATTAGGAAAATTCCAGATCTGGCATATATATTATATCTGACAATATCTGTGATTATATATTATCAGAAATATGCAGATCTAATATATCTGTTCATATCTGACAATATCTGT
>monoID3152
TTGAACAAGCGTTGATCTGCAGTAAAAACCAAAATATTGCGTTTACAACGCGAAAAACAAATAAAACGTTATTTATGCGATATATCACGTGTATTACGTTAAAAAGCATTGAACAAGCGTTGATCTGCATTAAAAATCAAAATATTTCGTTCTACAACGCGAATAACAATAAAACGTTATCTATGCAATATCTTACGTGTATTACGTTAAAAAGCA
>monoID3153
CATGATAGAAGTAAAATCCCATGGAGCTATGGAGGTTGGATGGATGTCTAATGGAGATCTATCTGACTTC
>monoID3154
ATTTTTTTTATTCTTTATAAATTTAATTAGATTTATAATAGAAAAATATTTTTAATTTATTAATTAAATTGAAATTGGACATAAATTATGTAAAATATGTAACAATTATTTTAACAATCAAACACTAATTGTTAAAAATTATAAAAAATAC
>monoID3155
GACGTGATTGGTCGAGAATGCTCGGCCGGTGATGATGACGAGAATGCTCGTCGAGGATCTCG
>monoID3156
TTTAAAAAAACGGTAATGTGCTGCCAATATTACGAGTCAATAATTGTACAATATTGCATTTACATTGGAAGTGCATTGGCCAAGATTTGCCAATCAAAAGCAATATTGTTT
>monoID3157
ACTTCTGCAATCACAATCTAATCAACGACCTTCTGCTCTACCCTGGGCCTCTGCCACAGGTTACCGAGCTCGTCC
>monoID3158
CAGAACTATATAATATAGGCTATTAATTTGTTAGAATGCATATTGATAGAAATATTTCAAATAAAATATAAAAAAACTAAAAAAAGTTTTTTAAAAATAAATTTTGTACGAATAAAACAATTTTAAGTACAATAAAAATATTAAAATTACGA
>monoID3159
GAGAGGAGAAATAATAAAAGAAACTCTTTAGAATCGAATTGAAGTATTCAATTCAATCCGAAT
>monoID3160
TTGCAATTCGCGCTGGGAACTTCAATAGTTATGTTTCTGATGCAGATCAACGCTTGTTCGACGTGTTTTAACGTAAAACACGTGAGATATCGCATAGATAACGATTCAT
>monoID3161
AGTAAGAAACAGACACAGTAATAATTGGACACAGTAACAAACGGACACACGGTGAAACAAACGGACACAGTGACAATCGGACAC
>monoID3162
TCAATTGTTATATTTATAATTAACAATTAAAATTTTAATTATTAATTAGTATAGTTATAATTAAAGATTAAAAATTTAATTCTTAATTGTAGAAACCATGTAATTAAGAATTAAAAATTTAATTG
>monoID3163
CTATTAGATGTTATCTGCGCGAACTCCGAGGCAACAATGTGCGCACGGTCT
>monoID3164
TAAAAACCAAAATATTGCGTTCTATAACGCAAATAAAAATAAAACGTTCTCTATGCAATATTTCACTCGTATTTTGTTAAAAAGCATTGAACAAGCGTTGATCTGCAG
>monoID3165
TTTTTATCTGCATCTATCTGCAATTACATACAGAATTCTATCCGTTTCTATCCGCATTGTATCCGTTGCTA
>monoID3166
AATATCACAATAATATAATTTGTTAATTATTAAATGTTTGATCTCTTTTCAATTTATTAATTATAAATAAAATAGCTATTAAATAATGTTTCCTTATAATAATAAAACTAATTTTTAATATGAATAAAAATATGTATAGAATAATTAAATTTA
>monoID3167
GACATAATTTTAATTCAAACAATTTTTATTATGTCTAGACATAATTTTAATTCATACAATTTTTATTATGTCGAGACATAATTTTAATTCATTCAATTTTATAATGTC
>monoID3168
ATTGAAGTTCCCAGCGCGAATTGCAAACGAATCGCTATCTATGCGATATCTCACGTGTTTTACGTTAAAATGCGTCGAACAAGCGTTGATCTGCATCAGAAACATAACT
>monoID3169
TAATAGTAAACAATAAAAAAAAAAAAGAAATATTCATCGATATATATGTACATGTAACTTTTATTTATAATATATCATTGAAATAAATCACTTATCATAGATTATTAAGTGAAATATTTACTAGTTATTTATTATAATCTTAACATTTAAAGTAG
>monoID3170
AGATATCAATAAAAATTTTTAAAAAGTGAGAAAACATAAAAATACTATTGAATTACTACGAAATTCTAGAATTTCATATAGTTAGAAATAATTTTCAAAGATGACTGTAAGTCTCAGAAAAGTGAGAAACCATAAAATACTATTTCCAAAATATCTCAAAATTCCTGAATTTCCGCAAAATTCTGAAATTTTCAGGCATTTGAAAATGATTTTTAG
>monoID3171
GGGAACTTCAATAGTTATGTTTCTGATGCAGATCAACGCTTGTTCGACGCTTTTTAACGTAAAACACGTGAGATATCGCATAGATAACGATTCATTTGCAATTCGCGCA
>monoID3172
AATTTCTTTATCTTTAAATTCTTTTCTTTCTTGGGATTTACTCGTAAGAGTTAATCCAGAG
>monoID3173
AGAAAGAAAAGAATTTAAAAATAAAGAGATTCTTTCGGATTAACTCTTACGAGTTAATCCCA
>monoID3174
CAGAGATATTGGAGAAATACGCAAAAAAAATTTTACTCAAAAATTTGGAACTTTGACTGATATAACTCTTTCGTTTTTCACTTTAGCGATTCGATCCATTATGATAAAAGTTAGAACTATTCTGGGGGCTATCAGAACA
>monoID3175
TAAACATTAATTTAATATTTATTTTATATTAATTTTTTATTTAAAAAAATTATTTATAAAATCATTAATTTAACATTTATTTAACATTAATTTAATATTTATTTTACATTAAATTTTATTTAAAAAACTATTTTAAAAACATTAATTTAAAATTTAT
>monoID3176
TCAATAGATTCGTTTCTGATGCAGATCAACGCTTGTTCGACGCGTTTTAACGTAAAACACGTGAGATATCGCATAGATAACGATTCATTTGCAATTTGCGCTGTGAACT
>monoID3177
AAAAAACGTTAATGTGCTGCCAATGTTACGAGTCAATAATTGTACGATATTGCACTTACATTGGAAGTGCATTAGCCAAGATTTCCTAATCTAAAGCGAATATTGGTTATAA
>monoID3178
AGAATTTTTTCAGAACCTCTACCACCATGCGTGTGACTTCTACACGATCTGGCCGCTAATTGTTAATAATAATTTTTTAATAAACAATGAATGCGCAATACTAAAAAATTCAAATTGTTTCGGTTTTCTCATGTCCCACCCTACATTTT
>monoID3179
CGATATCTCACGTGTTTTACGTTAAAAAGCGTCAAACAAGCGTTGATCTGCATCAGAAACATAACTATTGAAGTTCCCAGCGCGAATTGCAAATGAATCGTTATCTATG
>monoID3180
AGTTATGTTTCTGATGCAGATCAACGCTTGTTCGACGCTTTTTAACGTAAAACACGTGAGATATCGCATAGATAACGATTCATTTGCAATTCGCGCTGGGAACTTCAAT
>monoID3181
AAAATTTGAAATGTATTTCTATAAATTTATAATTATGTTAAATTTGACATTACTTTTATGTGATCGTTTAGGCAATTAAATACTTAGAATTTTATGTTTTATAAAAAATTTAGATTATCGATC
>monoID3182
ATGTAAAATAAATATTAAATTAATGTTGAATAAATGTTAAATTAATGTTTTTAAAAATGTTTTTTCAAATAAAAAATTA
>monoID3183
GGTTTTTACTGCAGTTTAACGCTTGTTCAATGCATTTTAATAATACAAGTGAAATATCGCATAGAGAACGTTTCATTTTAAATGCGCGTTAAAAAACGCAATTTTTGGTTTTTACTGCAGATCAACGCTTGTTCAATGTTTATTAACGTAATACACGTGAAATATCGCATAGAGAACGTTTCATTTGAAATGCGCGTTAAAGAACGCAATATTTT
>monoID3184
GAGCTATGGAGGTTTCATGGACTTCTAATGGACGTCTATCTGACTTCCATGATGGAAGTAAAATCCCATG
>monoID3185
TCCTCGACGAGCATTCTCGTCATCATCACCGGCCGAGCATTCTCGACCAATCACGTCCGAGA
>monoID3186
AGTCAGATGGACGTCCATTAGAAGTCCATAAAACCTCCATAGCTCCATGGGATTTTACTTCCATCATAGA
>monoID3187
AAATTTATAATAATGTTAAATTTGAGCATTACTTTTATGTGATCGTTTAGAGCACTGAAAGACTAAGAAATTTATGTCATATAAAAAATTTAGATTAACGGTCAAAATTTTGAACTGTATTACTAG
>monoID3188
TTTAATTAAATTAAATTTATCTGAAAGTATACTATCTTGAAAATATATCCATAAATTTTTGTTAAATTATCTCAAAAATTGTATAAATAATTTTGTAAAAAAAGTCAAATTTTGCAGTCTTTTTTATTATTTCAATATG
>monoID3189
GACTGCGGGCGTCACCTCCAGCTGCGGGCGTCACCTCCAGCTGCGGGCGTCACCTCC
>monoID3190
AATTGCAAACGAATCGCTATCTATGCGATATCTCACGTGTTTTACGTTAAAAAGCGTCAAACAAGCGTTGATCTGCATCAGAAACATAACTATTGAAGTTCCCAGCGCG
>monoID3191
ATTCCAATATTAATTAATCAACAAAAAATTAATACCTTCCGAAAAAGCCGATTTTTCGCATATATAGGTGAGATGCTGGTCTTTTTCGAAGGGTTCTGTGTACAAAAAATATTTTTCCTACAGTTCTCAACATATTAAAGCGCCTTCCAAAGAGTTGCGGTCA
>monoID3192
TGAATCGTTATCTATGCGATATCTCACGTGTTTTACGTTAAAAAGCGTCGAACAAGCGTGGATCTGCATCAGAAACGAAACTATTGAAGTTCCCTGCGCGAATTGCAAA
>monoID3193
CTCACGTGTTTTACGTTAAAAAGCGTCAAACAAGCGTTGATCTGCATCAGAAACGTAACTATTGAAGTTCCCAGCGCGAATTGCAAACGAATCGCTATCTATGCGATAT
>monoID3194
ATTTTGAAGTTTATTTCTATAAATTTATAATTATGTTAAATTTGACATAACTTTTATGTGATCGTTTAGCACTGAAATACCAAGAATTTTATGTTATATAAAAAATTTAGATTATCGATCAAA
>monoID3195
TGGATGGATGTCTAATGGAGATCCATCTGACTTCCATGATGGAAGTAAAATCCCATGGAGCTATGGAGGT
>monoID3196
CACTTAGAAAAGATGTCATAAACAAATTAATTTTGAAGAGAGAGACTTCTCGTCTTCTTCTAAGTAAATTTTTTCACAAATTCTTTTTTAAAAGAAGTTATTTTTTTAAACTTTACAGGTATCTTCTAATGTTACCTAAAAGATGTATGCAAAGTATTAAGAAATAATCC
>monoID3197
AATTATAGAATTTTTGTGTTTTTCTAAGCAAAGCATGTTGTGTATTTAAAGTAGAGAATTAAAACACAAAATGCCCGCTTTAAAAACACAAA
>monoID3198
ATTATTTAAAATATCATCATAAGTACATAATGTAAAATATAACTTTATATAAGATACATTGATTAAATATAATCGTACATAAAAAAAAGAAGTATTGTTAAATTATATATCATTTATAATAAGAAAATTTTAACATTTTAAGATTAA
>monoID3199
CCGGTGATAGCGACGAGAATGCTCGTCGAGGATCTCGAGGTGATTGGTCGAGAATGCTCGG
>monoID3200
AGCGATTCGTTTGCAATTCGCGCTGGGAACTTCAATAGTTATGTTTCTGATGCAGATCAACGCTTGTTCGACGCTTTTTAACGTAAAACACGTGAGATATCGCATAGAT
>monoID3201
TTGCGAATTTCTCCAATATCTCTGTGTTCTGATAGCCCCCAGAAGAGTTCTAACTTTTATCATGATGGATCGAATCGCTAAAGTGAAAAACGAAAGACTTATATCAGTCAAAGTTCGAAATTTTTGAGTAAAATGTTTTT
>monoID3202
CGTTGTGTCCGACCGATGTATGCTTTCGTAGCGTCGTTGTTACGGCGCGTCCGGGCAAGCACGCTGTGTGTGTGCGTGCTTGTGTTGCGCGAT
>monoID3203
GATGCAGATCCACGCTTGTTTGACGCTTTTTAACGTAAAACACGTGAGATATCGCATAGATAACGATTCATTTGCAATTCGCGCTGGGAACTTCAATAGTTACGTTTCT
>monoID3204
CAGTATTATGAAGAATTATTAGTGAAATTAAATAACCATTAAAAAATATATTACAAAAATGTGTTACGAAACTTGGATTGAATACCATTTTTTTAATTTAAGAATCAGCTATTGTACGAAAATACAACAATTCT
>monoID3205
GAATTTGAGTGAATCCAGAGAAAGGATTAAAATTAAAGATTCTTTCGGATTAACACGAACA
>monoID3206
GCGATATCTCACGTGTTTTACGTTAAAAAGCGTCAAACAAGCGTTGATCTGCATCAGAAACAAAACTATTGAAGTTCCCAGCGCGAATTGCAAATGAATCGTTATCTAT
>monoID3207
GAATAACGAATAAATTTTTATTCATCATTCACGAGTGATTGAATAACGAATAAATTTTTATTCATTATTTAAAAAAGGCTAAATAACAAATAAATTTTTATTCATTATTTACAAGAAGCT
>monoID3208
ACCGAGCGTCGTCTTCTGCAAAATCAAATAAACTCGACGACCTTCTGCTCTACTCTGAACTCCTGCCACAGGTT
>monoID3209
TAGGGGCTATCAGAACACAGAAATATTGGAGAAATTCGCAAAAAAAATTTTACTCAAAAATTTCGAACTTTGACTGATATAAGTCTTTCGTTTTTCACTTTAGCGATTCGATTCATCATGATAAAAGTTAGAACTCTTC
>monoID3210
TGTATTCTCAAGATAGTATACTTTCAGATAAAAATTAATTTTATAAAAGGTTGTTCAATTTTGCATAATTAAAAATTCAAATAAAAAACTGCTAAATTTAACTGTTTATAAAAATATTAGTAAAACTTTTAATTTCTGAGATAATTCAACAAAAATTTAGGGG
>monoID3211
TTCAAACTCTTTTCTTATTCTATTTACTTTGCAGATTTTTTTTCGAGTAAATCTCGGAAAGA
>monoID3212
TTACCATTAAAGTAGTTACCATCTAAGATGTTACCACCTAAGACGTTACCATCATAAG
>monoID3213
CGTCAAACAAGCGTGGATCTGCATCAGAAACAAAACTATTGAAGTTCCCAGCGCGAATTGCAAATGAATCGTTATCTATGCGATATCTCACGTGTTTTACGTTAAAAAG
>monoID3214
AATGTAAAATAAATATTAAATTAATATTGAATAAATGTTAAATTAATGTTTTTAAAAAATGTTTTTTAAATAAAAATT
>monoID3215
AGAATTTTGTGTTATATAAAATTTTTAGATTATCGATCAAAATTTTGAACTGTATTTCGAAAATTTATAATAATGTTAAATTTGAACATTACTTTTATATGATCGTTTAGGCACTGAAATACTG
>monoID3216
TTTTAGAAAATTAATATAATGCACGCCACGTTATCGAAAAAAGAAAATAACACGTAAATCGCTTAAGACAACATCATCGCAGTGAATTTTC
>monoID3217
CAAAACATTGAATTCTTGACAATTCATGACAATATAAATTGTGATAAAGTAAATAAAGATCAAGGTTGTAATAGAATTTGAAACATTGAAATATTGATAATTCATAACCTCTACAAATTGTGGTACATAAAATGTAGGTCAAGAAGCTGTAATAGTATT
>monoID3218
TTGCATGGATGTCTAATGGAGATCTATCTGACTTCCATGATGGAAGTAAAATCCCATGGAGCTATGGAGG
>monoID3219
TTTGTTGCTCGCGATTTTCAACAAATTCGATTTTGTTGCTCCACCCTCGAGTCTTTAAAAACCACCCCTGGTCGCTCTATGTCAGCACACCACCATAAAAATGCAAAATCGTAAGATATCTCGACTGATTACGCTACCCCGAA
>monoID3220
TAAAAGACGTTAGAAAAAGAGACGTTTGTTAGACGTCTGAAAAGAGACGTCTATTAGATATGTCAAAAAGATCGCATAAAGACGTCTTTTAGACATGTC
>monoID3221
ATTTGCAATTCGCGCTGGGAACTTCAATAGTTTCGTTTCTGATGCAGATCAACGCTTGTTTGACGCTTTTTAACGTAAAACACGTGAGATATCGCATAGATAACGATTC
>monoID3222
AGCGCGAATTGCAAACGAATCGCTATCTATGCGATATCTCACGTGTTTTACGTTAAAAAGCGTCGAACAAGCGTTGATCTGCATCAGAAACATAACTATTGAAGTTCCC
>monoID3223
CGAACAAGCGTTGATCTGCATCAGAAACAAAACTATTGAAGTTCCCAGCGCGAATTGCAAATGAATCGTTATCTATGCGATATCTCACGTGTTTTACGTTAAAAAGCG
>monoID3224
TAATCGGAAATATAATGTTATTAGATAATATTTTAAAAACATTTATATAATATCATATAAGAAAGTTAAAAAATATTGAAATAATATTATTGAAAAATTTTTTAAA
>monoID3225
ATGGACTTTTAATGGAGGTCCATCTGACTTCCATGATGGAAGTAAAATCCCATGGAGCTATGGAAGTTTC
>monoID3226
GTCACACTAAAAAGGATCCCATGCCAAGGGGAGCCCTGCAACCGCGGGAAAATTTTCCCGTG
>monoID3227
TTCAATAGTTTCGTTTCTGATGCAGATCAACGCTTGTTTGACGCTTTTTAACGTAAAACACGTGAGATATCGCATAGATAGCGATTCGTTTGCAATTCGCGCTGGGAAC
>monoID3228
AAGCGTTGATCTGCATCAGAAACGAAACTATTGAAGTTCCCAGCGCGAATTGCAAACGAATCGCTATCTATGCGATATCTCACGTGTTTTACGTTAAAAAGCGTCAAAC
>monoID3229
TTGAGCGGAACGATCTTAAAAATTGTATACATTGACTCGCGGCATTTAGTGCGGTTCGGGTATAAAGATCGCGGCTTT
>monoID3230
GAAACATAACTATTGAAGTTCCCAGCGCGAATTGCAAACGAATCGCTATCTATGCGATATCTCACGTGTTTTACGTTAAAATGCGTCGAACAAGCGTGGATCTTCATCA
>monoID3231
ACAAGAATTTTGTGTTATATAAAATTTTTAGATTATCGATCAAAATTTTGAACTGTATATCTGAAAATTTATAATAATGTTAAATTTGAGCGTAACTTTTATGTGATCGTTTAGGCACTGAAAT
>monoID3232
ATACATTATAATACATTATAATAATTATTAGAAACAAGTATTATTAGTAGCACATTTTATGTTACATGTAAATTCGAAATGTATGTTTAAGAAAATGAACATTTTTTGTAAAAAAAATTTTTAAGTGTGGAGTTGATCGAAGATATTGCATAAAATTTATTTAATTTGATCTACAACTACGTTTATCCACATGTAAATATATCATTTGTTAATGATTTTCATAATTCAGATAATAATTTTTACTGCTTTATTAATTTTGACATTTTTTATATGCAGAGAATTTAATAATTACATTATAATAATT
>monoID3233
AATAGTAACGTTTCTGATGCAGATCAACGCTTGTTTGACGCTTTTTAACGTAAAACACGTGAGATATCGCATAGATAACGATTCATTTGCAATTCGCGCTGGGAACTTC
>monoID3234
AATCTCTTTATTTTTAATTCTTCTCTTTCTTGGGATTAACTCGTAAGAGTTAATCCGAAAG
>monoID3235
ATCAGAAACGAAACTATTGAAGTTCCCAGCGCGAATTGCAAATGAATCGTTATCTATGCGATATCTCACGTGTTTTACGTTAAAAAGCGTCAAACAAGCGTTGATCTGC
>monoID3236
CTATTGAAGTTCCCAGCGAGAATTGCAAATGAATCGTTATCTATGCGATATCTCACGTGTTTTACGTTAAAAAGCGTCAAACAAGCGTGGATCTGCATCAGAAACGAAA
>monoID3237
ATTTAATAAGATATTTCGACTGATTTTGTCTCTATGATTTTGTTGCTCGCGATTTTTGACAAATCCGATTTTGTTGCTCCACCCCCGACCCTCAAAAAACCACCCCGAACAGTCTTACGTAAGCACAATTTTAAAAAATTAAT
>monoID3238
AATTCGCGCTGGGAACTTCAATAGTTTCGTTTCTGATGCAGATCCACGCTTGTTTGACGCTTTTTAACGTAAAACACGTGAGATATCGCATAGATAACGATTCATTTGC
>monoID3239
CTGATGCAGATCAACGCTTGTTTGACGCATTTTAACGTAAAACACGTGAGATATCGCATAGATAACGATTCATTTGCAATTCGCGCTGGGAACTTCAATAGTTACGTTT
>monoID3240
AAATAAATATTAAATTAATGTTTAATAAATGTTAAATTAATGTTTTAAAAAATGTTTATTTAAATAAAAAATTAATGTA
>monoID3241
GTTCGACGTGTTTTAACGTAAAACACGTGAGATATCGCATAGATAACGATTCATTTGCAATTCGCGCTGGGAACTTCAATAGTTATGTTTCTGATGCAGATCAACGCTT
>monoID3242
AATTTCGATAAAAAGAAATATTAAGATTTATATAAAGTAGAAACTTTAATCCTCGTCATACTTTCAAAAAAAATGTCATAAAAAATAATTCATCAAATATGGCAGTACTGAGAAATAGAAATAATTAAAG
>monoID3243
TTCTCCAATATCTCTGTGTTCAGACAGCCCCCAGAAGAGTTCTAACTTTTATCATGATGGATCGAATCGCTAAAGTGAAAAACGAAAGACTTATATCAGTCAAAGTTCGAAATTTTTGAGTAAAATTTTTTTGCGAAT
>monoID3244
ATCTATAATAGCTATATATCCTATAATATTCTACATCATATAATATTCTATAATAACTTAATAAAGTAAAATATGAAAATTTATACAATAATCAATCCTTTTCAATAATAAACAATAATATTATACATTCAATATTTTATGATAGCATTTATCATAATATATTTACTATTTTCATAATAAACTTATGAAAACTACAAAATTTTATAACA
>monoID3245
CAAACACTCCTCAGCAACAGTATGGATCACCAAGCGCGTCGCGACAGCAATACGGAGCAC
>monoID3246
TGCGATATCTCACGTGTTTTACGTTAAAAAGCGTCAAACAAGCGTTGATCTGCATCAGAAACGTAACTATTGAAGTTCCCAGCGCGAATTGCAAACGAATCGCTATCTA
>monoID3247
TCAGAAACGTAACTATTGAAGTTCCCAGCGCGAATTGCAAATGAATCGCTATCTATGCGATATCTCACGTGTTTTACGTTAAAATGCGTCAAACAAGCGTTGATCTGCA
>monoID3248
TTTAAAATTAATACATTAATTTTTATTAGTATAAAATCATTCATTAATAATGAATAAGTATAATTTTAAAATAATATTGAATGTTATATTTATATTAAATATAAAAATAATATATTACTTAAAATAAAACAAAATAATATTAGAAAACA
>monoID3249
CAATAGTTTCGTTTCTGATGCAGATCAACGCTTGTTTGACGCTTTTAACGTAAAACACGTGAGATATCGCATAGATAACGATTCATTTGCAATTCGCGCAGGGAACTT
>monoID3250
TAACTATTGAAGTTCCCAGCGCGAATTGCAAACGAATCGCTATCTATGCGATATCTCACGTGTTTTACGTTAAAAAGCGTCAAACAAGCGTTGATCTGCATCAGAAACG
>monoID3251
AGAGAAGAAGAAAGAGAGAAAGAGAGGGGGAGAAAGAGAGAGGGAGAGATAGAGAGAGGGGAGAAAGGGAGAGGAGAAGGGGGAAAGGGAGGGAGAAGGGGGAAAGGGAGGGAGAGGGGGGAAGAGAGGAAAAAAAAAGGGGAGG
>monoID3252
TTCAAGACTATCTTAAGTAATATCTTAAAATACTAATACAGTTTTGATTGGTTAATAAATTTTAAGGTAATAGTTATAATGACCTTAAATATAAGAATTGACTGATAAGTACTCATAGTTGATTCTTAT
>monoID3253
CGAAATTTTTAGTAAAATTTTTTTGCGAATTTCGCCAATATCTCTGTGTTCTGATAGCCCCCAGAAGAGTTCTAACTTTTATCATAATGGATCGAATCGCTAAAGTGATAAACGAAAGAGTATATCAGTCAAAGTT
>monoID3254
TTATACGGGCTGAGTTCAAAGTGCTAACTATGGCCAACCCGTATACCATGTAGCAATGCCAAGCGTCGGCAGAGTACTGGCA
>monoID3255
AGAGTTCTGTGTACGAAAAAATATTTTTCCTACAGTTCTCAACATATTAAAACGCCTTCCGAAGAGTTGCGGTCGATTTCGATATTACTTAATCAACAAAAAATTAATAACTTCCGAAAAAGCCAATTTTTCGCAAATGTAGGTGAGATGCTGGTCTTTTTCGA
>monoID3256
GAATTAGTATATAATGATATTTAATATTATTTATATACGTGTTATAAACGTAAATAGAATTCTGGCATTTCATGATACGTGATTTAAACGAACAACTTTTACAAATCATAAACGTATTTAAGAAACGTTTATT
>monoID3257
TAACTATTGAAGTTCCCAGCGCGAATTGCAAATGAATCGTTATCTATGCGATATCTCACGTGTTTTACGTTAAAAAGCGTCGAACAAGCGTTGATCTGCATCAGAAACA
>monoID3258
ACATTAATCAATATTGACATCATGAACGTCTATCGAACCACATTGTTCCATGATCGAACATCTATTGAACC
>monoID3259
AATTATAGAAATTTAAATTAATTTTAATAAAAGAATTTAATTATTAATAAATATTAATATAATTTCATTTTAAAAAATGATATTTTATACATAAAAGTAAATTAATCTTAGAATTTTATATTT
>monoID3260
ATAAAAGTAAAAAATTAAATCTGTAGAAAATTTCAGATACATTTAATTATTTACACAACATTTTTTTTTTTTTTTTTATAAATAACCATAATCTCATTACAGAGAATGTATTCGTGACTTTTATCTTTTATTTCTAACATAAAAATTAAGACTCTGTTATACATAATTTCTTTAAATAAAT
>monoID3261
TGCAGATCAACGCTTGTTTGAAGCATTTTAACGTAAAACACGTGAGATATCGCATAGATAGCGATTCGTTTGCAATTCGCGCTGGGAACTTCAATAGTTACGTTTCTGA
>monoID3262
GTTGATCTGCATCAGAAACGTTACTATTGAAGTTCCCAGCGCGAATTGCAAACGAATCGCTATCTATGCGATATCTCACGTGTTTTACGTTAAAAAGCGTCAAACAAGC
>monoID3263
GATTCATTTGCAATTCGCGCTGGGAACTTCAATAGTTACGTTTCTGATGAAGATCCATGCTTGTTTGAAGCATTTTAACGTAAAACACGTGAGATATCGCATAGATAGC
>monoID3264
AAATAGACCTCCATTAGAAGTCCATAAAACCTCCATAGCTCCATGGGATTTTACTTCCATCATGGAAGTC
>monoID3265
CTTTCTTCCTTCTCTCTTCTCTAATTCCACTTCTCCCTCTCTCTTCCTTTTCCATCTAAACTCCTCTACCACCTCTCCTTTACTATCCCTACTTCCTCAACCCACCATCCTCTACGTTCCTT
>monoID3266
ATATTACATTTAGCGTATAAAATGCATTAAATAACTATAAATTAATAATTATTATATGTTTGAGAGAACTGTAATGTATATGATATTAGAGACTGAGAACTATGATTTTATGATTGTACAAAGCCAGAATCATCAATAGTGAGCTAGC
>monoID3267
GTTTCATGGACTTCTAATGGACGTCCATCTGACTTCCATGATGGAAATAAAATCCCATGGAGCTATGGAG
>monoID3268
TTTAACGTAAAACACGTGAGATATCGCATAGATAACGATTCATTTGCAATTCGCGCTGGGAACTTCAATAGTTACGTTTCTGATGCAGATCAACGCTTGTTCGACGCTT
>monoID3269
AATATTCATAAATGTATAATACATCCATTAGAGTATGTCGCATGTATGGCATACATGAAATATACATGATGTATATTTTATGTACTCATATATTCCAGCTATCATCTTGAATGAATATGCAATATCACGTATATCCATACAATATTCTATG
>monoID3270
CTATTGAAGTTCCCAGCGCGAATTGCAAATGAATCGTTATCTATGCGATATCTCACGTGTTTTACGTTAAAAAGCGTCGAACAAGCGTTGATCTGCATCAGAAACGAAA
>monoID3271
TTACAATAATAGTGGCTCTTATTTAGAATTAATTATTATTTTTCAAAATGCATTCATAGAAGGACGTTGGTCCTTTTTACAATAATAGTGGCTCTCATTTAGAATTAATTATTATTTTTCAAAATGTATTCATAGAAGGACGTTGGTCTTTT
>monoID3272
AATTTTGACATTATATTATTATAAATTTATAATTATGTTAAATTTGAGCATAATTTATATGTGATCGTTTAGGCACTTAAATACGAGAATTTTATGTCATATAAATAAATTTGTTAACGGTCAA
>monoID3273
AAAAATTATTTTAATTAATTGCTTGATATAAAATTATTATTTTAATTAATAGCTTGATAT
>monoID3274
TCCCGATGAGTTCTATCAAAAATCCTAATGACAAAAATCTGTAGGATTGAAAACGAAAATGTTACAGACGATTGTAGGTGACGACTTTATACTTTTCGAGTGCGAAATTTTTTTTAAGAGTTCTGGTAGTTCTGTTCAGAGTTCTGGGTAGT
>monoID3275
ACGTGAGATATCGCATAGATAACGATTCATTTGCAATTCGCGCTGGGAAATTCAATAGTAACGTTTCTGATGCAGATCAACGCTTGTTTGACGCATTTTAACGTAAAAC
>monoID3276
TCATTTCGTATTTCAATTCATTTGAATCCAAAAATAATATAATGAAGACATGAATCCTACCGAATTCAAAATAATCAATAGC
>monoID3277
GAGAAAATCGCAAAAAAAATTTTACTCAAAAATTTCGAACTTTGACTGATATAAGTCTTTCGATTTTCACTTTAGCGATTCGATCCATTATGATAAAAGTTAGAACTCTTCTGGGGGCTATCAGAACACAGAGATATTG
>monoID3278
GGTATGTATATTTCACAATCTTGTATACTTAAAATCATGTATTTTATTACAAACAAAATAAATATTACTTAACACTACAAAACGCATGATATCAGTACAAAATTACCTTTTCAAAAAAAGGTAAAAAAAAGGTGACAATTTATGTGTGCGCGCGCAACTTATCTTTAATTTTTCTAAAAAACCAAAGTGGTACTATTTTTTGTATTTTAACAGAAAATTTTTTCCATGTTAACCCATGTGGTAATTTTACCTTTAACTTCAATTCTACAAAACAAAAGTAGTACTACATTGTACTTTGTACTCATTGAAAAATTTTCCTATTCCAACCCAAGT
>monoID3279
TCAAAGTTCGAAATTTTTAAGTAAAACTTTTTTTGCGAATTTTGCTATTATCTCCGTGTTCTGATAGCCCCCGAAGAGTTCTAACTTTTATCATAATGGATCAAATCGCTAAAGTGATAAACGAAAGTGTTATATCAG
>monoID3280
TTTAATATTTTTAATATATTTGCTTAATATTATGAGAATATATATTATAATGATATATCCATTTTTATACTTTACAATATTCTGGAATATTATTTTTCAATATTCATGAATATTATGAAAATGTACTTCAAGATAATTTTGATAAAATGTTAA
>monoID3281
TTCAAAGATTGAGGATTAAATACAAAGATTAAAGATTAAGACTGTCGGATATTAATAACTTTTGTCTTTTATATATTCTGAAATGATAAAAACACTTTCGCAAGTTTCTTATCACTTCCACTTAAGAATACTATTTCATT
>monoID3282
AATGTTTATTAAACATTAATTTAATATTTATTTACATTAATTTTTTATTTAAATAAATATGTTTTTATAACATTAATTTAACATTTAATAAACATTAATTTAATATTTATTTAAAATTTTTAAAAAATATTTATTT
>monoID3283
ATTTGAAAATTCATCATTCGGATAAATATACGTAACTGATAAAAGTATAAAAAGAAGAAAATCAAACATATGGAAAAAATATAATATAACAGGCAACTATGCAATATGCAAAAAATGTAAAAGAAAATTGAGATTACATAATATAAATCCAACAAATTCTTTATGGAAGC
>monoID3284
AAATTCGCGTTCTAACTGAAATAATTTAGTCAAAACTAGAATTGACTGAGTGCTTTAGT
>monoID3285
TAAATATAACATTATAAACTACATATATATTAAAATATAATAGAACGATATAAATTTTTTCAACAATTGTAATATATACTATAGTTCATAATTATATATCTCATATGCAATATATAGATATATAGAAAA
>monoID3286
GGGGGAAACTATCCCCTCTCCTATACAAAAATGCAGAAGAATAAACGTGTCGAGACATGTTCAAGGCTACCGATGAAATTGTTGGAGT
>monoID3287
ACACTTGTTTGAACGTTTTAACGTAAAACGCGAGAAATATTGACTAGATAACGATTCATTTGCAATTTCGCGCTGAAGAACGACAATAGTTTCGTTTCGAATGCAGATCAACGCTTGTTCGACGCGTTTAAACGTAAAACACGTGAGATATCGCATAGATAACGATTCATTTGCAATTTGCTATGAGAACAATAATAGTTTGTTTCTGAGGCAGATCA
>monoID3288
CATAGATAACGATTCATTTGCAATTCGCGCTGGGAACTTCAATAGTTTCGTTTCTGATGCAGATCAACGCTTGTTTGACGTTTTTTAACGTAAAACACGTGAGATATCG
>monoID3289
TATCGCATAGAAAACGTTTTATTTATATTTCGCGTTGAATAACGCAATATTTCGTTTTTACTGCTGATCAACGCTTGTTTAATGCTTATTAACGTAATACACGTGAGATATTGCATAGAGAACGTTTAATTTAAATTCGCGTTGAATAACGCAATATTTTGGTTTTTACTGCTGATCAACGCCTGTTCAATGCTTTTTAACATAATACGAGTGAAA
>monoID3290
GCGACGGCGACAACGTCGGCAGCGACGGCGACGACGTCACCAGCGACGGCGACGACG
>monoID3291
TATATTTCCAGTAATGCATATTTTTCTCATATATATTGAGATTTAAATTTGCTAATAAATAACAATCTATTAATACATAAATAAATAAATAAAAAATTTAAATAACTGAAAACATTTCCATGAGATTCCATAAATACTTATAAATATAATTACAAATTAATATATTT
>monoID3292
TTCATTTGCAATTCGCGCTGGGAACTTCAATAGTTTCGTTTCTGATGCAGATCAACGCTTGTTTGACGCTTTTTAACGTAAAACACGTGAGATATCGCATAGATAACGA
>monoID3293
GTTGATCTGCATCAGAAACGTAACTATTGAAGTTCCCAGCGCGAATTGCAAACGAATCGCTATCTATGCGATATCTCACGTGTTTTACGTTAAAAAGCGTCAAACAAGC
>monoID3294
TCGCATAGATAACGATTCATTTGCAATTCGCGCTGGGAACTTCAATAGTTTCGTTTCTGATGCAGATCAACGCTTGTTTGACGCTTTTTAACGTAAAACACGTGAGATA
>monoID3295
AATTTCTCCAATATCTCTGTGTTCTGATAGCCCCCAGAAGAGTTCTAACTTTTATCATAATGGATCGAATCGTTAAAGTGAAAGACGAAAGAGTTATAACAGTCAAAATTCGAAATTTTTGAGTAAAATTTTTTTTCCG
>monoID3296
GTTTGCAATTCGCGCTGGGAAATTCAATAGTTACGTTTCTGATGCAGATCAACGCTTGTTTGACGCTTTTTAACGTAAAACACGTGAGATATCGCATAGATAGCGATTC
>monoID3297
GGACTTATGACTGAAAATGTACAAAAACTAGTTTCGGCCGTAACTCCCGAACCGTTGGGCGTAGAGACTTCGGCAATAGCTCGTTTTAAAGCATTTTTCCAGCCCTTTAAAATGGCATAAGGCCGAAGTCTGTACCTCCAACCGTTCG
>monoID3298
TGAAGTTCCCAGCGCGAATTGCAAATGAATCGTTATCTATGCGATATCTCACGTGTTTTACGTTAAAAAGCGTCAAACAAGCGTGGATCTGCATCAGAAACATAACTAT
>monoID3299
TCCTCGACGAGCATTCTCGCCATCATCACCGGCCGAGCATTCTCGACCAATCACTCCGAGA
>monoID3300
AAGTTTTCTTAAAATATATAATTCTTATAATTTTAATAATGGCATAGTAAGAGCATCTATGATCATCTTACTTATTTCATAAAATCTTCAAAATAATGCTAAATCTTATATATGTAAAAAAAAAAACAATGTTATTTGCACTGTCAAAAT
>monoID3301
ACGTCAAATTCGTAATCAGCGACCCCAAAAACCCTCCAGTACATATTTTTCGACTAAAACATTTCATTTTTAAAATTTTTGGTCCGCCATTTTGAATCCGCCATTTTGAATTTCAATACTTTG
>monoID3302
CGCTATCTATGCGATATCTCACGTGTTTTACGTTAAAAAGCTTCAAACAAGCGTAGATCTGCATCAGAAACGTAACTATTGACGTTCCCAGCGCGAATTGCAAATGAAT
>monoID3303
CGTGCGGTGTCCAATCGTGATTTGCGTTGCCAATCGTGCAGTGTCCAATCGTACGGTGTCCAATCGTGCGGTGTCCAAA
>monoID3304
TAGAAACGAACAGGATTCTATACGTAATTGCAGACAGATGCAGATAGAAATCGCGACGGATAAAATGCGGA
>monoID3305
GCTCACGCAGCTGCGCCCCTCGCCTACACCGCCCCGGCTTACGCCAAGCTCGCCACCCCCGTCGCCCATGCCGCTCCTCCGCCTCGCCGCCCCGGTCGCCACGCC
>monoID3306
TTTATTATTTTAAACTGTTCATAACTGTGTATATTGCAGCACATATTCTATTCATATAAATATTGTACATAGAAAAAATATAAGAAATTTTTAAAAGTACTTATATTTTAAAAGAAT
>monoID3307
TTTCTGCAGGATACAATCGAACTCTTTTTCGATTGAATCCGCAACTCTCTTTTACTTCCTGCAGGATACAATCGAACTCTCTTTCGATTGAATCCGCAACTCTCTTTAC
>monoID3308
ATGATGGAAGTAAAATTCCATGGAGCTATGGAGGTTGGATGGATGTCTAATGGAGGTCCATCTGACTTCC
>monoID3309
CCTCGACGAGCATTCTCGTCATCATCACCGGCCGAGCATTCTCGACCAATCACTCCGAGAT
>monoID3310
ATATCTCACGTGTTTTACGTTAAAAAGCGTCAAACAAGCGTTGATCTGCATCAGAAACATAACTATTGAAGTTCCCAGCGCGAATTGCAAATGAATCGTTATCTATGCG
>monoID3311
ATGCGATATCTCACGTGTTTTACGTTAAAAAGCTTCAAACAAGCGTTGATCTGCATCAGAAACGTAACTATTGAAGTTCCCAGCGCGAATTGCAAATGAATCGTTATCT
>monoID3312
AATTTGAGATGGAAATATGATGTAATTTGTACTGTTTTTATAAAATAATAACGTACTTATTTTTAAACAATAAACAAAAATTCTTGAACTACAAACAAATACAAACAATATCAAATACAAACAATACAAAC
>monoID3313
TATCTATGCGATATCTCACGTGTTTTACGTTAAAAAGCGTCAAACAAGCGTTGATCTGCATCAGAAACGTAACTATTGAAGTTCCCAGCGCGAATTGCAAATGAATCGT
>monoID3314
TATATAAAATTTTTAGATTATCGATCAAAATTTTGAACTGTATATCTGGAAATTTATAATTATTTAAATTTGAGCATTACTTTTATATGATCGTTTAGGAACTGAAATACAAGAAATTTATGT
>monoID3315
TTTTTTCTTAAAAAAAATTACTTTTTTAAAGAAAATTTAGTAAAATTTAAAATTAAAAAAAAGAACTAAAATATTTTGTTATATAAAATAGTTTTAAACTTTACTAAAATTCTTAAATAAAAAAAAATTTTTTAAGAAAAAAATTCTTAAGAAAATCTTTAGAATCTCTACAACT
>monoID3316
CTGAACATCGCTTCGCGTGGAAGTTGAAAACCCATGTGGAACAGTACAATTATAGATCTCGTTTCGTCCTGTAAGCAGGAAGAGTGTGGG
>monoID3317
ATTTTAATATAAATAATCATAGAAAAACGTGTTGAGTTATTAATAGATACAAAAAATAACATTATGTATTAAAAAATTAAAAACGCTTTAAAAGTTGTATAATACAATTTAAAAATATTAAAATAAATGTTAAAATTTTTAAATATATTTTGTGAATT
>monoID3318
CATAGATAACGATTCATTTGCAATTCGCGCTGGGAACTTCAATAGTTATGTTTCTGATGCAGATCAACGCTTGTTTGACGCTTTTTAACGTAAAACACGTGAGATATCG
>monoID3319
GTTTCTGATGCAGATCCACGCTTGTTCGACGCTTTTTAACGTAAAACACGTGAGATATCGCATAGATAACGATTCGTTTGCAATTCGCGCTGGGAACTTCAATAGTTAT
>monoID3320
AACTTCAATAGTTACGTTTCTGATGCAGATCAACGCTTGTTCGACGCATTTTAACGTAAAACACGTGAGATATCGCATAGATAACGATTCGTTTGCAATTCGCGCTGGG
>monoID3321
AACAAAACTATTGAAGTTCCCAGCGCGAATTGCAAACGAATCGTTATCTATGCGATATCTCACGTGTTTTACGTTAAAAAGCGTCAAACAAGCGTGGATCTGCATCAGA
>monoID3322
AAATAGACCTCCATTAGAAGTCCATCAAACCTCCATAGCTCCATGGGATTTTACTTCCATCATGGAAGTC
>monoID3323
AACATTTATTTAATATTTATTTAACATTAATTAATATTAAATAATTATTATACAATAATTTAAAAAAAATTTATTT
>monoID3324
GAATTAAAATTATGTACATAATGGAAATTCAAGAATTAAAATTATGTACAAAAAAATTCAAGAATTAAAATTATGTACATAATAGAAATTCAA
>monoID3325
TAATTAATAAAGAATAAATATTAAAAAAAAATATTAAATAAACATTATACAAATATTTACTGAAATCATTTTCTCAAATGAA
>monoID3326
ATCTATGCGATATCTCACGTGTTTTACGTTAAAAAGCGTCGAACAAGCGTTGATCTGCATCAGAAACGTAACTATTGAAGTTCCCAGCGCGAATTGCAAATGAATCGCT
>monoID3327
GATATTGCATAGAGAACGTTTCATTTGAAATTCGCGTTAAAAAACGCAATATTTTGGTTTTTACTGCAGATCAACGCTTGTTCAATGCTTTTTAACGTAATACGAGTGAAATATCGCATAGAGAACGTTTTATTTAAATTCGCGTTGAAGAACGCAATATTTTGGTTTTTACTGCTGATCAACGCTTGTTCAATGCTTTTTAACGTAATACAAGTAAGATATCGCATAGAAAACGTTTTATTTAAATTCGCGTTGAAAAACGCAATATTTTGGTTTTTACTGCAGATCAACGCCTGTTCAATGCTTATTAACGTAAAACACGTGA
>monoID3328
AGATTTTACTTCCATCATAGAAGTTAGATGGACGTCCATTAGAAGTCCATGAAACCTCCATAGCTCCATG
>monoID3329
GATAGAAGGTAGATTCTTTTGAATCCGATCGAAAACAGAGCTCGATCGAATCCCGAAAAA
>monoID3330
TATATAATATAACATTAAATATTATAATTTAAAAGACAAATAATTTTGCTTCATCATTTTTTAAATTAAATTTATAATTATTTTTATAATAAATTAGTAATAAAATCATTATTTAAACAAATATTTTATT
>monoID3331
ACTATTCTTTAATTTCTGCTGGATACAATCGAGCTCTCTTTCGATTGAATTCGCA
>monoID3332
TTTATCTTTAAATTCTTTTCTTTCTTGGGATTAACTCGTAAGAGTTAATCCGAAAGAATCTC
>monoID3333
TGATGCAGATCAACGCTTGTTCGACGCATTTTAACGTAAAACACGTGAGATATCGCATAGATAACGATTCGTTTGCAATTCGCGCTGGGAACTTCAATAGTTTCTTC
>monoID3334
TCATTAACAAGTGGTTAAATAACGAATAAATTTTTATTCATTATTTACGAGAGGCTGAATAACGAATAAATTTTTATTCGTCATTTATAAGACGACGAATAACGATTAAATTTATATTCA
>monoID3335
ACAACAACGGCGACGACGACGACGACGACGTCGACAGCGGCGGCGGCGACGTCGACAGCGGCGGCAGCGACG
>monoID3336
ATTTATAAGTACTTATTTAATAAAAATAAATCGGCCAGGGGGACGTTTAGGAAAAAGCAAAAATCAAATTTTCTAACAACTTAATAGAGAAGAAAA
>monoID3337
TCTGCATCAGAAACATAACTATTGAAGTTCCCAGCGCGAATTGCAAATGAATCGTTATCTATGCGATATCTCACGTGTTTTACGTTAAAAAGCGTCAAACAAGCGTGGA
>monoID3338
TTTTAACGTAAAACACGTGAGATATCGCATAGATAACGATTCATTTGCAATTCGCGCTGGGAACTTCAATAGTTACGTTTCTGATGCAGATCCACGCTTGTTTGACGCA
>monoID3339
TGCGATATCTCACGTGTTTTACGTTAAAAAGCGTCAAACAAGCGTGGATCTGCATCAGAAACGAAACTATTGAAGTTTCCAGCGCGAATTGCAAATGAATCGTTATCTA
>monoID3340
TCCTCGACGAGCATTCTCGTCACCATCACCGGCCGAGCATTCTCGACCAATCACCTCGAGA
>monoID3341
TGCGATATCTCACGTGTTTTACGTTAAAAAGCGTCAAACAAGCGTTGATCTGCATCAGAAACATAACTATTGAAGTTCCCAGCGCGAATTGCAAACGAATCGCTATCTA
>monoID3342
AAAACTTATTGAATGTCTCAAAAATTAAAAATTTTTTATATATTAATATAAAAAAAGTCAAATATTGCAATTTTTTTAAATTTAAATTTGTTCATTATGTTAAATTTATCTGAAAGTATACTATCTGCAAAATAAACAACT
>monoID3343
GTGTTGGAGAAGATAAAGGTTTTTAATAAAATAATATAAGAAAGAAAGTAAAAAGGAAAGAGAAGAATTGAAGAAATGTAGAATGGAAATAAAATTAAAAAGAGAAAGTAATTAAAGGTGTTTGAGAAAGTAAAGATATTTTAATAGAATAATATAAAAAGGAAGGAAGGATGGAGGAAGTATCGAAGGAGTTTAGAATGAAAATAAAATTGAAAGGAGAG
>monoID3344
CTTCAATAGTTACGTTTCTGATGCAGATCAACGCTTGTTTGACGCTTTTTAACGTAAAACACGTGAGATATCGCATAGATAGCGATTCGTTTGCAATTCGCGCTGGGAA
>monoID3345
GCGTCAAACAAGCGTTGATCTGCATCAGAAACGTAACTATTGAAGTTCCCAGCGCGAATTGCAAATGAATCGTCTTCTATGCGATATCTCACGTGTTTTACGTTAAAAA
>monoID3346
TCAATAGTTATGTTTCTGATGCAGATCAACGCTTGTTTGACGCTTTTTAACGTAAAACACGTGAGATATCGCATAGATAACGATTCATTTGCAATTCGCGCTGGGAACT
>monoID3347
ATCTGCATCAGAAACGTTACTATTGAAGTTCCCAGCGCGAATTGCAAATGAATCGTTATCTATGCGATATCTCACGTGTTTTACGTTAAAAAGCGTCGAACAAGCGTTG
>monoID3348
TCATTAAAATTATTCATTAATTTTACATGATAAGCTAACTCGAAATTAGAGACATTCATCAGATTGCGACGATTAGATCATAGATTTTAATTTAATCTATTTATACAAAAGCCATTTGTTTGAATCGAATAATTATATTATCATTCTTGGCATTAATTATTTTAAAGTTAATAGGAAAATGTAAAATCTAATTTAACAAATCAGCATTTGAGAAAATATGAAACTAATTTGCAAATTAAATTTAGTAACTGATTTCTAAACTAAATTTCATAAAATATTCATATTTGTGCAAACAATCTAATTTAGTTTATTTAGCTAAAAAGCTTAATTCTTCAAGTTACCCAATTTATAATATAAACATAACTACAATTTTTAAATCTTAGCTAAAAAAATTAATAAATTTCTAATATAATTGTGAAAACCAGATC
>monoID3349
TTCAATAGTTTCGTTTCTGATGCAGATCCACGCTTGTTTGACGCTTTTTAACGTAAAACACGTGAGATATCGCATAGATAGCGATTCGTTTGCAATTCGCGCTGTGAAC
>monoID3350
CTATTGAAGTTCCCAGCGCGAATTGCAAATGAATCGTTATCTATGCGATATCTCACGTGTTTTACGTTAAAAAGCGTCAAACAAGCGTTGATCTGCATCAGAAACGAAA
>monoID3351
ATTTGCAATTCGCGCTGGGAACTTCAATAGTTACGTTTCTGATGCAGATCAACGCTTGTTTGAAGCATTTTAACGTAAAACACGTGAGATATCGCATAGATAACTATTC
>monoID3352
CGGGCGTCACCTCCGGCGGACCGAATCGCGCTCTCACCGCAAAGTCGAGTCGCGGCGTGTTGCTTTCGCA
>monoID3353
AAATTCGCGTTCTAACTGAAATAATTCAGTTAAAACTAGAATTGACTGACCGCTTTAGT
>monoID3354
ATATAAAAATTTTCCTACACATATTTATGAAATTAAAAGTATGAATGGCTGAAAAAATTTGAATTTTATTAAAAAAAAAGAATACAATAGATATTAATTTTTAATACGATATTATTTAAATATTAAGTTAAATATTGCTAAAATTAATATAATTAAATGTAACGTTTTTAA
>monoID3355
AAATTCATACATTTGACAAGTCGAAATTCATACATTTGGCAACGAGTCGAAATTCATACATTGGTCATCGAGTCG
>monoID3356
ACAACCATTTGATTTGGAATAGAAAGAACCTTCAATAGAAATACAAAGATAGTACCACTTGAATTTTATTTATTAAAGTAATATCATTTTTTATTTAAATGAAAAT
>monoID3357
CTGAATCCTTTTAGACCATTAAGGGCTAGGTACTCTTTGAAGTGACGCCAAACGCTTTCTTTCCTAAAA
>monoID3358
AAGAAAGAGAAAAAATAAAGAAATTCTTTCGGATTAACTCTTACGAGTGAATCCC
>monoID3359
GATAGATCTCCATTAGACATCCATCCAACCTCCACAGCTCCATGGAATTTTATTTTTACGGTGAAATCA
>monoID3360
ATTTATTACATGTGAAAGATTTCAGAAACAACTCAACTGAAAGATCTTCTAAATCATTTCATATGAAATGTTTCAGAAATAATTCAACTGAAATTTTTAA
>monoID3361
TATCCACGTGTTGTCCACATATCCATATTCACTGAATAACAACGGAGGATATCCACTGGATATCCATGTTGTCCACATATCCATGTCCATCGAATAACTATGGAGAA
>monoID3362
TAAGTACGACTATCTTGAGAGAAAAATCTAAACCAAATTGGGCCCTATACGGGCTGTAACTGGACAAGCC
>monoID3363
ATGGACGTCCATTAGAAATCCATGAAACCTCCATAGCTCCATGGGATTTTACTTCCATCATGGAAGTCAG
>monoID3364
TTCTCATAAACACGGTGTCTTTTGTAGACATAGTGTTTTCAGTATACATAT
>monoID3365
GCAATGTCATAGCAATATTATAATGCGGTATATTGCATTCTAATATTTCTGCAATATTACTGCAATATTGTAATATGATATATCATATTGCAATATTGCT
>monoID3366
CCGGCTACGTGGCGGTGTAGACCTGTGCGGTCTCTTCCCGCGGGAGTGGACGTCCCGTGGGGTACGGTATATCGGAGTCGGTTTC
>monoID3367
TGCGATATCTCACGTGTTTTACGTTAAAAAGCGTCAAACAAGCGTTGATCTGCATCAGAAACGAAACTATTGAAGTTCCCAGCGCGAATTGCAAATGAATCGTTATCTA
>monoID3368
AATTAAAGAATAGTTGCGAATTCAATCGAAAGAGAGCTCGATTGTATCCAGCAGA
>monoID3369
AAACGAAACTATTGAAGTTCCCAGCGCGAATTGCAAACGAATCGCTATCTATGCGATATCTCACGTGTTTTACGTTAAAAAGCGTCGAACAAGCGTTGATCTGCATCAG
>monoID3370
CTCTACTGCTCTCCCTCGCTTTCTACCGTTCGCCCTTGCTTTCTTTCGCTTTCCCTCGCTCTCTCTCGTTCTCTACCGCTCTCCTTCGTCCTCCTTCGCTCTCCTTCACTCTCCCTCCCTCTCTATCGCTTTCCTACGCTCTCCTACGCTTTTTACCGCTCTTTCTCGCTCTCTACCGCTCTCCTTTGCTCTCTACCGCTTTCTCTCGCC
>monoID3371
ACAACTATATAGTATAGTATATTATAATATAGTACATATAGTTAAATAAACTATATTATAGTGATTGCAATAGAGTTAATGGTTAAGAGAACTAATAAAAAACAGTTGTA
>monoID3372
TTATATTTGAAATTTATATTTTATTATTTAAAGAATAATTTTAAAAACTTACAAGATATTCCATTTGAATTAATTAAATTCTATCACACTGACAATAAAAAAATTTTAATTTAATAAAATAAATTATTTTTAAGTGAATATGAATATTACA
>monoID3373
ATATATATTTTATTTAAAATAAATAAACAATAAATAAATTGATTATTAGATATAAATGAAAATATATTAATTTTTTTAATTATGCAAAAAAAAACTTTAAATATAAATTATTATAATAAAACTTGATTTTATTTTCAATCGCTATAAA
>monoID3374
[truncated: 2,503,497 more chars]
