# Supplementary material for: Evolution of long centromeres in fire ants
Source: BMC Evol Biol. 2016 Sep 15;16:189. doi: 10.1186/s12862-016-0760-7 (PMC5024525; doi:10.1186/s12862-016-0760-7)
Supplement: Additional file 2: — Tandem repeat monomers identified from the S. geminata genome. (TXT 1513 kb) [file 12862_2016_760_MOESM2_ESM.txt]

>monoID1
TAATAATATAATAATATAATTATAACATAAATATTATTATAATTTTGATTTTATACGATTAATGACA
>monoID2
TAAAGGGAATTAATTATTATTAATTATATTAATTAGTTAGTTTATAATGG
>monoID3
TAAAATATTGTAAATATAACATTTTTATTATAAATTATAATTTTACATATTAATATAATAAAT
>monoID4
TAATAGATAAATTTACATAAATAATTATTTAAATAGAATATAATATATAAGGATTT
>monoID5
AATATTTAAAAATTACTTGTAATATTTTTATTATATTAAAAAAAAATATTATACTTTTTA
>monoID6
CAATTCTTTTACTTCCTGCAGGATACAATCGAATTCTCTTTCGATTGAATCCG
>monoID7
TTTATCAGTAAATAAAATATTATATGTAATATAGTAATTTAATACACATATA
>monoID8
TATTAAATATAATTTACGATTAAACTTTTATTAATATATTTAAAAAGTATATCATACTTGGA
>monoID9
ACCTCTTTCATCCCTCTTCTCTTCCAATCTCGTCATCCACCCCTCTTCCTCCCACCTTTCATTTATTCCAACCCA
>monoID10
GAATGGAGGAGAAGGAGGAAGAGAAAGAAGGGAAAGAAGAAGGAAATATAGAATATGAGAAGGGGATAAGGA
>monoID11
ACAATATAATTACAATGTAATATATGATATTGCAATATTACTGCAATATT
>monoID12
TTCTATGAATATTCTATAAATATATCATGTAAAGTAGTCTATTCAAAATA
>monoID13
TGTTTTATACTTTATAGAATAATATAATGGAATGTAATAAAATAAATTTTTAAAAATTTTAAACA
>monoID14
AAATTAATATTAATATTAAAATAACTACATCTTAATACATGTAAAATTATAT
>monoID15
TACATTTAAATTATTTTATTCAAAATAGAGATAGTAAATATTTTACATGG
>monoID16
AATATTATTGCAATATCACTGCAATATTGTAATATGATATATTATATTGC
>monoID17
ACAATATATATTTTATTTATTTAATTTTAATAATATATACAATAAAATAATTAATGAGTAAATCTAATTAATA
>monoID18
TAATATGTAGATTTATTATAAAAAATAAATTTATTAAATATATAAAAAAGTATAAATG
>monoID19
TTTCTAATAAAATAGTAAATATTACATAATATTATATTTTGGACACAAAAATAAAGAGTT
>monoID20
TTTCCTCTTTCTCTTCCCACTTTCCTCTCCCCATCCACATATCCTACACTTTC
>monoID21
GGAAAGATGGAAAAGAATTGAGAGGTATAGGTTAGGAGAAGGTATGAGA
>monoID22
TTAAAAAATAAGTAATATATTATATTCACAATATTGATTAAATTATTAAAAATTACATTATTAGAATTTAAAAAATTATTCTTAAAACATTATTTAATAAATATTTA
>monoID23
ATATAATTATATACAATTATGCATGATTTTTATATATAATTATATCTCACATAGCACGTAAT
>monoID24
TAAACAAGTTTTAAATTAAATAATTATATAAGATAAATTAAAACTTAAACAGTTAT
>monoID25
TTTCCTCTACGTCTTCTTCTTCTCTCCTTTCTTCTTCTATTCTCTTTCATTTA
>monoID26
TTACAGATATAATATCTTTTTTAGACATAGTATTTTTTGCAGACATATATTTT
>monoID27
TAAGATTATTTGCAATAATCATTTCTTAATAGTTTTTTAATAAGTAATTATTGATTTCATAA
>monoID28
CATAAAATGTATTCTATTAAAAAATTTTTTTAAATGATCTATCATAGAAATAAATTAAACAAAGTAAGATTTTATAAACATTT
>monoID29
ATAATTTTAATAAAATACAATATTTATTATGTAAATGTAAATATATATTTATTCGA
>monoID30
ATAAAATTATTTACAATTATATTTAATTACATATAATTATACATTATTTTTAC
>monoID31
AATATTTTTATAATTTTTTCAGTAATATATATAAAATATGTATAAAATATTTTAATAATATTTTGGATA
>monoID32
CTTTTCATATCCTATTCCTTCTATTTTCCTCTCCCATCTTTTCCTGTCCCTTTTCTTTTTCTCCACATC
>monoID33
TAATAATACGTAATTTAATTTAAACTAATTAAGAATAATGAATTTTAATAATCTATATTTTTATTAACATT
>monoID34
TTAAATTAATAGTTTACAAAATTAATTTAATTACGTTAAGATTAAATTAAA
>monoID35
ACACATAATTTATACAAATTATATTATAATAAAAAAATTAATGTAATTTTACATATTCTAAATTTATAAATTAAAATATTTTAACAAAAATCTGTTATATTATATATAATAGATCAAAATT
>monoID36
AAATCTATTAAAATACATAATATTCTATTATAAAAATTTTTATTTTTATGATACAAAATATCAAAATATCATATAATATTTGCACATTATTAAAA
>monoID37
TGATAATGATAATAATAATAATAATAATAATAATAATAATAATAATAATAATAATAA
>monoID38
AAAAAAATGTAAAAAAGGTGAAATAATAAAAAAATATTTATTAAGTATATAAATTTTATTATATTAAAATTTAAAAATTAAATAATAAA
>monoID39
TACAATATTAAAGTATTGTATAAATTTAATAATTTTATAGAATAATTTCAACAATTTTTTGCATGAGGATTTGG
>monoID40
AAATTTCTTTATATTTGCAAATATAGAATAATAAATGAGTAATTATTTATGTAAAATTATGAAATAA
>monoID41
ATACATAATAGTAATTTCAGAATTAAAATTATGAAAGAAACATAATAAAAATACGAAATTATATTTATGTCA
>monoID42
AATATATGATTTAAAAATTATAATAATTTCAATAATTTACAATAATTTATTTACAATAATT
>monoID43
ACTTTATAATTTTTGATGTATAACAAATTGTAAATTATAAATTGTAATAAATAAATTGTAATCTTATATATTGTCATATATTGTAC
>monoID44
TTTTATATTTAATTTATAAACATAATGATAATTATAATAATTTTATTGAAGACAT
>monoID45
AATAAATTAGGAAATAGATATGATAATATTGTAAACGTATAATAAAAATATTTTTTTTAATTAAAAATATAAATATTTT
>monoID46
AATTCGCGCTGGGAACTTCAATAGTTTCGTTTCTGATGCAGAAACACGCTTGTTTGACGCTTTTTAACGTAAAACACGTGAGATATCGCATAGATAACGTTTCATTTGC
>monoID47
TTTTTTAAACATTTATTTAATGTTATTTAAACATTTAATTTTTATAAATTATTTATTTGAAAAAATAATTTTAGTAAACA
>monoID48
TAAATATTCAAATAATAAAAAAGTGCAATATTAACAAATTAAATAAAATTTTTT
>monoID49
TTTAATTATATTAATCAAATATTGAATTAGTTAAATTTATAAATATTTACAAAATTTAATAATATAAAATT
>monoID50
AAAATATAAATATTTATTTTTAAATAAATATATTATATTAAATACTATATAATTTTGTATTTTTATACTTTTTT
>monoID51
TAAATTATAATTAAAATAATTTTGAAATTTATATCAAATTAGAAATTTGTAATATTTAATAGAAAT
>monoID52
TAAAAATTTAATATTAGAAAGAACAATAATAACAATTTGTATCAAATATAATTGTTTTTACAGATGTAATAAT
>monoID53
GAAATTTAGTAAGTAATTCATACCAGTACATTAATGAATTTTTTTAATTATACTTAAAAAAATAACTTCTAAAGTTAAACATTTGTTATTTCAATTTAATAAATATTATTTT
>monoID54
ATTTTATTTAAAATTTCTTATATTATTTGTATAAAATATTGTTATTTTTTTAATATTTATGAGTATATAAC
>monoID55
AAATAAAATTTTAATCTTTTTTAAAAATTATAATTATAAACAATATTATAAATTATAATAAAATAATTATTATTAATTAT
>monoID56
CAGTATTAAATATCATGATATACTATTTAAATAAACGTTATTAAATAGGTTTATGATACGTAAAAGTTATACGTTTAAATAACGTATTAAGAA
>monoID57
CACTTCTCACTCCTATCCTTTTTCATCCATTTTCTTACTCTTCCTTTCCTTTTC
>monoID58
ACAAAAAAAGTTCAATGAAGAACAAGTTAAATAATACATAATGATATTAAATATGATCATTATGTT
>monoID59
GAGGGGAGAGAGCGGAGAGTGTGGGAAGAGAGTGAGAGGGATAGAAAGGTAGAGTAAGT
>monoID60
AGAGCGAGGAAGAGCGAAAGAGAGCGAAGGAGAACGATAGAGAGCGAGGG
>monoID61
ATATTGCATTTTAATATTGCTGCAATATCATAGCAATATTATAATGTGAT
>monoID62
ATAATTTTTTATTCAAATAAAAATGTATTTATTTATCTTGAATAAAAATATTTTTAAATAAAATTTTATTTATGAATAACAA
>monoID63
TTAATAATTTTTATCTAAATAAATGTTTAAAAAATTAAAAATTAAATTAATAAATTTAAAAAATTATTTATGAATCATTATAATACAATTATTTG
>monoID64
CAGGAAGTAAAAGAATTGCGGATTCAATCGAAAGAGAATTCGATTGTATCCTG
>monoID65
TAAATTAATATAAAATAAATAGTAATTAATATAAATTTTTAAATAAATATTAAATGTATTTTATTCATTAAATTATTAAAATGAATAATTAATGTAAAATAAATAT
>monoID66
CTTCCCTTTTTCTTTTTTTCCCCTCTATCACTTTCCCCTTTGCTTTTACTCCTTTTCTCATTATCTTTCTCTTCCTCT
>monoID67
TTGATCTGCATTAGAAACAAAACTATTGCCGTTCTTCAGCGCGCAACCAAATGAAACGTTATCTATGCGATATCTCACGTGTTTTACGTTAAAAAGCGTCAAACAAGCG
>monoID68
AAGCGTTGATCTGCATTAGAAACGAAACTATTGAGTTTCCAGCGCGAATTGCAAATGAATCGTTATCTATGCGATATCTCACGTGTTTTACGTTAAAACGCGTCGAAC
>monoID69
TATATAAATATATTATATATATTTATAAAAATTTTCATAAATATTTGTATAATCTTAAATTACATATATATAAAAAATTTATAAAATATTTATAATAAA
>monoID70
ATATATATATATTAGATAATTTATTTTTTAATTAATAATTAATTAATGAGA
>monoID71
ATATATTAATAAAACTATATTAATAATATAAATAATTTAATGTTAATACTGTACAATTCATAAAA
>monoID72
AGGAAGTAAAAGAATTGCGGATTCAATCGAAAGAGAATTCGATTGTATCCTGC
>monoID73
TATAAAGTATAATTAATATGCTTTTATAAAATATTATTTCATTTATACATTCAATATATTAAATAAAACTAA
>monoID74
TTGATCACTTGGACCACTCGGTCCCATTTGACTATTCGGACCGCCAGGTCCCAT
>monoID75
ATATTTATTTTAAATTATTATTTTAAATAAATAATTAATGAAAAATAAATATTAAATTAATGTTAAATATTAAATTA
>monoID76
CGTTATCTATGCGATATCTCACGTGTTTTACGTTAAAAAGCGTCGAACAAGCGTTGATCTGCATTAGAAAGAAAACTATTGCCGTTCTTCAGCGCGCATTTCAAATGAAA
>monoID77
TTTCAAAATTTATTAAATTAAATTTAACTTGATTAAAACTTATTTTTATTTTATATAAATTTAATTTAAAAATTTCATATTAAATTTATTTCAATATTCAATAAAAAGAGTT
>monoID78
AATTAAATAATTATATAATTATTTTAGTAAATAATTATATTAATAAATTATTATTTT
>monoID79
TTCAAATGAATATTTTATGATAAATAAATATTAATAAAATATTAAATAAATATTTACAAAATGTTTACTGAAATAATTTT
>monoID80
GACATTCAAAAAATACGTCAATTGGACATTGATTTAAAAAAATACGAATTGGTGAATT
>monoID81
TCAACGCTTGTTCAACGCTTTTTAACGTAAAACACGTGAGATATCGCATAGATAACGTTTCATTTGCAATTCGCGTTGAATAACGCAATATTTTGGTTTTTAATGCAGA
>monoID82
GTATAAATATTAAAAAAATTTAATATTCACATTATTTGAAATAACTATAACATTTAAATACGTAAGAATAAATCT
>monoID83
TATTTATGTATAATAATTGACATTAATTTTTAAACATGATAATATTATCGGAAATATTATAATTTTTAAATGTAATAATTATAAAGTTTATGAA
>monoID84
ACATAATATTATATTATATTAATATATTAATATTACAATAATAATATTAAATTAATTAATATTTATATTAAAAT
>monoID85
TTTCCTATAATTTTTACTTAATTTATTCATTTAATTTTTTAAATTTAATCTATCTCTATAT
>monoID86
TATTTAAATAATAAAAATATAAAATTTATTTGAAAATTATCTTTATAACATTAATATATTTAT
>monoID87
TAAGTACAAAATAAATTTTAAAAATATTATCTTTTATATTAATTAATTATTTATTTGATAATTTTATTCTTAAATATGTAAATATTAATAAGAAAATTACTTTAATTACTAAATTAAAGACTGTAAATTTTAGTT
>monoID88
TTTTAACGTAAAACACGTGAGATATCGCATAGATAACGATTCATTTGCAATTCGCGCTGGAAACTTCAATAGTTTCGTTTCTGATGCAGATCCACGCTTGTTTGACGCT
>monoID89
TAGAATAATTAATTTATTAATATTTAATATGTATAAGATTTGATTTAAATAAA
>monoID90
AATATTAAATTAATGTTCAATAAATGTTAAATAAATGTTTAAAAAACGTTTATTTAAAAAAATAAAATAAATATTAAATT
>monoID91
CATATTTTATGTAATAATTTTAATAATAATATTAGTACTTGAAAATATAATTATTGGTAAATAATGATAATT
>monoID92
TATTACCTCTCCTTCTCCATTCTTTCGTTTTCCCCCTTTTTATGCTTTTTTCCTCTCCTTCTCTCTTTCACT
>monoID93
TGCAATATTATAGTAATATTATAATGTGATATATTGTATTCTAATATTTC
>monoID94
AATAAAACTACCAAATTAATAAATATAAATATTAATAAATCTTTAAATAAAAAAAATATAATT
>monoID95
CAGGACCTCAAGGACCAGCAGGACCACCAGGTCCATCAGGTCCTCAAGGTCCAGCAGGACCTCAAGGTCCGT
>monoID96
TTTCATTTGCAATTCGCGCTGGGAACTTCAATAGTTTCGTTTCTGATGCAGAAACACGCTTGTTTGACGCTTTTTAACGTAAAACACGTGAGATATCGCATAGATAACG
>monoID97
TAATAATAATTTTAATAATATATTATTTATTAAAATAATTTAATAATGTATTATTAAAATAATATTTAG
>monoID98
AGAAAAGAAAAAGAAGAATGGAAGGAAGAAAAGAAGAATCTGGAGAAGAGAATAGAAAAGATAGAATGAGAAAAAGAGAAAAA
>monoID99
GTGGATCTGCATCAGAAACGAAACTATTGAAGTTTCCAGCGCGAATTGCAAATGAATCGTTATCTATGCGATATCTCACGTGTTTTACGTTAAAAAGCGTCAAACAAGC
>monoID100
AACTTCAATAGTTTCGTTTCTGATGCAGATCAACGCTTGTTTGACGCTTTTTAACGTAAAACACGTGAGATATCGCATAGATAACGATTCATTTGCAATTCGCGCTGGG
>monoID101
AAATTAAATTTTATAAATTTAATTTTTATTTACTAAACTTTAATAAATTTTTTAAATAA
>monoID102
GAGAGAAAGAGCGTGAGAGAGCGAAGGAGAACGATAGAGAGCGAGAGAGA
>monoID103
CAATTCTTTTACTTCCTGCAGGATACAATCGAATTCTCTTTCGATTGAATCCGCAATTCTTTTACTTCCTGCAGGATACAATCGAATTCTCTTTCGATTGAATCCG
>monoID104
TTCTTTCTTTTCTTATCCCTTTCCTCTTTTCTCTATCTACTTTACCTTTTCCTCC
>monoID105
TATCTATAATATAATAATTATTAACTGTAGATAATTTTAAATAATAAATTACATAGT
>monoID106
ATTCAATCGAAAGAGAATTCGATTGTATCCTGCAGGAAGTAAAAGAATTGCGG
>monoID107
CAGTAATATTGCTGCAATATTGTAATATGATATATCATAATACAATATTG
>monoID108
ATTTTATATTAATATTTTATATTTATATAATATTTATATTTAATTTATATATCTTAT
>monoID109
AATATTATATAAATATTCCGTATTTTTAAAATTTATTAGAATATTTATAG
>monoID110
ATAATTTTAATTGATATTTTATAATAAAAATAATATATTTACATATTTATTGC
>monoID111
AACTTCAATAGTTTCGTTTCTGATGCAGAAACACGCTTGTTTGACGCTTTTTAACGTAAAACACGTGAGATATCGCATAGATAACGATTCATTTGCAATTCGCGCTGGA
>monoID112
AAACAATTTTAAAAACATTAATTTAACATTTATTGAATATTAATTTTATATTAATTTTTTATTTTAAA
>monoID113
GAGAAGGAGAGGGTAAGGAAATAGAAGCAAGAAGAAGAGAGATGATGAGAAAAGAAAGGA
>monoID114
TAAATATATTTTTTATATATTATTATATTATATACTTAATAAAAGAATATAAAAATAAATTAATA
>monoID115
AATGAATCGTTATCTATGCGATATCTCACGTGTTTTACGTTAAAAAGCGTCAAACAAGCGTGGATCTGCATCAGAAACGAAACTATTGAAGTTCCCAGCGCGAATTGCA
>monoID116
ACAATATTGCAATGACATTGCAGCAATATCACAATACGATATATCGCATT
>monoID117
AAAATATTTTAACAAATGAAAAATTAATGTAAAATAAATATTAAATTAAAGTTAAATAAATGTTAAATAAATGTTTTTAA
>monoID118
AAATAATTCATAAAAAATAAATAAACATTAAAGATTAAATAAATGTTAAAAAAATGATTACTAAAATTATTTATTCAATT
>monoID119
CGATATCTCACGTGTTTTACGTTAAAAAGCGTCAAACAAGCGTTGATCTGCATCAGAAACAAAACTATTGAATTTCTCAGCGCAAATTCAAATGAAACGTTATCTATGCAATATCTCACGTGTTTTACGTTAAAAAGCGTCAAACAAGCGTTGATCTGCATTAGAAACGAAACTATTGAAGTTCTTCAGCGCGAATTGCAAATGAAACGTTATCTATG
>monoID120
AAATTAAATATATAAATGATTAAAATAAATTGATTAAATATCTTTCATTTAAATATTTATATTT
>monoID121
ATATTTTAATTAATTATTATGTAAAATAAATAATTAATATAAAGTCAATTTTAAATTATTATCAATATAAATGTTAAAATAA
>monoID122
AAAAAGCGTCAAACAAGCGTGTTTCTGCATCAGAAACGAAACTATTGAAGTTCCCAGCGCGAATTGCAAATGAAACGTTATCTATGCGATATCTCACGTGTTTTACGTT
>monoID123
ATTACCAATAAGATATTTAAATTAACTGAACATTTAAGTAAGTTAAAATTATTAATACTTTTTCAATGTACATAAATATTATAATTAATT
>monoID124
AGTAAACAATTATTAGAAAAAAATTTTTAATAAATATATATAATTTATTTAATATTTTATCAATCTTTGTTTACGTTA
>monoID125
GTGTTTTACGTTAAAAAGCGTCAAACAAGCGTGTTTCTGCATCAGAAACGAAACTATTGAAGTTCCCAGCGCGAATTGCAAATGAAACGTTATCTATGCGATATCTCAC
>monoID126
AATTTTCATTTATATAAATTTAATATTAAATTTTATATTTTAATATTTAATATTAAAT
>monoID127
AACATTTAAACTATTTATATTTAAATTATTATGTATTTTAAATGTTTATTTAATAAATATTTATTTTGTATTTAATGTTTATTC
>monoID128
ATATTTATTTAAATTGTATAATTATAATATTTTATAATGTTTATTATAAATATATTTTAATGAA
>monoID129
TATAATATTATCAGAAATAGACATATAATCACTTTTTATTAATATTAAATAATATTTCAATAATATTTTCGATAATATAAAATATTGAAACAAATAATATTATTTATTCTCA
>monoID130
CGCTGGGAACTTCAATAGTTTCGTTTCTGATGCAGAAACACGCTTGTTTGACGCTTTTTAACGTAAAACACGTGAGATATCGCATAGATAACGTTTCATTTGCAATTCG
>monoID131
CGTTAAAAAGCGTCAAACAAGCGTGGATCTGCATCAGAAACGAAACTATTGAAGTTCCCAGCGCGAATTGCAAATGAATCGTTATCTATGCGATATCTCACGTGTTTTA
>monoID132
ATAAAAATACAATATATAAAAGTATAAATATTATATATATATATATATATATATATATATCTAAATATAGATTC
>monoID133
TAAATTAAATTTAGTTAAGTTAAAAATTAATTTTACAAAAAATTAATTACTAAGTTAAAAATTACGTTAAGAT
>monoID134
ACATAATAATATTAGATACAAATAATAAAATTTATATATTTTAGATAATAGTATGTTAAAAAATATTATATTAAATTGT
>monoID135
CAGAAACGAAACTATTGAAGTTCCCAGCGCGAATTGCAAATGAAACGTTATCTATGCGATATCTCACGTGTTTTACGTTAAAAAGCGTCAAACAAGCGTGTTTCTGCAT
>monoID136
ATTAAATTGTAAATTTATTTAAGAAAATATTATTTTATAAAATTAAAATATATATTATAGTTTAAGTAAAAT
>monoID137
AATTAGAAAAATAAAATATTATATTTCTTTATAATAGTAAAATTATTATTTTATAATCAATAAATTCTATTTTTATAAACTAAAGTAATAAATTTTATCTATAATAATAAATATATT
>monoID138
ATGTGATATATCGTATTGTAATATTGCTGCAATATCATTGCAATATTATA
>monoID139
ATTTATAAAATATTAAATAAATGTTAGAAAAAAATTTACTAAAAATATTTTACTAAATAAATAATTAATAAAAAATAAAT
>monoID140
ATTATAGCATAATAAAAATTATATAAATAATTTACATAATCAATTAAATAAACAAAAATTATAAAAAATATTTTTAATTA
>monoID141
TATTATTCTATTAAAAAATCTTTACCTTTTCAAACACCTTCAATTACTTTATCCTTTCAATTTTATTTCCATTCTATACTCCTTCGATACTTTTTCAATACTTTCATCCTTTTTC
>monoID142
TAAAATCCAATAAAGTCCGACGTAGTCGATGAAATCCATGAAAGTCCATGAAGTCCGTCAAATCCGG
>monoID143
ATGCGATATCTCACGTGTTTTACGTTAAAAAGCGTCGAACAAGCGTTGATCTGCATCAGAAACGAAACTATTGAAGCTCCCAGCGCGAATTGCAAATGAATCGTTATCT
>monoID144
CATCCCGGACATCCGGGAACACCGTCACATCCCGGACATCCGGGAACGCCGCCC
>monoID145
TAAAAGTAAACATGATAAATAAAGCAGAAACAAAAAATCAAAAATAATCACGAAACAAAGATAAATTATGAGAAA
>monoID146
AAAATGGAAAAAATGATAGCAGAAGGAGGAAGAAGCAAATGGGAAAGAGAAATGGAAAAAAGAGAATGAGAAAACACAAGATGAAGAAA
>monoID147
ATAAAGTAATTATCTCAAATAAATAATTAATATTAAATAAATATTAGATATATATTTT
>monoID148
AGTACGAGGAGGAAGGAAGCGAAAGGAGGCAGCAAGGAAGAAGAGGAGGGAGGAGAGCGAAAGCGAGACA
>monoID149
TGCGATATATCACATTATAATATTGCAATGATATTGCAGAAATATTGCAA
>monoID150
ATTAAATAATTAAACATTTTTTTATTTAAAATTTTTTTTAATTAAAAAATTATTTAATAAA
>monoID151
TATTGCAATGAAAAATTAATATTATTGTGATATCACTGTAATATTTCGTAATATTTATGTAATATTTCATTTGCAA
>monoID152
TATCTATGCGATATCTCACGTGTTTTACGTTAAAAAGCGTCAAACAAGCGTGTTTCTGCATCAGAAACGAAACTATTGAAGTTCCCAGCGCGAATTGCAAATGAAACGT
>monoID153
AATGTTTAAAAACATTAAAATATTATTATATGATTTTTTTTAATATTAAATAATCATGTAAAAATATTTCTTGATATATCTAATGTTACCTAAAGC
>monoID154
AAAAACCAAAATATTGCGTTATTTAACGCGAATTCAAATGAAACGTTCTCTATGCGATATCTCACGTGTATTACGTTAAAAAGCATTGAACAAGCGTTGATCAGCAGT
>monoID155
AATTCTTTTACTTCCTGCAGGATACAATCGAATTCTCTTTCGATTGAATCCGC
>monoID156
TAAAGAGAGTTGCGGATTCAATCGAAAGAGCTCGATTGTATCCTGCGGAAAG
>monoID157
TTCATTAACGCGCAATTTAAATGAAACGTTCTCTATGCGATATCTCACGTGTATTATGTTAAAAAGCATTGAACAAGCGTTGATCAGCAGTAAAAACCAAAATATTGCG
>monoID158
TAATTTTTAAATGTATAATTTTAATATAATTAAATTCATTTTATAACTTTTTTAATTTAATATTAATTAATTATTAAC
>monoID159
AATTTATAGTAATAATATATAATTAATATAGTATAGTAATAATACATATAGTAAT
>monoID160
AGGAGGGGAGGGAGAGAAGAGAAAGAAGAGAAAAAAAAAGAAGAGAAAAAGAAAAGGAGGGTT
>monoID161
CTTTTTAACGTAAAACACGTGAGATATCGCATAGATAACGTTTCATTTGCAATTCGCGCTGGAAACTTCAATAGTTTCGTTTCTGATGCAGATCCACGCTTGTTTGACG
>monoID162
GAAGAGTGGAGAAAAAGTGGGAGAAAGGTGAAAATGGAGGAAGAGGATTGGAGGATGGAAAGGAGGAAGATGGAGAAAA
>monoID163
GTTAAAAAGCGTCAAACAAGCGTGTTTCTGCATCAGAAACGAAACTATTGAAGTTCCCAGCGCGAATTGCAAATGAAACGTTATCTATGCGATATCTCACGTGTTTTAC
>monoID164
ACTCTCTTTACTTTCCGCAGGATACAATCGAATTCTCTTTCGATTGAATCCGCA
>monoID165
TAATTTTATGTAATCATTATGCATAATTTTTATATAAAATTATATATAATTATGTATATATAATTATTGCACA
>monoID166
ATAATATAAATTACAAATTATTATTATGTATGGAATAATAATAATTTATCAAATTAAAATTATGTCTTGACAGAATTATTTTTATGC
>monoID167
TAAAATACTCAAAATTTTAAATATAAAGCAATGTATAATAAATTATTTAAGAGAATTAAATAAAATGAAATATTATAAATAAATCTC
>monoID168
ATGTAATAAATTTAAAAACTTTCAATTGAATTATTTCTGAAATCTTTCAC
>monoID169
CGTTATCTATGCGATATCTCACGTGTTTTACGTTAAAAAGCGTCAAACAAGCGTGTTTCTGCATCAGAAACGAAACTATTGAAGTTCCCAGCGCGAATTGCAAATGAAA
>monoID170
ATTTTACTTATTAATTTTTTACTAATTAAATTTTAGTGCAATTAAATTAAATTTAGAGAAATTAATTTAACATAACA
>monoID171
TGTAAATAAATTTTATAAACATTAACTTTGTTAATTTAATCTTAACTAAAAGTTTTAACATATCATAAATTTTAATTATTGTAACTAAAAA
>monoID172
TTAAAATATATATTAAATTGTACATGTAAATATTACAATTTTTAAAAAGAATTAATATTTATAAAATAATATTTTTTTTCTATTATTTAAAATTTGTATTTTTAATG
>monoID173
TATAGACTCATAAAAATAAATACTTACTATATAAAATAAATTTTACATCTTCGATAATTATATTATTTT
>monoID174
TAAAAACATTTATTAAATCATTATTCTAAAATCATAATAATACAATAAAATCCTTAAATTAAATATAATAATAAAATA
>monoID175
AATTTATGAAACTTACAAATTTATCTGAAAATCTTAAATAATATTTTTAATTTATACAAATTTTGAAATACAATTTGTAAATTATTCATTCTATGATTTTTAAATAA
>monoID176
CCCCTCCATTCCTTCTCATCCCTCTAACTACTCTTCTTTCCTCCTTTCTTCCTCTCTCTCCATCT
>monoID177
TTCATTTAATATTTTATAAATATTTAATTTTCATTAATTATTCATTTAAAACAATGATTTTAGTTAACATTTTTCAAACG
>monoID178
AACTCTTACGAGTTAATCCCAAGAAAGAAAAGAATTAAAAATAAAGAGATTCTTTCGGATT
>monoID179
ACTATTGAAGTTCCCAGCGCGAATTGCAAATGAATCGTTATCTATGCGATATCTCACGTGTTTTACGTTAAAAAGCGTCAAACAAGCGTTGATCTGCATCAGAAACGAA
>monoID180
ACGTGAGATATCGCATAGATAACGTTTCATTTGCAATTCGCGCTGGGAACTTCAATAGTTTCGTTTCTGATGCAGAAACACGCTTGTTTGACGCTTTTTAACGTAAAAC
>monoID181
TTAAAAAGCGTCAAACAAGCGTGTTTCTGCATCAGAAACGAAACTATTGAAGTTCCCAGCGCGAATTGCAAATGAAACGTTATCTATGCGATATCTCACGTGTTTTACG
>monoID182
ACGCTTGTTTGACGCTTTTTAACGTAAAACACGTGAGATATCGCATAGATAACGTTTCATTTGCAATTCGCGCTGGGAACTTCAATAGTTTCGTTTCTGATGCAGAAAC
>monoID183
AAAGAGGAAAAGAAAAAAGAAAAAAAGGATTAACAGTAAAAGAAAGAAAGATGGATAGAGAAAAACAAAGATGGAAGGACAAGTATGGGAAGTGGT
>monoID184
TATGTACATTTCATAATATTAAATGTATATACATTTTATATACATTATTTAAATTTATATTTATTAATGTATTTTTTATA
>monoID185
AAGGAAAAAAGAGATGGAACATAAAGAAGGAGAGAAGGGAGCAATGATGAAGAAAAGAAGAGAAAAGAG
>monoID186
TATTATATATTTATTTTTATTATATATTTTAAATAAATTTTATTTTTTTATAATAACTATATTACTTTATGATTATT
>monoID187
AAATTTAGCTATAATATATAATTTTTAAGAAAATGATAATTTTAATTGAATACGAATTTATTGTTT
>monoID188
AAGCGTCAAACAAGCGTGTTTCTGCATCAGAAACGAAACTATTGAAGTTCCCAGCGCGAATTGCAAATGAATCGTTATCTATGCGATATCTCACGTGTTTTACGTTAAA
>monoID189
TAATTAAAAAATTCTGTATATAAAAATTATTTTTTGAATATTAATTATTTTAAGAGTACTTTAATTTAAAAG
>monoID190
ATATTTATTTAATATTATATAAATATTTATTTGTCATTAATTAATCATTTGGTAAAAATATTTTAGTAAATATTTTTATA
>monoID191
CATAAAATTAATTCCATAAATTATAATTATTTAAAGACATAATAATAAATTCATTTATTAAAATTATGTCATA
>monoID192
ATATAAAATTATCTAATTATAAAAATTTTAATTATATGAAATGGTAAAAATTATAATAATTATGTAAATTTAAAATT
>monoID193
TCTCTTTATCTTTAAATTCTTTTCTTTCTTGGGATTAACTCGTAAGAGTTAATCCGAAAGAA
>monoID194
AAAAGAATTGCGGATTCAATCGAAAGAGAATTCGATTGTATCCTGCAGGAAGT
>monoID195
AAAGAGAGTAGGGAAAGATGGGAGAGGGAAATAGAAGGAATAAGATAAGAAAAGGAAGTGAGGAAGGTAGTGAAGAAAGGAAGGTGGAAGAG
>monoID196
ACATTATAATATTGTTATGACATTGCAGCAATATTGCAATATAATATTTCACATTGCAATATTGCAGTGATATTGCAGAAATATTAGAATGCGATATATT
>monoID197
ACACGTGAGATATCGCATAGATAACGTTTCATTTGCAATTCGCGCTGGGAACTTCAATAGTTTCGTTTCTGATGCAGAAACACGCTTGTTTGACGCTTTTTAACGTAAA
>monoID198
TAAAAGAATTGCGGATTCAATCGAAAGAGAATTCGATTGTATCCTGCAGGAAG
>monoID199
TCTGCATCAGAAACGAAACTATTGAAGTTCCCAGCGCGAATTGCAAATGAAACGTTATCTATGCGATATCTCACGTGTTTTACGTTAAAAAGCGTCAAACAAGCGTGTT
>monoID200
TTTTGTATAAATTATGTATGATTTATATATAAACTACATATATATATAATATACATACATCATTATATACATCTATAATTTATATATATCATATATAT
>monoID201
CTTTAGCGATTCGATCCATCATGATAAAAGTTAGAACTCTTCTGGGGGCTATCAGAACACAGAGATATTGGAGAAATTCGCAAAAAAAATTTTACTCAAAAATTTCGAACTTTGACTGATATAAGTCTTTCGTTTTTCA
>monoID202
AATATTACAGAAATAATAAAATACGATATATCACATTATAATATTGCAGT
>monoID203
ATTGATATAATTTTAATAAATATAATAAATATAGATTTTATAATTATTTAAAAAATATTCTAAGTTAACTATTTATTACATATATA
>monoID204
GCGAATTGCAAATGAAACGTTATCTATGCGATATCTCACGTGTTTTACGTTAAAAAGCGTCAAACAAGCGTGTTTCTGCATCAGAAACGAAACTATTGAAGTTCCCAGC
>monoID205
ACCTAGAAATAAAAAATATATTTCTAAAATAATATAAATACATAATATTCCCGTAATATAATAATTTAATATTATAAAAATTTTTTTAATAAAGATATATATTTTATAAATTTATAA
>monoID206
CAAATGAATCGTTATCTATGCGATATCTCACGTGTTTTACGTTAAAAAGCGTCAAACAAGCGTGTTTCTGCATCAGAAACGAAACTATTGAAGTTTCCAGCGCGAATTG
>monoID207
CATAGATAACGTTTCATTTGCAATTCGCGCTGGGAACTTCAATAGTTTCGTTTCTGATGCAGAAACACGCTTGTTTGACGCTTTTTAACGTAAAACACGTGAGATATCG
>monoID208
TTATTCATCATTTATAAGTAGCTAAATAATGAATAAATTTTTATTAATTATTTACAAGAAGCTGAATAACAAATAAATTT
>monoID209
TTTTACAAATAATAAACATATTTAAGAAACGTTTAATTAGTATATGATACGTTATTTAAAGGAACAAC
>monoID210
GTTTCGTTTCTGATGCAGATCAACGCTTGTTTGACGCTTTTTAACGTAAAACACGTGAGATATCGCATAGATAACGATTCATTTGCAATTCGCGCTGGAAACTTCAATA
>monoID211
TATCTCACGTGTTTTACGTTAAAAACCGTCAAACAAGCGTTGATCTGCATCAGAAACGAAACTATTGAAGTTCCCAGCGCGAATTGCAAATGAATCGTTATCTATGCGA
>monoID212
TTCACTCCTTTCATCCTTATATTTCTCTTCCTCTCTTCTCTTTTCCTCTTTTTCCCCTCTACTTCTATCCCTTTCTTCATTCCT
>monoID213
TATATCATTAATAATTTATTTAATAAAAATGTATATTACTAAAAATTACATTTTTAATTTCATTTAGATTGAAAATTATT
>monoID214
ATTATTAATTTTAGTAAATATTTATAAATTTTTAAATTTATTATCTAATAGAAT
>monoID215
GATAACGATTCATTTGCAATTCGCGCTGGGAACTTCAATAGTTTTGTTTCTGATGCAGATCCACGCTTGTTTGACGCTTTTTAACGTAAAACACGTGAGATATCGCATA
>monoID216
TGCAAATGAATCGTTATCGATGCGATATCTCACGTGTTTTACGTTAAAAAGCGTCAAACAAGCGTGGATCTGCATAATAAACGAAACTATTGAAGTTTCCAGCGCGAAT
>monoID217
AATTGCAAATGAATCGTTATCTATGCGATATCTCACGTGTTTTACGTTAAAAAGCGTCAAACAAGCGTGGATCTGCATCAGAAACGAAACTATTGAAGTTCCCAGCGCG
>monoID218
ACGTGTTTTACGTTAAAAAGCGTCAAACAAGCGTGGATCTGCATCAGAAACGAAACTATTGAAGTTCCCAGCGCGAATTGCAAATGAATCGTTATCTATGCGATATCTC
>monoID219
TGAAAAATAAATTTTAAATAAATATTAAATTAATGTTAAATAAATGTTAAATTAATGTTTTAAAAAAATGTTTATTAAA
>monoID220
ATGTTAAATGAAGAATATTTACAAAAATATTTTATATATATGATTTAACAAATTATAAAAATATTTATCAAAATATTATTAAAATATGTATTAAATATTTTTTAAAATATTT
>monoID221
TAAAATTATTTTCTAAAATAAATTATTAATAAAAAATAAATATTTAAAAAATATTTAATAAACATTTAAAAAATGTTTTC
>monoID222
ACGAAACTATTGAAGTTTCCAGCGCGAATTGCAAATGAAACGTTATCTATGCGATATCTCACGTGTTTTACGTTAAAAAGCGTCAAACAAGCGTGTTTCTGCATCAGAA
>monoID223
TGAGAACTTCAATAGTTTCGTTTCTGATGCAGATCAACGCTTGTTTGACGCTTTTTAACGTAAAACACGTGAGATATCGCATAGATAACGATTCATTTGCAATTCGCGC
>monoID224
TAAAAAGCGTCAAACAAGCGTGTTTCTGCATCAGAAACGAAACTATTGAAGTTCCCAGCGCGAATTGCAAATGAATCGTTATCTATGCGATATCTCACGTGTTTTACGT
>monoID225
CAAACAAGCGTGTTTCTGCATCAGAAACGAAACTATTGAAGTTCCCAGCGCGAATTGCAAATGAAACGTTATCTATGCGATATCTCACGTGTTTTACGTTAAAAAGCGT
>monoID226
CACGTTTCATGTACGTCATGTTTCATGTACGTCATGTTTCACGTTTCATGTACGTCATGTTT
>monoID227
TCCAGCGCGAATTGCAAATGAAACGTTATCTATGCGATATCTCACGTGTTTTACGTTAAAAAGCGTCAAACCAGCGTTGATCTGCATCAGAAACGAAACTATTGAAGTT
>monoID228
TAAATTAAATTAATTTAAAATTAAAAAACAAAAATTAATATTAGATAGAAATAATATAATATTAAAAATCAGAAAATAAATTAACATTTTT
>monoID229
GTTTGACGCTTTTTAACGTAAAACACGTGAGATATCGCATAGATAACGTTTCATTTGCAATTCGCGCTGGGAACTTCAATAGTTTCGTTTCTGATGCAGAAACACGCTT
>monoID230
TAAATTAATATTTAATATTTAATACTGAAATACATAAATAAATTTGTACAAATTTATTATATAAAAAATTAAATAAAAAATTGATAAATTATAATAGAT
>monoID231
GTCCGATGAAGTCCGATAAAATCCGATAAAGTCCAATGAAACCCATGAAAGTCCATAAAGTCTGATAAA
>monoID232
CAATTCTTTTACTTTCTGCAGGATACAATCGAATTCTCTTTCGATTGAATCCGCAATTCTTTTACTTCCTGCAGGATACAATCGAATTCTCTTTCGATTGAATCCGCAATTCTTTTACTTCCTGCAGGATACAATCGAATTCTCTTTCGATTGAATCCG
>monoID233
ATTTGATGGACATGGATATGTGGACAACACATGCATATCCAATGGATATCCTCCGTAGTT
>monoID234
AAGTAAAAGAATTGCGGATTCAATCGAAAGAGAATTCGATTGTATCCTGCAGG
>monoID235
ATCCGGGAACGCCGCCCCATCCCGGACATCCAGGAACGCCGTCACATCCCGGAC
>monoID236
CAAGCGTGTTTCTGCATCAGAAACGAAACTATTGAAGTTCCCAGCGCGAATTGCAAATGAAACGTTATCTATGCGATATCTCACGTGTTTTACGTTAAAAAGCGTCAAA
>monoID237
CATATTTTAATTTTATCTTTATTATAATTTTATCTTTTCTTAGAGCATATATTAATTTTATTTCAATTATAATTCTCTCTCTTTCTAGAGTATTTGTTGATTTTATCTTTATTATAATTTTTTCTTTTCACAGAG
>monoID238
AAAATTAATTTTTAAATGATTATTTATATTAAATTAGAAATTTACAGGTTTAAATATTATAGTAAGTATTATAGTTAAAAAGTTA
>monoID239
TTATTCTAAAATCTTTACATTTTGCAATACCTTCAATTCATTTCTCCTTTCTATTTTATTTTTATTCTAAAATCTTTTAATCCTTCTTAAATCCTTTATTCTTTTTCATTTCATT
>monoID240
AGATAAAGAGACGAGAATAAGAAAGGGAAAAGAGGGAAAGGGGAAAGGGTGAGATGAAGGAAATGGAAGAAA
>monoID241
TGCAATATTGCTGCAATATCATAGCAATATTTTAATACAATATATTGTATTATAATATTTCTGTAATAATATTGCAATATTGTAATATGAAATATTGTAT
>monoID242
AACGTAAAACACGTGAGATATCGCATAGATAACGTTTCATTTGTATTGCGCGCTGAAAAACGTCAATAGTTTTGTTTCTAATGCAGATCAACGCTTGTTTGACGGTTTTT
>monoID243
AATTAAATTTAATTTATCTAATTAAAATTTTGTCACTACATATTAATAATTCAAAATTATTATGTTTCCATAATTTTAATTTATAGAATTATTTTATGTTGCT
>monoID244
TCCTCTCTTCCCTCTCTTACTCTATTCTCCTCATCCTTTCTTCTACTTCCTTCATCTCTCCCTTTCTCCTTCTCTCTTCCCTTT
>monoID245
CGCATAGATAACGTTTCATTTGCAATTCGCGCTGGAAACTTCAATAGTTTCGTTTCTGATGCAGAAACACGCTTGTTTGACGCTTTTTAACGTAAAACACGTGAGATAT
>monoID246
ACGTAAAACACGTGAGATATCGCATAGATAACGATTCATTTGCAATTCGCGCTGGGAACTTCAATAGTTTCGTTTCTGATGCAGATCAACGCTTGTTTGACGCTTTTTA
>monoID247
AGAAGAAGATACTTCAAGGAAATATAGGAAGAAAAAGAAAGGGGGAAAAGTCAGGAAAAAGAAGAAGAGAAGGAAGGATAGAA
>monoID248
TTAAATTTATTATTATATTTTAATATTCATATTTAAAATTCATTTAAAATTATTTATAATAATCAGATAATATTATTAAATAAAATATAAAGTTTAATTAATTATA
>monoID249
TTTACTTATTTTTTTTTATTTTTAATTACTTATTATATTTTTAAAGTAAAATTACAGATATTATTATAGATAATAATTATAAATAAACATTTTCATTTATTTTCTAATAAAATTTTAAATACTTAATATGATTGCATAGTATAATACTAAAATTACAA
>monoID250
AATCAAATCATTATTTTAAATATTAAATTAATATTAAATAAATGTTAAATGAATATTAAATAAATGTTAAATAAATATTT
>monoID251
TTATCAGCAAATTTTTGTTACAAATTTAATAATATTTCATTAATATTCTCCAAAAATTCATTGAATTTCATAAAAATTATTAATTTTTCATATAAA
>monoID252
AATAAATGTTAAATAAATGTTTAAATAATGTTTTTAAAAAATGTTTAATTAAATAAAAAATAAATATTAAATAAATATTA
>monoID253
TATTTCTTTCCCCAATTCTCTCCTTTCTTCTTCTTCTTCTCTCTACCTATTTTCTAACTCCTACTCTTTTTTCTAACTTTTCTATTCCCCTCCGCTCTCTATTTCTTTTCACCTCTTTCTC
>monoID254
GAAGGGGAAAGAGAGGGGAGGGAAAGGAGGAAGGGAAAGGGAGGAATAAGGAAGGAAAAGGGAGAGAGGGGAAAG
>monoID255
ATTGAATAACAAATAAATTTTTATATATTTTTACAAGAAGTTGAATAACAAATAAATTTTATTTCATCATTAAAAAAAG
>monoID256
AACGTTTATTTAATATTTATTTCACATTAATTAAATATTTAAAATAATGATTTAAAAAAATATTTATTTAACGTTTTTTT
>monoID257
AAGAGCTCGATTGTATCCTACGGGAAATAAAAAGAGTCGTGGACCCAATCGA
>monoID258
AATATTTATTAAATATTTATTTAATATTTATTTTAAATTAATTAAATATTTATTATACATTAATTAAATATTTAAATT
>monoID259
AGCGTACGGCTAAAGTATGACATAATTTTAGCGATATCCACGTGTATTACGTTAAAAAGCGTCGAACAAGCGTTGATCTGCATTAGAAACAAAACTATTGCCGTTCTTC
>monoID260
AGAAGGAAATAAAACACAATATTTAAAAATTCTAGAAAAAGAAGGAATAAATCTAGCTAATATATCCAGTATTTTAAGTGGAGCAGGAGCTAATGCTGCAAAAGCTTTTAAAGACTTATATAATCTTTGGTTTGATGC
>monoID261
AAAAGCGTCAAACAAGCGTGTTTCTGCATCAGAAACGAAACTATTGAAGTTCCCAGCGCGAATTGCAAATGAAACGTTATCTATGCGATATCTCACGTGTTTTACGTTA
>monoID262
GTTTTACGTTAAAAAGCGTCAAACAAGCGTGTTTCTGCATCAGAAACGAAACTATTGAAGTTTCCAGCGCGAATTGCAAATGAAACGTTATCTATGCGATATCTCACGT
>monoID263
ATTAAATTTTAAATTTAAATTAATTCAATTTTAAAGTATTATAACTTTTAAAAATAATGATTTTTTATTATAATTTAATATAAATTTTTTTAAAC
>monoID264
TGGAGGAGAGAGGTTAGAGGAGAAGATGGAGGAGAGAATGAAGGTGAGGGAGGGAGAGGAGAGGAGAGAAGAGGAG
>monoID265
GTGATGATCATGATGATGCTTATGATCATGATCCTCATGATGGTGATGATTCTCATGGTGATCATGATGCTC
>monoID266
TAATAAATGTGTTAAAAATATTTATAATAATATTTATCATAATATTTATCAAATAAT
>monoID267
CCCCGCGGCGTGTTGCTTTCGCTTTCAAGCGAAATTTTTCAAAGTGCTCCGCGGCGTGTTGCTTTCGCATTCAAGCGACATTTTTCAAAGTC
>monoID268
GAAGTAAAAGAATTGCGGATTCAATCGAAAGAGAATTCGATTGTATCCTGCAG
>monoID269
CAACAGATCTGAATTCAACAATATAATTATATTTAGTCATATCTGATTATATCTGGCCAGATCTGATAAACCAGATATAATCATATCT
>monoID270
CTCTTTCGATTGGGTCCGCGACTCTCTTTATTTCCCGCAGGATACAATCGAG
>monoID271
ATATCGCATAGATAACGATTCATTTGCAATTCGCGCTGGAAACTTCAATAGTTTCGTTTCTGATGCAGATACACGCTTGTTTGACGCTTTTTAACGTAAAACACGTGAG
>monoID272
GGAGAGCCCGGTGTTCCTGGGTATCCCGGAGAGCCTGGACTACCCGGCGATCCTGGAGTTCCG
>monoID273
TCCTGGTGTCACAGTACCAGGACGAACACCTCCAGGATATGTGCCATCAAC
>monoID274
AATTGCAAATGAAACGTTATCTATGCGATATCTCACGTGTTTTACGTTAAAAAGCGTCAAACAAGCGTTGATCTGCATCAGAAACGAAACTATTGAAGTTCCCAGCGCG
>monoID275
AATTTATTATTTGAAAAAACATTTTTTAAAAACATTAATTTAACATTTATTAAACATTAATTTAATATTTATTTCACATT
>monoID276
TAATTAAGAATTAAAAATTTATTTATTAATTGTTATACTTATAATTAACAATTAAATTTTAATTATTAATTAGTATACTTATAATTAAGAATTAAAAATTTAATTCTTAATTGAGAAGTATTA
>monoID277
CGAAAGAGAATTCGATTGTATCCTGCGGAAAGTAAAGAATTGCGGATTCAAT
>monoID278
ATTCTTTTACTTCCTGCAGGATACAATCGAATTCTCTTTCGATTGAATCCGCA
>monoID279
ATTAAAATAATTTTAATATATAATAATAATTTAAAATTATTATAATGTTATGTCATAATTTTAATTTAATTAATATACATAATTTTAATTTATATA
>monoID280
TTAAAGAATAATTTAAAAAAATGTGAAATGAAAATAAAAATTTTTTAATAAAGAATAAAAA
>monoID281
ATAATAATAAAATTTTGTTAACATAACTTTTAATGTTAAGTAAAAATATTTGTTATTTAAATGAAATAAAATTATTTTAATTTAATAATTTTAAAAATT
>monoID282
TATCTCACGTGTTTTACGTTAAAACACGTCGAACAAGCGTTGATCTGCATCAGAAACATAACTATTGAAGTTCCCAGCGCAAATTGCAAATAAATCGTTATCTATGCGA
>monoID283
CTCTCTCGTTCTCTCTCTTCTCCTTTTCATGTTTCTCCCTTTCTTTTTTCTCTCGC
>monoID284
AAATTATATAACTTGAAATAATTTTAATTCATAAATTAATATTATGGACGGCATAATAAAATTACGAAATTTTTATATTAAATCACATAATTTTAATTTGACAAATTATTATAA
>monoID285
ATCATTCACAAGTAATTAAATAACAAATAAATTTTTATTTATTATTTATATATAATTAAATAAGATTTAATTTTTATTT
>monoID286
GCGAATTGCAAATGAATCGTTATCTATGCGATATCTCACGTGTTTTACGTTAAAAAGCGTCAAACAAGCGTGTTTCTGCATCAGAAACGAAACTATTGAAGTTTCCAGC
>monoID287
CTCCTTCTCTCTGCTTTACTTTATCCTCTTCCTTCCTTTCCTCACCTCCTTCCTCTTCTTT
>monoID288
CGGACTTCATTGGACTTCATCGAATTCTACTGAACTTCACGGATTTCATGGACTATACTGGATTTTAT
>monoID289
ATTAATTATTAAATAAATATACTGTCAAATTATTATTTTAAAAAAATATATATCTAATTATTTAAAAATAATTAATTAATAATTAAATAAA
>monoID290
AAAGAGAAGAAGAAAAGCAGACAAGAAAAGAGGAAAGAAGGAAAGAAAAAAGAAGAATAGAAG
>monoID291
TTTCTTTCTTCCATTTCATATTATTCTATTAAAAAATCTTTACCTTCTTCAACACCTTCAATTCCTTTTTTCTTTCAATTTTATTTCCTTTCTAAACTCCTTTGATCCATCCTCT
>monoID292
TTGCGGATTCAATCGAAAGAGAATTCGATTGTATCCTGCAGGAAGTAAAAGAA
>monoID293
AAAAAATATTGTTTTTATGTGAGAATATATTGATTTACTAATTAATACATTTACACAAAAAATTTTTAAATAGAAAATTTAACAAGAAGAACAGTTTATAAATTAAAATTTGTATATGAAATAAC
>monoID294
CAGGAAGTAAAAGAATTGCGGATTCAATCGAAAGAGAATTCGATTGTATCCTGCAGGAAGTAAAAGAATTGCGGATTCAATCGAAAGAGAATTCGATTGTATCCTG
>monoID295
AAATAAGAGAATTCCTTTGGATTAACTCGAACAGATACGAGTGAATCCAGAGAAAGGAAGAGAGAATG
>monoID296
GATTATTGCAAATAATCTGATTATGGAATCAATAATCACTACATTTAAAAACTATTGAGAAAT
>monoID297
GGAACTTCAATAGTTTCGTTTCTGATGCAGATCAACGCTTGTTTGACGCTTTTTAACGTAAAACACGTGAGATATCGCATAGATAACGATTCATTTGCAATTCGCGCTG
>monoID298
TATATATTATAGCAATATCTCAGCAATATTACTGAAATATTGCAGTAATATTACTACGACAAATTTTTGCAGACAT
>monoID299
TCATAAAAGAACTATAAAGCAATGATTATTGCAAATAATCTGATTATGAAATCAATAATCAT
>monoID300
TTCATAATTAAATATATCCTTTCAACAACTTATATACTTCTTATCTCTTATCGTGTTAAAATAAAATGTGACAAAGTTTTCAATTCTTTATTATATTCATCAAATATTTATTTATTTAT
>monoID301
AATTAAAAAATTAATTTTATTAATTTTTTACTTATTTATAAATGTCTATTAAAATTAATGTATCATTAATAAATTTGATTATTTAAAAA
>monoID302
TCTAATAAATATATACTTAATTATAATAAATTATTCTTTATTTTAAGAAAATCAGATCTTGTTTCAAGAAATGCATTTTTTAAATCGAATAAATAATAACTTAAAAAAAAAAATATATTCTTTAGAATAAACAATAATTCGATTGATGAATTAAAA
>monoID303
AATAAATAAACAAAGGTTGATATTAAATAAATGTTTAATTTATGATAAAAAATCTTTTATTAAAATAACAAAAATATGTTTTATTAAAACAAACAGCCAAA
>monoID304
ATTATTTAAAAAAATGTTAAATAAATAAAAAATTAATGTAAAATAAATATTAAATTAAAATTAAATAAATGTTAAATTA
>monoID305
GCGCCGGCGGTGACGGCAACGCAAACGGAGGATCCGCGGAAGAGGGAAACAGCG
>monoID306
TCTTTCGATTGAATCCGCAATTCTTTTACTTCCTGCAGGATACAATCGAATTC
>monoID307
AAATTATTTTTTAAATAAAAAATTATAGTTTAATAAATTTTAAATGAATTATTGAATAAATGTTAAATAAATTTTTAAA
>monoID308
ATTCCCTTCTTTTACTTTGAATTCCTCCACATATTCTCTCATCACCTTTCTTTCCTCCTTCATCTCATTCAATACCCTGCCTCTCTGTTCCTTGA
>monoID309
CTATGCGATATCTCACGTGTTTTACGTTAAAAAGCGTCAAACAAGCGTTGATCTGCATCAGAAACGAAACTATTGAAGTTCCCAGCGCGAATTGCAAATGAATCGTTAT
>monoID310
TATTAATACTTGTTTTATAAAGTATAATTTTGCAATTATATATTTAATGTTTATAAATATTATATCATTTTATATT
>monoID311
AAATAAATATTTATAAAATATTAAATAAAATTTAAGAAATGTTTATTGAAATAATTTTCTAAAATAAATAATTAATAAA
>monoID312
TAAATAAATGTTAAATTAATGTTTTTATAAAAATTTTTTTTAAATAAAAAATTAATGTAAAATAAATATTAAATAAATGT
>monoID313
CACGTGAGATATCGCATAGATAACGTTTCATTTGCAATTCGCGCTGGAAACTTCAATAGTTTCGTTTCTGATGCAGATCAACGCTTGTTTGACGCTTTTTAACGTAAAA
>monoID314
ACTCTCTTTACTTTCTGCAGGATACAATCGAACTCTCTTTCGATTGAATCCGCA
>monoID315
AGTAGAGAATGAAGTAGAGAGCAAAACAGAAGACAATGTCGAGAATAAAGTGGAAGATCAAATAGACGA
>monoID316
TTATCTATGCGATATCTCACGTGTTTTACGTTAAAAAGCGTCAAACAAGCGTTGATCTGCATTAGAAACGAAACTATTGAAGTTCTCAGCGCGCAATTCAAATGAAACG
>monoID317
ACATATAAATATTTAATTATATGAAAATTTATTTATAAATCTGTTTGATAATTATTGACTTTAATAAAAATATAGATTGATCATAAACGATACTGATTA
>monoID318
GTAAAAGAATTGCGGATTCAATCGAAAGAGAATTCGATTGTATCCTGCAGAAA
>monoID319
TTCGTTTCTGATGCAGATCAACGCTGGTTTGACGCTTTTTAACGTAAAACACGTGAGATATCGCATAGATAACGATTCATTTGCAATTCGCGCTGGAAACTTCAATAGT
>monoID320
GAAACGTGAAACATGACGTACATGAAACGTGACGTACATGAAACGTGAAACATGATGTACAT
>monoID321
AAAATTTAATTTTCATCATCTTAATTTAAAAAAAATTTTTATTTAAAATCTCTAATTTAATAATAATTTATACAAAATTTAATATAATT
>monoID322
ATTGCTATGATATTGCAGCAATATTGCAATATGATATATCATATTACAAT
>monoID323
AAACATTTATAATAATAAAATTTCAGTTAACGCTTAATTTTTTAATAATAATGTTTAATGTTCATGCTTTATACATTTTACGTAAATATTT
>monoID324
GATATCGCATAGATAACGTTTCATTTGCAATTCGCGCTGGAAACTTCAATAGTTTCGTTTCTGATGCAGATAAACGCTGGTTTGACGCTTTTTAACGTAAAACACGTGA
>monoID325
GTATTAATAATGATAAAATATTAACAAATACTGATTATTAGCAGTTAATATTAGTAAATACTAAATATTAGAAATTAGTATTGTCAATGCTTAA
>monoID326
TAATGGACGTCTATCTGACTTCCATGATGGAAGTAAAATCCCATGGAGCTATGGAAGTTACATGGACTTC
>monoID327
TTGAACAAGCGTTGATCAGCAGTAAAAACCAAAATATTGCGTTATATAACGCGAATAAAAATAAAACGTTCTCTATGCGATATCTCACTTGTATTACGTTAAAAAGCA
>monoID328
CTATTGAAGTTCCCAGCGCGAATTGCAAATGAAACGTTATCTATGCGATATCTCACGTGTTTTACGTTAAAAAGCGTCAAACAAGCGTGTTTCTGCATCAGAAACGAAA
>monoID329
ATTTAGTACAATAATCATTAATTTTATTAAATATTATTTTCAATTATACGATAAATATTTATGTAATGTAAATAAATATTT
>monoID330
CGTGTTTTACGTTAAAAAGCGTCAAACAAGCGTTGATCTGCATCAGAAACGAAACTATTGAAGTTCCCAGCGCGAATTGCAAATGAAACGTTATCTATGCGATATCTCA
>monoID331
AATTGCAAATGAAACGTTATCTATGCGATATCTCACGTGTTTTACGTTAAAAAGCGTCAAACAAGCGTGTTTCTGCATCAGAAACGAAACTATTGAAGTTCCCAGCGCG
>monoID332
AACATTTTATTGAAATATTAATAAAAGTTTTATGAAATTACAACAAAAAATTACAAATAATTTATAGTGCAAATT
>monoID333
AACGTTATCTATGCGATATCTCACGTGTTTTACGTTAAAAAGCGTCAAACAAGCGTGTTTCTGCATCAGAAACGAAACTATTGAAGTTCCCAGCGCGAATTGCAAATGA
>monoID334
ATGAAACGTTATCTATGCGATATCTCACGTGTTTTACGTTAAAAAGCGTCAAACAAGCGTGTTTCTGCATCAGAAACGAAATTATTGAAGTTCCCAGCGCGAATTGCAA
>monoID335
ATAATTAAATATTAAAAAAATATTCTAAAAATATTATTTGGTAATATTAATGTAAATTAATATGCATATAATCTTAATAAATTTTATATAATATTAATTAAATATTATAGCAAT
>monoID336
TAAAATATAAAATAAATAATAAAATAAATATTAAATTAATGTTAAATAAATGTTAAATAAATATTAAATAAATATTTAA
>monoID337
AATTTAATACTCTAATAATTATAAAATTCAAATCTATTGTACTTATTACATTATCTATAAATAATATAATAAAACTTAATTACAGAAATACTAGCATAATAATACAATACAATATTAAATAATTATAAAATTAC
>monoID338
ATATCATATTGCAATATTGCTGCAATATCACAACAATATTGTAATATAAT
>monoID339
AATTCAATAGTTTTGTTTCTGATGCAGATCAACGCTTGTTCGACGGTTATTAACGTAAAACACGTGAGATATCGCATAGATAACGATTCATTTGTCAATCGCGCTGAAAAACGGCAATAGTTTGGTTTCTAATGCAGATCAACGCTTGTTCGACGCTTTTTAACGTAAAACACGTGAGATATCGCATAGATAACGTTTCATTTGCAATTCGCGCTGAGA
>monoID340
AAAAGAGAAGGAGTTAAAGGAAGAGAGGAAAGATGAAAGGAAGAAAGAGAGAAAGAAGGAGGAGAAGAGAGAAGATGGAAAAG
>monoID341
AATCATTTCAATCACATTTCATGGATTAAAATTAATTATATATCCATTTAAACTTTTGAATTAAAAAAATAGAAATTA
>monoID342
AGCGTCAAACAAGCGTGGATCTGCATCAGAAACGAAACTATTGAAGTTCCCAGCGCGAATTGCAAATGAATCGTTATCTATGCGATATCTCACGTGTTTTACGTTAAAA
>monoID343
TCAAACAAGCGTGTTTCTGCATCAGAAACGAAACTATTGAAGTTCCCAGCGCGAATTGCAAATGAAACGTTATCTATGCGATATCTCACGTGTTTTACGTTAAAAAGCG
>monoID344
CTAAGTTATATTTCTTGAAGTTTTAGAAATTATTTACTATTAAATTATTTTTGCATTTAAATATAATTAGATTTTTTAT
>monoID345
AGAATAAAAGTATAAGTTGCATTGAATCAAACAGCCAGCTTGATTTAATCCAGA
>monoID346
TCCGCGATTACGTACACGAATCCTATCCGTTTCTATCCGCATTCTATACGTCGCGATTTCTATCTGCATCTG
>monoID347
TATTATACTTTTTATAATTTATAATTTTGCAAAAATAAAACTAAATAAATTAATGGAAACATAAATATTTTATATAATTAAAAAACGTGTAATATATAATAGTTATTACTTAA
>monoID348
GAATCCATTTGAATTCAAAATAATGAATAGCTCATTTTATATTTCTAATCACTTGAATTCAAAAATAACATAATGAGATAT
>monoID349
TAATAAATAATAAATTTCGAATTTTAATTCATTTCAATCCATTTGAATCCAAAAATAATATAATAGAGATATGAATCATCCAAATTCAAAA
>monoID350
CATCCCCGCAAACGCCGCCGAATTACTCGCAGCCATCTCCACAGCAACAGCATTCCAACTACTCGCAGT
>monoID351
CAAATGAATCGTTATCTATGCGATATCTCACGTGTTTTACGTTAAAAAGCGTCAAACAAGCGTGTTTCTGCATCAGAAACGAAACTATTGAAGTTCCCAGCGCGAATTG
>monoID352
ATATTGTAATAATCGCATATAAGTATTAATATACAATAAATGTAAAATATACTACAATTTAGGAAAATAATTAAGTAAAATTATTTAATAAAGATTATCGATTAGTATTT
>monoID353
ATATTTCATTAATTATTCATTTAAAATAATAATTTAAAAAAATATTAATTTAATATTTATTTAACATTTATTTAATATTT
>monoID354
CAAATTTGATATATTATTTATAAATTAATTTAATTTATTGAAAACATTTATAATATATATTATAATGTGTTAA
>monoID355
AACAAGCGTGTTTCTGCATCAGAAACGAAACTATTGAAGTTCCCAGCGCGAATTGCAAATGAAACGTTATCTATGCGATATCTCACGTGTTTTACGTTAAAAAGCGTCA
>monoID356
AATAAAATAATATAAAAAGGAAGAAAGAAAGAGGAAAGATCGAAGGAGTGCAGAATGGAAATAAAATTGAAAAGAGAAAGTAATTAAGTGTTTGAGAAGGTAAAGATTTTTA
>monoID357
TCCGCAATTACGTACAGAAATCCTGTCCGTTTCTATCCGCATTGTATCCGTCGCAATTTCTATCTGCATCTG
>monoID358
AATTATTTCTGAAATATTTCACATGTAATAAATTTAAAAACTTTCAGTTG
>monoID359
CTTTACCTTCTCTAACACCTTCAATTCATATTTCTATTCAATTTTATTTCCATTTTAAACTTCTTTATCCTTCATCCTTTCTTTCTTCTTTATCTTATTATTTTATTCAAAAAC
>monoID360
AAATATTTTCAGCATTTAGTCTTTAAAATTGCTTAAAAAATTTATTACAATGTCTTCTTTAAGTCTCAACATAAATTTGCAATTTAAAAAATTGTATGAAATAATGCTAATATTTCTATTAGTATCTTAATTAAAAATATTTTTTAAACTTATTGATATTTATTATAATAAAAAATTATTTCTTAT
>monoID361
TATTAAAAATAGATATAAATTAGTAAATTACAAGTTAACTTAATTTACAATAAAATTAACTAAGTTAATTTAAAAATTAAACTAATAAATTAAATATTAAAAACAGACATAAA
>monoID362
TAACTATTAAATAATCTAACTTTAAAAACTTACAAATTTCTAATTTAATAACACTTTACAAAATTAACTTTAAATTTACTTGATAATCTATATTA
>monoID363
ATTTAAAACAATAATTTCAAAAACATTAATTTAATATTTATTTAATTTTAATTTAATTTATATTTTACTTTAATTTTTT
>monoID364
GGAGAAGAGAGAGAGAGCGAGAGAAAATCTGAGTGAGAGTGAGAGGGAAGGAAGAAAGGGAAGTGAGAGGAT
>monoID365
TATTAAATAAATGTTAAATAAACATAATTTTATATATATAAAAAATAAATAAATTAAA
>monoID366
CGTTATCTATGCGATATCTCACGTGTTTTACGTTAAAAAGCGTCAAACAAGCGTTGATCTGCATCAGAAACGAAACTATTGAAGTTCCCAGTGCGAATTGCAAATGAAT
>monoID367
ATATAATTTGATATATATGAAAATACTTTTATTAAATATTTTAAAAATGCAATGTGATATTTTTTTAACTTACATTCTTCCATTTTATAAGAAATAATTTATAGCAAATTATATAATACATAATTAT
>monoID368
CCAAGAAGAATGGAAAATTAGTAACAAAGAGATTCTTCCGGATTGACTCTTGTGAGTAAATC
>monoID369
AAACTATTGCAGTTCTTCAGCGCGCAATGCAAATGAAACGTTATCTATGCAATATCTCACGTGTTTTACGTTAAAAAGCGTCGAACAAGCGTTGATCTGCATTAGAAACG
>monoID370
TTTTTAACGTAAAACACGTGAGATATCGCATAGATAACGATTCATTTGCAATTCGCGCTGGGAACTTCAATAGTTTCGTTTCTGATGCAGATCCACGCTTGTTTGACGC
>monoID371
ACTCTCTTTATTTCCCGCAGGATACAATCGAGCTCTTTCGATTGGGTCCGCG
>monoID372
TTATTTTCAAATTATTATTGGAAATAAATTATTAATGTAATATAAATATTAAATTAATGTTAAATATTTTTTATGAATAATTATTTTAAATAAGTAATTAATGAAAAATAAATGTTCAAAAATAT
>monoID373
TCTCTTCCTCATCTTTCTCCTTTCCACATTCTCTCCTTTCCCCATTCTCTTCTTTCTTTCTTCACTCCATCTTCTCTTCAATTCCTTCCTTTTTCCTACACTATTTTT
>monoID374
ATAATCTGATTATGAAATCAATAATTATTCCATAAAAAGAACTATTAGAGAATGATTATTGCAA
>monoID375
ATTATTATGTAAACATTTATTTGTCATTAATTATTCATTTAAGAAAATAATTTTAGAAAATATTTTTTAATATTTATTT
>monoID376
ACGTAAAACACGTGAGATATCGCATAGATAACGTTTCATTTGCAATTCGCGCTGGGAACTTCAATAGTTTCGTTTCTGATGCAGAAACACGCTTGTTTGACGCTTTTTA
>monoID377
TTCAATCCTTTCTCTGGATTCACTCGAACTCTGTTCGTGTTAATCCGAAAGGATCTTTAAT
>monoID378
TTTTTAACGTAAAACACGTGAGATATCGCATAGATAACGATTCATTTGCAATTCGCGCTGGGAACTTCAATAGTTTCGTTTCTGATGCAGAAACACGCTTGTTTGACGC
>monoID379
ATATTCTAGTGATATCATAAAAATATAACAAAAATATTACTATAATATTACACAGTGATAATAATATTAAA
>monoID380
AATTGCAAATGAATCGTTATCTATGCGATATCTCACGTGTTTTACGTTAAAAAGCGTCAAACAAGCGTGTTTCTGCATCAGAAACGAAACTATTGAAGTTTCCAGCGCG
>monoID381
AAAAAATGTTTTTTTAAATAAAAAATTAATATAAAATAAATATTAAATTAATATTAAATAAATGTTAAATTAAAGTTTCT
>monoID382
ACATGTGACTATTCAAATCCGATTTTCTCGTGAAAGTTTTGTGGCAAATATTACACTCATACGGTTTCTCGCCGGTGTGAACTA
>monoID383
ATTTATACATAAATACATTTACTTGAAATAAGATATTATAAATTTTAATATAAATAAATAAAACAGTTTTCTTTATTATTTAAC
>monoID384
TTAAATAAATATGATTATAAAAATATTTTTTTGTTTATATTATTTGTTTTATCGTAATTTGTTTATATAATTATTAAAAGTCTTTTATTACTGTTCTTAAAAAATTATTCTAAGAACTTTTACAGAAAATTTG
>monoID385
AGTTTCGTTTCTGATGCAGATCAACGCTTGTTTGACGCTTTTTAACGTAAAACACGTGAGATATCGCATAGATAACGATTCATTTGCAATTCGCGCTGGAAACTTCAAT
>monoID386
TAAGTACTTTTTAAAATTAAATATAAAATTATTTTTATATAATAATTAATAAATACTTATTAATATATTTA
>monoID387
ATTCTCTTTCGATTGAATCCGCAATTCTTTTACTTCCTGCAGGATACAATCGA
>monoID388
AATTAATGTTAAATAAATGTTAAATTAATATTTATAAAAAATGTTAATTAAAATGAAAAATTAATGTTAAATGAATGTTAAATTAATGTTAAATAAATGTTAAATAAATGTTTTTAAAAAAATATTTATTAAATAAAAAATTAATGTTAAATAAATATTT
>monoID389
AATTCAGATCTGTTGAAATATGATTATATCTGGTTTATCAGATCTGGCCAGATATAATCAGATATGACTAGATATAATTATATTGTTG
>monoID390
CGAATTGCAAATGAAACGTTATCTATGCGATATCTCACGTGTTTTACGTTAAAAAGCGTCAAACCAGCGTTGATCTGCATCAGAAACGAAACTATTGAAGTTCCCAGCG
>monoID391
AGATTGAAAAGAATACGTCAAACGGACATTGATTGAAAAAAATACGTCAAACGGACATTAATTGAAAAAAATACGTCAATCGGACAT
>monoID392
TTCCTGCAGGATACAATCGAATTCTCTTTCGATTGAATCCGCAATTCTTTTAC
>monoID393
GTACATGAAACGTGAAACATGACGTACATGAAACGTGAAACATGACGTACATGAAACATGAC
>monoID394
AATATTTATTTAACATTAATTTAATATTAATTAAATATTTATAATAATCATTTAAAAAAATATTTATTTAACATTTATTT
>monoID395
TTCCTCTATCCTTCCTTCCTTTTTATATTATTTTATTCAAAAATCTTTATCTTCTCCAACACCTTCAATTCCTTTCTCCATTCAATATTATTTCCATTCTAAACTTCTTCGATAC
>monoID396
TTTAATAAAAAAATATTCAAAAATTAAATGTATTTAAAATTATTGTAAATAATTATAATAAAATCATTAATTAATTAATATTAAATATTTATTATTATA
>monoID397
TATCATAGAAATATTATATTGCAATATATGCTGCAATATTACTGCAA
>monoID398
AAATGGAGAATAAAGTGGAGAATAAAATGGAGAATCAGATAGACAAGATGGAGAATAAAGCAGAGACAAAACAGAGGACG
>monoID399
AAGAAGGAAAGGAGAGGAAGGTGGGAAAAGGAATGTAGGGATAGAAAAAGAGAGGTTATGGAGGAATAAAAATGGTGGAGGAGGAGAGGGGGAGAAAGGAAAGAATATAAAAAAAAGAGAAAGGGGGAGAGGGAAATTGGAGGAGAAG
>monoID400
AAATTAATGTGAAATAAATATTAAATTAATGTTTAATAAATGTTAAATTAATGTTTTTAAAACATGTTTATTCAAATGAA
>monoID401
CTGCATCAGAAACGAAACTATTGAAGTTCCCAGCGCGAATTGCAAATGAAACGTTATCTATGCGATATCTCACGTGTTTTACGTTAAAAAGCGTCAAACAAGCGTGTTT
>monoID402
TTCCAGCGCGAATTGCAAATGAATCGTTATCTATGCGATATCTCACGTGTTTTACGTTAAAAAGCGTCAAACAAGCGTGTTTCTGCATCAGAAACGAAACTATTGAAGT
>monoID403
CGAAACTATTGAAGTTCCCAGCGCGAATTGCAAATGAAACGTTATCTATGCGATATCTCACGTGTTTTACGTTAAAAAGCGTCAAACAAGCGTGTTTCTGCATCAGAAA
>monoID404
AATTAATGTAAAATATATATTAAATTAAAATTAAATAAATATTAAATTAATGTTTTTGAAATTATTATTTTAAATAAAA
>monoID405
CGGAGGTGACGACCGTAATCAGAGGTGACGCCCGCAGCCGGAGGTGACGCCCGAAAC
>monoID406
AAGTAAAAATTATTGTTTCAAATAATAAATTTATATAAATTTACTAATATTTATTATTTAATTTAAAATTTATTAATAATTAATGTAATTTAGATATTTTT
>monoID407
AAATAAATATTAAATTAATATTTTATTAAATTATTATTTTAAATAAGTAATGAATGAAATATTTATGTT
>monoID408
GATACAATCGAATTCTCTTTCGATTGAATCCGCAATTCTTTACTTCTTGCAG
>monoID409
TTTCATATAAAGTTATGAGAAATTTTAAAATTTTCTAATAATTTGTCAAACTTTTCCAAAAAAGATATAACATAAGAAATTACATAATTTCTCAAAATA
>monoID410
TACTATTTAATATAATTTAATTTTTAATTTCTTTATTTATAATTTTTTATATATTTTATTTGTTATATTATATTG
>monoID411
ATTTAATTATTATTCAGATTCTTAAAAATAATAAATAAAAATTTATTCGTTATTCAGCGACTTGTAAATGATAAATAAAAATTTATTTGTTATTTGACTTCTTATAAATGATGAATAAAA
>monoID412
ATGTAAGTGCAATATTGTACAATTGTTGACTCGTAACATTGGCAGCACATTACGTATCTTTTATAAACAATATTCTATTTAGATTGGCAAATCTTGGCCAATGCACTTCCA
>monoID413
AAGAATGGAAAATTAGTAACAAAGAGATTCTTCCGGATTGACTCTTGTGAGTAAATCCCAAG
>monoID414
ACTCTCTTTACTTCCTGCAGGATACAATCGAATTCTCTTTCGATTGAATCCGCA
>monoID415
CAGACAGAATTTCTGTACGTAATTGCGGACAGATGCAAATAGAAATCGCGGCGGATAGAATGCAGATAGAAA
>monoID416
TTAATGTTAAATAAATGTTAAATAAATATTTTTAAAAAATATTATTTTAAATGTAAAATTAATGTAAAATAAATATTAAA
>monoID417
GGATGGAAGAGAGAAGAGAGGATAGGATGAAAGAAGTAAAGGTGGAGTAGGAAAATAGGAGAAAAAGAGA
>monoID418
ATAAAATCTCATGGAGCTATGGAGGTTTCATGGATTTCTAATGGACGTCTATCTGACTTCCATGATGGAA
>monoID419
ATGTATATACATTTTATGTACATAATTTGAATATACATTATAATATATAATATGTATATTCATTAATGTATTTTGTATGTATGTACATCGTATAATATAAA
>monoID420
AACATGACAAATTGAAACGACACAAACACCCGTGTAATTAAAACAAATTCAAAATCAAATAATACAATTATAAAACCCGACCGAAACAC
>monoID421
AGCCGTACACCGTGGAGAAACATATACCGGTGCCGGTGAAGGTACCGGTGCCAC
>monoID422
CTCTCTTTATTTCCCGTAGGATACAATCGAGCTCTTTCGATTGGGTCCACGA
>monoID423
TTTAATACATATTTAACAAAATTTTGAATAAATATTTTTTTAATATTTGTTATACATATTTATATTAATATATATGTAAATATACTTAAAATATCTATAAAGATTTTAGAAAATA
>monoID424
ACATTTTATAAACATTTATTTTTCATTAATTAGTCATTTAAGAAAATGATTTCAGATAACATTTTTTAAACGTTTATTTA
>monoID425
TTCTAAACTTCTTCAATACTTTCTCCTTTATTCTTTCCTTTTTATATTATTCTATTAAAAATCTTTATCTTCTCCAATAATTTTAATTCCTTTCTCCTTTCAATTTTATTTCTA
>monoID426
AAATAAATTATTAATGTAATATAAATATTAAATTAATATTAAATAAATATTAAATTAATATTTTATTAAATCATTATTGC
>monoID427
GAAATCTAGAGAAACATCAAAAAGGAAAGAGGAAAAAAAAGTGGACAAAGAAAAAGAGAAAAGGAGAAGAAAAAGGAGAAAAAGAAAGTAATGGAGATAAAAGAAGGAAT
>monoID428
GTAGAATAAAAAATAAATTTTTATTCATTATTCAAAAATGACTAAATAACAAATAAATTTTTATTCATTATTTACAAGTA
>monoID429
TATAGAAAAAATATTTTTCACAGAACTCTGGAAAACAAACCAGTGTCTCACCCATATATGCAAATATACGTCTTCCGCAGAAGTTAATAATTTTTTATTAATTAATAAATAACGGAATCGACCAGAACTCTTCGGAAGGCGCTTTAATACGTTAAGAAC
>monoID430
TATTGTATTATTTGTATTACATTTTTATACACCTCTTACTATCATAACTTTAATTTTGTTTATATTTAATTTTATTATCTACATTTAATACTACATTTTTTAATTTTAT
>monoID431
TTTTCAAATAAAAAATTAATGTTAAATAAATATTAAATTAATATTAAATAAATATTTAAAAAATATTTACTAAAATCATT
>monoID432
TTAACGTAAAACACGTGAGATATCGCATAGATAACGATTCATTTGCAATTCGCGCTGGGAACTTCAATAGTTTCGTTTCTGATGCAGATCAACGCTTGTTCGACGCTTT
>monoID433
TGCAAATGAAACGTTATCTATGCGATATCTCACGTGTTTTACGTTAAAAAGCGTCAAACAAGCGTGTTTCTGCATCAGAAACGAAACTATTGAAGTTCCCAGCGCGAAT
>monoID434
TCTCTATAGCGCACGTCTCGATAGCACACGTGGCTATAGCGCACGTCTCTATAGCACACG
>monoID435
TAATAAATTTACTATAATATTTTGATAAATATTTATAAAATATTCAAATTATTATACACATTTTGTAAATTTTTTATTAACTTTTATATATTTATAATAAATCATTATAATTTTATTAATATATAGATTACAAAAATAT
>monoID436
ATTAAATTAATGTTGAATAAATGTTAAATTAATATTTTTGAAATTATTATTTCAAATAAATAATTAATGTAATATAAAT
>monoID437
AGCAATATTTCAGCAATATTACTGAAATATTGCAGTAATATTACTACAATAAATTTTCGTGGACATTATATATTGC
>monoID438
AAATAAATATTAAATTAATGTTAAATAAATGTTAAATTAATGTTTTAAAAAATGTTTTTTTGAATAAAAAATTAATGTG
>monoID439
AAGAAGAATGGAAAATTAATAATAAAGAGATTCTTCCGGATTGACTCTTGTGAGTAAATCCC
>monoID440
AGAAACAAAACTATTAACGTTCTTCAGCGCGCAATTCAAATGAAACGTTATCTATGCGATATCTCACGTGTTTTACGTAAAAACCGTCGAACAAGCGTTGATCTGCATT
>monoID441
AATTAAAATATTTCATTTTTTTTGAAAAAACTATTTATTAATTTAATAACTTTAATTAATTAAATTTAAATAAATATTTATTAAAAATTAATTAAATA
>monoID442
CGATTTTTTAAAATTACAAATTTTATTAATTTTATATAAATTTTAAATTAATTTAAATCAAAAAATTTTTCTATTAAAAAAAAAAA
>monoID443
TTTAAATTTTTATTTATCATTTATAAGTAGCTAAATAATAATAAATTTTTATTAATCATTTACAAGAAGCTGAATAACAAATAAATTTTTATTCATTATTTAAAAATAACTAAATAACG
>monoID444
TTTATAATTTAATATAAATAATATTTTTTAAAATTAAATTTTAATTTAAATTAAATTAATTTTAACTTAAATTTTAATTGATTAATTA
>monoID445
TATTTTGATAAATATAATTTTTGAAATATGATTAAAAATTAATGATTAATTAATAATTAATTAATATCATTAACGGTATTTAAT
>monoID446
TTTCGTTTCTGATGCAGATCCACGCTTGTTTGACGCTTTTTAACGTAAAACACGTGAGATATCGCATAGATAACGATTCATTTGCAATTCGCGCTGGGAACTTCAATAG
>monoID447
TTTTTAACGTAAAACACGTGAGATATCGCATAGATAACGATTCATTTGCAATTCGCGCTGGAAACTTCAATAGTTTCGTTTCTGATGCAGAAACACGCTTGTTTGACGC
>monoID448
AAAGAATAAATAAAGTAAAATCAATTAAACACAAGATTAAAAGTTCTATAGAATAATAAGAAAATAAAAAAAAAGAATCGAAGGAGTGTAGAATGGAAATATAATTGAATGGAGATAGAATTAAAGGTATTGTAGAAGGTAAAAATTTTTGAATAGAATAATATGAAAAGAAAGGAAGGAAGGTAGAAAAATAAAAGGAGTTTAAAATGAAAATAAAATTAAAAGGAGAAATGAATTGAAGGTGTTGGAGAAGGTAAAGATTTTTAAAT
>monoID449
ATGTTATCTTATATTCACATATTCATCTGATGTTAAATTATGTATACGG
>monoID450
CTACGGGAAATAAAAAGAGTCGTGGACCCAATCGAAAGAGCTCGATTGTATC
>monoID451
CCCAAGTGTACAATCCTCCGCAGGCCACTCAGGTCTACAACCCTCCGCCGGCCA
>monoID452
CTCACTCGGCGACGATAGGTTGCGAGCACGCGAAGAAGAGTACATGAGGTGCG
>monoID453
AAAGAGAGTTCGATTGTATCCTGCAGAAAGTAAAAGAGAGTTGCGGACCCAATCG
>monoID454
ATTTCAGTAATATTGCTGTAATATTGCAGCAATATATTATGTCCGCAAAAATTTGTTATATAAATATTACTGCAAT
>monoID455
AACGTTAAACTAAACATGAAAAACGTTAAACTAAACGTGAAAAATGAAAAAT
>monoID456
TATTTTTTTATATACTAATATAAATAATATTATTAATATATATTTAATAAATCATAATTATAATAAATATTAATATATAATAGATAATTTATAAAAAATATAGACTAAATTTTTAATAACAAAAAAATATTAAAAT
>monoID457
TACAATCGAATTCTCTTTCGATTGAATCCGCAATTCTTTACTTTCCGCAGGA
>monoID458
CACTTTAGCGATTCGATCCATCATGATAAAAGTTAGAACTCTTCTGGGGGCTATCAGAACACAGAGATATTGGAGAAATTCGCAAAAAAAATTTTTCTCAAAAATTTCGAACTTTGACTGATATAACTCTTTCGTTTTT
>monoID459
TATTTTGATAAGTAAATGACATTAAAATCTATTTTTTATTTTTTCTATTATTCATACATTGATT
>monoID460
CAATTAAATGAGTAATTTTACAAATATATTTGTAATAATATTATGCATATTTGTATCAATACAAAGTAAAATATGAAATATA
>monoID461
TCGCGATTTCTATCTGCATCTGTCCGCGATTACGTACAGAATCCTATCCGTTTCTATCCGCATTGTATCCG
>monoID462
TATTATTTTTAAGATATTTAGATAAAATATTTACCATAAATTTCATACACATTTTAAAAAATTTAAATAATTATAATAAATTGTTATATTTATTCAATTCAAAATATAATAA
>monoID463
CACAGCAGCAGCAACAACAACCACCAGCATGGCCACGACAACAGGCACCACCAC
>monoID464
AAGCGTCAAACAAGCGTGTTTCTGCATCAGAAACGAAACTATTGAAGTTCCCAGCGCGAATTGCAAATGAAACGTTATCTATGCGATATCTCACGTGTTTTACGTTAAA
>monoID465
GCAATATTGAAATATGATATATCACATTATAATATTGCTGTGACATTGCA
>monoID466
CTCACGTGTTTTACGTTAAAAAGCGTCAAACAAGCGTGTTTCTGCATCAGAAACGAAACTATTGAAGTTCCCAGCGCGAATTGCAAATGAAACGTTATCTATGCGATAT
>monoID467
TTATTTCAAAGAGCAATATATATTTTTTATATTTAAAAGAATTTAAAGATTACGTTTATTATTTAAATAAATAAATTTAGGTTAATTAATTTTAAGATATTTATTTTAACAGTAAGATTCATCAA
>monoID468
AATATTTATTAAACATTTATTAAACGTTTATTTAATATTTATTTAACATTAATTAAATATTTAAAATAATATTTGTAAA
>monoID469
AGTAAGGAAGAAGGAAAAATGATTGAGTTTTGAATAGAAATAAAATTAAAAAGAGAAAAGAAATAAAGATATTAGAGAATGTGATGAAATTTAAAAGAATTGTATAAAAAAAA
>monoID470
AAGCGTGTTTCTGCATCAGAAACGAAACTATTGAAGTTCCCAGCGCGAATTGCAAATGAAACGTTATCTATGCGATATCTCACGTGTTTTACGTTAAAAAGCGTCAAAC
>monoID471
TTCTAATGGACGTCCATCTGACTTCCATGATGGAAATAAAATCCCATGGAGCTATGGAGGTTTCATGGAT
>monoID472
ATTTGAATTGCGCGCTGAAGAACGGCAATAGTTTCGTTTCTAATGCAGATCAACGCTTGTTCGACGCTTTTTAACGTAAAACACGTGAGATATTGCATAGATAACGTTTC
>monoID473
GCCGTCGCCGTCGCCGTCGCCGTCGCCGTCGTCGTCGTCGTTATCGCGCGTCATCGCCGTC
>monoID474
ATAATCAGATTATTTTCAATAATCATTCGCCAATAGTTATTTTATGGAATAATTATTGATTTC
>monoID475
TTATCTATGCGATATCTCACGTGTTTTACGTTAAAAAGCGTCAAACAAGCGTGGATCTGCATCAGAAACGAAACTATTGAAGTTTCCAGCGCGAATTGCAAATGAATCG
>monoID476
ATATTTAAAAAATGTTATTAAAATAATATATATAATTAAATAATTAATGATAAATAAATATTAAATAATATTAAATAA
>monoID477
ATAGGAGGAACAGAGAGAAAAAAGAAAGAAGAGGATGCAGGAGAGAGAGAGATGGGAAAAGAAATGACATAGTGGGAGA
>monoID478
CATAGTATTTCAATTCACGATAAAAAAATTTCTTATACAAAATTACTAACATCAATTATAAATCTATTAAAAGATTTTAACATTTCTATAATACTAAAAATTAAGAGAAAAAGCAAAATAAATTAAGTTT
>monoID479
GGACCCAATCGAAAGAGCTCGATTGTATCCTACGGGAAATAAAAAGAGTCGT
>monoID480
CGTGAAACATGACGTACATGAAACGTGAAACATGACGTACATGAAACATGACATACATGAAA
>monoID481
ATGTGATATATCACATTGCAATATTGCAGTAATATTGCAGCAATATTGCA
>monoID482
ATCCAGGAACGCCGCCCCATCCCGGACATCCGGGAACGCCGTCACATCCCGGACATCCGGGAACACCGTCACATCCCGGAC
>monoID483
AAAGAATTGCGGATTCAATCGAAAGAGAATTCGATTGTATCCTGCGGAAAGT
>monoID484
AGTTAAAATTTATTTATCTATAATATATTGAAATGTAAAATAATTATAATAATAATTATAATATTTTTAATACTATTTTCTATTTTCTAAAATATCATTTTAGTTAATAAAAAAT
>monoID485
CATTTAAAAAACATTTATTTTAATGTTTAAATAAATATTATTTTAATGTTTGAAAAACATTTATTTTAA
>monoID486
GAAAGAGCTCGATTGTATCCTGCGGGAAATAAAGAGAGTCGCGGACCCAATC
>monoID487
TAAACGTATTAAAGAAACATTTATTTAATTAGTATAAAATAATATTTAATATTATTTTTATACGTATTATAAACGTATATAAAATTCTGATATTTTATAATACCATTATTTAAAAGAATAACTTTTGCAAATCA
>monoID488
ATTTACAATAATATAAAATAAAATATAAATATACATATAAATATCACTATAACAATTTGATAATAATTTCATGAAAATTTTAAATAAAAATTTAATAATAATTACAAAGTA
>monoID489
ATTCTATAAATATTCATGAATATATTATTAAAAATATTCTATGAAT
>monoID490
GCGTGTTTCTGCATCAGAAACGAAACTATTGAAGTTTCCAGCGCGAATTGCAAATGAATCGTTATCTATGCGATATCTCACGTGTTTTACGTTAAAAAGCGTCAAACAA
>monoID491
GAATAAAAATAAAACGTTCTCTATGCGATATTTCACTCGTATTATGTTAAAAAGCATTGAACAAGCGTTGATCAGCAATAAAAACCAAAATATTGCGTTATTCAACGCGAATTTCAAATAAAACGTTCTCTATGCGATATCTCACGTGTATTATGTTAAAAAGCATTGAACAAGCGTTGATCAGCAGTAAAAACCAAAATATTGCGTTATATAACGC
>monoID492
ACGTTTTTTTTTCTTGTTTCTCACGTTTAGTTTAACGTTTTTCATGTTTAGTTTA
>monoID493
AGATCAAATTTTAAATAAATTTTATACTTATAATAAAAAAAAATATATATTCTTTTACTTAATAAATGACAGTATAAAAGAAGCAAATTATTAACTTAATATTCTTGATTAAAATATCAAATTAAAAATATTC
>monoID494
AATTTAAATAATTGTCACATAAATAAATAATAAACTATTTTAAAAAAATATTATTTTATTATATAAATATTTCATAAATTTTTATTATTACTTAACATA
>monoID495
ATAAATGTTATATATATTATATATATTATATTTAAGTAATTATACATTTTTACTAACTTTTACATATAAAATCCCAACAAAAATCATAATGTAATAATATATATACAACATTGTAACATTTTTTAAATTACTATTAA
>monoID496
GTTTTACGTTAAAAAGCGTCAAACAAGCGTGTTTCTGCATCAGAAACGAAACTATTGAAGTTCCCAGCGCGAATTGCAAATGAAACGTTATCTATGCGATATCTCACGT
>monoID497
AATAAAAAGAGTCGTGGACCCAATCGAAAGAGCTCGATTGTATCCTACGGGA
>monoID498
AAAATTGTTTTATTTAATAAAAAAATTAATATAAAATAAATATTAAATAAATATTAATAAATGTTAAATTAATGTTTT
>monoID499
TGTATCCTACGGGAAATAAAAAGAGTCGTGGACCCAATCGAAAGAGCTCGAT
>monoID500
TTCTTTTATGTAATGATTATTAATTCCATAATCAGATTATTTGCAATAATCATTCCCCAATAG
>monoID501
TATTCATATAATTAAATACATTATTCATTAATTTTAATTCTTAATAAATATGTACATTCTCAAGTAAATATTTATTTTTTTTAAGTTATTTATTATTTAATCTAAGAAAATATTTTTTGAAGTAAGATCTGATTTTCTAGAATTAAACGAA
>monoID502
TTTATGAATAAAATTTTATTTATCATTAAGATATAAGTTATTATTCTAATAAAAATTTATTCGTTTATTATGAATAAAATA
>monoID503
AACAAGCGTTGATCTGCATCAGAAACGAAACTATTGAAGTTCCCAGCGCGAATTGCAAATGAATCGTTATCTATGCGATATCTCACGTGTTTTACGTTAAAACGCGTCG
>monoID504
GCAATTCGCGCTGGGAACTTCAATAGTTTCGTTTCTGATGCAGATCAACGCTTGTTTGACGCGTTTTAACGTAAAACACGTGAGATATCGCATAGATAACGATTCATTT
>monoID505
TAATATTTCTGCAATATCATTGCAATATTGTAATATGATATATTATATTGCAATATTGCTGCAATGTCATAACAATATTATAATGCAGTATATTGCATTC
>monoID506
TTGTATCCTGCGGGAAATAAAAAGAGTCGCGGACCCAATCGAAAGAGCTCGA
>monoID507
GTGAATTTTTTTACAACTTGTTTTTTAAAAGGGGTTATTTTTTTAAACTTTACAGGTATCTTCCCAATGTTACCCAAAAGGTGTATGCAAAGTATTAAGAAATAATCCCACTTAAAAAAGATGTTATAAACAAATTAATTTTGAAGAGAGAGATTTCTCGTCTTCTTCTAA
>monoID508
ATATTACAATATTACTGCAATATCACTGCAATATTGTATTGTGATATACC
>monoID509
TTCTATTTTATATTATTTTATTCAAAAATCTTTACTTTCTTCAACACCTTCAATTACTTTATCCTTTCAATTTTATTTCCATTCTAAACTCCTTCGATCCTTCCTCCTTCCTTCC
>monoID510
TTGAAATATTACTTTAATATTCGGATAAACGTTATTGAAACGTTAAAAAAACATTAATGCAACATTG
>monoID511
ACGTGTTTTACGTTAAAAAGCGTCAAACAAGCGTGTTTCTGCATCAGAAACGAAACTATTGAAGTTCCCAGCGCGAATTGCAAATGAAACGTTATCTATGCGATATCTC
>monoID512
ATTATACAGTACTTGTAATTTTTCATTGAAATTTCATAAAATTGATTAATTTTAATAAAATGTCATTAATTTTTC
>monoID513
TTGTATCCTGCGGGAAATAAAGAGAGTCGCGGACCCAATCAAAAGAGCTCGA
>monoID514
AATTTTAATACAAAATTTATTTACAAATATAGTATAATTTCAATTTTATATTAAAATTTCATTTAATATTTATTGCAATTTTAATAAAATTTTAATTTTATATTAAATAATATCAAATTTTAATAAAACTTTATATATTTTTATTAA
>monoID515
AAGATATCCACTAGATATCCACGTGTTGTCCACATATCCATATCCACCGAATATCTACAG
>monoID516
TTCAAAATGATGAATAGCTCATTTCAAATTTTAATTCATTTAAATTCAAAAATAATATAATAGAGACATAAATACATCCAAA
>monoID517
TTACTTTCCGCAGGATACAATCGAACTCTCTTTCGATTGGGTCCGCAACTTTTCT
>monoID518
TAATTTAATATTTTATGTAAATTGTTGTTATTATACTGAGAAATTAATTATAAATCATTAAATTTAGTTTTAAAAATCATATTAATTTACTTAACATTGA
>monoID519
ACATATATTTAACATTTATTTAATATTTATTTAACATTAATTAAATATTTAAAATAATCATTTATTGAAAATATTAATTTA
>monoID520
TTCTTTTACTTCCCGCAGGATACAATCGAATTCTCTTTCGATTGAATCCGCAA
>monoID521
AAATGTATATTATATTTAATTATATGTACATATTTGTATAACTTTCTTTATCATTCTCTTCAATATTAGCAGATATTAAAAGTTTCATAAATAGCTTAAA
>monoID522
GAAGGTGTATGCAAAGTATTAAAAAATAATTCCACTTAGAAAAGATGTTATAAACAAATTAATTTTGAAGAGAGAAATTTCTTGTTTTCTTCTAAGTGAATTTTTTCACAACTTGTTTTTCAAGAGGGGTTATTTTTTTAAACTTTACAAGTATCTTCCCAATGTTACCCA
>monoID523
TAAAGAGAGTTGCGGATTCAATCGAAAGAACTCGATTGTATCCTGCGGAAAGTAAAGAGAGTTGCGGATTCAATCGAAAGAGCTCGATTGTATCCTGCGGAAAG
>monoID524
TCAACGCTTGTTTGACGCTTTTTAACGTAAAACACGTGAGATATCGCATAGATAACGATTCATTTGCAATTCGCGCTGGGAACTTCAATAGTTTTGTTTCTGATGCAGA
>monoID525
AATTTTTTATTAATTTTTTAATTAAATTTATAATTTTTTAATTTTTATTTAATTTTAATTAACTTAAT
>monoID526
AATTCTTTTACTTCCTGCAGGATACAATCGAACTCTCTTTCGATTGAATCCGC
>monoID527
ATATATATATATTTTATAAATATTCAATATATAAAATTTTATAATAATACTAAAATAATTATTATATATAAATTAATTTTCAAAAATTTATTTTATATGTAAGAAAAGTATATCTTATTTAAACAATATTT
>monoID528
ATTTTAACATAAAAATACAATTTAAATATTTATTTATTTTAATTCAATTACTTATAAATAATTTTACGAATTTTATTATATTTATTCATAAGTTAAAATTTAAAATTAACGTATTAACAT
>monoID529
TTGCAGACAGATGCAGACAGAAATCGTGACGGATACAATGCGGATAGAAACAGACAGAATTTCTGTACGTAA
>monoID530
GACGTACATGAAACGTGAAACATGACGTACATGAAACGTGAAACATGACGTACATGAAACGT
>monoID531
TACTTCCATCATGGAAGTCAGATGGACGTCCATTAGAAATCCATGAAACCTCCATAGCTCCATGGGATTT
>monoID532
GAAACTATTGAAATTCCCAGCGCGAATTGCAAATGAATCGTTATCTATGCGATATCTCACGTGTTTTACGTTAAAAAGCGTCAAACAAGCGTGGATCTGCATCAGAAAC
>monoID533
AATATCATAGCAATATTATAATGTGATATATCACATTCTAATATTGCTGC
>monoID534
AAGAGAATTCGATTGTATCCTGCAGGAAGTAAAAGAATTGCGGATTCAATCGA
>monoID535
ATTTATTAAATATTTATTTAACATTTATTTTATATTTAAAATAATAATTTTTTAAAATATTAATTTAACATTTATTCAAC
>monoID536
CGTTTCATTTGCAATTCGCGCTGGAAACTTCAATAGTTTCGTTTCTGATGCAGAAACACGCTTGTTTGACGCTTTTTAACGTAAAACACGTGAGATATCGCATAGATAA
>monoID537
TTGTATCCTACGGGAAATAAAAAGAGTCGCGGACCCAATCGAAAGAGCTCGA
>monoID538
TTCAACATTAATTTAATATTTATTTAATATTAATTTTTTATTTGAAAAAACATTATTTAAAAACATTTA
>monoID539
AGTATTTATTAAATTGTAATAAAAATAATTATAACATTAATATAGACAAATATTAAATAATTATTTTTAAAATTTAACACAATATATATATCAAAACTAATTTCAAATCATGAAATTTATAATAAATAGTGAATTCACAAAAATAA
>monoID540
AGCGTGTTTCTGCATCAGAAACGAAACTATTGAAGTTTCCAGCGCGAATTGCAAATGAAACGTTATCTATGCGATATCTCACGTGTTTTACGTTAAAAAGCGTCAAACA
>monoID541
TTAATGTATATAATATTTGTGATAAAATTATACATGTATTCAAAATAAAGAAAAAATTATTAGAATATAAGCAAATCTTATATTTATTGTAATTAAAAATAATAATTTTAAT
>monoID542
AGACATTTTGATTTAAATATTTCCGAATGTTTTATATAAAATAGTCTGGCGACATTCTATTTGAAATGTTTCAAAATGTTACAAATTAAATATTTTATAGACATTTTATTTAAATATTACATTAGCAATATTCTATTAATATTCTGG
>monoID543
TCGATTGGGTCCACGACTCTCTTTATTTCCCGCAGGATACAGTCGAGCTCTT
>monoID544
AAATAAATATATAAAAAAAGACTAAATAAAAGCAATATATTTTATTAAATATAATGAAATATATTATTATTAGTCTATTTCATATTT
>monoID545
TCTTTTCTAAGTGGAATTATTTTTTAAAACTTTGCATACACCTTCTGGGTAACATTGGAAAGATATTTGTAAAGTTTAAAAAAATAACCCCTTTTAAAAAAGAAGTTGTGAAAAAATTCACTTAGAAGAAAACGAGAAATTTCTCTCTTCAAAATTAATTTGTTTATAACA
>monoID546
CTCCGCGGCGTGTTGCTTTCGCTTTCAAGCGAAATTTTTCAAAGTGCTCCGCGGCGTGTTGCTTTCGCTTTAAAGCGAAATTTTTCAAAGTGCACCGCGGCGTGTTGCTTTCGCTTTTAAGCGAAATTTTTCAAAGTC
>monoID547
CGGCGCCGGCGGTGATGGCAACGCAAACGGAGGTTCCGCGGAAGAGGGTAACAG
>monoID548
GAAACACGCTTGTTTGACGCTTTTTAACGTAAAACACGTGAGATATCGCATAGATAACGTTTCATTTGCAATTCGCGCTGGGAACTTCAATAGTTTCGTTTCTGATGCA
>monoID549
AACGTGAAACGTGAAACATGACGTACATGAAACATGACGTACATGAAACATGACGTACATGA
>monoID550
AGAGTCAATCCGGAAGAATCTCTTTGTTACTAATTTTCCATTCTTCTTGGGATTTACTCACA
>monoID551
TCAATGCTTTTTAACATAATACAAGTGAAATATCGCATAGAGAACGTTTAATTTGAATTCGCGTTAAAAAACGCAATATTTTGGTTTTTACTGCAGATCAACGCTTGT
>monoID552
AATTAAAGAATAGTTGCAAATTCAATCGAAAGAGATCCTCGATCGAATCCAGCAGA
>monoID553
ATTTAATATTAATTAAATATTTAAAATAATCATTTTTAAAATATTTATTTAACATTTATTTAATATTTATTTAATGTTT
>monoID554
TGATATAACTCTTTCGTTTTTCACTTCAGCGATTCGATACATCATGATAAAAGTTAGAACTCTTCTCGGGGCTATCAGAACACAGAGATATTGGAGAAATTCGGAAAAAAAATTTTACTCAAAAATTTCGAAATTTGAC
>monoID555
AAAACATTTTTTAAAAACATTTATTTAACATTTATTTAATATTTATTTAATATTTATTTTACATTAATTTTTTATTTAAA
>monoID556
GCTTTTTAACGTAAAACACGTGAGATATCGCATAGATAACGATTCATTTGCAATTCGCGCTGGAAACTTGAAATGTTTCGTTTCTGATGCAGAAACACGCTTGTTTGAC
>monoID557
TATAACAAAAATATCTAAATTAAAATAGATTAAATTTATAATAAACTTAATAGAAAAAAATAATAATTATTAATTCAATTAATTTTGTCAAATATTATTTAAA
>monoID558
GTGATAATGACATTAAAATATTCTATTGATATCACAGAAATATCACAGAAATATTACTGTGATATTACATA
>monoID559
TTTATTTCCCGTAGGATACAATCGAGCTCTTTCGATTGGGTCCACGACTCTC
>monoID560
CGACGAGAATGCTCGTCGAGGATCTCGGACGTGATTGGTCGAGAATGCTCGGCCGATGAGAA
>monoID561
TCTTTCGATTGAATCCGCAACTCTCTTTACTTTCTGCAGGATACAATCGAGC
>monoID562
AAATTCTTTACAAATTAACATATCATGAATTTAAAAGAATTCTTTTTATTAAAATTTTTTTACTAGTACAAAAGAATTCATTTTTCTATATGATAAGAACATGAAATTAACGATAATCAAATAACTGTTTT
>monoID563
AAGAAGATCTGGAAGCCGATTTGGGTACCAATCAAGAAACCGGTGTGGAAGGAGATCCAGGTACCAGCTTGG
>monoID564
ACACTCCTTCGATACTTCCTCATTCCTTCCTTCCTTTTTATATTATTCTATTCAATAATCTTTAACTTCTCAAACACCTTCAATTACTTTCTCCTTTCAATTTTATTTCCATTTT
>monoID565
TTTAAAAATTTATTTATTAGTTGTAACATTATAATTAACAATTAAAATTTATTTATTAATTAGTTTACTTATAATTCATAATTAAAATTTAATTATTAATTGAAAATGTATAATTAAAAATTAGAAATTTATTTATTAATTATTAAACTTATAATTAACAATTAAAATTTATTTATTAATTTTTTACTTATAATTAACA
>monoID566
AAATTAAATACAATCATTATATATAATTATATATTAAAATACATATAATTATATATAATTATGCATTAAATCTTATATATAATTATATATACATGTATAAACATTTATAATGATTACATAATTAATATAATAATAACATA
>monoID567
ATGTTTTTAAAAAATGTTTATTTAAATGAAAAATTAATGTAAAATAAATATTAAATTAATGTTAAATAAATGTTAAATTA
>monoID568
ATAAAATTGAAAGGAAAAAGTAATTAAAGGTGTTGGAAAAAGTAAAGATTTTTCAATAAATAATAGAAAAAAAAGGAAGGAAAGAGAAGTATCAAAAGAATGTAGAATGGAA
>monoID569
TTTACACATTAAATATTTTTGAATTCAAATAAATTCAAATAAGAATATACAATGAGCTATTTAACATTTGAATTCGAATGTATTCATATTCA
>monoID570
ACCTCCATAGCTCCATGGGATTTTACTTCCATCATGGAAGTCAGATAGATCTCCATTAGACATCCATCCA
>monoID571
AATGTTTACTGAAATCATTTTATCAAATAAATAACTAATGAAAATAAATATTAAAAAAATATTAAATAAATATTATCTA
>monoID572
AGTGATTATTGATTTCATAATCAGATTATTTGCAATAATCATTTCCTAATAGTTTTTGAATT
>monoID573
TAAATTAACTTTTAATTGATCTAATTTAACTTAAGTTAATTTAATATTAATCATAATTCTTAATTGAATTAGTTATTTATTTATGCAACTTTTAACATAAA
>monoID574
AAATAATTAATGTAAAATAAATATTAAATAAATATTAAAAATATTTAATTGTTATTTTAAATCATTATTTC
>monoID575
AAATATGAATCACAGATATTGTCAGATATGAACATATATGTCAGATCTGGATTATTCTCGA
>monoID576
GCAGAATATTTTGTTACATTTCACTGCGTACAACGCAGAAAAGATTTTTTTAACAATTTACTGCGCATAGC
>monoID577
TGCAGAAATATTGCAATATGATATATTATATTACAATATTGTTATGACAT
>monoID578
TGATTAAAGCAATATTAAAAAATAATTTTTATAAATATTATAAAAATGTTTTATAAACATTTGAAGAAAACATTAATTAAAATTAAAAAAACTTTTTTAATAAAGAATAAA
>monoID579
GAAACGAAACTATTGAAGTTTCCAGCGCGAATTGCAAATGAAACGTTATCTATGCGATATCTCACGTGTTTTACGTTAAAAAGCGTCAAACAAGCGTGTTTCTGCATCA
>monoID580
GCAGGACTCGCTGGTGCAGGACTCGCTGGCGAGGCATTTGCTGGACAAGCTGCCGCTGGACAAGCTGCCGCTGGACAAGCTGCCGCTGGACAAGCTGCCACAGGACAAGCTGGCGCAAGACTTGCTGGT
>monoID581
AAACATGACGTACATGAAACGTGAAACATGACGTACATGAAACGTGACGTACATGAAACATG
>monoID582
ATATTATAATGTGATATATCACAATGCAATATTGCAGTAATATTGCAGCA
>monoID583
ACACGCCGCGGGGGACTTCGAAAAATGACGCTTAAACGCGAAAGCAACACGCCGCGGAGCACTTTGAAAAATTTCGCTTGAAAGCGAAAGCA
>monoID584
TTTTAAACGTATATTAATATACGTTATAAGATTTGGTTATTATTATACTTATACCAATAAAAAACGTTAAAACAACGTAAATTTATTACAAT
>monoID585
AAAACACGTGAGATATCGCATAGATAACGTTTCATTTGCAATTCGCGCTGGGAACTTCAATAGTTTCGTTTCTGATGCAGAAACACGCTTGTTTGACGCTTTTTAACGT
>monoID586
TAATAAATACATAATTTAAATATCATTAAGTAAAAAATAAGTATATCAATATTTATAAATACAAATTTTTATATAATCTAATTTTATTGACATATTACATTTATAAAATTTTAATTTTTTATG
>monoID587
TCACATTACAATATTGCAGCAATATTACTGCAATATTGCATTGTAATATA
>monoID588
GATAACGTTTCATTTGCAATTCGCGCTGGGAACTTCAATAGTTTCGTTTCTGATGCAGAAACACGCTTGTTTGACGCTTTTTAACGTAAAACACGTGAGATATCGCATA
>monoID589
AATTAAATGATTAAATTACAATAAATATTAAATTAATGAAAAATTAATGTCAATTATAGTAAATTTTTTAAAGTATTATTCAA
>monoID590
AAAATTGAAATGAAAGAGGAAGGATCGAAGGATTATAAAATGTAATAAAATTGAAAGAAGAAAGGAATTGAAGATATTCAGGGAAAATAAAGATTTTTAAATAGAGTTATATAAATAGAATTATATAAAAAGGAAGGATTGAAGAAGGAAGAATTAATTTAGTATTGAATAAAAAT
>monoID591
ATGATATATCACAATACAATATTGCAGTGATATTGCAGTAATATTGTAAT
>monoID592
TCCTTTTTATATTATTCTATTAAAAAATCTTTATCTTCTTTTAACACCTTTCTTCTTTCAATTTTATTTCTATTCTAAACTTCTTTGATTCTTCCTTCTATCTTCAT
>monoID593
TGACATTGCAGCAATATTGCAATACGATATATCATATTACAATATTGCAA
>monoID594
TCTGCATCAGAAACGAAACTATTGAAGTTTCCAGCGCGAATTGCAAATGAATCGTTATCTATGCGATATCTCACGTGTTTTACGTTAAAAAGCGTCAAACAAGCGTGTT
>monoID595
ATTAAATTAAAATCATTATTTATAATAATTAGACGAATTAAAATTACGGAATTATTATTAGTCAATGAATTTATAAATTAAAATTAGTATATATATAATATAATTTGTTGAATTAAAATTATGTCGAGGTATAATAATAATTTGTTGAATTAAAATTTATATTATTATTGTAATAAATTCCATAAATTAAAATTATTCACAGTATAATAATTCGTTGA
>monoID596
TCTCTTTATTTTAAATTCTTCTCTTTCTTGGGATTAACTCGTAAGAGTTAATCCGAAAGAA
>monoID597
GTTCTCTATGCGATATCTCACGTGTATTACGTTAATAAGCATTGAACAAGCGTTGATCAGCAGTAAAAACCAAAATATTGCGTTATTTAACGCGAAATACAAATAAAAC
>monoID598
AAATTGGAGAGGAGAAAAGAGAACCTAGAAAGGAAAAAAGAAGGAAAGAAAAAAGAAGAATAGAAGAAAGAGAAGAAG
>monoID599
AGATATCGCATAGATAACGTTTCATTTGCAATTCGCGCTGGGAACTTCAATAGTTTCGTTTCTGATGCAGAAACACGCTTGTTTGACGCTTTTTAACGTAAAACACGTG
>monoID600
ACGTGTTTTACGTTAAAAAGCGTCAAACAAGCGTGTTTCTGCATCAGAAACGAAACTATTGAAGTTCCCAGCGCGAATTGCAAATGAATCGTTATCTATGCGATATCTC
>monoID601
AGTAATGTAAAAATGTAATTAAAAATAATAATTAATTAAATAATTAAAAAACTATTAAATATGTATTAATTAAAAATTGCATGTATATAGACGAAAGAGATAACATCTCATGCTT
>monoID602
TATCTATATTGTATAACATTACAATTATTATATAATTTTAATTATTTTATAATAAAATATATAATTTGGTTAAATTTTAATAAAATAAATCAAATTATTTTA
>monoID603
CGCGAATTGCAAATGAATCGTTATCTATGCGATATCTCACGTGTTTTACGTTAAAAAGCGTCAAACAAGCGTGGTTCTGCATCAGAAACGAAACTATTGAAGTTTCCAG
>monoID604
GAAATCTTCTGGGGGCTATCAGAACACAGAAATATTGGTAAAATTGGCAAAAAAATTTTACTCAAAAATTTCGAACTTTGACTGATATAAGTCTTTCGTTTTTCACTTTAGCGATTCGATCAATCGTGATAAAAGTTA
>monoID605
TCTACCCTCTTATTCCCCTCTTTCTTATTCTCTCTCTTTCCTTCTTTTATCCCTTCTTCCTCTCTCTCCATCCACGACCCTACTTTTAATCCTCTTTCTCTTTTTCCACCCC
>monoID606
CAAAAATTTCGAACTTTGACTGATATAACTCTTTCGTTTTTCACTTTAGCGATTCGATACATTATGATAAAAGTTAGAACTCTTCTGGGGGCTATCAGAACACAGAAATATTGGAGAAATTGGCAAAAAAAATTTTACT
>monoID607
TTTTAACGTAAAACACGTGAGATATCGCATAGATAACGTTTCATTTGCAATTCGCGCTGGGAACTTCAATAGTTTCGTTTCTGATGCAGAAACACGCTTGTTTGACGCT
>monoID608
GAAACTATTGAAGTTTCCAGCGCGAATTGCAAATGAAACGTTATCTATGCGATATCTCACGTGTTTTACGTTAAAAAGCGTCAAACAAGCGTGTTTCTGCATCAGAAAC
>monoID609
GCAATATTGCTGCAATATCATTGCAATATTATAATATGTCATATCATATTGCAATATTGATATAATATCGTAACAATATTATAATGTAATATATCAAATTGCAATATTTCTGCAATATCACTACAATATTGTAATATGATATATTATATT
>monoID610
ATTCAATCGAAAGAGAATTCGATTGTATCCTGCAGGAAGTAAAAGAATTGCGGATTCAATCGAAAGAGAATTCGATTGTATCCTGCGGAAAGTAAAGAGAATTGCGG
>monoID611
AGTAATTGTTATAAATTGAATAATTAATTAAAATTTAAATCTGTTAAAAATATTAAATTAATTAAAAATAATTAGAAATAATTAGAGACAAAGCCGCTTAAATAAGAAATAAAAATAACAAATTTTAATTTTG
>monoID612
AAGAAAGTTGCAAATTCAATCAAAAGAGAGCTCGATTGTATCCAGCAGAAATTA
>monoID613
CCAAGTTACGAAAATATAAATTAAGTCACAAAATCTAATAGTTCTCGAAGATTTCTAAAATACTTGATAAATTTTAAAAATAGTTCTGAATATTTAATATTTTTAACAATTTTTTAAAATAATGCTAGCAGC
>monoID614
AAATATTTATAAATTAATATGATAAATAAACGTATATGTAAACATAAAGTTTCCGTAATATAATTACCATATTTTTTTTATAAAAATTTTTTAAATAATAATTAAATTTACTTATTTGATTAATAATTATATAAA
>monoID615
TATATTCTTTTTATAATTAAAGCAATTTAAAGAATTTATACATTTTTTTAGAAAAAATACATTTATATTGAATTAAATTTAAATTATTTCAAAGTAAATACAGCAGTTATTTCAAACAGCAA
>monoID616
AATGTTTTTGAAATTATTGTTTTAAATAAAAAATTAATGTAAAATAAATATTAAATTAATGTTAAATAAATATTAAATT
>monoID617
GGATAGGATTGTTGTACGTAATCGCGGACAGATGCAGATAGAAATCGCGACGGATACAATGCGGATAGAAAC
>monoID618
TCAATTGTTACTTATATAATTAACAATTAAAAATTTAATTCTTAATTGTAGAAGATGTATAATTAACAATTAAAAATTTATTTA
>monoID619
CATGTTTCATGTACGTCACGTTTCATGTACGTCATGTTTCATGTACGTCATGTTT
>monoID620
GCAGAAAGTAAAAGATAGTTGCGAATTCAATCGAAAGAGAGCTCGATTGTATCCA
>monoID621
AACGTTAAACTAAACATGAAAAACGTTAAACTAAATAGAAAAACGTTAAACTAAAACATGAAA
>monoID622
AACTCTTACGAGTTAATCCCAAGAAAGAGAAGAATTAAAAATAAAGAGATTCTTTCGGATT
>monoID623
CAAATGAAACGTTATCTATGCGATATCTCACGTGTTTTACGTTAAAAAGCGTCAAACAAGCGTGTTTCTGCATCAGAAACAAAACTATTGAAGTTCCCAGCGCGAATTG
>monoID624
ACTTCTGTACGTAATTGCGGACAGATACAGATAGAAATCGCGACGGATACAATGCGGATAGAAACGGACAGA
>monoID625
AAATGTTATCTAATTATTAAATAATATTATAACAATTATAGGGATATAATATTAATATAATATTATCAGAAGTGTACATTAATCTATTAATATTAAATAATATTTCAG
>monoID626
AAGAATTAAAATTATGTACATAATATAAATTCACGAATTAAAATTATGTACATAATAGAAATTC
>monoID627
TATTCATTTTAAATTCTTTATTTTCTCTTATTAAAATTTTTATATATAAAATTTTAATTATTCGGTCTTATTCAAAAATTTTATAATTTACATCATTAATATAATTTTATTTCATATCTTTTTTAAAAATCTTT
>monoID628
CAATTCGCGCTGGAAACTTCAATAGTTTCGTTTCTGATGCAGATCAACGCTTGTTTGACGCTTTTTAACGTAAAACACGTGAGATATCGCATAGATAACGTTTCATTTG
>monoID629
TCATGTTTCATGTACGTCATGTTTCACGTTTCATGTACGTCACGTTTCATGTACG
>monoID630
AATGTTTAATAAACATTTTAAAATACTATTCTTAATGTTTGATCAACGTTCTTATATAATATTATATAAATGTTTTTAAAACATTATCTAATAATGTGATATTTTCA
>monoID631
CATATTAATATTTAATAAAAAAATTAAATGTATTGTTTAATAAAAATATTATTGT
>monoID632
AATTATTTATGAATTAATCAGTTAAAAATAGTATAATAAATAATAATTAAAAGTTGTAATTTTGATAAATTGAAATTATTA
>monoID633
CTATTTAAATAAACGTTTCTTAAATACCTTTATGATTTGTAAAAGTTATACGTTTAAATAACGTATCATAAAATTCCAGAATATAATATACGTTTATAACACGTATAAAAATACTATCAATTAAATCATATA
>monoID634
AATGTCATAGCAATATTGTAATATGATATATCATATTGCAATATTGCTGC
>monoID635
GTTCAAAGTATATTCGTGTACACCGTTAATAATATTATGAAACTCAATGTACTTTTAAGTTGCACAAGTATATTAAATTTAATGTATATATAAA
>monoID636
AACTCTTACGAGTAAATCCCAAGAAAGAAAAGAATTAAAAATAAAGAGATTCTTTCGGATT
>monoID637
ATTATTTTAAATATTTAATTAATGTTAAATAAATGTTTCATAAATAATAAATAAATATTTTATTTAAAT
>monoID638
AATTTAATTATATTTTATTTATAATTTTTTTAAAAATTTTAATAAAATTTTAAAATATTTTAAATAATAAAAT
>monoID639
TTATATAATACAAATTTATAATATAATTTCGTAATAAAAACTATTAATAATAAAATATTAAATTTAAATATATACTTATTTTTGTTAAAAACGCCAATATTTAAAGGCAATGAAATATTTTAGTTTACTTAAGAATTAAAAAAA
>monoID640
AATTGATTCAAATATTATTTTAATTAATGAAAATATAATTTATAAATGAATCAAATATATTTTAAAAATGTATTAAAAATATAATTGATAAATACT
>monoID641
TATTTAAATTACAAAAGTACAATAATCCATTTTTCATAACTATAAATCTAATTTTATTTAAATTAAACGATAAAGCAATTTATTAATGATTTATTTTCACTGAAAAAAATCTATTGATAAAATTCGTATCATCATGTCACAATTGAG
>monoID642
TTGCAATTCGCGCTGGGAACTTCAATAGTTTCGTTTCTGATGCAGAAACACGCTTGTTTGACGCTTTTTAACGTAAAACACGTGAGATATCGCATAGATAACGTTTCAT
>monoID643
ATCGCATAGATAACGATTCACTTGCAATTCGCGCTGGGAACTTCAATACATTCGTTTCTGATGCAGATCAACGCTTGTTCGACGCGTTTTAACGTAAAACACGTGAGAT
>monoID644
TTTGTAGTTGTTTGTAGTATCATAATTTTTGTTTATAGTTAGAAAATATAATTATAATTAACTTTTAAATAACAAATAAATATTAAATTACAATAAAAAAAAAAAATTACATCATATCTTCATTAAAAATCG
>monoID645
AACGTTTCATTTGCAATTCGCGCTGGGAACTTCAATAGTTTCGTTTCTGATGCAGAAACACGCTTGTTTGACGCTTTTTAACGTAAAACACGTGAGATATCGCATAGAT
>monoID646
ACTGCAATATTGCAATGTGATATATCACATTACAATATTGCTGCAATATT
>monoID647
TTGCAAAATGTTTAAAATATATTTTTATTTTATAACATATTATTATTTATTTATTTATTTGTTAATGAGATCTCAGAACACATTGCCAATTAACATT
>monoID648
CAATGACAACAATGACAACAATGACAACAATGACAACAATGATAACAATGACAA
>monoID649
CGTTCTTTAACGCGCATTTCAATTTAAACGTTCTCTATGCGATATTTCACTTGTATTACGTTAAAAAGCATTGAACAAGCGTTAATCAGCAGTAAAAACCAAAATATTG
>monoID650
AAAAAAAATTTTACTCAAAAATTTCGAAATTTGACTGATATAACTCTTTCGTTTTTCACTTTAGCGATTCGATCCATCATGATAAAAGTTAGAACTCTTCGCGGGGCTATCAGAACACAGAGATATTGGAAAAATTC
>monoID651
CGAATTTGAATAGTTCGAGTTTGAAAAATTCGAATTTGAATAGTTCGAGTTTGAAAAATT
>monoID652
AATATAAATATTAAATAAATGTTAAATAAATATTAAATTAATATTTTTTAAATCATTATTTTAAATAAATAATTAATGT
>monoID653
AAACGTTATCTATGCGATATCTCACGTGTTTTACGTTAAAAAGCGTCAAACAAGCGTGTTTCTGCATCAGAAACGAAACTATTGAAGTTCCCAGCGCGAATTGCAAATG
>monoID654
TCCTAATTCATTCCAACCTTTCCTCTTCCTTCCCCTTCCTCTCTCTCTTCAACTCCTCCTGCACTCCCTTACCTTTCTCCTCTTATACCATCTCTTCAACCTCCAC
>monoID655
TCTACACGATCTGGCCGCTAATTGTTAATAATAATTTTTTAATAAACAATAAATGCACAACACTAAAAAATTCAAATTCTTTCGGTTTTCTCATGTCCCACCCTACATTTTAAAATTTTTTCAGAATCTCTACCACCACGCGTATGACT
>monoID656
TAAAACACGTGAGATATCGCATAGATAACGTTTCATTTGCAATTCGCGCTGGAAACTTCAATAGTTTCGTTTCTGATGCAGAAACACGCTTGTTTGACGCTTTTTAACG
>monoID657
AAAATTGAATGGAGAAAGGAATTGAAGATATTAGAAAAGTAAAAATTTTAAAATAAAGAATGATTAAGTAAGAATGAAAGAAAATTAGAATAGAGAT
>monoID658
CCATTCTTCTTGGGATTTACTCACAAGAGTCAATCCGGAAGAATCTCTTTGTTACTAATTTT
>monoID659
CCATGATGGAAGTAAAATCCCATGGAGCTATGGAGGTTTGATGGACTTCTAATGGAGGTCCATCTGACTT
>monoID660
AATGAAACGTTATCTATGCGATATCTCACGTGTTTTACGTTAAAAAGCGTCAAACAAGCGTGTTTCTGCATCAGAAACGAAACTATTGAAGTTCCCAGCGCGAATTGCA
>monoID661
AAATTAAAATATAATAATATTTTCAATCTAAAAAAACAAATATTTAATAAAGTTTAATAACTTTTTATCTGCAGTCACGTGAAAAATTTTT
>monoID662
TTTCATGTTTCATGTACGTCATGTTTCATGTACGTCATGTTTCACGTTTCATGTCTTCACG
>monoID663
TAAATATTACATAAACATTAAATTAATATTAAATTAAAATAAATGTTTTAAAAAATGTTTTTTTAAATGAAAAATAAAA
>monoID664
ATAATAAGAAATTATTTATAATAAATAATAAATAACTATTTAATTTTTAAATATTTATATATTATATAAAATTAGAAATAG
>monoID665
ATCAGAAACGAAACTATTGAAGTTCCCAGCGCGAATTGCAAATGAAACGTTATCTATGCGATATCTCACGTGTTTTACGTTAAAAAGCGTCAAACAAGCGTGTTTCTGC
>monoID666
ACTCTTGTGAGTAAATCCCAAGAAGAATGGAAAATTAGTAACAAAGAGATTCTTCCGGATTG
>monoID667
AACGTTAATTAAACATGAAAAACGTTAAACTAAACGTGAAAAAACATGAAAA
>monoID668
TCAATGCGATATCTCACGTGTTTTACGTTAAAAAGCGTCAAACAAGCGTTGATCTGCATCAGAAACGAAACTATTGAATTTCCAGCGCGAATTGCAAATGAAACGTTA
>monoID669
CGCTTTTTAACGTAAAACACGTGAGATATCGCATAGATAACGATTCATTTGCAATTCGCGCTGGAAACTTCAATAGTTCCGTTTCTGATGCAGAAACACGCTTGTTTGA
>monoID670
TGATAATTGGTGCAATTTAAACATTTCACACTTTTTGAAAAAAATACATATACGTTGGATTAAATTTAAATATTTTTAAGTAAATACAGCAGTTATTTCAAAAAGCAAGATATTTTCTT
>monoID671
AATCGAGCTCTTTCGATTGGGTCCACGACTCTCTTTATTTCCCGTAGGATAC
>monoID672
AATTCATGAATAAAAATTATGTCAAAACATAATAATAATTCGATGAATTAAAATTATGTCACAACATAATAAT
>monoID673
AAATAATATACATTTTTATTCGTAAACATTTAGTATGAAACAATTTAATACAGTAATAATAATAATTACATAATGAATATTTTTTTGTTGTTTGTAAACTATATTTCTTGTTTATAAACTAT
>monoID674
ATAACTTTAGAAAACATTTTTTAACGTTTATTTAATATTTTGTAAATATTTATTTGTTATGAATTATTCATTTCAAAAA
>monoID675
TTATAATATTATATAATATTAAATAATATTACTTTTAATTTTAAGAATATCA
>monoID676
AAAAAACATTTTCTAAAAACATTAATATAACGTTTATTAAACATTAATTTAATATTTATTTAACATTAATTTTTTATTTA
>monoID677
TTGCATTATTCTTTATTCATATTACTTCTATTATTCATTATTTGCATTATTCGTTATTTGCATTATTATTAT
>monoID678
ACGTCATGTTTCACGTAAGTCATGTTTCACGTTTCATGTACGTCATGTTTCACGTTTCATGT
>monoID679
ATTTATTATATATGAATATAGTAATGATAGTTTAATTTTAGTTACTGATAATCATTAATAATTACTGCACAAAATTGTTTTAAATGCTTGTAAAAAATAAGTGTACCTAATATATAATTTCTAATGTAAATAATTCCAGCTCT
>monoID680
CATCGGATTTCATCGGATTTCACAGACTTCATGGACTACACGGACTATCATGAACTT
>monoID681
TAACGAATAAATTTTTATTCATTATTTACAAAAAGCTGAATAACGAATAAATTTTTATTCATTATTTAAAAATGACTAAA
>monoID682
GGAAACTTCAATAGTTTCGTTTCTGATGCAGAAACACGCTTGTTTGACGCTTTTTAACGTAAAACACGTGAGATATCGCATAGATAACGATTCATTTGCAATTCGCGCT
>monoID683
AATCCGCAATTCTTTACTTTCCGCAGGATACAATCGAATTCTCTTTCGATTG
>monoID684
TATTATTCTATTAAAAAATCTTTACTTTCTCAAACACCTTTAATTACTTTCTCATTTCAATTTTATTTCCATTCTACACTCCTTCGATACTTCCTCCATCCTTCCATCCTTTTTC
>monoID685
TATTTTAATAAATTATTTTTTATCATAAATTAAACAATTATTTAATATCAACCTTTTTTATTTATATTTGTTTGTTTGTTTTAAGGAAAAAGTTTCTTT
>monoID686
TAAAAAGCGTCAAACAAGCGTGTTTCTGCATCAGAAACGAAACTATTGAAGTTCCCAGCGCGAATTGCAAATGAAACGTTATCTATGCGATATCTCACGTGTTTTACGT
>monoID687
TTCTCATAAACACGGTGTCTTTTGTAGACATAGTGTTTTCAGTATACATAT
>monoID688
TTTTAAATATAATAATTACAAAGTTTATGGATATTATACAAATATTAAATGAACATTATGTACATAAGGAATAATATTACTTCAACATTTTAAATTATTAGTAATATTATAAC
>monoID689
AAACAAGCGTGTTTCTGCATCAGAAACGAAACTATTGAAGTTCCCAGCGCGAATTGCAAATGAAACGTTATCTATGCGATATCTCACGTGTTTTACGTTAAAAAGCGTC
>monoID690
AATTCGATTGTATCCTGCAGGAAGTAAAAGAATTGCGGATTCAATCGAAAGAG
>monoID691
GATATCGCATAGAAACGAATCATTTGAAATTCGCGCGCGAATTTCAAATGTATCGTTTCTGATGCAGAATCACGCTTGTTTGACGTTAAAAAGCGTCAAACACGTGAGATATCGCATAGATAACGATACATTTGAAATTCCCGCTGGAATCTTCAAATGAATCGTTATCTGATGCAGATCAACGCTTGTTTGACGCTTTAAAACGTAAAACACGTGT
>monoID692
AAAAAATGTTTATTAAAATAATTTTTTAATTATATAATTAATAAAAAATAAATATTTAACAATATTAAATAAATATTT
>monoID693
AAAATCTTTATTTAAAATGTTATTAAAATATAGATACATATTTTATAAATATTTTTATGTAATATTTACTATAAATCTTTATAAGTTGTTCAATATAAAATCACAGAAATGTTTAT
>monoID694
CTAATAAAATATAAATCAATTATAAATCATTGTTTTAAACGATGAAAAAATTATCAATAATTGTTCATCAATGATTAAAAATTATTAAACTAGTTCGAATTCAAATTTCAGATGTAAATTTAAATTATTTGCAAACTTCTAATAAAAAGCTATAAAAATTACGAATTTAACAATCTTAAACACATATTAGAAAACGAAGTTGATACTTG
>monoID695
TTATTCCTAAATGTTTCTTAAAAATATAAATTATTTTAAATAATTTAATAAAATAATAAATATTAATGTTTAGATTTGAATTGTATATAAAAATCATAGTTAAAGAATAGAAAGAATATTTAATGAAATTACACAATATATTCATATTT
>monoID696
TAAATCCCAAGAAGAATGGAAAATTAATAATAAAGAGATTCTTCCGGATTGACTCTTGTGAG
>monoID697
AAGAGAGAAGGAGAGGTATGAAAGAAGAAATTGAAAGAGATGAGGAAGAGAAAAGTGGGATGGGAATGAATGAGAGTATGGATGGAAGGAAGGGAAGG
>monoID698
CTTAAATTTATTAAATATATAATATATTATATTAATAAATTATAAATTATAAAAATAATTGTATTATAATATATAATTTATTAGAATATAAATATTAATTTTTTACGAATAAAAAGATG
>monoID699
TAAATATTAAATTAATGTTTTTAAAATGTTGTTTTAAATGAAAAATTAATGTTAAATAAATATTAAATAAACATTAAA
>monoID700
ACGCTTGTTTGACGCTTTTTAACGTAAAACACGTGAGATATCGCATAGATAACGATTCATTTGCAATTCGCGCTGGAAACTTCAATAGTTTCGTTTCTGATGCAGATCA
>monoID701
ATATCTCACGTGTTTTACGTTAAAAAGCGTCAAACAAGCGTGTTTCTGCATCAGAAACGAAACTATTGAAGTTCCCAGCGCGAATTGCAAATGAAACGTTATCTATGCG
>monoID702
CAACGCCGACGACGGCAGTGGATCCAACGGCAACGACGACGCCGTCGACGGGAAATC
>monoID703
GAATCCGCAATTCTTTACTTTCCGCAGGATACAATCGAATTCTCTTTCGATT
>monoID704
CGATGCTTGATAATTTGTACTACCAAAATGTGCAATTTAGGAATTTGTACCCTTGCCATTTTTCTCAAAACCACCCCTGAATCTTGATGACCTCTAGAGTAAAGTACTCTTTTCTCTTAGCAGAATCGAACGACACTATTTTTTCT
>monoID705
TTCCTACACTTCCCCTTTCTCTTTCCCTCTCATCTCATACCATCTACCACCTTGCCAACTCCTAACCTTTTCCTTCACCAGTTCCTTTTCCTCTCTCCATCCCCTCA
>monoID706
AAGTGTAACAAAATGTTAATATCAAATATTGATCAAACGATTCTGCAAACTTAATTAATTATTTAATATTAATTATTAATAATTAAACTAATTGAAAAATAAAATTTTAATTGTTAATTAT
>monoID707
GTTTTATATTATAAGATTAATATTTAACTTAAACACAAATTAACTTCAATTTCTATTAAAAAATTATTAATTTTAAGTCTTAAAAGCTTTTTATTAAAAATATAATTCTCAAAATAA
>monoID708
TTTTTATTCATTATTTTTAAGAAGCTAATAATGAATAAATTTTTATTCATTATTTACAAATGACTAAATAACGAATAAA
>monoID709
AAATAATGTATAACAATTAATAATTATCTGACAAAATTTTAAAAATATCTTTATATCTTTCAATACCTATAAGTATCTTATATGAAATTTTAAAAATTTACTAGTTACTGTTGTGAAAAAATCAAGAATAAATTAAGATTAAAA
>monoID710
TCTTTCGATTGAATCCGCAATTCTTTTACTTCTTGCAGGATACAATCGAATTC
>monoID711
CGGATAAGAGGAGAAATAGAAAAAGAAACTCTTAAGAATCGAACTGAAATAAATTCAATTCAATC
>monoID712
CCCAGAAGATTTCTAACTTTTATCACGATTGATCGAATCGCTAAAGTGAAAAACGAAAGACTTATATCAGTCAAAGTTCGAAATTTTTGAGCAAAATTTTTTTGCCATATTCTACAATATTTCCGTGTTCTGATAGCC
>monoID713
ACGCTTTTTAACGTAAAACACGTGAGATATCGCATAGATAACGTTTCATTTGCAATTCGCGCTGGGAACTTCAATAGTTTCGTTTCTGATGCAGAAACACGCTTGTTTG
>monoID714
CAATAGTTGTTGTTGCTGTGTCAGTTGATGCTGTTGAATTGTAATTGTTGTTGCTGATAATTTGATGTTGATATAATTGTTGTTGTTGCGATGT
>monoID715
GAAACTATTGAAGTTCCCAGCGCGAATTGCAAATGAATCGTTATCTATGCGATATCTCACGTGTTTTACGTTAAAAAGCGTCAAACAAGCGTTGATCTGCATCAGAAAC
>monoID716
CGGAAAGTAAAGAGAGTTGCGGACCCAATCGAAAGAGAGTTCGATTGTATCCTG
>monoID717
GTACATGAAACGTGAAACATGACGTACATGAAACATGACGAACATGAAACATGAC
>monoID718
TAATTGTTTTATGTATATAAATATATTTATTAATAAATATATTGTATATTTAATAGCATAATATGTTAAGTAGTATAATAACATATACAGATCTTTATAGAACAGATATTTAATTTA
>monoID719
AATATTGCAGTAATATTGTAGAAATATTAAAAAGCAATATATCACATTATAATATTGCTATAATATTGCAGCAATATTGCAATATAATATTTCACATTAC
>monoID720
ACTCTCTTTACTTTCTGCAGGATACAATCGAATCTCTTTCGATTGAATCCGCA
>monoID721
AAGGAAAAGAAATAAATGAAAGATTCTTTCGGATTAACTCGAATGGAGTTCGAGTGAATCCAGAGA
>monoID722
CTATCCACCTCCACCTACCCGTGTTCCTGCCTCCGAGTTTTAGACTAGGGGAAGGCAGACCCCTGCTAGCCGGTGTGTGACAAATGACTCCCTTACGTGGGAGACTCTGT
>monoID723
TAAAAAGCGTCAAACAAGCGTGTTTCTGCATCAGAAACGAAACTATTGAAGTTCCCAGCGCGAATTGCAAATGAAACGTTATCTATGCGATATCTCACGTGTTTTACCT
>monoID724
TTCATTTGCAATTCGCGCTGGGAACTTCAATAGTTTCGTTTCTGATGCAGAAACACGCTTGTTTGACGCTTTTTAACGTAAAACACGTGAGATATCGCATAGATAACGT
>monoID725
TATTAAATTAATATTAAATAAATGTTAAATTAATGTTTTTTTAAAATCATTATTTTAAATAAAAAATTAATGTTAAATAAA
>monoID726
AGCGCGAATTGCAAATGAAACGTTATCTATGCGATATCTCACGTGTTTTACGTTAAAAAGCGTCAAACAAGCGTGTTTCTGCATCAGAAACGAAACTATTGAAGTTCCC
>monoID727
CATAGATAACGATTCATTTGCAATTCGCGCTGGGAACTTCAATAGTTTCGTTTCTGATGCAGATCAACGCTTGTTTGACGCTTTTTAACGTAAAACACGTGAGATATCG
>monoID728
ATATGAAATGAAAGGAAGAAGTGAGGAAAGATTAAAGGAGTGTAGAATGAAAATAAAATTGAAAGAAAAAAGGAATTGAAGATTTTGAAGAAAGTAAAGATTTCTTATTAGAATA
>monoID729
TCTACTCTTTTTCTTCTCCTTTCTTCTAATTCCTTATCTCTTCTTTTCTCCTTCTTTCTATCTCCTTTATCTTTTTCCTCCTTCCCCCC
>monoID730
TTATTGTATAATATTTTAACTAAATAAATGTTTAATATAATTATTATTATTATAAAATGTAGTTAACATCAATACATTATTAATTATTATTTAATACGCTTAAACTGAAATAAAT
>monoID731
CTCCATTAGAAGTCCATCAAACCTCCATAGCTCCATGGGATTTTACTTCCATCATGGAAGTCAGATAGAC
>monoID732
TTATTAATTAAAATAAAAAATTAATGTAAAATAAATATTAAATAAATGTTTTATAAAAATTTTTTAAAA
>monoID733
TTTCTGATGCAGAAACACGCTTGTTTGACGCTTTTTAACGTAAAACACGTGAGATATCGCATAGATAACGTTTCATTTGCAATTCGCGCTGGGAACTTCAATAGTTTCG
>monoID734
CGATATCTCACGTGTTTTACGTTAAAAAGCGTCAAACAAGCGTTGATCTGCATCAGAAACGAAACTATTGAAGTTTCCAGCGCGAATTGCAAATGAATCGTTATCTATG
>monoID735
TATGATTATATCTGGTTTATCAGATCTGGCCAGATATAATCAGATATGACTAGATATAATTATATTGTTGAATTCAGATCTGTTGAGA
>monoID736
AGATATCGCATAAATAACAATTCATTTAAAATGCGCGCTGAAGAACAGCAAAAGTTTTGTTTCTAATGCAGATCAACGCTTGTTCGACGCTTTTTAACGTAAAACACGTG
>monoID737
ATTGTACGCCTGGGTCGGCGGCGGCGGGTTGTACGCCTGAGTCGGCGGCGGCGG
>monoID738
TCTTCAAAATTAATTTGTTTGTAACTATTTTTCTAAGAGAAGTCATTTCTTAAAACCTGGTACGCACCTTCTGGGTAACATTAGGAAAATGCCTGTAAAGTTTAAAAAAATAACCCCTCTTAGAAAAAAAGTTAAGAAAAAATTCACTTCAAAGATTGTCGAAAAA
>monoID739
AATATTAAATTAATGTTTTTAAATTATTGTATTAAATAAAATAATTAATGTTAAATATAATAAAATTAATGTTAAATA
>monoID740
TATATTTATTTAATTTTAATTCATCAATTGAAATAATTGTGCATTCTCAAATAAATATATACTTTTTTTAAGTTATTATTTATTAAATCTAAGAAATTCATTCTTTGAAACAAGATCTGATTTTTAGAAATGAACGAATGATTCACTGTAATTAAATA
>monoID741
TTCTGATGCAGAAACACGCTTGTTTGACGCTTTTTAACGTAAAACACGTGAGATATCGCATAGATAACGTTTCATTTGCAATTCGCGCTGGGAACTTCAATAGTTTCGT
>monoID742
TGACGTACATGAAACGTGAAACATGACGTACATTAAACATGACGTACATGAAACGTGACAAACATGAAACATGACGTACATGAAACGTGAAACA
>monoID743
TTTAAAATGGAAATAAAATTGAAAGGAGAAATAAATAGAAGGTGTCGAAGAAGTAAAGATTTTAGAATAGAATAATATAAAAATAAAGTAAAAGTGATGAAAATATAAAAGAAG
>monoID744
AATTCGATTGTATCCTGCGGAAAGTAAAAGAATTGCGGATTCAATCGAAAGAG
>monoID745
TTTCGATTGAATCCGCAATTCTTTTACTTCCTGCAGGATACAATCGAATTATC
>monoID746
CGCGACTCTCTTTATTTCCCGCAGGATACAGTCGAGCTCTTTCGATTGGGTC
>monoID747
AAAATTTATATTAATTATGAACTATTACAATTTCATGTTCAAAGTTAGGTATACTATGCATAAGACATACATAATAATGTGCAATTACAGTAAAATGTATAGAATGTTTAAAAAAGAATGTTT
>monoID748
TAAAAATTTATTTGTTAGTTGTTACAATTATAATTAACAATTAAAATTTATTTATCAATTAGTTTAGTTATAATTAAAGATTAAAAATTTAATTATTAATTGCAGAAACCATTTAATTAAAAAT
>monoID749
CAGCGCGAATTGCAAATGAAACGTTATCTATGCGATATCTCACGTGTTTTACGTTAAAAAGCGTCAAACAAGCGTGTTTCTGCATCAGAAACGAAACTATTGAAGTTCC
>monoID750
ATTTGAGTATTTTATGTATTTAAATTAAGTATATAAATACTTGAACTTCA
>monoID751
TTTAATTCAAAAATATTTTATTTGAAATAAACGAATAAATATTTATATACAATAAAAAATAAATTTTTATTTAAATAAAAA
>monoID752
ATTAAATTAATTTAAATAAATGTTAAATAAATGTTTTTAAAAAATATTTTTTTAAATAATAAATTAATGTTAAATAAAT
>monoID753
AAATTAATACCAATTTTCAGTATTTTAATAGTACCATTATTGTACTAAAAATCAATACCAATATTCTATACATTAACAGTATCATAACGGTATTAA
>monoID754
TCCTCTCTCTCTCTCCTCTTCTTCTGCCCTTCTTCCCTCTCTCTCTCTTTCCTCCTCTATCTCTTCCCAGCTTCTACATCTATCTCCGTCTTCCACTCTCCTCCTTTCTTT
>monoID755
CTGGGAACTTCAATAATTTCGTTTCTGATGCAGAAACACGCTTGTTTGACGCTTTTTAACGTAAAACACGTGAGATATCGCATAGATAACGTTTCATTTGCAATTCGCG
>monoID756
TTTTTAACGTAAAACACGTGAGATATCGCATAGATAACGTTTCATTTGCAATTCGCGCTGGGAACTTCAATAGTTTCGTTTCTGATGCAGAAACACGCTTGTTTGACGC
>monoID757
ACGTTAAAAAGCGTCAAACAAGCGTGTTTCTGCATCAGAAACGAAACTATTGAAGTTCCCAGCGCGAATTGCAAATGAAACGTTATCTATGCGATATCTCACGTGTTTT
>monoID758
ATCTTTATCTGCGTTATTTCTTTTCTTATTTTATTTTTATTTTATGTTGCGATT
>monoID759
CAGGTGGACCAGGACCGCAAGGACCAGGAGGATTCCCAGGAGGACCAGGCCCGCAAGGACCGGGAGGATATCCAGGTGGATCAGGCCCACAAGGACCAGGAGGATTCC
>monoID760
AATTCTCTTTCGATTGAATCCGCAATTCTTTTACTTCCTGCAGGATACAATCG
>monoID761
TATTCTAAATAATATATTTATATATTATATTATTTAAACATATAACGATTATCAACATTATTTATTATAACTTGTTAAATAATATTTTTAATTATATAATATATTATACATATATATAATTATTATTATTCAAATAAAGTAATTAATTA
>monoID762
TTTCATATTATTCTAATCAAAAATTTTTACTTTCTTCAAAACCTTCAACTCTTTTCTCCTTTCAATTCTATTTTTATTCTAAACTCCTTTGATACATTTCTACTTCTTCCTTCCA
>monoID763
ATGAATAATACATATATATTTTAATAATATATATATTTGCTAATATTTCATTTATCACTATAAATTTGTTCAAGTAAATAATATATTATAAATACACTTAAATGATTTTTAAAGTAATAGAAAAGA
>monoID764
ATTCGATGGATATGGATATGTGGACAACACATGCATATCCAATAGATATCCTTCGTAGTTATTCAGTGGACATGGATATGTGGATAACACGTAGATATCCAGTGGATATCCTTCGTAGTT
>monoID765
TACCCTGGCCTCCTGTCACGAGTTACCGAGCGTCGTCTAGAACAAAACCAAACAAAAACAACTTTCTGCTC
>monoID766
CATGAAAAACATGAAATAACGTACATGAAACATGAAACACGATAAACTAAA
>monoID767
GGCAACGCAAACGGAGGATCCGCGGAAGAGGGCAACAGCGGCGCCGGCGGTGAT
>monoID768
ATTTTTCGTTACAATTTAATAAAAAATTCATTACAATTTCAATAAAATGTATTAATTTGTCATTATAAAATATATACA
>monoID769
ATACAATCGAATTCTCTTTCGATTGAATCCGCAATTCTTTTACTTCCTGCAGG
>monoID770
TATCTGGATTGAATTGAATTTATTTCAATTTGATTCTTAAGAGCTTCTATTTCTATTTCTCCTCT
>monoID771
AATAATCAAATAATATTTCAATAATATTAAATAATATTATTTATTTAATATTAGAGTATCATTATAAATTATAT
>monoID772
AATTTTTGAGTAAAATTTTTTTTGCGAATTTCTCCAATATCTCTGTGTTCTGATAGCCCCGAGAAGAGTTCTAACTTTTATCATAATGGATCGAATCGCTAAAGTGAAAAACGAAAGAGTTATATCAGTCAAAGTTCGA
>monoID773
AAGATAGACTGAATCACATCTTTCTCTCCGTATATTCTCTCTCTCTCTCTCTCTCTCTCTCCCTCTCTCCCCTCTCTCTCCGCTCTCT
>monoID774
TAAATGTTAAATAAATATTAAATAAACATTTTACTAAATCATTATTTTAAATAAATAATTAATGTAATATAAATATTAAA
>monoID775
ATATTAAATTAATATTTTTTGTAAATATTATTGTAAATAAATTATTAATGTAAAATAAATATTAAATTAATTTTAAAAAA
>monoID776
AAAAAAATGTTTTTTAAATAAAAAATTAATGTAAAATAAATATTAAATAAATATTTAATAAATATTAAATTAATATTA
>monoID777
TCTTCAGACAATGCTGGTGTTGTATCTCAATCAGAAGCTTTGAACAACTCTGAAAATAATTCCCAGGATGATCCTGTA
>monoID778
ATATTAAATTAAATTTAAATTAAATATATTTTAAATTATTATTTAAATTAAATAATTAATGTAAATAAATATTAATTTA
>monoID779
CTCTTTTTATTTCCCGTAGGATACAATCGAGCTCTTTCGATTGGGTCCACGA
>monoID780
ATACAAAAATTAGTTTTATAAAATAAACAACATATATAAATTTATTTAAAAAATAAATAATATAAATAGACAATCATAATAAAAATTATATTTAAATTATTTAAATACATTTAAATATTAAAAAAAATTTTGAAAATTTTCATTAAA
>monoID781
AATGTTATTTTGATATTGGGAAAATGTTGTTGAAACGTAAGAAAAACATTAATGCAACATTATTGA
>monoID782
ATCGTTTAAATTTAAAAAAAAATATAAAGTTTTAAATTTATAACTAAAATTAAAATATTTTTAGAGACTGATTTTTCTAATACTTGTAGATAAAAAAATCAATATTAGTGAGAAAAATATAATAGTATTGAAAACT
>monoID783
AAATTTTTATTCATTATTAAGAAGTATGAATAAAGAATAAATTTTTATTTATTATTAAACAATAACTAAATAACAAAT
>monoID784
GGAGAAAAGGGGAGAAAAAGGAAAGAGAATTGAAAAAATTGAAATAATGGGGGAGAAGAGAAAGAGAGAAGAGAAAAAGAGGAAGGAGGTGAAAAAGGGAAAAAAGAAT
>monoID785
CAATCGAAAGAGATTCGATTGTATCCTGCAGGAAGTAAAGAGAGTTGCGGATT
>monoID786
TACATGGACTTCTAATGGACGTCCATCTGACTTCTATGATGGAAGTAAAATTCCATGGAGCTATGGAGGT
>monoID787
ACGCTTGTTTGACGCTTTTTAACGTAAAACACGTGAGATATCGCATACATAACGATTCATTTGCAATTCGCGCTGGGAACTTCAATAGTTTCGTTTCTGATGCAGAAAC
>monoID788
TCAGAAACGAAACTATTGAAGTTCCCAGCGCGAATTGCAAATGAAACGTTATCTATGCGATATCTCACGTGTTTTACGTTAAAAAGCGTCAAACAAGCGTGTTTCTGCA
>monoID789
AAAATAAAAATTTCTAAAATAAAAGGTAAGATGTTTGAATAGAATAATATAAAATTAAGAAGGAAGGAGAAAGGATCAAAGGAGTATAGAAGGAAATAAAATTGAAAGGAAAAAGAAATTGAAGGTATTGGAGAAGGTTAAGATTTTTAAATAAAGGATGAATAAAATTAAAACAGCATATTAAATACCAGG
>monoID790
TTGCTATACGCGAAGAAAACGTAGCAATTGCTGTACGCACCGAAGAGTAGCGCG
>monoID791
TCCATCTGACTTCCATGATGGAAGTAAAATCCCATGGAGCTATGGAGGTTTCATGGACTTCTAATGGACG
>monoID792
AAAGATAATCGATATTAAGATTAATTATCACTATAAATAATGTTTGTATTAAATGATAATACATAAATATATTTATTGAAATTTTTATTTTAATAACAAATGTATCTATTAGCAAATTAA
>monoID793
CGTGAGATATCGCATAGATAACGTTTCATTTGCAATTCGCGCTGGGAACTTCAATAGTTTCGTTTCTGATGCAGAAACACGCTTGTTTGACGCTTTTTAACGTAAAACA
>monoID794
TAATATCACAGTAATATTTCTGTGATATTCCTGTGATATCACTAGAATACTTCAATGTCATTATCACTGTG
>monoID795
AACGTAAAACACGTGAGATATCGCATAGATAACGTTTCATTTGAATGCGCGCTAGAAAATTCAATAGTTTTATTTCTAATGCAGATCAACGCTTGTTCGACGTTTTTTAACGTAAAACACGTGAGATATCGCATAGATAACGTTTCATTTGTGTTGCGCGCTGAAAAACTGAATAATTTTGTTTCTAATGCAGATCAACGCTTTTTCGACGTTTTTT
>monoID796
AATATGATATATCGCATTCAAATATTTCTGCAATATCATTGCAGTATTGTAATATGATATATCATATTGCAATATTGCTGCAATGTCATAGCAATATTAC
>monoID797
ATATAACATTAATATAATATTATAAAAAATATTATATTCTTAAAATATTATTTGAATATTTTACAAATATTAAAATAATATACCACAAATATTATGTAAAACTGAC
>monoID798
AAAAAACAACATTTAAAAAATGTTACAAACATATAAATTAAAGTTATAAATATTTTAAATAGAACACATATTTAATTTAAATTATTTTATAAACAAAATA
>monoID799
CAATTCGATTCTTAAGAGTTTCTATCTCTATTTCTTCTATCATCGGGATTGAATTGAATTTATTT
>monoID800
AATGTTTTTAAAAACTGTTTTTTTAAATAAAAAATTAATGTAAAATAAATATTAAATTAATGTTGAATAAATGTTAAATT
>monoID801
AATCAAAAGAGAGTTCGATTGTATCCTGCAGGAAGTAAAAGAATTGCGGATTC
>monoID802
TCTTTACTTTCCGCAGGATACAATCGAATTCTCTTTCGATTGAATCCGCAAT
>monoID803
AAAGAGAGTCGCGGACCCAATCGAAAGAGCTCGATTGTATCCTGCGGAAATT
>monoID804
AAATCGCAACGGATACAATGCAGATAGAAACGGATAGGAATTCTGTACGTAATCGCGGACAGATGCAGATAG
>monoID805
TAATTAATTAATCATTTAAAATAATAATTTTAAAAAATATTAATTTAATATTTATTTAATATTTAATTAATATTTATATT
>monoID806
AAATGAAACGTTATCTATGCGATATCTCACGTGTTTTACGTTAAAAAGCGTCAAACAAGCGTTGATCTGCATCAGAAACGAAACTATTGAAGTTTCCTGCGCGAATTGC
>monoID807
ATATCTACGTGTTGTCCACATATCCATATCCACCAAATAACTACGGAAGATATCCACTGG
>monoID808
ACGAAACTATTGAAGTTCCCAGCGCGAATTGCAAATGAAACGTTATCTATGCGATATCTCACGTGTTTTACGTTAAAAAGCGTCAAACAAGCGTGTTTCTGCATCAGAA
>monoID809
AATATTCAAAGAACTTATATCTTATAATTTCTACAAAATACAATAAACTATTTAAGATATTATTAAATTTTATCATAAATTATAAAACAAGAAATATTCTATCAGAAAAACCTAGAAAATTAAACAGAAATTATAAAATTCTGAAAAATTATATAAAA
>monoID810
AATATTGTAATATGATATTTCACATTGTAATATTGCAGAAATATTAAAATACGATATATTACATTATAATATTGCTATGATAATGCAGC
>monoID811
AACTTCAATAGTTTCGTTTCTGATGCAGAAACACGCTTGTTTGACGCTTTTTAACGTAAAACACGTGAGATATCGCATAGATAACGTTTCATTTGCAATTCGCGCTGGG
>monoID812
ATTAGTATTTTGTACTTATACTTTTGTTTTACTTTTATATGCTTAATTTATGTATTTTTCATATTATTACTTTATATATTTTTATATTACTTAATATATTTTTGTGCTCTTTG
>monoID813
TATTTAAAATTAATTTAATATTTATTTAACATTAATTTTTCATTTAAAAAAATATTTTTCAAAATTATTAATTTAACATTTATTAAACATTAATTTAATATTTATTTAAAATTAATTTTTTATTTAAAAAAACATTTTTTAAAAATTTAACATT
>monoID814
AGAAAAACGCTTGTTTGACGCTTTTTAACGTAAAACACGTGAGATATCGCATAGATAACGTTTCATTTGCAATTCGCGCTGGAAACTTCAATAGTTTCGTTTCTGATGC
>monoID815
TAATTAGTAATTAATTTTCTAAAAACAATAATTGAGTTTTAAATTATTAAAAAATTACTAATTTATAAAAAATAAAATTTACATTTTAATAAATATTTACTGTAATGTATAAAATAAATTGA
>monoID816
TCATTTTTAATGTTACTCTTAAATAATTGAGTGTGACTTTTTTCTTGAACG
>monoID817
CATTTGCAATTCGCGATGGGAACTTCAATAGTTTCGTTTCTGATGCAGAAACACGCTTGTTTGACGCTTTTTAACGTAAAACACGTGAGATATCGCATAGATAACGATT
>monoID818
GACACCTCCAGGATATGTCCCGTCTGCTCCTGGTATCACAGTACCAGGACG
>monoID819
CGGATAAAATGCAGATAGAAACTGATAGAATCTGTGTACGTAATTGCAGACAGATGCGGACAGAAATCGCGG
>monoID820
ACAATATATAAATATCTACTCTAAGTATAAAAAAATAAAGTAAAAATTGAAAAAAAAAATACATACATAATTGTGATTTTAATACAATTAAAAAACAACTTTTTTTTTATTTAAATATATATTTACAATAATGTTAACGAAACATAATT
>monoID821
TCAATAATCATTCTATAAAAGAACTATTGGAAAATGATTATTGTAAATAATACTGATTATGAAATAAATAATCACTCATTAAAACTATTAAGAAGTGATTATTGCAAATAATCTGATTATGAAA
>monoID822
ATATTTATTTATTATTAATTATATATTAGATAAAATGATTTTAGTAAACATTTCATAACGTTTATTTAATATTTTTTAA
>monoID823
GTATTTTTGGTAATTTAATTACAAGTTTTAATTTTTAATTATAATTAATTATAAACGATTTTATAAAACCTTATAATTAAGAAAAAAAATAAGAAAATAAAAAAGTTTTAACTAAGTTAAAAGA
>monoID824
GATGCACACGAACGAACGTCCGTACCAGTGTGATATGTGCGAAAAGAACTTCAAGCAGAAGAACATGCTCAAGGCGCACATGGC
>monoID825
TTCAAAGTCTACTCTTTCCTCTATTTCACTTTTGCGAATTTTAACGAGCAAGTCTCGGATAGA
>monoID826
GAATTGCAAATGAATCGTTATCTATGCGATATCTCACGTGTTTTACGTTAAAAAGCGTCAAACAAGCGTGTTTCTGCATCAGAAACGAAACTATTGAAGTTTCCAGCGC
>monoID827
ACATTAATAAAATGTTAATTAAATTTTTAAAAAATGTTTATTTAAAAAAATAAATAATTAATAATAAATAAATAATTAA
>monoID828
AATAACGAATCAATTTTTATTCATTATTTACAAGTAGTAGAATAACAAATAAATTTTTATTCATCATTCAAAATTGACTGAATAAATAATAAATTCTTATTCATTATTCAAGAATTACTA
>monoID829
TTGAGTGAATCCAAAGAAAGAATTGAAATTAAAGATTCTTTTGGATTAACTCGAACAGAGT
>monoID830
GCGAGCGCGAGAGAGAGCACTAGAGTTGCACTCGCTCGGCGACGTAGGTGCGAGCGAGCGCGAGCAATGTTTTACGCACTCCGCGACGGCTGGTT
>monoID831
GGTACCGGCTTCTCCACCGGATACGGCACTGGTCGTTCGACCGGCACTTTTACGGGATACGGCACCGGCTTCTCAACGGGACG
>monoID832
AATAAAGGTATTGTAGAAAATAAAGATTTTTGAATAAAATAATATGAAAAAGAAGGAATAAAAAAAGAAGAATGAAAAAAGTTTAGAATAGAAATAAAATTGAAAGGATAAATAA
>monoID833
AAATTAATTAAAATAATTATAATATGATAATCAAATAAATTTAATATTTTAAAAATTATTCATACATTAAATTAAAAATCAGAAATAGTTAGATTTT
>monoID834
GTGCTACCGGAATGTGCGCTATCGGGAATTAAAACATCTTTTTCCGATAGCACACATAGTCAC
>monoID835
TTATAAAAATATATTAAAATATATATAAAATTTATGATTATATTGAAAAATTTATAAAATAACTAATTGATTTACGTAAAAAGTAAAAGTATTTATATGTTAACAATTATATTTAAA
>monoID836
ATGATTATTGCAAATAATCTGATTATGAAATCAATTATCATTCTATAAAAGAACCATTGAAGA
>monoID837
TTAATCGATCATGATAATTTTATATAAGCAGCATGATAAATGATCTACATTATATTTATAATATAAATCGACAATATTTATAGAAATATAACTTTTTACAATAGCATAACAATTTTAATCTGAC
>monoID838
ACTCTTTTTATTTCCCGTAGGATACAATCGAGCTCTTTCGATTGGGTCCGCG
>monoID839
GGAAAAATCCCAGATCTGACATATCTGTTCATATCTGACAATATCTGTGATTCTGTATTTTT
>monoID840
TTTTTTTCACGTTTAGTTTAACGTTTTTCATGTTTAGTTTAACGTTATTTCATG
>monoID841
CATCAGAAACGAAACTATTGAAGTTTCCAGCGCGAATTGCAAATGAAACGTTATCTATGCGATATCTCACGTGTTTTACGTTAAAAAGCGTCAAACAAGCGTGTTTCTG
>monoID842
CTCTTTTTATTTCCCGCAGGATACAATCGAGCTCTTTCGATTGGGTCCACGA
>monoID843
TCTTTTATTTCATTCTCTTCCTTTCTCTGGATTCAATCAAACTCTGTTCGAGTTAATCCAAAAGAA
>monoID844
AGGATACAATCGAATTCTCTTTCGATTGAATCCGCAATTCTTTACTTTCCGC
>monoID845
ACTATCTTTTACTTTCTGCTGGATACAATCGAGCTCTCTTTCGATTGAATTCGCA
>monoID846
ATTTAAAGTATAATTCTTAATATTAAAATTAATTTTTATGGGAAAAAATATGGATAATAAATAATTGATGAGGTAATACTAAAGATAATTAAAAATATAATTATTATCAGAATCATAATCAATAATTAGTATT
>monoID847
CGAAAGACTTATATCAGTCAAAGTTCGAAATTTTTGAGTAAAATTTTTTTTGCGAATTTCTCCAATATCTCTGTGTTCTGATAGCCCCCAGAAGAGTTCTAACTTTTATCATGATGGATCGAATCGCTAAAGTGAAAAA
>monoID848
AATAAAATATTAATTAAATAATTCATAAAAAATAAATATTAAAAAATATTAAATAAATATTTAAAAAATACTTATTAA
>monoID849
ACTCTCTTTACTTTCCGCAGGATACAATCGAGCTCTTTCGATTGGGTCCGCA
>monoID850
ATACCATTTAGAATTATCATGATTTAGAATATAACTATGTTAGAATTTAAAAATATCTATTAGAAACTTTATTAAAAATAACATTTGATTTTGTTTAAAAGAAACAAGAATCATGTAATTAAAATTATATATTTTTAAA
>monoID851
TAAATATATAGATATAAAATTTTATTCCTACTAATAAAACTCTTAATAAAAATGAAATTCATTTTACAATATAAAAAAATATTAAAAATTTATTTGTAACTATATAAATTTATGTAACTAAAATAAATTTAGTT
>monoID852
ATTATAATGTCAAATTTATAAAATATTTCTTAATATTGAAAATTTTTAGATATTAATAATAGATAAATTTATATTTAATAAGTATATAATAAAATAAAATAAAAGATTCAAATAAATATTTCATTA
>monoID853
AAAGCGTCAAACAAGCGTGTTTCTGCATCAGAAACGAAACTATTGAAGTTCCCAGCGCGAATTGCAAATGAAACGTTATCTATGCGATATCTCACGTGTTTTACGTTAA
>monoID854
GATATATCATATTATAATATTTCTATGACATTGCAGAAATATTGCAATATGATATATCATAATATAATATTGCTATGACATTGCAGAAATATTGCAATAT
>monoID855
AAACACGCTTGTTTGACGCTTTTTAACGTAAAACACGTGAGATATCGCATAGATAACGTTTCATTTGCAATTCGCGCTGGGAACTTCAATAGTTTCGTTTCTGATGCAG
>monoID856
AAAGAGATTCTTCCGGATTGACTCTTGTGAGTAAATCCCAAGAAGAATGGAAAATTAATAAT
>monoID857
AACGAAACTATTGAAGTTCCCAGCGCGAATTGCAAATGAAACGTTATCTATGCGATATCTCACGTGTTTTACGTTAAAAAGCGTCAAACAAGCGTGTTTCTGCATCAGA
>monoID858
ATGGACGTCCATTAGAAATCCATAAAACCTCCATAGCTCCATGGGATTTTACTTCCATCATGGAAGTCAG
>monoID859
TAATGGAGGTCTATTTGACTTCCATGATGGAAGTAAAATCCCATGGAGCTATGGAGGTTTCATGGACTTC
>monoID860
TCGTTACTGAAATGATGATTACAATCTAATTATAACGCGAATTAGTGTACTGTAATTGTCAATGAATCGTTGGAACTTTCGTGGACTAATTCATTAGAAAAACGGTCGTTTTACATAACACTTAATTAAAGACGTTATAAAGACGCGACATTTCGGTC
>monoID861
CGTGTTTCTGCATCAGAAACGAAACTATTGAAGTTCCCAGCGCGAATTGCAAATGAAACGTTATCTATGCGATATCTCACGTGTTTTACCTTAAAAAGCGTCAAACAAG
>monoID862
TCTTTACTTTCTGCAGGATACAATCGAATCTCTTTCGATTGAATCCGCAAT
>monoID863
TGCAATAATCATTCCCCAATATTTTTAATGAGTGATTATTGATTCCATAATCAGATTATT
>monoID864
GCAGGATACAATCGAATTCTCTTTCGATTGAATCCGCAATTCTTTACTTTCC
>monoID865
CGTGAGATATCGCATAGATAACGATTCATTTGCAATTCGCGCTGTAAACTTCAATAGTTTCGTTTCTGATGCAGATCCACGCTTGTTTGACGCTTTTTAACGTAAAACA
>monoID866
AAAATATACATTTATCAATAACAATTTATAAAAATTAATATATTTCAATTTGAAAAGATAATATATACAGAATTTTATAGATATTTTTCATATTTTAAGTCTATATAATATCTAAATAATTTTTAT
>monoID867
ATATTGATATTATATATTATCCATTAAAAAATTAGCAAAATTCTTAACAATTATATTTTATAATTATATAAATGTTTTTTTCTTCATTGAAAGTCATATTATAATGTCACTTGTAATAAGGAATATTGCTTTATCTTTATT
>monoID868
TTATCTATGCGATATCTCACGTGTTTTACGTTAAAAAGCGTCAAACAAGCGTTGTTCTGCATCAGAAACGAAACTATTGAAGTTTCCAGCGCGAATTGCAAATGAAACG
>monoID869
ATCGCATAGATAACGTTTCATTTGCAATTCGCGCTGGGAACTTCAATAGTTTCGTTTCTGATGCAGAAACACGCTTGTTTGACGCTTTTTAACGTAAAACACGTGAGAT
>monoID870
GAAAAAAATTTTTTTAAAAAATTAAAAAATTTTTTTATAAGAATTTCTTAAATTTTTTTCTAAAAATAAAATTTTATTAATTTTATAAAAATATAATTTAATTATATTTTTATATAAAATAATTATAAAATTTACTAATTTTTTTAA
>monoID871
GTTGATACAATATGAATCGAGACCTTGTTTACACCGAGCACTTGATACGCGTACTAACTAGTAATTTTCTATTAAATTGTCAAAATTTCGGCAATAAATTTAAAAAATAGTATATTAA
>monoID872
TTCTTCTTGGGATTTACTCACAAGAGTCAATCCGGAAGAATCTCTTTGTTACTAATTTTCCA
>monoID873
GAATCTCTTTGTTACTAATTTTCCATTCTTCTTGGGATTTACTCACAAGAGTCAATCCGGAA
>monoID874
TTCATGGACTTCTAATAGAAGTCTATCTGACTTCCATGATGGAAGTAAAATCCCATGGAGCTATGGAGGT
>monoID875
CAATATTTTTATTAAGTGAAATATTTTTTATTTAAATAAATAATTTTTTTATAATATAAAAAACATTACTAAAAGTGATATAAATAATTATTTCAAATAAATATTACAGGAGTAAATT
>monoID876
ATCTTGTTTTTCAATCAAATTCTTAATTCCTGCCAAAATTCTGATTAAAATAGATCATTAAAATACCTGATATGAACGTTATATATCAAAAT
>monoID877
AAAGAGATTCTTCCGGATTGACTCTTGTGAGTAAATCCCAAGAAGAATGGAAAATTAGTAAC
>monoID878
GTTATCTATGCGATATCTCACGTGTTTTACGTTAAAAAGCGTCAAACAAGCGTTGATCTGCATCAGAAACAAAACTATTGAAGTTTCCATCGCGAATTGCAAATGAATC
>monoID879
TTTTATTTAAAACAATAATTTTATAAACATTAATTTAACATTCATTAATATATATTTAATATTTATTTTACATTAAA
>monoID880
CGAATTGCAAATGAAACGTTATCTATGCGATATCTCACGTGTTTTACGTTAAAAAGCGTCAAACAAGCGTGTTTCTGCATCAGAAACAAAACTATTGAAGTTCCCAGAG
>monoID881
TTTAAAAAACAAGACAAAATGATAAAACTATATATTTCTAATACACCACTCTTTAGAATAAAAATCAATTTATGAATAATCCTTCGATAAAAAAATTTAGCTATAAAAAATATCATTAAAAATAACATTTTATACTGTTTAAC
>monoID882
CGAATTGCAAATGAATCGTTATCTATGCGATATCTCACGTGTTTTACGTTAAAAAGCGTCAAACAAGCGTGGATCTGCATCAGAAACGAAACTATTGAAGTTTCCAGCG
>monoID883
GTTATCTATGCGATATCTCACGTGTTTTACGTTAAAAAGCGTCAAACAAGCGTGTTTCTGCATCAGAAACGAAACTATTGAAGTTCCCAGCGCGAATTGCAAATGAAAC
>monoID884
AATCTATCTGATTTTTATGATGGAAATAAAATCTCATGGAGCTATGGAGGTTGAATGGATGTCTAATGGA
>monoID885
AAAAGCGTCAAACAAGCGTTTTTCTGCATCAGAAACGAAACTATTGAAGTTCCCAGTGCGAATTGCAAATGAAACGTTATCTATGCGATATCTCACGTGTTTTACGTTA
>monoID886
AAATTAATATTTAATAAATGTTAAATAAACGTTTTTAAAATTGTTATTTTAAATAAAAAATTAATGTAAAATAAATATT
>monoID887
ATCGCATAGATAACGATTCATTTGCAATTCGCGCTGTAAACTTCAATAGTTTTGTTTCTGATGCAGAAAAACGCTTGTTTGACGCTTTTTAACGTAAAACACGTGAGAT
>monoID888
CTCTCTTTCGATTGGGTCCGCAACTCTCTTTTACTTTCTGCAGGATACAATCGAA
>monoID889
TTACTCAGAAGATGTATGCAAATATTAAGAAAAAATCCCACTTAGAAAAGATGTTATAAACAAATTAATTTTGAAGAGAAAGACTTTTTGTTTCTTCTAAGTGAATTTTTTCATAACTTGTTTTCCAAGAGGGGTTATTTTTTTAAACTTTACAGGTATCTTCCCAATG
>monoID890
ATATTTATTTAACATTTATTTTATATTTAATTAACACTAATTTTAAAATTAATTAAATATTTATTAAACATTAATTTA
>monoID891
AATTAATATCGATTTGAATATTTTTCGATATAACAATTTTATAGTAAATAATTATTAATCAAAATTATAATAAATATAATAAATAATTTATT
>monoID892
ATCGCATAGATAACGATTCATTTGCAATTCGCGCTGGGAACTTCAATAGTTTCGTTTCTGATGCAGATCAACGCTTGTTTGACGTTTTTTAACGTAAAACACGTGAGAT
>monoID893
TTCTTTACTTTCCGCAGGATACAATCGAATTCTCTTTCGATTGAATCCGCAA
>monoID894
CTAGAATATTCCAGAATGTTCGTACAATATCTAGAATATTCTAGAATGTTCGTACAATAT
>monoID895
TCACGTGTTTTACGTTAAAAAGCGTCAAACAAGCGTGTTTCTGCATCAGAAACGAAACTATTGAAGTTCCCAGCGCGAATTGCAAATGAAACGTTATCTATGCGATATC
>monoID896
AACTATTGAAGTTCCCAGCGCGAATTGCAAATGAAACGTTATCTATGCGATATCTCACGTGTTTTACGTTAAAAAGCGTCAAACAAGCGTGTTTCTGCATCAGAAACGA
>monoID897
ACTGATATAAGTCTTTCGTTTTTCACTTTAGCGATTCGATCAATCATGATAAAAGTTAGAAATCTTCTGGGGGCTATCAGAACACAGAAATATTGGAGAATATGGCAAAAAAATTTTACTCAAAAATTTCGAACTTTG
>monoID898
ATTTAATTTAATGTAAATATATTTTTTCTAAAAAATGTATGAAATCTTTAAATTGCGACAATTATAAAAAGAATATAATGCTGTTTGAAAAAACTGTTGTATTTACTTAAAAATAAATATATTAA
>monoID899
TCTGTGTTCTGATAGCCCCCAGAAGAGTTCTAACTTTTATCATGATGGATCGAATCGCTAAAGTGAAAAACGAAAGACTTATATCAGACCAAAATTTTTGAGAAAAACTTTTTTTGCGAATTTCTCCAATATC
>monoID900
GTGACGACGGCGACGGCGACGACGACGGCGACGACGACGACGACGACGGCG
>monoID901
AGGAAGTAAAGAATTGCGGATTCAATCGAAAGAGAATTCGATTGTATCCTGC
>monoID902
TTATAAAGAGAATATATTTTTTCTACAAAACCAAGTATTACTATTATGTATTGACATTTAAAATTATCTAATTTAATCAAAACCCAAATTGTAGTATATTTAATTTAAAAAAAATGTATAAAATCTTTAAATTGGCCAA
>monoID903
CAGCTATTTTTATTTATCTTTTTACGCTAATTTCTTTTATTTTTTAAGATAACTTTTTATATTTTTGACAACAACTTTTTCTTGTAATTTACGA
>monoID904
ACATATAATTATATATAAACATTGCATTATTAAATATAATTTTATATAATTATATATAAGTATATAATTATATATAATTATATACAATTATATATGATTCTTCAAAATT
>monoID905
ATTATGATATATCATATTGCAATATTGCTGCAATGTCATAGCAATATTGT
>monoID906
CGTCGCCGTCGTCGTCGTCGTCGCCGTCGTCGTCGTCGCCGCGCGTCGTCGC
>monoID907
AATATAAAATAAAGTTATTGAAAAAAAGAGAAATAGAATAATAAGAAAGGGAAGGAAGAAAAGAGGAAGGATCAAAGGAATTTAAAATGGAAATAAAATTGAAAGGAGAAAGGAATTGAAGGTGTTGGAGAAGGTAAAGATTTTTAAATAAAGGATGAATAAAATAAAGAAATCAATTAAATACTTGATTAAAAGTTTTTTTTAATAATAGGCAAATATGACATAATATTTTGATATTTTCTGTCATAAAAATAAAAATTTCTCTAACAAGTTAATATGTATTTTAGTAAAGTTTTTTAAA
>monoID908
TTAAATAAATTACTTTAAATAACTAAATTTACATTATTATAGTTCATGTATAATAAAATCTAATTTTGATAAAATATATTTATTACAATCAATTTACATACAAATTAATTT
>monoID909
TGTGAGTAAATCCCAAGAAGAATGGAAAATTAGTAACAAAGAGATTCTTCCGGATTGACTCT
>monoID910
AACTATTGAAGTTTCCAGCGCGAATTGCAAATGAAACGTTATCTATGCGATATCTCACGTGTTTTACGTTAAAAAGCGTCAAACAAGCGTGGATCTGCATCAGAAACGA
>monoID911
ACAATTCTTATACCGTATAACATTATACGTTTAAAAATTGTAATAAGTTTACGTTGTTTAAACGTTTCTTATTGGTATAAGTATAATAATAT
>monoID912
ATGATGGAAGTAAAATCCCATGGAGCTATGGAGGTTTCATGGACTTCTAATGGACGTCCATCTGACTTCC
>monoID913
AATAAATTATAAAAATAAAAATTAAATAAATATTAAATAAATATTAAATAAATATTTAAAAAATATTTAATAAAATAATTTTCTCA
>monoID914
ATTTAATATAAAATATAAATTAAATTAATATTAAATTAATATTAAATTAATATTTTTAAAATTATTGTTTTAAATGAAA
>monoID915
TTCCTTTTCATTTTATTTTATTCAAAAATCTTAACCTTCTCCAACACCAACAATTCCTTTCTCTTTATATTCAATTTAATTTCCATTATACACTTGTTTGATCTTTCTTCCTTTG
>monoID916
AAACCGGAAGAAGTTAGACTAAAACCAGTGAGAAAGATAGAAAAAGATGAAGAATC
>monoID917
AGATATTCGATGGACATGGATATGTGAACAACACGTAGATATCCAGTGGATATCCTCCGT
>monoID918
ATATTAAATAAACATAATATTATATAAATAAAAATTAATTAATTAATAAATAAATATTAAATAAATGTTAAATAAATAA
>monoID919
TCTTTTCTATTTCTCCTCTTATCCGGATTGAATTGAATTATTTCAATTCGATTCTAAAGAGTTTC
>monoID920
TCATGTTTAGTTTAACGTTTTTTCATGTTTTTCACGTTAAGTTTCATGTTTT
>monoID921
AACGTCGGCCTCGCTAGGACGTCCATCCGGTCGAAGTGGCAGATGCTCATGCCGCGCTCACGCTG
>monoID922
CATGAAACGTGAAACATGATGTACGTGAAACATGAAACATGAAACGTGAAACATGACGTA
>monoID923
AGCGTGTTTCTGCATCAGAAACGAAACTATTGAAGTTTCCAGCGCGAATTGCAAATGAATCGTTATCTATGCGATATCTCACGTGTTTTACGTTAAAAAGCGTCAAACA
>monoID924
GATTAACTCTTACGAGTAAATCCCAAGAAAGGAGAAGATTTAAAGATAAAGAAATTCTTTCG
>monoID925
ATTTTTATATTTATCTATTTCAAATAAAAATATATGCATATATTACAAATAATGTATTATATAAATTGAACTTAAATTTAAATAAAATATGATTTAAAATAGCAAAGAATTTTTTATTTAAATAAAA
>monoID926
TGTAAAATAAATATTAAATAAATGTTAAATAAATGTTAAATAAATGTTTTAAAAAAATTATTTTAAATAAAAAATTAA
>monoID927
AATAAAGCAAAATACTTATAAAATAATTATATAGTAATTATTCTGTTTATAAAAGTATTCAGATATAATTATCAAAAAAATTAATAATTTATTAGATATTTTATATTTAGCTTTAATATGATAA
>monoID928
TCATGTTTAGTTTAACGTTATTTCATGTTTTTCACGTTTAGTTTAACGTTTT
>monoID929
TACTTATTTAAAAAAAAATTTTTTTATTTTATTTTAAATAGAAAAAAAAAGAAATTGTTAATAAGTATTTCAAATATGAAA
>monoID930
TTTCTTGTATTTAGAAAATCAAAATCTTATCTAAATAAAATAGAGAAAAATGTAAGATTTAAAAATAATCTAAAAAATATGTAAAAATATTTCAAAAATTGAAAAAATTTGAATAGAAAAAATATTTTAAGAGAATCCTT
>monoID931
AATATTGCAATGATATTGCAGTAATATTACAATATAATATATCATATTAC
>monoID932
ACGAACACGTAGCGTCTTGCTGTACGCACCGAACACGTAGCTAACGCTATACGCGACGAAAAATAGCACGTTGCTATACGCA
>monoID933
AAACACGTGAGATATCGCATAGATAACGATTCATTTGCAATTCGCGCTGGAAACTTCAATAGTTTCGTTTCTGATGCAGAAACACGCTTGTTTGACGCTTTTTAACGTA
>monoID934
GAAACTCGCGATTCTGAGTTTCGTTCTGAACGTCGATCTGCTAGCCTGGATTCACGTGATTTCAAATTATCATCGACTCTTCGTTCTGACGATCTTCGTGAATCAAGCATAGATCGCCTTTCCAAGATTCTTCCACGA
>monoID935
GTAAAACACGTGAGATATCGCATAGATAACGATTCATTTGCAATTCGCGCTGGAAACTTCAATAGTTTCGTTTCTGATGCAGATCAACGCTGGTTTGACGCTTTTTAAC
>monoID936
TCCATAGCTCCATGGGATTTTACTTCCATCATGGAAGTCAGATAGACGTCCATTAGAAATCCATGAAACC
>monoID937
TTATTAAAATGATTTTTTAAATTAAATAATTAATGTAAAATAAATATTAAATTAATGTTAAATAAATGTTAAAATAATGT
>monoID938
TAAACATTTTGAGAAATTAAAAACTTTTTAAAATTATATTATTTTAATATTTAATTAATTCATTATTCTATTTAAACTTTTTATTTGACCG
>monoID939
AGAAAGCGAAGGAGAGCGGTAGAGAGCGAAAGAGAGCGAAGAAGAGCGAA
>monoID940
TACATATAAATTCTAAAATATTAAAAAAAATTATATTCATAGAAAAAATTAAAATTAAATGTTGAATATAATTTTTAAAAATGTACTAATTTGTATAAAATATTCTGAAAAAATTATAAAAT
>monoID941
AATTCTCTTTACTTTCTGTCTTTTCTTATTTCTTTTCTTCCCTTCATTGTTCTATTTTTACTTTCTTAATTTTTTCTTTACTTCCTTTTTTCTTTATCTTTTCTTTCTTCATACATCTTTTAGTCCTTTCTTTCTACTTTTCTTCAC
>monoID942
ATCGTTATCTATGCGATATCTCACGTGTTTTACGTTAAAAAGCGTCAAACAAGCGTTGATCTGCATCAGAAACAAAACTATTGAAGTTCCCAGCGCGAATTGCAAATGA
>monoID943
TGAAAATGTCCAAAAACTTTATTCGACCGTAACTCCCGAACCGTTGGGCCTACAGACTTCGACCATAGCTCGTTTTAAAGCATTTTTCAAGCCCTTTAAAATGGCATAAGGCCGAAGTCTGTACGCCCAACCGTTCCGGACTTAGGAC
>monoID944
AAAAAACGCCACTTCCTGTTTCTGGCGAAAAAACGCCACTTCCTGTTTTCGGCG
>monoID945
TTCCTTTTCTACTTTCACTCTTATCCGGATTGAATTGAATATTTCAATTCGATTCTAAAGAGT
>monoID946
AGTGTTTTATTTAAATTTTTAAAATATTGAAATAATTTATATAAAATTTTATTGCGATACAGAGATTAGTATACAAAAGTAAATAGAAATTTATTTATTTAATAACAACGGATAATCACAATAAGAAATTATAAAAATAATCTGA
>monoID947
GATATCGCATAGATAACGTTTCATTTGCAATTCGCGCTGGGAACTTCAATAGTTTCGTTTCTGATGCAGAAACACGCTTGTTTGACGCTTTTTAACGTAAAACACGTGA
>monoID948
TCTGATGCAGAAACACGCTTGTTTGACGCTTTTTAACGTAAAACACGTGAGATATCGCATAGATAACGTTTCATTTGCAATTCGCGCTGGAAACTTCAATAGTTTCGTT
>monoID949
TATCCTGCGGAAAGTAAAGAATTGCGGATTCAATCGAAAGAGAATTCGATTG
>monoID950
CATGACGTACATGAAACATGACATACATGAAACGTAACATACATGAAACGTGAAA
>monoID951
ATCTTTAAAAAATGTTTTTAAAACATTTAAAAAACATTTTTTTAAGTTAAAATAAACTAATTTTTTAATAAAAAAAAGGGACTATACTATTAATTTAACGTTTTTAAAAACGTTTTTAAAAACATTTTTTAAATGATTTTAAAAAGATTAATAAATGTTTATTTACTATTGTTTTAAATTAAAACATTAAAAAAAATTTACTATAAACATTTAAAAAAATTTCTTTAACGATTAATAAATATTTACTTCA
>monoID952
ATAAAAATAAAATGAAAAAGAATAAAGATTTGAAGATTTTGAATGAAAATAAAATTAAAAGATGAAAAGAAATAAAGGTAATGGAGAAAGTGAGAATGTTCAAAGAAATTAAGA
>monoID953
AGCACAATTCTAAAAAATTAATATATAATAAGATATTTTGACTGATTTTGACTCTCCGATTTTGTTGCTCGCTATTTTCGACAAATCCGATTTTATTGCTCCACCCTCGACCCCCGAAAAGCCACCCCGAACAGTCTTACGTA
>monoID954
TCATGTACGTCATGTTTCACGTACGTCATGTTTCACGTTTCATGTACGTCATGTTTCACGTT
>monoID955
TATCTAGAATATTCCAAAATGTTCGTACAATATCTAGAATATTCTAGAATGTTCGTACAATATCTAGAATATTCTAGAATGTTCGTACGA
>monoID956
TAAGAATCGAATTGAAATAATTCAATTCAATCCGGATAAGAGAAGAAATAAGAAAAGAAACTCT
>monoID957
AAAAAAATATTCATAATTTCTCAGAACAATTTTATGAAAAATTATGTAAAATTCTTAGATTTTCTAATATTTTCTCACATTTTTTTCAATAATAGAAAT
>monoID958
CGCTCTCCTTCGCTCTTTACCGTTCTCCCTCGCTCTCTTCCGCTCTCTACCGCTCTCTATCGCTCTCCAA
>monoID959
TTTTCCTTTACCTCCCTCCCTTATTTCTGCATATTCTACTCTCTTCCTTCTTTGTCCCATCTATTTTTTCTCTTTCTTTTTCTTTTTCTTCTTATTCTCTTGTGCACTATCTTCTTTATTTTATCCTATCTCCTCCTTTTCTTATA
>monoID960
TGGAAAATTAATAATAAAGAGATTCTTCCGGATTGACTCTTGTGAGTAAATCCCAAGAAGAA
>monoID961
TTACAATATTTTTTAAAAAAATATAAAATCTTTACATTTAGTATACATAAAATGAATTATTTAATAATTTGCAATAAATTTATTTTATAAAAATTATCAAGAAAATATTATTTCAAAAAATAATTTTTACTTATTAAAGAAATATAAATAGCTAATAT
>monoID962
TCTCACGTGTTTTACGTTAAAAAGCGTCAAACAAGCGTGTTTCTGCATCAGAAACGAAACTATTGAAGTTCCCAGCGCGAATTGCAAATGAAACGTTATCTATGCGATA
>monoID963
TTAGAACTCTTCGAGGGGCTATCAGAACACAGAAATATTGGAGAAATTCGAAAAAAAATTTTACTCAAAAATTTCGAAATTTGACTGATATAACTCTTTCGTTTTTCACTTTAGCGATTCGATCCATTATGATAAAAG
>monoID964
AAACACGTGAGATATCGCATAGATAACGTTTCATTTGCAATTCGCGCTGGAAACTTCAATAGTTTCGTTTCTGATGCAGAAACACGCTTGTTTGACGCTTTTTAACGTA
>monoID965
TTCTTTTACTTCCTGCAGGATACAATCGAATTCTCTTTCGATTGAATCCGCAA
>monoID966
CAATCGAAAGAGAATTCGATTGTATCCTGCAGGAAGTAAAAGAATTGCGGATT
>monoID967
TAAAGAGAGTCGTGGACCCAATCGAAAGAGCTCGATTGTATCCTACGGGAAA
>monoID968
TGTATTATTTTTTATATTTATTTAATACTTTTATATTATTCTACATCTTGATTTGACACATTGTTGATAAACAATCAAGTATGTACATATTTTATATTATTATTATAGC
>monoID969
CAAACAAGCGTTTTTCTGCATCAGAAACGAAACTATTGAAGTTTCCAGCGCGAATTGCAAATGAATCGTTATCTATGCGATATCTCACGTGTTTTACGTTAAAAAGCGT
>monoID970
CAAACTTTGATATAATTATAATTTTAAAATTAATTAATATGATTTAATATAAATATGAAAATAATCATCATTGAGTAAGCTAATATATTTTTTAAATTAAATTAAGTTAAAGGTAATGACTTAATAAAACTAATAAAAAATAAAACTTGAATAATTT
>monoID971
AGATAGATCTCCATTAGAAGTCCATCAAACCTCCATAGCTCCATGGGATTTTACTTCCATCATAGAAGTC
>monoID972
AAATATTTATTTAATATTTATTTAATATTTATTTAATATTAATTTAATATTGAAATAATGATTTAAAA
>monoID973
ATTAATTAAATAATAAATATTAAATAAATATTTAATAAATGTTAAATAAAGATTTTAAAAATGTTTATTAAAATAAAA
>monoID974
TAAAAAGAGAGTTGCGGACCCAATCGAAAGAGAGTTCGATTGTATCCTGCAGAAAG
>monoID975
ATTAAATTTAAAATTTATAAGTAATTACAGCTAAATAATTAAAACAATTATAGATTAAATTAACTTAATTAAAAGTTAATTTTGAAAAAAATTATTTAT
>monoID976
GAACAATCGGAGATAGATACAACTATAACTGCTGAACAATCGGAGACAGATACAACATCTATAACTGCT
>monoID977
TTTCATGTACGTCATGTTTCATGTACGTCATGTTTCACGTTTCATGTACGTCATGTTTCACG
>monoID978
TAGATAAGTATTATATATGATACCAAAGTTGTAATGCAAAAATAAGTTATAGTTTT
>monoID979
CAGGAAGTAAAAGAATTGCGGATTCAATCGAAAGAGAATTCGATTGTATCCTGCAGAAAGTAAGAGAATTGCGGATTCAATCGAAAGAGAATTCGATTGTATCCTGCAGGAAGTAAAAGAATTGCGGATTCAATCGAAAGAGAGTTCGATTGTATCCTGCAGGAAGTAAAAGAATTGCGGATTCAATCGAAAGAGAATTCGATTGTATCCTG
>monoID980
AACTATATTAAAATTTATTAAATTAAAAATCATTAATTAAATATCAATACATAATTAATATAAATATTGTAAATTAAAGAATGCTTTATATAAAGAATTCAATTATTATTATATTA
>monoID981
AAAGAGCTCGATTGTATCCTGCGGAAAGTAAAGAGATTTGCGGATTCAATCG
>monoID982
TCGAATTCTCTTTCGATTGAATCCGCAATTCTTTACTTCCCGCAGGATACAA
>monoID983
TATTTCATTTATCAATTTTTAATTAAAATTTTTATTATATTCAAAATAAATAAATTAAAATTTTTATTATATTTTGTTTTTTTTGCCCATCTCAAAATTAATACTCAATTTCATAAACAAATCCGCATTTG
>monoID984
ATCACGTTATGAAGATATAAATAAATAGAAAGATAAGGGGAAATTAAAAATCTTATAAAATGTGAAATTATAATAGACGTAAACTTC
>monoID985
GCATCAGAAACGAAACTATTGAAGTTCCCAGCGCGAATTGCAAATGAAACGTTATCTATGCGATATCTCACGTGTTTTACGTTAAAAAGCGTCAAACAAGCGTGTTTCT
>monoID986
ACTATTGAAGTTCCCAGCGCGAATTGCAAATGAAACGTTATCTATGCGATATCTCACGTGTTTTACGTTAAAAAGCGTCAAACAAGCGTGTTTCTGCATCAGAAACGAA
>monoID987
TAATGTAAAATAAATAATAAATAAATGTTAATAAATGTTAAATTAATGTTTTTAAAATTATTATTTCAAATTAAAAAT
>monoID988
ACGCTTGTTTGACGCTTTTTAACGTAAAACACGTGAGATATCGCATAGATAACATTTCATTTGCAATTCGCGCTGGAAACTTCAATAGTTTCGTTTCTGATGCAGAAAC
>monoID989
GTGTAAACAAGACCTATATTAATTAATTATCTTAATTCACATTGTACCAGATTAATATACTAATCATTAAATTTATTACCGAAATTAAGATAATTGAATAGAAAGTTACTAAATATTACGTGTATCAAGTATTCG
>monoID990
TTTTATTTACTATTTTCTATTTTCTACCCATTTTATTCCCACTCTCTTTTTTACTTACTTTCTCTTCCACTACTTCCCTATCACT
>monoID991
AATTTATGAAATTATTTTATATATACACATAATTTTAATTGATCTAATTAAAATTATATAATTACATAATATAATTTGGAATTATTATTATGAACTGACATAATTTTAATTTATGTACTTATTATTATATCACGACATAATTTT
>monoID992
AGATAGACCTCCATTAGAAATCCATGAAACCTCCATAGCTCCATGGGATTTTACTTCCATCATGGAAGTC
>monoID993
GGCGCCGGCGGTGATGGCAACGCAAACGGAGGATCCGCGGAAGAGGGAAACAGC
>monoID994
CGCTCAACGGCGAAAGCAACACGCCGCGAGCGGACTTTGGAAATTTTTCGCTCGAGAGCGAAAGCAACACGCCGCGAGCGGACTTGGAAATTTTTCGCTCGAGAGCGAAAGCAACACGCCGCGAGCGGACTTGGAAATTTTTT
>monoID995
TGTTTGACGCTTTTTAACGTAAAACACGTGAGATATCGCATAGATAACGTTTCATTTGCAATTCGCGCTGGGAACTTCAATAGTTTCGTTTCTGATGCAGAAAAACGCT
>monoID996
TTGATCTGCATTAAAAACAAAACTATTGAAGTTCTTCAGCGCGCATTTCAAATAAATCGTTATCTATGCGATATCTCACGTGTATTACGTTAAAAAGCGTCGAACAAGCGTTGATCTGCATTAGAAACAAAACTATTGCCGTTCTTCAGCGCGCAACTCAAATGAAACGTTATCTATGCGATATCTCACGTGTATTACGTTAAAAAGCGTCAAACAAACGTTGATCTGCATTAGAAACAAAACTATTGCCGGTTTTCATCGCGCAACTCAAATGAAACGTTATCTATGCAATATCTCACGTGTTTTACGTTAAAAAGCGTCGAACAAGCGTTGATCTGCATTAGAAACAAAACTATTGCCGTTCTTCAGCGCGCAATTCAAATGAAACGTTATCTATGCAATATCTCACGTGATTACGTTAAAAAGCGTCAAACAAGCG
>monoID997
TCTGCATCAGAAACGAAACTATTGAAGTTTCCAGCGCGAATTGCAAATGAAACGTTATCTATGCGATATCTCACGTGTTTTACGTTAAAAAGCGTCAAACAAGCGTGTT
>monoID998
AAATTATTTATTAACTATTTACTGTGTAATGAAAACTATGAATTTATATTGTGAGAAACTAATAAATATTTGTTAATATAACTCGAAATAAAATAAATTATTTAAAAACTAAAAAATATT
>monoID999
TTTAATATATATCAAACGTATTAATTAATAAAATAATTTATATAATTTTTAAATTATTATTTTAATATTTAAGTAATATCAATATAAAAAATTAATCAATTTTTAATAATAAAATAATTAGCAATAAGAGAATTATTAAAT
>monoID1000
ATCGCATAGATAACGTTTCATTTGCAATTCGCGCTGGAAACTTCAATAGTTTCGTTTCTGATGCAGAAACACGCTTGTTTGACGCTTTTTAACGTAAAACACGTGAGAT
>monoID1001
TGTTTCTGCATCAGAAACAAAACTATTGAAGTTCCCAGCGCGAATTGCAAATGAAACGTTATCTATGCGATATCTCACGTGTTTTACGTTAAAAAGCGTCAAACAAGCG
>monoID1002
AATTAAATGTATTTCAGAAAATAAAGATTTTTTAATAGAATATTATAAAAAAGAAGGAAAGAAAGAAAAAGATTGAAGATATTTTGAATGAAAATAGAATTAAAAGGAGAAAAG
>monoID1003
AAACATGACGTACATGAAACGTGAAACATGACGTACATGAAACGTGACGTACATGAAACGTG
>monoID1004
AAACACGCTTGTTTGACGCTTTTTAACGTAAAACACGTGAGATATCGCATAGATAACGTTTCATTTGCAATTCGCGCTGGAAACTTCAATAGTTTCGTTTCTGATGCAG
>monoID1005
TGTTTCTGCATCAGAAACGGAACTGTTGAAGTTTCCAGCGCGAATTGCAAATGAATCGTTATCTATGCGATATCTCACGTGTTTTACGTTAAAAAGCGTCAAACAAGCG
>monoID1006
AAAATTGTTTAAAAATTTATAAACACCGAAACTCTTGACAAAACCTATAAAAAGCTTTAGAACTATCGCAGAACTATCGAAAAATGCCAATGAGCCGTCCAGAACTCGCATTAAAATGGTACTTTACTCTTGTGTGGGGTGCCAGCATTTAGGTTTA
>monoID1007
AATTCTTTTACTTCCTGCAGGATACAATCGAACTCTCTTTCGATTGAATCCGCAATTCTTTTACTTCCTGCAGGATACAATCGAATTCTCTTTCGATTGAATCCGCAATTTCTTTACTTCCGCAGGATACAATCGAATTCTCTTTCGATTGAATCCGC
>monoID1008
TATAATAAATTAATATAAAATCTAAAATTTAATATAATTTTGTTAAAAATCAGTTTTAAGAAAATTATTAAATTATTTTGTAAGTTTTAAATATAAAATAAAATTATGCAAAATTAAATTAAAAAAT
>monoID1009
AATATTTATTTACATTAATTATATATTTAAAATAATAATTTAAAAAACATTTATTTAACATTTATTTAACATTTATTT
>monoID1010
TTTGTAAAGGAAAGAAAATTTATAAGTATCAATTTAACAAAAATTAACCGGCCAGGGGGACACTTTAGGAAATGGCAAAAATCGAATTTTCTAACACT
>monoID1011
TAAAGAGAGTTGCGGATTCAATCGAAAAGAGCTCGATTGTATCCTGCGGAAAGTAAAGAGAGTTGCGGATTCAATCGAAAGAGCTCGATTGTATCCTGCGGAAAGTAAAGAGAGTCGCGGATTCAATCGAAAGAAGCTCGATTGTATCCTGCGGAAAG
>monoID1012
AGCGAAATTAAAGATAGTTGCAAATTCAATCGAAAAAGAGCTCGATCGAATCC
>monoID1013
TTAGCCTGACTTTACTCTCGTATACTCGCATCTTTTTAGCCTACGACTGAGCATTTGAAACACATGTTTTTT
>monoID1014
ACACGTGAGATATCGCATAGATAACGTTTCATTTGCAATTCGCGCTGGAAACTTCAATAGTTTCGTTTCTGATGCAGAAACACGCTTGTTTGACGCTTTTTAACGTAAA
>monoID1015
CAGGATACAATCGAACTCTCTTTCGATTGAGTCCGCAACTCTCTTTTTACTTTCTG
>monoID1016
GTATATATTGCGAATATATGTGCGTTGCTTGCATGAACTGCTTCCATTTACATGCGTTGCGT
>monoID1017
ACACGTGAGATATCGCATAGATAACGATTCATTTGCAATTCGCGCTGGAAACTTCAATAGTTTCGTTTCTGATGCAGATCAACGCTGGTTTGACGCTTTTTAACGTAAA
>monoID1018
CCATTCTTCTTGGGATTTACTCACAAGAGTCAATCCGGAAGAATCTCTTTATTAGTAATTTT
>monoID1019
TCGATTGGGTCCACGACTCTCTTTATTTCCCGTAGGATACAATCGAGCTCTT
>monoID1020
TCCGCAATTACGTACAAAAATCTATCCGTTTCTATCCGCATTGTATCCGTCGCGATTTCTATCTGCATCTG
>monoID1021
TCTTAATATCCATGTCCAGTTGACGTATTCCATTAAATCTGTGTCCGGTTGACGTATTCTTTAAATCTGTGTCCGGTTGACGTACTTCTTTAAATCTATGTCCAGTTGACGTATT
>monoID1022
TCCTTTCTCAATTATTTTATAATCTTCTCTGGATTAAATCGAACCAGCTTTGATTTAATTCAAATGAA
>monoID1023
AGAAACGGATAGAATTCGTTTACGTAATCGCGGACAGAAGCAGATAGAAATCGCGATGAATACAATGCGGAT
>monoID1024
CCTGCGGGAAGTAAAGAATTGCGGATTCAATCGAAAGAGAATTCGATTGTAT
>monoID1025
AACATTTTTTGCAATATTAAAGTAACATTTCAACAATGTTGCTTTAATATTTTACTAACGTTTTAAT
>monoID1026
TTAGCCGTACGCCGATGAACAGCAATAGTTTTGCTTCTAATGCAGATCAACGCAAATTCGGCGCTGTTTAATGCATTACGCAAAGAATATCGTTAAAATTCTATCAGACT
>monoID1027
TCAATAGTTTCGTTTCTGATGCAGATCCACGCTGGTTTGACGCTTTTTAACGTAAAACACGTGAGATATCGCATAGATAACGATTCATTTGCAATTCGCGCTGGAAACT
>monoID1028
AATTACCATGTGAATCTTACCATCATAGTTATCATCAGAAGTTACCATCTAAA
>monoID1029
CCCAGCGCGAATTGCAAATGAAACGTTATCTATGCGATATCTCACGTGTTTTACGTTAAAAAGCGTCAAACAAGCGTGTTTCTGCATCAGAAACGAAACTATTGAAGTT
>monoID1030
ATTCTGTACGTAATTGCAGACAGATGCAGACAAAATCGTGGCGGATAAAATGCAGATAAAAACGGACAGG
>monoID1031
AGATAGACGTCCATTAGAAATCCATGAAACCTCCATAGCTCCATGGGATTTTACTTCCATCATGGAAGTC
>monoID1032
CTTATTTCGTCGAATTTTGGAAGCTTCCTGTGAGCTCAGCAATCTGAACTCCCTGGGAG
>monoID1033
TTTAATAACTTTTTTATATTATTTAATAAAATGTTGACAATTTTTTTAACTGGATTATGTATATAGAAATATTTTTAAAATATTTTATTTTTTATATAAAATATTTAAAAATTATGTATTTTGTAATGTATCAAAAGATCGTTATAT
>monoID1034
ATATTTTTATTTAAATGAATATATTTATGTAAAATTATGAAATACATTTATAAAAATAATAAATCAAAATTTAATTAATATGAACTTATTATATACCTTTAAAATTATTGACGTATTAATTTTTTGTACTATACTTTCTTCAAATAT
>monoID1035
AATACTTAAAAAAATATTAAATAAATTTTATACAATATTTATGAAACATTTTCTCAAATTAATAATTAATGATAAATAAATAATTACTAAATATTAAATAAATTTAAAATAAAAGTTAAATAAAATTATTTTATAAAATAAATAATTAATAATTA
>monoID1036
TTGTATCCTGCAGAAAGTAAAGAGAGTTGCGGACCCAATCGAAAGAGCTCGA
>monoID1037
CTTCTAATGGACGTCCATCTGACTTCCATGATGGAAGTAAAATCCCATGGAGCTATGGAGGTTTCATGGA
>monoID1038
AGAAAGAAAAGAGAGTTGCGGACCCAATCAAAAAGAGTTCGATTGTATCCTGC
>monoID1039
AAGTAGGCCGCGGCGTGTTGCTTTGGCCAGTCATACAAGTAGGCCGCGGCGTGTTGCTTTGGCAGGCTACAC
>monoID1040
TGTTTCTGCATCAGAAACGAAACTATTGAAGTTCCCAGCGCGAATTGCAAATGAAACGTTATCTATGCGATATCTCACGTGTTTTACGTTAAAAAGCGTCAAACAAGCG
>monoID1041
ATTCAACTAATTATAAATGATGAATAAAAATTTAATCGTTATTTAGTCTCTCGTAAATATGAATAAAAATTTAATCATT
>monoID1042
CCGGATTGACTCTTGTGAGTAAATCCCAAGAAGAATGGAAAATTAGTAACAAAGAGATTCTT
>monoID1043
ACTCTCTTTTACTTTCTGCAGGATACAATCGAACTCTCTTTCGATTGGGTCCGCA
>monoID1044
TAAATTTAAGTTCAAATATTTTAGATAATTTAAAATATTAAAACAAATCATTTTGCTACTCATATAATGTTCACATATTATCAAGAGTATAACTATATTTTATTAAAAT
>monoID1045
ACTCTCTTTACTTTCTGCAGGATACAATCGAGCTCTTTCGATTGAATCCGCA
>monoID1046
ATGTGCGCTATCGGGAATACAAGCATCTTTTTCCTGATAGCGCACATAGCTACGTGCTAACGGG
>monoID1047
AATCGAAAGAGCTCGATTGTATCCTGCGGAAAGTAAAGAGAGTTGCGGATTC
>monoID1048
CATTTATTAAACATTAATTTAATATTTATTTCACATTAATTTTTTATTTAAAAAAACATTTTTTAAAAACATTAATTTAA
>monoID1049
TAATGGACGTCCATCTGACTTCCATGATGGAAGTAAAATCCCATGGAGCTATGGAGGTTTAATGGACTTC
>monoID1050
ATCAAGGTTGAATCGAATCAAACAGAGCTTGATTCAATCCAGAAGAATAAAAGTGTAAATTTCGTTGAATCAAAACGAGCCGAAACTCGATTTAATCCAGAATGGAA
>monoID1051
TTTTAACGTAAAACACGTGAGATATCGCATAGATAACGATTCATTTGCAATTCGCGCTGGGAACTTCAATAGTTTCGTTTCTGATGCAGAACAACGCTGGTTTGACGCT
>monoID1052
CAAAGAATGGTGAAAATAGAGGAAAAGACACAAACAAATAGAAAAAGAGGAAAACAAAAGAATAAAGAATGAGAAAAAGAATAGAAAGACAGTAAGAAATAAGGAAAAAAAGATAATAGAAAAAGGAAAGAGTA
>monoID1053
TCTATGCGATATCTCACGTGTTTTACGTTAAAAAGCGTCAAACAAGCGTGGATCTGCATCAGAAACGAAACTATTGAAGTTTCCAGCGCGAATTGCAAATGAATCGTTA
>monoID1054
TTTTTAACGTAAAACACGTGAGATATCGCATACATAACGATTCATTTGCAATTCGCGCTGGGAACTTCAATAGTTTCGTTTCTGATGCAGAAACACGCTTGTTTGACGC
>monoID1055
TCTATTAAAAAATCTTTATATTCTTTATTACCTTCAATTCTATTCTACTTTAATTTCATTTCCATTCAAAATACTTCGATCCCTCCTCCTCCTTTCTTTCAATTTTATACTAG
>monoID1056
TTATTTCATGTTTTTTTTCACGTTTAGGTTAACATTTTTCATGTTTAGTTTAACG
>monoID1057
TAACATTTATTAAACATTATTTTAATATTTATTTCACATTAATTTTTTATTTAAAAAAACATTTTTTAAAAACATTAATT
>monoID1058
TAATATTAAACAAATTTATTATAAATAATATTCAAAAATAAATCTAATTTATATAAAAATATATATATATAAAAAAAATACTACATGTAAAACACTGGTATACACACAGAAAAAAATTTTTTGAATATAT
>monoID1059
CAGAAACACGCTTGTTTGACGCTTTTTAACGTAAAACACGTGAGATATCGCATAGATAACGTTTCATTTGCAATTCGCGCTGGGAACTTCAATAGTTTCGTTTCTGATG
>monoID1060
TCCGTTTCTATCCGCATTGTATCCGACGCGATTTCTATCTGCATCTGTCTGCAATTACGTACAGAATCCTA
>monoID1061
TTACTTCCTTTCATTTTATATTATTCTATTCAAAAATCTTTACTTTCTTCAACAACTTCAATTCTTATATCCTTTTAATTTTATTTTCATTCTATATTTGTTCAATTTTTATTCC
>monoID1062
TAACATTGGGAAGGTACCTGTAAAGTTTAAAAAAATAACCCCTCTTAAAAAAAAAGTTATGAAAAAATTCACTTAAAGAAAACGAGAAGTCTCTCTCTTCAAAATGAATTTGTTTATAACATCTTTTCTAAGTGGGATTTTTTCTTAATACTTTGCATACATCTTCTGAG
>monoID1063
TTATTTCATGTTTTTTTCACGTTTAGTTTAACGTTTTTCATGTTTAGTTTAACG
>monoID1064
CGTTTCTGATGCAGAAACACGCTTGTTTGACGCTTTTTAACGTAAAACACGTGAGATATCGCATAGATAACGTTTCATTTGCAATTCGCGCTGGGAACTTCAATAGTTT
>monoID1065
CGGGCTATCAGATCTACCGAGATATTGGCAAAATTCGCAAAAAAAATTTGACTTAAAAATTTCGAATTTTGAAGACAATACTCTTTCGATTTTGACTTTAGCGATTCGATCCATTATGATAAAAGTTAGAACTCTTTGG
>monoID1066
AAAATTTTAAAAAATAATTCCACTTAGAAAAAATGTTATAAACAAATTAATTTTGAAGAGAGAAATTTCTTGTCTTCTTCTAAGTGAATTTTTTCATAACTTGTTTTTAAAGAAGGGTTATTTTTTTAAACTTTACAAGTATCTTCCAATGTTACCCAGAAAGTATATGCAAAGTTTTAAGAAATAATCTCACTTAGAAAAGATGTTATAAACAAATTAATTTTGAAGAGAAAAACTTCTCGTTTTCTTCTAAGTGAATTTTTTCACAACTTATTTTTCAAAAGGGGTTATTTTTTTAAACTTTACAATTATCTTCCCAATGTTACCCAAAAGGTTTATGC
>monoID1067
ATCCACGCTTGTTTGACGCTTTTTAACGTAAAACACGTGAGATATCGCATAGATAACGATTCATTTGCAATTCGCGCTGGGAACTTCAATAGTTTTGTTTCTGATGCAG
>monoID1068
TCTTTAATTTCAATCCTTTCTCTGGATTCACTCGAACTCTGTTCGTGTTAATCCGAAAGAA
>monoID1069
TCCCTTCCACTCTATTCTCTCACTATCTCATCTTTTCCTTCCTTCATCTCTCCCTTTCTCCTTCTCTCTATCTTCTTTACCTTTTCCTCTTCCTTCCTTCCTTATCTCTTTTCGCTTTCTCTTATCTCCTTCTACCTTTCTTCA
>monoID1070
GAGAGTAGAGAGAGAGATCGATTGTATCCTGCGGGAAATAAGAGAGTCGCGGACCCAATCGAAAGAGGTCGATTGTATCCTGCGGGAAATAAAGAAAGTCGCGGACCCAATCGAAAGAGAAA
>monoID1071
AAGAGGTAGAGTGAAGGAGAGAAAGGTGAAGGGAAAATGGGAGGAAGAAAAAAGAAATTAAGAGGAAGAGAGGAGATGGAATATGGAGGAGAGAAAAAAGTGGAGAGAAAGGGAAGGGTGAGAGATGGAAAGGAGGTGTTGAGAGTAGAT
>monoID1072
TGAATCCGCAATTCTTTTACTTCCTGCAGGATACAATCGAATTCTCTTTCGAT
>monoID1073
AATATTTATTTAACATTAATTTATTATTTAAAAAAACAATTTTTAAAAACATTAATTTAACATTTATTAAACATTAATTT
>monoID1074
TATTTGATAAAATTTTTATACATGTTATAAATGTATATAATATTCTGGCATTTTATAATACGTTATTTAAAGGGACAACTTTTGCAAATCATAAACGTATTTAAGAAACGTTTATTTAATAAGTATATAATAA
>monoID1075
AATGGAAAATTAATAATAAAGAGATTCTTCCGGATTGACTCTTGTGAGTAAATCCCAAGAAG
>monoID1076
AGAAAGTAAAAAGAGTTGCGGACCCAATCGAAAGAGAGTTCGATTGTATCCTGC
>monoID1077
AAATGTAGTGATTATTAATTCCATAATCAGATTATTTACAATAATCATTCCCTAATAATTCTCTTATGAAATGATTATCGATTCCATAATCAGATTATTTGCAATAATCAATGCACAATAGTTTTT
>monoID1078
ATTGAAGTTTCCAGCGCGAATTGCAAATGAAACGTTATCTATGCGATATCTCACGTGTTTTACGTTAAAAAGCGTCAAACAAGCGTGGATCTGCATCAGAAACGAAACT
>monoID1079
AGCGTGTTTCTGCATCAGAAACGAAACTATTGAAGTTCCCATCGCGAATTGCAAATGAATCGTTATCTATGCGATATCTCACGTGTTTTACGTTAAAAAGCGTCAAACA
>monoID1080
TAATAATAATTCGTCGAATTAATATTATGTTGCAATATAATAATTATTTCATGAATTAAAAATTACGGAATTATTATTCGTGAATAAATTCGATGAATTAAAATTAAGTCAAGGCA
>monoID1081
GTTACTCAGAAGATGTATGCAAAGTATTAAGAAAAAATCCCACTTAGAAAAGATGTTATAAACAAATTAATTTTGAAGAGAGAAACTTCTCGTTTTCTTCTAAGTGAATTTTTTCATAACTTGTTTTCCAAAAGGGGTTATTTTTTTAAACTTTACAGGTATCTTCCCAAT
>monoID1082
TCTCTCTGTTACTAATTTTCCATTCTTCTTGGGATTTACTCACAAGAGTCAATCCGGAAGAA
>monoID1083
GCACGCCGGAGGTGACGCCCGTGCGAAAGCAACACGCCGCGACTCGACTTTGCGCGATCGA
>monoID1084
TTTCCAGCGCGAATTGCAAATGAAACGTTATCTATGCGATATCTCACGTGTTTTACGTTAAAAAGCGTCAAACAAGCGTGTTTCTGCATCAGAAACGAAACTATTGAAG
>monoID1085
TACTTTCCGCAGGATAAAATCGAATTCTCTTTCGATTGAATCCGCAACTCTTT
>monoID1086
GAAATCACTAGAATACTTTAATGTCATTATCACTGTGTAATATTACAGTAATATTTCAGTGATATTCCTGT
>monoID1087
ACTATTGAAGTTCCCAGAGCGAATTGCAAATGAAACGTTATCTATGCGATATCTCACGTGTTTTACGTTAAAAAGCGTCAAACAAGCGTGTTTCTGCATCAGAAACGAA
>monoID1088
TTGAAGTTTCCAGCGCGAATTGCAAATGAATCGTTATCTATGCGATATCTCACGTGTTTTACGTTAAAAAGCGTCAAACAAGCGTTTATCTGCATCAGAAACGAAACTA
>monoID1089
ATTAATAATCACTATACTTAAAAACTATTGGCAATGATTATTGCAAATAACCTGATTATGAAATCGATAATTATTCCATAAAAAGAACTATTAGAGAACGATTATTGCAAATAATCTGATTTGGA
>monoID1090
GTTTCTGCATCAGAAACGAAACTATTGAAGTTCCCAGCGCGAATTGCAAATGAAACGTTATCTATGCGATATCTCACGTGTTTTACGTTAAAAAGCGTCAAACAAGCGT
>monoID1091
CCGCAATTCTTTTACTTCTTGCAGGATACAATCGAATTATCTTTCGATTGAAT
>monoID1092
CGTTTCTGATGCAGAAAAACGCTTGTTTGACGCTTTTTAACGTAAAACACGTGAGATATCGCATAGATAACGTTTCATTTGCAATTCGCGCTGGAAACTTCAATAGTTT
>monoID1093
TATCTCACGTGTTTTACGTTAAAAAGCGTCAAACAAGCGTGTTTCTGCATCAGAAACGAAACTATTGAAGTTCCCAGCGCGAATTGCAAATGAAACGTTATCTATGCGA
>monoID1094
ATCGCGCATACATTGACCGATTTCGTTAAAGATTCTAGAAATAATGAAAGAAACATTTAATAATATTATTCAGACATTCCGTTATTCTTGGATCTATAAAATCTGAAATCAAGTATCTTTAATACGATTTCTTTAATAAGATTAAATGACGAAAAGATTAAATTGCTCGATAAATG
>monoID1095
TATTGTTTGAAATTCAAAAATTTTTTTTATAATTTAGAAAATAATATATTATTGATTTTTAAAAAACATAAAACCATTAATTTTTAACTACACAAAAATTCATTAACTACAATCTAA
>monoID1096
GGCAACGCAAACGGAGGATCCGCGGAAGAGGGTAACAGCGGCGCCGGCGGTGAC
>monoID1097
GGTGACGACTTTATACTTTTCGAGTGCAAAATATTTTTTAAGAGTTCTGGTAGTTCTGTTTAGAGTTCTGGGTAGTTCCCGATGAGTTCTATCAAAAATCCTAATGACAAAAATCTGTAGGATTGAAAACGAAAATGTTACGGACGATCGTA
>monoID1098
ATTTTAAATAAAAAAAAGTATTATTTTTTTATATAAAACATATTTTTTAATTTTTAATTATTTTTTACAATATAATTTATAATTAGAAAAAAATTATTTATGGAACATAGAATAAATTTAATATTCTATTTGTAAGTTT
>monoID1099
TTTATTTGAAAAAACATTGTCAAAAACATTAATTTAACATTTATTCAACATTAATTTAATATTTATTTCACATTAATTT
>monoID1100
AATTTAATATTTATTTTACATAATTTTTCATTTAAAAAGTAATTTTAAAAACATTAATTTAACATTTATTTAAAATT
>monoID1101
GTCCGCAACTCTCTTTATTTCCCGCAGGATACAATCGAGCTCTTTCGATTGG
>monoID1102
CGTAAAACACGTGAGATATCGCATAGATAACGTTTCATTTGCAATTCGCGCTGGGAACTTCAATAGTTTCGTTTCTGATGCAGAAACACGCTTGTTTGACGCTTTTTAA
>monoID1103
GTTGCAAATTCAATCGAAAGAGAACTCGATTGTATCCAGCAGAAAATAAAAGATA
>monoID1104
GCGATATATCGCATTCTAATATTTCTGCAATATCATAGCAATATTATAAT
>monoID1105
GTACATGAAACATGAAACATGAAACGTAAACATGAAAAACGTTAAACGAAAC
>monoID1106
AAGCACCTTGCCATCGTTTTGTACTGTACTTAGAGAGTATCTGTGATTTTTTTCAAGTCCCTGTGCGTATGCGTACGTCGTGGCTGCTAAATTGTTTAAAAATAATTTTGATTTTTTTAATAAAAAATGAGTGCCGTTCCCGGGCA
>monoID1107
TTACTTCCTGCAGGATACAATCGAACTCTCTTTCGATTGAATCCGCAATTCTT
>monoID1108
TACGTAATTGCAGACAGATGCAGATAGAAATCGCGGCGGATAGAATGCAGATAGAAACGGACAGGATTCTG
>monoID1109
CTTTCTCTTTATTTCTCACTCTCCATTCCTTACTTCCTCCCTTACTTCCTTTACTTTATTCCTACATACTTCGTCTCCCCTCCTAATTTTCTCTTCTTCACTCTTTCCCGCTATTACTCTTTTACTTCCCTTAATCTTTTT
>monoID1110
ATAATTCTACTCCTGAAACTTCTCCAATCTCACATAAAGCAATGTTTAATACATCAATACCACTTAATAACAATTTTACATCTC
>monoID1111
ATCTATGCGATATCTCACGTGTTTTACGTTAAAAAGCGTCAAACAAGCGTGTTTCTGCATCAGAAACGAAACTATTGAAGTTCCCAGCGCGAATTGCAAATGAAACGTT
>monoID1112
ATATCACATTCAAATATTTCTGCAATATCACTGCAATATTGTAATATAATATATCATATTGCAATATTGCTGCAATGTCATAGCAATATTATAATGCGAT
>monoID1113
GTACACCTGAGTGGGCTGCGGAGGATTGTACACTTGGGCGGCCGGCGGAGGGTT
>monoID1114
TAACATCTTGCAAATAATAAATAAAAATTTATTTGTTATTCAGCTCCTTAAAAATAATGAATAAAAATTTATTTGTTATTAAGTATTTTATAAATAATAAATAAAAATTTATTCATTATT
>monoID1115
GTGTAAAAAGAATAAAAATTTATGTAATAAAAATTTATAATTTTTTTAGTAAAAAGTTTAGGAATTTAGAATAGAAAAAATGAAAGAAATTAAGCGTGCAAATGAATAAAGGTTTGAAGATATTTTTAAATAATGGATAAATGTCAATATTTTGACATTTT
>monoID1116
ACATGACGTACATGAAACATGACAAACATGAAACGTGAAACGTGACGTACATGAAACGTGAA
>monoID1117
ATAATATATTTATTATTTAATTGTCTAATTATACAACAAAAAAACAAAAATTATATAAAATATGTTCTATATGTTATACAGAAATATATTTCAATCAAAAATTATAAGAATCTTTAATATAAAGTTCTGATTAATTAAGAAA
>monoID1118
ATAAAAAATTATTTTTAATATAAATAAAAACTTTATTCAAAAATATTTTATTTGAAATAGACGAATAAATTTTTATTAGA
>monoID1119
CCCAATCGAAAGAGCTCGACTGTATCCTACGGGAAATAAAGAGAGTCGCGGA
>monoID1120
AATAACATTCAAAAAATATATGCAAATTTATAAAAAATATCCACTTTAAAAAAAAAGTTATAAAATAATTATGAATTTGTTTATAACTTCTTTTCTAAGTGGAATTTTTTCTTAATACTTTACAGACATCTTCCC
>monoID1121
TATTTGTATTATAGAAATTATTCATTATTTGCATTATTCTTTATTCATATTATTAGCTATTATTCATTATTCGAATTATTCAT
>monoID1122
CATTAAACTTTATGCACAATGAACATTAAACTTTATGCACAATGAACATTAAACTTCATGCATAATAAA
>monoID1123
TTTAAAATAATAATTTCAAAAATGTTAATTTAATATTTATTTAAAATTTATTTAATATTTATATTACATTAATTTTTA
>monoID1124
AAACAAACTTATATTTAATTTTTTAAATCTGAATGTAATTCAATTAAATTTTTTAACAATAAATTATTAATAAATTTTAATGCTTTAATTTAATATTTTAAATATATATTTACTAAACTT
>monoID1125
ACTATATAGACATAGATAAATATAATAAAAATTGAGTTAATTATTTTAATTAATTTTATATCTTTATTATTTATGAAATTAATTTATTTAAATTTTTTCAATAATTGTATTAAAATCGTATATTAAAACAAT
>monoID1126
TTTTACGTTAAAAAGCGTCAAACAAGCGTGTTTCTGCATCAGAAACGAAACTATTGAAGTTCCCAGCGCGAATTGCAAATGAAACGTTATCTATGCGATATCTCACGTG
>monoID1127
CTCACAAGAGTCAATCCGGAAGAATCTCTCTGTTACTAATTTTCCATTCTTCTTGGGATTTA
>monoID1128
ATCAGAAACGAAACTATTGAAGTTCCCAGCGCGAATTGCAAATGAATCGTTATCTATGCGATATCTCACGTGTTTTACGTTAAAAAGCGTCAAACAAGCGTGGATCTGC
>monoID1129
CCAAAATAATTATATAATTATAAAATTAATTATTTTTTTTATTTAAGATTTAATTATTTTAATTTATAATAGATAATAGATATTTAATTTTCAGATAATCAATTTATATATATA
>monoID1130
ATAAAATCTCATAGAGCTATGGAGGTTTCATGGACTTCTAATGGACGTCCATCTGACTTCCATGATGGAA
>monoID1131
GGCTATCAGAACACAGAGATATTGGAGAAATTCGCAAAAAAAATTTTTCTCAAAAATTTCAACTTTGACTGATATAACTCTTTCGTTTTTCACTTTAGCGATTCGATCCATCATGAAAAATGTTAAAAGTCTTCTGGG
>monoID1132
TTTTTAACGTAAAACACGTGAGATATCGCATAGATAACGTTTCATTTGCAATTCGCGCTGGAAACTTCAATAGTTTCGTTTCTGATGCAGATCAACGCTAGTTTGACGC
>monoID1133
CGACCACGACAACGGTAGCGGCAACGTCGTCGCGTCGTCGTCGTCGTCGTCGTCGTCGTCATTGATAGTGGTAATAGTGAT
>monoID1134
CATAAAATATTAAAATAAATATTTTGTAAATTTTTAATAAATATATTGTGAAACATGAAATAAACAGAATATATACAAAATATAAATAGAAATATATTTGACGAAAAAATTTACACAAATTCAACGAAAAGCACAAAAATATT
>monoID1135
TTTTGAATTTATAATTTTAACATAAGATTCGTATTCAGTATTATAAAACACTTCTTATATATAAAATTTTACAACTTAAACATTTTTTTAAATTTCATCATGTATTAATCCACCA
>monoID1136
TTAATATAATTCAATCAACTCTATTTTAACGTAAAAAAATTTTCATTTATTGTTACTTAAAACTAACAAATTTTAGAATAAAATAATATTTTTTTTATGAAAACCAGAGAGCTACTG
>monoID1137
TTAAATAAATGTAAAATTAATGTTTGTGAAATTATTATTTCAAATAAATAATTAATGTAAAATAAATATTAAATAAATG
>monoID1138
CAACTCTTTTTGCTTTCTGCAGGATACAATCGAGCTCTTTCGATTGAGTCCG
>monoID1139
AGAAGAAAAGATTAAAGGAGTTTAGAATTAAAATAAAATTCAAAGGAGAAAGAAATTAAATGTATTGAAGATGGTAAAGATTTTTAAATAAATATTATAAAAAGGAAGAAAGGAAGA
>monoID1140
TTATCTGCATCAGAAACGAAACTATTGAAGTTTCCAGCGCGAATTGCAAATGAAACGTTATCTATGCGATATCTCACGTGTTTTACGTTAAAAAGCGTCAAACAAGCGT
>monoID1141
GATGAAGAAATCAAAAAAGAAGATGATATGGTAGAAGAGGAAGAAAAAAGAGAAGAAGGAGAAGAAGTACAAAAAGAAGATATG
>monoID1142
TGGAGAAATAGGCAAAAAAAATTTTACTCAAAAATTTCGAACTTTGACTGATATAAGTCTTTCGTTTTTCACTTTAGCGATTCGATCCATCATGATAAAAGTTAGAACTCTTCTGGGGGCTATCAGAACACAGAAATAT
>monoID1143
ATAGAAAATCTTATAATTTCTCAGACAATTATATAGAAATTATGAAAAATTCTTCAAATTTTTTAATAATTTTTCACAATTTTTTAAAAGAACTAAA
>monoID1144
GCAACCAGCCGTCGCGGAGTGCGTAAGACATTGCGCGCTTGCTTGCACCTACGTCGCCGAGCGAGTGCAACTCTTGTGCTCTCTCTCTCGCGCCC
>monoID1145
ATTTTTTTATTATAGAAAATATCATATTTTTATACATAAATTACGATTGTTGTAATAATATATATATATGTTTACAAATTATTCTCATTATTATATTATAAT
>monoID1146
AATCTTTCACATGCAATAAATTTGAAAAATTTAGTTGAATTATTTCTGAAACATTTCATATGAAATGATTTAGAAGATCTTTCAGTTGAGTTGTTTCTGA
>monoID1147
ACGTTAAACTAAACATGAAAAACATTAAACTAAACGTGAAAAAACATGAAATA
>monoID1148
ATTGCGGATTCAATCGAAAGAGAATTCGATTGTATCCTGCAGGAAGTAAAAGA
>monoID1149
GCCAGGGGTTCACTTTAGGAAATGGCAAAAATCGAATTTTTCTAACACTTTTGTAAAGGGAAGAAAATTTATAAGTATCAATTTAATCAAAATTCAACCG
>monoID1150
AGAATAAAATGAAAAATTAAAGATTCTTTCGGATTAACTCGAACAGAGTTTGAGTGAATCCAAAGAAAGGAAGAGAATTAAATAAAAGATTCCTTCGAATTAAATCGAATGGAGTTCGATTGAATCCAGAGAACAAAAG
>monoID1151
ATTAAAGAAGGAAGGTATAAAGTATTTAAAAATGTTAAATTAAAATAAAATAAAAAGGAGAAAGGAAGAAAGGAGGAAAAAGAAAGGAGTTTAGAATTGAAATAAAATAAAAAGAAAGAAAAGAAGAAAGTGATTGAAGAGTTTAAGAAATTTAAGAATTGAAATAAAAATGAAAAAAAATAGAATGCAATTAAACATAGTTTGAAGTTTTTTTAATAATGGGTGAATAAAATTGAAATTTTATTAAATATTGTTTGAAATAAGAAGTTACAATATTCTAATATATATAATCTATTTTAGTAAAGTAATAAAAATAAATATTAATATAAAAAAAAAGAAAGAAGTGTAATAAAATAAGAAAAAAAGAAGAAAGAAAGAAAAGAAAATTAAAGAAATAGAATGAAATAATAAA
>monoID1152
TTTAATAAATATTAAATTAATATTTTTATTAATTATTTTAAATATTTAATTAATATTAAATAAATATTAATAAATT
>monoID1153
CTCCATAGCTCCATGGAATTTTACTTCCATCATGGAAGTCAGATAGACCTCCATTAGACATCCATACAAC
>monoID1154
GATGCAGAAAAACGCTTGTTTGACGCTTTTTAACGTAAAACACGTGAGATATCGCATAGATAACGTTTCATTTGCAATTCGCGCTGGAAACTTCAATAGTTTCGTTTCT
>monoID1155
GTGTTTTACGTTAAAAAGCGTCAAACAAGCGTGGATCTGCATCAGAAACGAAACTATTGAATTTCCCATCGCGAATTGCAAATGAATCGTTATCTGTGCGATATCTCAC
>monoID1156
TATCCGCATTGTATCCATCACGATTTTTATCTGCATCTGTCCGCGATTACGTACACAATCCTATCCGTTTC
>monoID1157
ATTTTAGATATAATTTTAACAATTAGATATAAAACTCAATTATTTTAATAGGTTTTGAAAAAAAACATTTGATTACAAGAATTTTATTAATCTGTGTGCAAAATAACTAACATAAAAATAAAATATCTCAAGACATG
>monoID1158
TAAAATGTTTTAATACCTTAATATTAAATATTTATTATTAGAATTTACTAACTTTAAATCTTTAAGTGTTTTAAATCTAAAAAATGTTTCAAAATAAAATGTTTTTAAGTATTTAAAAAATGGAAAAAGAAA
>monoID1159
TCGATCATGGAACAACATGGTTCAATAGACGTTCGATTATGGAACAACGTGGTTCGATAGACGT
>monoID1160
AAATGGATTGAAATACGAAATGAACTATTTATTATTTTGAACTTATATGAATTCATGTTTCCATTATATTATTTTTGAGTTT
>monoID1161
TTTAATTGAAATCATAATTTTCATAATACTGAGTAAAGTTTATTTTCGTACAATAACTGATTCTTAAATTAAAAATAATTGTACTCAAATGAAGTTTTATAACTCATTTTTGTAACATATTTTTAACGTTTA
>monoID1162
ATCTCCATAGCTTCATGGAATTTTACTTCCATCATGGAAGTCAGATAGACCTCCATTAGAAGTCCATAAA
>monoID1163
CGATGGTGCGAGCGAGCGCGAGCAAGTCTTACGCACTCCGCGACGTTAGGTTGCGAGCACGCGAACAAGAGTACAAGAGGTGCGCTCGCTCGGCGA
>monoID1164
TCGAAAGAGCTCGATTGTATCCTACGGGAAATAAAAAGAGTCGTGGACCCAA
>monoID1165
CAAACAAGCGTGGTTCTGCATCAGAAACGAAACAATTGAAGTTTCCAGCGCGAATTGCAAATGAATCGTTATCTATGCGATATCTCACGTGTTTTACGTTAAAAAGCGT
>monoID1166
AGACATAATTTTAATTCATAGAATTATTATTATGTCGAGACATAATTTTAATTCATTCAATTTTATAATGTCGACATTATTTTAATTCAAACAATTTTTATTATGTCT
>monoID1167
AAGGTTGAATCGAATCAAACAGAGCTTGATTCAATCCAGAAGAATAAAAGTATAATTTTCTTTGAATCAAACGAGCCGAAACTCGATTTAATCCAGAATGGAAATC
>monoID1168
ATAAATAATTAATGAAAAATAAATAATTAAACAATATTAAATAAATATTAAAAAAGTTATTTAAAAATTAATATTATATAAACATTAAATAAATATAATTAAATAAACATTTAAATAATGATTATTAAATCATTTTTTCAA
>monoID1169
TACGTTAAAAAGCGTCAAACAAGCGTGTTTCTGCATCAGAAACGAAACTATTGAAGTTTCCAGCGCGAATTGCAAATGAAACGTTATCTATGCGATATCTCACGTGTTT
>monoID1170
TCGAGCTCTCTTTCGATTGAATTTGCAACTATCCTTTACTTTATGCTGGATACAA
>monoID1171
ACTATTTCTGTGTCATTATTTAAATTTATTTCGACGTTGTCATTATTAATATTATGTGAC
>monoID1172
TAGTAACAAAGAGATTCTTCCGGATTGACTCTTGTGAGTAAATCCCAAGAAGAATGGAAAAT
>monoID1173
AGATGGACGTCCATTAGAAGTCCATGAAACCTCCATAGCTCCATGGGATTTTATTTCCATCATGGAAGTCAGATAGATGTCCATTAGACATTTATGAAACCTCCATAGCTCCATGGGATTTTACTTCCATCATGGAAGTC
>monoID1174
AATAAAATAAAATAGAAGGAATGAATTGAAGGAGTTGGAGAAGTAAAGGTTTTAAATAAATAATAAGAAAAGAAAAGATGGAAAAGGAAAGATCAAAGAAGTTTAAAATGAA
>monoID1175
ATATCTCACGTGTTTTACGTTAAAAAGCGTCAAACAAGCGTGTTTCTGCATCAGAAACGAAACTATTGAAGTTTCCAGCGCGAATTGCAAATGAATCGTTATCTATGCG
>monoID1176
GCAGGATACAATCGAACTCTCTTTCGATTGAATCCGCAACTCTCTTTACTTTCT
>monoID1177
TATTAATAAAATCATAATAATAAATAATTATAAAAAAATAAAATTTATATTTCAATAAATATTGAATGTATTATATAATATAAATCTTATAATTAATAAATGATT
>monoID1178
ATCATAGTTCTCACTCCCTAGTATCATATACATTACAGTACTATCAAAAAACAATAACGTAACTATTTATTTATAATTATTATAAATGTTCAAAGTACTTAAATGTGATATGATAGCGTCACTATCGATATTTCTGGGTTTGAACGAACATGAA
>monoID1179
CGGACACAGATTTAAAAGAATACGTCAACTGGACACAGATTTATAAAAATACGTCAAC
>monoID1180
CGCGATATTGTGCGAATGTTTACGATATTGTGCGAATGTTCGTACGATAT
>monoID1181
TGAAGTTCCCAGCGCGAATTGCAAATGAAACGTTATCTATGCGATATCTCACGTGTTTTACGTTAAAAAGCGTCAAACAAGCGTGTTTCTGCATCAGAAACGAAACTAT
>monoID1182
TCATTATTTATTATTCGCATTATTCATTATTCACATTATTTACTATTATTTATTATTCGCGTTATTCGTTATTTGTATTATG
>monoID1183
GGAAGTAAAAGAATTGCGGATTCAATCGAAAGAGAATTCGATTGTATCCTGCG
>monoID1184
ATTCAATCGAAAGAGAGTCCGATTGTATCCTGCAGGAAGTAAAAGAATTGCGGATTCAATCGAAAGAGAATTCGATTGTATCCTGCAGAAAGTAAAGAGATTTGCGGATTCAATCGAAAGAGAATTCGATTGTATCCTGCAGGAAGTAAAAGAATTGCGG
>monoID1185
CAACGCTTGTTCAATGCTTATTAACGTAATACACGTGAGATATCGCCTAGAGAACGTTTTATTTTAATTTGCGTTAAATAACGCAATATTTTGTTTTTTACTGCTGAT
>monoID1186
AATTTGATTATTATATTAATATTAATATAAGAATTAATGATATAATAAAATTAATAATTGATATTAATAAAAATATCTGAATAAAAATATAAATTGTATATCACA
>monoID1187
AATAGTTTCGTTTCTGATGCAGAAACACGCTTGTTTGACGCTTTTTAACGTAAAACACGTGAGATATCGCATAGATAACGTTTCATTTGCAATTCGCGCTGGGAACTTC
>monoID1188
AAGCGTCAAACAAGCGTTGATCTGCATCAGAAACGAAACTATTGAAGTTCCCAGCGCGAATTGCAAATGAATCGTTATCTATGCGATATCTCACGTGTTTTACGTTAAA
>monoID1189
ATTATAGCAATATTACAGTAATATTACAGCAATATTACAGTAATATTACTGGATATTATAGAAATATTACTGCAAA
>monoID1190
TGCAAATGAAACGTTATCTATGCGATATCTCACGTGTTTTACGTTAAAAAGCGTCAAACAAGCGTGTTTCTGCATCAGAAACGAAACTATTGAAGTTTCCAGCGCGAAT
>monoID1191
AAACGAAACTATTGAAGTTCCCAGCGCGAATTGCAAATGAATCGTTATCTGTGCGATATCTCACGTGTTTTACGTTAAAAAGCGTCAAACCAGCGTTTTTCTGCATCAG
>monoID1192
ATATGGAAGGTAGTTTATTCTTGTTTACGTCTGTTAATGTATGGATATTTTATTTACTATTTTCGATTTCTAATACTTTGATTTAATCCAAATTTTATATTTGAGTTGTACTAGCACAGTACAAATCATTAAATACTACAGATTTAGAATCGTAATA
>monoID1193
ATTTTACTTCCATCATAGAAGTCAGATAGACCTCCATTAGAAGTCCATGAAACCTCCATAGCTCCATGGG
>monoID1194
ATAAAAATTCTAATTATTAAATTAAAAAATTACAAATATTATTTAAATATTTAGGACCAAAAATTATATTCACTAATTAATTTTTAAATTTTTATTTCATATAGTACGAGAGAAACAAAATTTGCAATTGATTGTTT
>monoID1195
TTTGCTCTTACCCCTATTTTGAAATTGCGGTACAATCACCCCCTTAAGGGTACAAACAAAACGCGCGGTGGTACAATCGGGTACAAACGATTCCGAAACAGCACCCGCTTGCGGATTTTGAATATCTTAAAAAATGGCAAAG
>monoID1196
TGGCCGCCCCGCGCCGCGCCGCTCGTCGCTCTACTCTACTGACCGTCCCGCGCGTCGCGTCGCTCGTCACTCTATTCCAC
>monoID1197
TGGAAACTTCAATAGTTTCGTTTCTGATGCAGATCAACGCTGGTTTGACGCTTTTTAACGTAAAACACGTGAGATATCGCATAGATAACGTTTCATTTGCAATTCGCGC
>monoID1198
ATTAGAAATCCATAAAACCTCCATAGCTTCATGAAATTTTACTTCCATCATGGAAGTCAGATAGACCTCCATTAGAAGTCCATAAAACTTCCATAGCTTCATGGGAATTTATTCCATGATGGAAGTCAGATGGACGTCC
>monoID1199
TGAATCGTTATCTATGCGATATCTCACGTGTTTTACGTTAAAAAGCGTCGAACAAGCGTTGATCTGCATTAGAAACAAAATTATTATGTTCTCAACGCGAATTACAAA
>monoID1200
CTGGGAACTTCAATAGTTTCGTTTCTGATGCAGAAACACGCTTGTTTGACGCTTTTTAACGTAAAACACGTGAGATATCGCATAGATAACGTTTCATTTGCAATTCGCG
>monoID1201
ACATTAGATTTATGTAAAATGCATTTTTACATGTACAATGCAAAAATGATTATATTCATTCACTGATATCATTTTCAAAGTGACGTTATATAAAATTTGAAAATGATACTAAAATAAAGATATAATAATAATAA
>monoID1202
AATAATTATAAATAAATAGTTTAATTATTGTTTTTGGATAGAACTGTAATGTATGTGATATTAGGGACTGAGAACTATGATTTCATGCTTGTACAAACCCAGAACTATCAATAGTGACGCTAGCATATCACATTTAAGCACTTTGGACGTGTAT
>monoID1203
CTTTTTAACGTAAAACACGTGAGATATCGCATAGATAACGTTTCATTTGCAATTCGCGCTGGGAACTTCAATAGTTTCGTTTCTGATGCAGAAACACGCTTGTTTGACG
>monoID1204
ATAAAAATGTTATTAAATACTAATTAAATATTTTATACAAATAAATTTAATTACAATTAAATTATAAATAAAATTGTTAATATAAATTCAAATTTATACAAATACTAAAAATATACAAATTTATAAAATTTATATATAA
>monoID1205
TTAATGTTGAATAAATGTTAAATTAATGTTTTTGAAATTATTATTTCAAATAAAAAATTAATGTAAAATAAATATTAAA
>monoID1206
CAAACCAGCGTTGATCTGCATCAGAAACGAAACTATTGAAGTTTCCAGCGCGAATTGCAAATGAAACGTTATCTATGCGATATCTCACGTGTTTTACGTTAAAAAGCGT
>monoID1207
TAATTTCAAAGAGCGTCTACCTTTGAAATAAATTTTTCATAACTTTTCTAAGAGGGACTTATTCTTCAAATGTTGCATGTAATTTCCACATATTACCCAGGACGTGTGTGCAATGTTTTAAGAATGAGTCTCTCTTAGATAGAAAGTTATAAGCAAAT
>monoID1208
ACTATTGCCGTTCTCAGCGCGCATCTCAAATGAAACGTTATCTATGCAATATCTCACGTGTTTTACGTTAAAAAGCGTCGAACAAGCGTTGATCTGCATTAGAAACAAAACTATTGCCGTTCTTCAGCGCGCAACTTAAATGAAACGTTATCTATGCAATATCTCACGTGTTTTACGTTAAAAAGCGTCAAACAAGCGTTGATCTGCATTAGAAACAAA
>monoID1209
GGGATTTACTCACAAGAGTCAATCCGGAAGAATCTCTTTATTATTAATTTTCCATTCTTCTT
>monoID1210
ATATTTTAATAAAATTTTTGAATTGCATTAAAAATGAATAATTACTTATTAAAATAATTACTTTTAAGAAATAGTTAAAGTGGATCAAATATTTTTAATAGATGATTTT
>monoID1211
AACCTCCGTTTGCGTTGCCGTCACCGCCGGCGCCGCTGTTACCCTCTTCCGCGG
>monoID1212
AGTCAAAGTTCGAAATTTTTGAGTAAAATTTTTTTTACGAATTTCTCCAATATTTCTGTGTTCTGATAGCCCCCAGAAGAGTTCTAACTTTTATCATAATGTATCGAATCGCTGAAGTGAAAAACGAAAGAGTTATATC
>monoID1213
ATTTAAATATAAATAAAATTTATATATATTTTAATATTAATTTTATATTATTATTAATTTAAGATTTTAATTATTTTAATATTTAATAAATTATTTTTAAATTATATTATCTTTCGTTATTATTAAAATTATATATATTAT
>monoID1214
ATAGAGCTATGGAGATTAAATGGATTTCTAATAGACGTCTATCTGATTTCCATCATGGAAATAAAATTCC
>monoID1215
AAACAGAACTACCAGAACTCTTAAAAAAAATTTCGCACTCGAAAAATATAAAAGTCGACACCTACAATCGTCTGTAACATTTTCGTTTTCAATCCTACAGATTTTTGTCATTAAGATTTTTGATAGAACTCATTGGGAACTACCCAAAACTCT
>monoID1216
CTCGACTGTATCCTACGGGAAATAAAGAGAGTCGTGGACCCAATCGAAAGAG
>monoID1217
AGATAAAGATATTTAAATAGAATAATATAAAAAGGAAAGAAAGAAGAAGAAAGTATGAAATAGTATAGAATGGAAATAAAATTGAAAGGAGAAAGTAATTGTAAGTGTTTGAAA
>monoID1218
AATATTAAATAAATATTAAATAAATATTAAATTAATATTTTTTATAATCATTATTTTAAATATTTAATT
>monoID1219
CAAACTGTTTTAATTTCATCAGTAAATGTATTTATGTAATAAATTTTTATTAAATTATCGTAATAATTCTCAATTTACAATACATAAAACTTTAATTAAAAAAATTTAGTCAAATTAATAACTTTT
>monoID1220
TTTTTAAATAAAATAATATAAAAAGAAGAAGGCAGAAGGAGAAAGGATCGAAGGAGTTTAGAATGGAAATAAAATTAAAAGGAAAAAGAAATTGAAGGTGTTGGAGAAAGTAAAGA
>monoID1221
AACGCTTGTTTGACGCTTTTTAACGTAAAACACGTGAGATATCGCATAGATAACGATTCATTTGCAATTCGCACTGGGAACTTCAATAGTTTCGTTTCTGATGCAGATC
>monoID1222
TATTTTAAAACATATTAACACAATATTAAATTTAATAATTTAAATTTTTAATATAAAAATTTAATAAATTTTTTATATAATAAATCTTTTTAATTAATAAATTAATCTTTTTAGCAT
>monoID1223
CATTAGCAAGATTTATTCCATCTTTTTCTAGAGATTTTAAATATTGTGTTTTATGTCCTTCTTTATCAAACCACAGATCATATAAGTCTTTGAATGCTTTAGGAGCTTTTGCGCCTGATCCATTTAAAATACTGGATA
>monoID1224
AGCTCCATGGGATTTTACTTCCATCATGGAAGTCAGATAGACCTCCATTAGAAATCCATGAAACCTCCAT
>monoID1225
AGAGCCTGGACTACCTGACGATCCTGGAGTTCCAGGAGAGCCCGGTGTTCCTGGGTATCCCGG
>monoID1226
TCCGCAATTACGTGAACAAATCCTATCCGTTTCTATCCGCATTGTATCCGCAATTTTTATCTGCATCTGTCCGCGATTACGTACAGAAATCTTGTCTGTTTCTATCCGCATTGTATCCGTCGCGATTTCTATCTGCATCTG
>monoID1227
GGTTCAGCACTAGGCTCTGGTTCAGCACTAGGTTCTGGTTCAGCAGTAGGCTCT
>monoID1228
TTTATTACTAATTTTCCATTCTTCTTGGGATTTACTCACAAGAGTCAATCCGGAAGAATCTC
>monoID1229
TTCATTTGCAATTCGCGCTGGAAACTTCAATAGTTTCGTTTCTGATGCAGAAAAACGCTTGTTTGACGCTTTTTAACGTAAAACACGTGAGATATCGCATAGATAACGA
>monoID1230
GAGTACATGAAACGTGACGTACATGAACATGAAACATGACGTACATGAAACGTGAAACAT
>monoID1231
TATCTCACGTGTTTTACGTTAAAAAGCGTCAAACAAGCGTGTTTCTGCATCAGAAACGAAACTATTGAAGTTCCCATCGCGAATTGCAAATGAAACGTTATCTATGCGA
>monoID1232
TGTTTTACGTTAAAAAGCGTCAAACAAGCGTGGATCTGCATCAGAAACGAAACAATTGAAGTTTCCAGCGCGAATTGCAAATGAATCGTTATCTATGCGATATCTCACG
>monoID1233
AAAGAATTTAAAGATAAAGAGATTCTTTCGGATTAACTCTTACGAGTTAATCCCAAGAAAGA
>monoID1234
TATATTATTCTATTCCTCTTTTATTCTATATCTTTACTTCATAATTTAAAAAACTTTATTAACAATAATATTCTATTAGAGAAATTTTTATTTTTATGAGACAAAATGTCAAAATATATGTCATGTAATATTCGCCCATATTAAAAAAAACTTTTAAACTGATATTCAATTACTGTCTTAACTCTATTCATCCTTTATTTAAAAATCTTTACTTTCTCCACACCTTCAATTCTTTCTCCATTTAATTTTATTTCCATTCTACACTTCTTCAATCCTTCTTTTT
>monoID1235
AGTTTACAGCGCGAATTGCAAATGAAACGTTATCTATGCGATATCTCACGTGTTTTACGTTAAAAAGCGTCAAACAAGCGTGTTTCTGCATCAGAAACGAAACTATTGA
>monoID1236
GAAAAGGAGAATGCACGAGAAAGCGTAAGGAGAAAGAACGAAAGAGACGTACGTAACCAATGAGAGAAGCAGAGCGCGAGAACGGAAACGATAGCGATCACGCGGAAAGAACGCGGGAGAGAGAGAGGAGAGAAATT
>monoID1237
TTAATAATGGGTAAATATCACATGGTATTTTGACACTTTGTGTTTTAAGAATGAAAATTTTTTTAACCGAACATTATCTCTTTAGTAAAGATTTTAAAAAATGTGCAATAAAGGTAAAAAAACAAAGAGGAATGAAATAATGTAAGAAAGAAGGAGAAAGAATTGTGAGAATGTAAAGTAAAAAATAAAAAAGAGAAAGAAATTAAAGAAGGCCGAAAAGGTAAAGATTTTTAAATAAAAGACAAAAAAAATTAAGAATGCAATTAAACACGAGTTTGAAGATTTTT
>monoID1238
TGACACAAATATAACAATACAACAATCAATAAAAACTAAAAAAGATGGCACAGACATGATACAACAATTGATAAAAACTGAAAGACA
>monoID1239
AAATAGAATAATACAAAAAGGAAAAAAGAAGAAAAATTGAAAGAGTTTAGAATAGAAGTAAAATTGAAAGGAGAAAAGAATTGAAGTTGTTGAAGAAGGTAAAGACTTTT
>monoID1240
CTTTTGCACGGGCGTCACCTCCGAGTGCGGGCGTCACCTCCGGCGTGCCGTATCGCACTCTCTCCCGTAAAGTCGTGTCGCGGCGTGTTG
>monoID1241
TAAAAAAAATATATCTTGAATTTGATTTCAAAAAATTAAAAAGAATAGAAATAATAAATTTAAAAAATTATAAATGAAAACTATAATGTAAATTAATGTTAAATGCAAAAATT
>monoID1242
AAGAATGGAAAATTAGTAATAAAGAGATTCTTCCGGATTGACTCTTGTGAGTAAATCCCAAG
>monoID1243
AAAAGCGTCAAACAAGCGTGTTTCTGCATCAGAAACGAAACTATTGAAGTTCCCAGCGCGAATTGCAAATGAAACGTTATCTATGCGATATCTCACGTGTTTTACCTTA
>monoID1244
TATTTATGAATAATAACTTTTTATTCGAATAAAAATTTATTTATCAATATCAAATAATAATATTTTCGAATAAAATTT
>monoID1245
AAAAAAAATATTTGCACTCTTTTCGAGCGATGTCCTTGCGGACCAAAAAAAAATATTTGCACTCTTTTCGAGCGATGTCCTTGCGGACC
>monoID1246
GTTTGACGCTTTTTAACGTAAAACACGTGAGATATCGCACAGATAACGATTCATTTGCAATTCGCGCTGGGAACTTCAATAGTTTCGTTTCTGATGCAGAAACCGCTT
>monoID1247
ATTCGGTGGACATGGATATGTGGACAACACGTGGATATCCAGTGGATATCCTCCGTAGTT
>monoID1248
CGCATTTCAAATGAATCGTTATCTATTCGATACTCACGTGTTATACGTTAAAAAGCGTCGAACAAGCGTTGATCTGCATTAGAAACGAAACTTTTGCTGTTCTTCAGTG
>monoID1249
TAGATAAATTGTAGATATTACTAAAATTATATAGATAAAAACTAGATAAATTACAATAAATGTATTTTAGATAAACTAAAAATAATTTAATTTTAATTCATTCAAATAAAAGATAAAATTATACGATGTTATT
>monoID1250
TATTTTTATCTTATCTTTATCTAGATAAAACCATATATAATTTTATCTTTTATCTAGATAAATAAAAATCAAA
>monoID1251
ATCTCACGTGTTTTACGTTAAAAAGCGTCAAACAAGCGTTGATCTGCATCAGAAACGAAACTATTGAAGTTTCCAGCGCGAATTGCAAATGAAACGTTATCTATGCGAT
>monoID1252
CATCTTTTTTATATTATTCTATTCAAAAATCTTTACCTTCTCAAACACCTTCAATTACTTTCTCTTTTCAATTTTATTTTTATTCTAAACTCCTTCGATCCTTCCTCCTTCCTTC
>monoID1253
AATAAATATTAAATAAATGTTGAATAAATGTTAAATTAATGTTTTTAAAAAATGTTTTTTCAAATAAAAAATTAATGTGA
>monoID1254
ACATAATTATAATAAAAAATTCAATAAATTTATGCATTTATTAAAAAAATCAATAAATAAAATTAATTTGTTTAAAATAACTATTATACTCCTAAAATTAAATTATATTAAAATTAAATAGGTAAATAATTATTAATTTTTA
>monoID1255
CATTTGCAATTCGCGCTGCGAACTTCAATAGTTTCGTTTCTGATGCAGATCCACGCTTGTTTGACGCTTTTTAACGTAAAACACGTGAGATATCGCATAGATCACGATT
>monoID1256
ATTCTCTTTCGATTGAATCCGCAACTCTCTTTACTTTCCGCAGGATACAATCGA
>monoID1257
GAAACATGAAACATGACGTACATGAAACGTGACGTACATGAAACGTGAAACAT
>monoID1258
TCTCTTTATTTTTAATTCTTCTCTTTCTTGGGATTCACTCGTAAGAGTTAATCCGAAAGAA
>monoID1259
ACTCTCTTTATTTCCCGCAGGATACAATCGACCTCTTTCGATTGGGTCCGCGACTCTCTTTATTTCCCGCAGGATACAATCGAACTCTCTCTCTCTTTCGATTGGGTCCGCG
>monoID1260
GCGCGGAAGCGCGAGTGCGAAAATGCACTTGTCGAACCGTCGTCGAGAGACGGGGAAT
>monoID1261
ACACGTAGATATCCAGTGAATATCCTCCGTAGTTATTCGGTGGACATGGATATGTGGACA
>monoID1262
ATCGAAAGAGAATTCGATTGTATCCTGCAGGAAGTAAAAGAATTGCGGATTCA
>monoID1263
TTTGCAACTATTCTTAATTTCTGCTGGATTCGATCGAGCTCTCTTTTAATTGAA
>monoID1264
AACATTTCAACAATGTTACATTAATATTTTTCTTACGTTGCAACAACGTTTATCCTAATATCAAAAT
>monoID1265
AAAGCGTCAAACAAGCGTGTTTCTGCATCAGAAACGAAACTATTGAAGTTCCCAGCGCGAATTGCAAATGAAACGTTATCTATGCGACATCTCACGTGTTTTACGTTAA
>monoID1266
ACATAAATAAGAGAATAATTTGGGCCTATAATCAATTTTATAATTGCTTTCTTTCTGGTACTTTACTCTTGTACCGCGAACGTAAGTGCTCACTTCAGGATCGGTTTTTCGATCAATGGGTTGAGCACAAAAATTTCATCTTGCATATTTCGAAAGC
>monoID1267
ATATCGCATAGATAACGTTTCATTTGCAATTCGCGCTGGGAACTTCAATAGTTCCGTTTCTGATGCAGATCAACGCTTGTTTGACGCTTTTTAACGTAAAACACGTGAG
>monoID1268
AGAAAGTAAAGAGAGTTGCGGATTCAATCGAAAGAGAATTCGATTGTATCCTGC
>monoID1269
ATATTGCTGCAATGTTTCAGCAATATTACAGAAATGCTATAATATTTGATAAAATGCCCGATACTGAAATATTGATACGTAATGTTGTAAA
>monoID1270
GACTCTTGTGAGTAAATCCCAAGAAGAATGGAAAATTAGTAACAAAGAGATTCTTCCGGATT
>monoID1271
AGATAGACCTCCATTAGAAGTCCATGAAACATCCATAGCTCCATGGGATTTTACTTCCATCATGGAAGTC
>monoID1272
AAAAATAAATATGCTATCGTTTATAATAAACAGTAAGAAATTATTTAATAACTACAACACAAATGACTTCAGATTACAATCTGAAACCATTTGAATTGTATATAGTAAATAAGTTCTCACTCGTTGTTGAATGTAGTTTAAGAATTTTTGTTTTCAATTG
>monoID1273
CATGTACGTCATGTTTCACGTTTCATGTACGTCACGTTTCATGTACGTCATGTTTCACGTTT
>monoID1274
AAACAACTACAAACAATTTTAGATAGAAGTATGATGTAATTTATACTGTATTATAAAATAATTCTCAACTGTTTTTTAAAAATTGATAACATACTTATTTTTAAACTACAAACAAAAATTCTTAACTAC
>monoID1275
AAATAAATATTAAATTAAAATTTAATAAATGTTAAATTAAAGTTTTTAAAAAATGTTTATTAAAATAAAAAATTAATGTA
>monoID1276
TGTTCTATGATCGAACGTCTATCGAACCACGTTGTTCTATGATCGAACGTCTATCGAACCACAT
>monoID1277
AGATAACGTTTCATTTGCAATTCGCGCTGGGAACTTCAATAGTTTCGTTTCTGATGCAGAAACACGCTTGTTTGACGCTTTTTAACGTAAAACACGTGAGATATCGCAT
>monoID1278
AGATGGACGTCCATTAGAAGTCCATCAAACCTCCATAGCTCCATGGGATTTTATTTCCATCATGGAAGTC
>monoID1279
ATTGTATCCTACGGGAAATAAAAAGAGTCGTGGACCCAATCGAAAGAGCTCG
>monoID1280
AATTATAAAAAATATAAATCAATAATTTTTTTCACTTTTTAATATTTACAAAATTTTAAAATTTTTCTACAATACTTACTAAAACATTGTTTTATATTTTTTTATGTATAAATATAAATATATAGAAGGAAAA
>monoID1281
TACAAAGGACACCGTGTTTATGAGAAATATGTATACTGAAAACACTATGTC
>monoID1282
CGAATTTGAATAGTTCGAGTTTGAAAAATTCGAATTTGAATAGTTCGAGTTTGAAAAATTCGAATTTGAATAGTTCGAGTTTGAAAAATT
>monoID1283
AACCACGCTTGTTTGACGCTTTTTAACGTAAAACACGTGAGATATCGCATAGATAACGATTCATTTGCAATTCGCGCTGGAAACTTCAATAGTTTCGTTTCTGATGCAG
>monoID1284
AAGTTCCCAGCGCGAATTGCAAATGAAACGTTATCTATGCGATATCTCACGTGTTTTACGTTAAAAAGCGTCAAACAAGCGTGTTTCTGCATCAGAAACGAAATTATTG
>monoID1285
ACTCTCTTTACTTTCTGCAGGATACAATCGAACTCTCTTTTGATTGAATCCGCA
>monoID1286
ATTTTAAAATTTTATTAATTATTATGATAAATAATATAGTAAATATTTTGAAAATGTTTATTAATCATTATGATAAATATTATGATAAAT
>monoID1287
AGAAAGTAAAGAGAGTTGCGGATTCAATCGAAAGAGAGTTCGATTGTATCCTGC
>monoID1288
ACTATAAGGGTTGGTTTATAATAGCCGTTACCATAAGAAATTCACCAATCATAGTCGATTATTCTTCTATAAATCA
>monoID1289
CAACTCTCTTTACTTTCTGCAGGATACAATCGAATTCTCTTTCGATTGAATCCG
>monoID1290
TGAAATAATAATAAAAACTTAAGTTATATCACAAATATATTTCTGATATGTGTATAATAAAATATATAATTTAATAATATTGCAATTTTAATTATTCCTTGTATTATATCAATGTATGTTAATACATTTGTTAAA
>monoID1291
AAGAGAAGAAATAGAAGTAGAAACTCTTAAGAATCGGATTGAAATAATAAATTCAATTCAATCCGGAT
>monoID1292
TTTTCTAAGTAGAATTATTTCTTAATACTTTGCATACACCTTCTGGGTAACATTAGAAAGATACTTGTAAAGTTTAAAAAAATAACCCCTTTTAAAAAACAAGTTATGAAAAAATTCACTTAGAAGAAAACAAGAAATTTCTCTCTCCAAAATTAATTTGTTTATAATATC
>monoID1293
GTAAATCCCAAGAAGAATGGAAAATTAATAATAAAGAGATTCTTCCGGATTGACTCTTGTGA
>monoID1294
GCAACAGGCATCACCACAGCAGCAGCAGCAACAACCACCAGCATGGCCACAACAACAGGCATCACCACCACAGCAACAGCAACAACCACCACCACAGCCATG
>monoID1295
CATGTAGTCATGTTTCACGTTTCATGTACGTCATGTTTCACGTTTCATGTACGTCACGTTT
>monoID1296
AATTAAAAATAAAGAGATTCTTTCGGATTAACTCTTACGAGTTAATCCCAAGAAAGAAAAG
>monoID1297
GCGGGAAATAAAGAGAGTCGCGGACCCAATCGAAAGAGCTCGATTGTATCCT
>monoID1298
TTCTAATGGAGGTCTATCTGACTTCCATGATGGAAGTAAAATTCCATGGAGCTATGGAGGTTTCATGGAC
>monoID1299
ATTAATTAAATTATAAATTATGTTAATATTAAATTTTGTTTAGTTAATTAAATTAATTAAGTTAAATTAAATTGAATTAAATAACAATTAATTGAATAAAATATGAATAAAAAAGAT
>monoID1300
TTTCATGTACGTCATGTTTCATGTTTCATGTACGTCACGTTTCATGTACGTCATGTTTCACG
>monoID1301
TAACGTAAAACACGTGAGATATCGCATAGATAACGTTTCATTTGCAATTCGCGCTGGGAACTTCAATAGTTTCGTTTCTGATGCAGAAACACGCTTGTTTGACGCTTTT
>monoID1302
ACGTAAAACACGTGAGATATCGCATAGATAACGATTCATTTGCAATTCGCGCTGGGAACTTCAATAGTTTCGTTTCTGATGCAGAAACACGCTTGTTTGACGCTTTTTA
>monoID1303
GGAACTTCAATAGTTTCGTTTCTGATGCAGATCCACGCTTGTTTGACGCTTTTTAACGTAAAACACGTGAGATATCGCATAGATAACGATTCATTTGCAATTCGCGCTG
>monoID1304
TTTAACGTAAAACACGTGAGATATCGCATAGATAACGTTTCATTTGCAATTCGCGCTGGAAACTTCAATAGTTTCGTTTCTGATGCAGAAACACGCTTGTTTGACGCTT
>monoID1305
GAAATATCATATTGCAATATTGCTGCAATGTCATAGCAATATTATAATGTAATATATCGCATTCTAATATTTCTGCAACATTGTAATAT
>monoID1306
ACAAACAACTACAAACAATTTTAAATAAAATGTGATGTCATTTGTAATGCAGTTATAAAATAATTCCTAACTATTTTTTAAAAATCATAATTAACATATTTTTTTAAACTACAAACAAAAATTCTTGAACT
>monoID1307
CTCGTAAGAGTTAATCCGAAAGAATCTCTTTATCTTTAAATTCTTTTCTTTCTTGGGATTAA
>monoID1308
TGAAGTTCCCAGCGCGAATTGCAAATGAATCGTTATCTATGCAATATCTCACGTGTTTTACGTTAAAACGCGTCGAACAAGCGTTGATCTGCATCAGAAACGAAACTATTGAAGTTCCCAGCGCGAATTGCAAATGAATCGTTATCTATGCGATATCTCACGTGTTTTACGTTAAAACGCGTCGAACAAGCGTTGATCTGCATCAGAAACGAATCTAT
>monoID1309
TAAAAATTATTATTCAAAACAATTATAAATTATTATAAATTATATAAATAATTAAGAATAATGAAATGATAAATTATTCTACATTACTATATTATTATAAATTATTGAATACAAATAAAA
>monoID1310
AGATACAATATTATAGATGAATATGTGGCTGTTATTCGGCTTCAGTATTAATATTATCCAGATAATAATTCTATAATTTTATATAATTTTTAAAAAATTAAAATAATATGAAAGAAAAATAAATGCAATATTTCC
>monoID1311
TATTACTTTCTAAAAATTAATTTAAATTTAATTTAAAGGGAATTTGAATTAAAGTAATAATATTTCAAATATAAATAGGTACTAA
>monoID1312
ATTTTTTACGTAAAATTTATAAATCAGAAATTCATGTGTATATTTTGATTTTACTTATATTTATATTATAAATATCTTTATAAATTTTAAATAAAATAAAAAAATACTATTTAAAATATAAAATAAAAAAAAAATTTT
>monoID1313
TCTGATGCAGAAACACGCTTGTTTGACGCTTTTTAACGTAAAACACGTGAGATATCGCATAGATAACGTTTCATTTGCAATTCGCGCTGGGAACTTCAATAGTTTCGTT
>monoID1314
AAACTTACATTATTCTATCTTAACGTAATTCTTTATTTAATTTTTGTAGTTATGTAACTTTAATTTTAACATAATTATACTATATAATTATATAAATTTCTGAATTTATAAAAAAAATTTTTATAAAATTAACATATTTAT
>monoID1315
TCGCGCTGGGAACTTCAATAGTTTCGTTTCTGATGCAGAAAAACGCTGGTTTGACGCTTTTTAACGTAAAACACGTGAGATATCGCATAGATAACGTTTCATTTGCAAT
>monoID1316
TAGAAATGGAATTAACAAAGAGTAACGAACGTTAAGTGTCAAGTTAAAAATTAATTTGCAGAGTAAACTTTTTCAGAAT
>monoID1317
AAGAATTGCGGATTCAATCGAAAGAGAATTCGATTGTATCCTGCAGGAAGTAA
>monoID1318
TAACATTGGAAAGATACTTGTAAAGTTTAAAAAAATAACCCCTTTTAAAAAAGAAGTTGTGAAAAAATTCACTTAGAAGAAAACGAGAAATTTCTCTCTTCAAAATTAATTTATTTATAACATCTTTTCTAAGTGGAATTATTTCTTAATATTTTGCATACACCTTCTGGG
>monoID1319
TATTAAATAAAAATTAATGTTAAATAAATATTAAATTAAAATTAAATAAATATTAAATTAATATTTTTAAAAAATGTAT
>monoID1320
TTCAAAAAATGAATAATGAATAATGTAAATAATAAATAATGTCTATAATACAAATAACGAATAACACAAATTACAAATAAAATTTTATTTAAATAGTAATTAAATATAAAATTATTAAAAAATTTA
>monoID1321
CTTGCACATCATTATTATCTGTTACATCTTGCACATCGCTGTTATCTGTTACATCTTGCACATCGTTGTTACCTGTTACAT
>monoID1322
GAAACTATTGAAGTTTCCAGCGCGAATTGCAAATGAATCGTTATCTATGCGATATCTCACGTGTTTTACGTTAAAAAGCGTCAAACAAGCGTGTTTCTGCATCAGAAAC
>monoID1323
ACGTGGATATCCAATGAATATCCTCCGTAGTTATTCGGTGGATATGGATATGTGGACAAC
>monoID1324
AAGAATAGTTGCAAATTCAATCGAAAGAGAGCTCGATTGTATCCAGCAGAAATTA
>monoID1325
CCTCGCGTCCGCATTCGCACATTTCCTTGCACACAGACGAGGAATTCTCGTAAATCATGGAGAAAACTTGGAGCTGGACACTCCGAAATATTTGAAACTTCG
>monoID1326
TGTTTTACGTTAAAAAGCGTCAAACAAGCGTGTTTCTGCATCAGAAACGAAACTATTGAAGTTCCCAGCGCGAATTGCAAATGAAACGTTATCTATGCGATATCTCACG
>monoID1327
GACGACGGCTGATAACGCCGAGTCGACGGCGACGACGACGACGGCGACGGA
>monoID1328
AATATCGTTTGTAGTTACTTGTAATTCAAGAATTTTTCTTTAATTGAAAAATAATATATATTGAATTTTAAAAAAAATAAAAAATTATTTATAGCTACAACACAAATGGCATCAGACTTCGATT
>monoID1329
TTTGACGCTTTTTAACGTAAAACACGTGAGATATCGCATAGATAACGTTTCATTTGCAATTCGCGCTGGGAACTTCAATAGTTTCGTTTCTGATGCAGAAACACGCTTG
>monoID1330
AATGCAGGCGACTGTACAGTCACCTGCATTATAGTTGCGACACTTTTTTTCGATGGTTTTTGGAATGTACACTTGCTCATCGAGCGGCGAACGTAATTGGTTGTATCCACAAGTAAGAACCAATCATGTTCTCAGCTCATGTTATAGTTGCCAGTTCAGAAACGCATCAAGAAAAAGTGTCGCAACTAT
>monoID1331
GATGAACTGGAAGATGTATCTCCAAGCAAAAAAAAATGTTTGTCTAGAGAA
>monoID1332
TTTTAATATCCATGTCCAGTTGACGTATTCCTTTAAATCTGTGTCCGGTTGACGTATTCTTTAAATCTGTGTCCGGTTGACGTATTTCTTTAAATCTATGTCCAGTTGACGTATTT
>monoID1333
ACGGAGGTTCCGCGGAAGGGGGAAACAGCGGCGCTGGCGGTGATGGCAACGCAA
>monoID1334
GCGCATTACAAATGAATCGTTATCTATGCGATATCTCACGTGTTTTACGTTGAAACGCGTCGAACAAGCGTTGATTTGCATTAGAAACAAAACTATTGTCGTTCTTCA
>monoID1335
TAATATTATTTATTTGAAAAAAAATTTTTTAAAAACATTATTTAAATTTATTCAATTTAATGTTTATTTTATTTAAATTTTTTATTTAATAAATATTTTTTAAATGTTTATTTAACATTAATTTAATATTTATTTTACAT
>monoID1336
CCATCTGACTTCCATGATGGAAGTAAAATCCCATGGAGCTATGGAGGTTTCATGGACTTCTAATGGACGT
>monoID1337
TTATACCAGTACCGTCGAATAAACGCCGTTGGTATTTATTTTATCAATCAAAATTTGCCGC
>monoID1338
TTTCTATCTGCATTGTGTCCGTCGCGATTTTTATCTGCATCTGTCCGCAATTACGTACAGAAATCCTGTCTG
>monoID1339
TGTTTTACGTTAAAAAGCGTCAAACAAGCGTGTTTCTGCATCAGAAACGAAACTATTGAAATTTCCAGCGCGAATTGCAAATGAATCGTTATCTATGCGATATCTCACG
>monoID1340
TATTACAACTATTTTTATTACTATATTATATAGTTATTACAACTATTTTTTATTATTATATTGTACAAT
>monoID1341
TATAAAATATAAATAATTTGTCTTTTTATCATTTTAATTTAAATCACATTATAAAATATAATTACAA
>monoID1342
TGCTATACGCAACGAAAAAATAGCGCGCTGCTATACGTACCGAATACGTAGCGTCTTGCTGTACGCACCGAACACGTAGCGAA
>monoID1343
TTTTGAGAATCGTCTGCTACGACGATGGAAGACTTCAGCGGAAACGTAATCCTCGGCCGACTGTAAGAATTTCGAAAGCGCACTATCATCTTCTTCCGAAGTCACGTCGATAGATTTACGTGG
>monoID1344
AAAAAATTACGAAATTCTAATTTAATATAAATAATGCTTTTCAAAATTAACTTAATTTAAAATATTAAAAATATTATTTAATTATTCATATTATAGTTACTTTGTCTAATAACTTT
>monoID1345
CACGTGAGATATCGCATAGATAACGTTTCATTTGCAATTCGCGCTGGGAACTTCAATAGTTTCGTTTCTGATGCAGATACACGCTTGTTTGACGCTTTTTAACGTAAAA
>monoID1346
TTCTGTAGATATTCGGTGAACATGGATATGTGGACAACACGTGGATATCCAGTGGATATC
>monoID1347
AATATTATATATAATATTTATTAACACATTTTTATTATTATAACATAAAATATCAAAATATCATTTAATATTCGCTCATTATTTAATGAAATTATAATCTATCATCATGTCATTATTTATTCATCTTTTATTTAAAAATCCTTATCTTTTCACACCTTAATTCATTTTTCTTTTCAATTTTATTATCAATTTAAACTCCTTTAATCTTTCAATCTTCACCTTCATTTCATATTATTCTATTTAAACTTCTTTACCTTCTACATCACCTTTAATTACTATATCTATTTAATTATATTTACATTCTACACTCTTTAATTCCTTTCCTTTTATATTGTTCTATTTATCTTTTTTTCTATATTTCATTTCAAATATTATTAAAATCCTC
>monoID1348
TTTTACTTCCATCATGGAAGTCACATAGATCTCCATTAGAAATCCATGTAATTTCCATAGCTTCATGAAA
>monoID1349
ATAAAGAGATTCTTTCGGATTAACTCTTACGAGTTAATCCCAAGAAAGAAAAGAATTTAAAA
>monoID1350
GAAACGAAACTATTGAAGTTCCCAGCGCGAATTGCAAATGAAACGTTATCTATGCGATATCTCACGTGTTTTACCTTAAAAAGCGTCAAACAAGCGTTGATCTGCATCA
>monoID1351
CATCAGAAACGAAACTATTGAAGTTCCCAGCGCGAATTGCAAATGAATCGTTATCTATGCGATATCTCACGTGTTTTACGTTAAAAAGCGTCAAACAAGCGTGTTTCTG
>monoID1352
TAATGGACATCTATCTGACTTCTATGATGGAAGTAAAATCCCATGGAGCTATGGAGGTTTAATGGATTTC
>monoID1353
ATAATTCTCTTATGAAATGATTATTGATTCCATATAAGATTATTTGCAATAATCATTCCTCA
>monoID1354
TACGTTAAAAAGCGTCAAACAAGCGTGTTTCTGCATCAGAAACGAAACTATTGAAGTTCCCAGCGCGAATTGCAAATGAAACGTTATCTATGCGATATCTCACGTGTTT
>monoID1355
ATAAATGTTAAATTAATGTTTTTGAAAATGTTTTTTCAAATAAAAAATTAATGTGAAATAAATATTAAATTAATGTTAA
>monoID1356
TTTACAATATTTTTCATTTATTCCCGTATACATGAACTAGGATTATCGCAATATATATCTATTAATTTTTATTCATAAATGTTAAATTAATTTTGTTAAAAAAAAATCAATATTTTTTATAGCCGCGTAATTTTAAAAA
>monoID1357
AATAAGCTCCCAGGGAGTTCAGATTGCTGAGCTCACAGGGAGCTTCCAAAATTCGACAA
>monoID1358
AAACAAGCGTGGTTCTGCATCAGAAACGAAACTATTGAAGTTCCCAGCGCGAATTGCAAATGAAACGTTATCTATGCGATATCTCACGTGTTTTACGTTAAAAAGCGTC
>monoID1359
ATCGAACCACATTGTTCCATGATCGAACGTCTATCGAACCACATTGTTCCATGATCGAACGTCT
>monoID1360
GTTGACGTCGACCCCGTCGCCACTGCTCTCGACGTCGACGCCGTCGTCGCCGTCGACACCGTCGTCGCCGTC
>monoID1361
AGATATAATCATATCTCAACAGATCTGAATTCAACAATATAATTATATCTAGTCATATCTGATTATATCTGGCCAGATCTGATAAACC
>monoID1362
ATTAGAAATCCATAAAACCTCCATAGCTTCATGGGATTTTACTTCCATCATGGAAGTCAGATGGACGTCC
>monoID1363
CTTGTTTGACGCTTTTTAACGTAAAACACGTGAGATATCGCATAGATAACGTTTCATTTGCAATTCGCGCTGGGAACTTCAATAGTTTCGTTTCTGATGCAGATAAACG
>monoID1364
AAATACATTATTCAAAATTATTTATAAGAAATTAATTACTATGTAATTTAAAATGACATTTAATCCTAGAACTGACACTGTCATTATCATTTTACAAATTTACATAACAATAAGAACTATAAATTGAAATAA
>monoID1365
AGATATATGCAAAGTATTAAAAAATAATCCCACTTAGAAAAGATGTTATAAACAAATTAATTTTGAAAAGAGAAACTGATCGTCTTCTTCCAAGTGAATTTTTTCATAACTTGTTTTCCAAGAGGGGTTATTTTTTTAACTTTACAGATATCTTCCCAATGTTACCCAGA
>monoID1366
ATTTTTATTATCATATGTTATAAAAAAAATAAATAAATAAATATTATGATTAAAACAATTGTTTTTATAAAATTATATAAATGAAATAGTAAAAATAATAATTTATTTTTGTTTACATAATATTTATTACTTT
>monoID1367
AACGTATACTAATATACATTATAAGATTCATTTATTATTATACTTATACCTACAAAAAACGTTTAAACAATGTAAATTTATTACAATTTTTA
>monoID1368
AATATTTATTTCACATTAATTTTTTATTTAAAAAAACCATTTTTAAAAATATTAATTTAACATTTATTTAACATTAATTT
>monoID1369
TCGAATATAGACCAGCGTCTCACTCATATACGCGAATATATACGTCTTCCACGGAAGATAAGAATTTTTTATTAATTAATAAATAACGGGATCGACCAGAACTCTTCGGAAGAAGCTTTAATACTTAAGAATTGTGAAAAAATATTTTTTGGTACACAGAACTCTCGAAATAAACCATTTCTCACCCATGTACACTAATATACGTCTTCCACAAAAAATAATAAATTTTATTAATTAATAAATAACGGAATCGACCAGAACTCTCTGGAAGGCGCTTTAATACGTTAAGAACTATAAGAAAAATATATTTTGGTACACAGAACTC
>monoID1370
ATAAATTCAACTCAATCCAGATAAGAGGAGGAATTGAAATAGAAACTCTTAAGAATCAAATTGAA
>monoID1371
AACTTCAATAGTTTCGTTTCTGATGCAGATCAACGCTTGTTCGACGCGTTTTAACGTAAAACACGTCAGATATCGCATAGATAACGATTCATTTGCAATTCGCGCTGGG
>monoID1372
ACATGAAAACGTGAAACATAACGTACATAAAACATGACGTACATTAAACTTGACGTACATGAA
>monoID1373
CTGTTATTACAATTTACTAGTTTTATTCAACTAATTATTTGTATTAAATACTTATATAAATTTTTATTTAATTACATAAAAAAAAATATTGAGTAATAAAAATTGTTTTCACTTATAATGATTTATTTATTAAATCAAT
>monoID1374
ATCGAATTCTCTTTCGATTGAATCCGCAATTCTTTTACTTCCTGCAGGATACA
>monoID1375
TTAACGTAAAACACGTGAGATATCGCATAGATAACGATTCATTTGCAATTTGCGCCGGGAACTTCAATAGTTTCGTTTCTGATGCAGATCAACGCTTGTTCGACGCGTTTTAACGTAAAACACGTGAGATATCGCATAGATAACGATTCATTTGCAATTCGCGCTGGAAACTTCAATAGTTTCGTTTCTGATGCAGATCAACGCTTGTTCGACGCTTT
>monoID1376
AAATTGGCAGCACATTATAGTATTTTTTATAAAACATATTATGCTATTTAGATTGGCAAATCTTGGCCAATCATTCCAATGTAAATGCAATATAGTACAATTATTGACTCGTAACAATTGCAGCATATTAACGTTAATTCTATAAACAATATTCTATTTACATTTGCAAATCTTGGCCAATGTACTTCCAATGTAAGTGCAATATTGTACAATTGTTAACTCTT
>monoID1377
AAAAAATATAAAAACGAAAAACGTAGCATCTATGTAGACGGAACTAGTAAGCGTCTACTTAGATGAAAATAGAAAAATAATTTGTAGCGTCTTTATTGACGGAAATAGTA
>monoID1378
GGGATTTTACTTCCATCATGGAAGTCAGATGGACGTCCATTAGAAATCCATAAAACCTCCATAGCTCCAT
>monoID1379
TTTAATATTTATTTCACATTAATTTTTTATTTAAAAAAACCATTTTTAAAAATATTAATTTAACATTTATTAAACATTAA
>monoID1380
GCAGGATACAATCGAATTCTCTTTCGATTGAATCCGCAATTCTTTACTTCCC
>monoID1381
TTTTTTTTAATAATGGGCAAATATTTACATAATATTTTGATATTTTGTGTCATAAAAATAAAAATTTTTCTAATAGAATATTATGTATTTTAGTAAATTTTTTAAAAATGTGAAATAAAGATATAAAAAGAAATAGGAATAAAATAATAAAAAAGGAAGGATTGAAGAAGTGTAAAATGGAAATAAAATTAAATGAGATAGGAATTCAAGGTGTTGGAAAAGGTAAAGGTTTTTGAATAGAATATCAAAAAGAAGGAAGGAAGAAAGAAAGAAGGATCAAAGAATTTTAGAATGGAAATAAAATTGAAAGGAAAAATGAATTGAAGGTGTTGGAGAAAGTAAAGATTTTTAAATAAAAGATGAATAAAGTAAAGACGTAATTAAATACCAGATTAAAAG
>monoID1382
ATCGCATAGATAACGAAACAATTGAAATTCCCGCGCGAATCTTCAATAGTTTCGTTTCTGATGCAGATCAACGCTGTTTGACGCTTTAAAAGCGTAAAACACGTGTGATATCGCATAGATAACGAAACTTTTGAAGTTCGCGATGCGAACTTCAATTGTATCGTTTCTGATGCGATAACTCACGTGTTTTACGTTAAAAACGTCAAACACGTGAGATATCACATAGATAACGATTCATTTGAAGTTCCCGCTGGAATTGCAAATGAATCGTTTCTGATGCAGAATCACACGTGTTTTACGTTAAAAAGCGTCAAACAAGTGATAT
>monoID1383
GAGTAGAGCGACGAGCGGCGCGAGGCGACCAGTAGAGTAGAGCGATGAGCGGTGCGGCGCGGGGCGACCAGTGGAATAGAGCGACGAGCGAGAGCGGCGCGGCGCGGGGCGACCAGTG
>monoID1384
TTTTTCGAATTTCTCCAATATCTCTGTGTTCTGATAGCCCCCCGAAGAGTTCTAACTTTTATCATAATGGATCGAATCGCTAAAGTCAAAAACGAAAGTGTTATATCAGTCAAAGTTCGAAATTTTTGAGTAAAATTT
>monoID1385
TATTTTAAATTATATACAAATTAAATTTGGATTCAATAATTTAAGAACTTAAAGAAAAAAATAATGATATATGCATAAAACAGTATAATAATTTTAATAAATTACATTAAATGTATATTCAATATAGAGTAACTAATTTAATTACA
>monoID1386
CAGATTTCTGTAAGTTTCTTACAACAGAAATAGCGCGCAGATCTTGTGCAGATATTGCACAAATATGATCTG
>monoID1387
ATACTTATAAATTTTCTCCCTCTTACAAAGTGTTAGAAAATTTCGATTTTTGCCATTTCCTAAAGTAAACCCCTGTCCAGTTGAATTTTAGTTAAATTC
>monoID1388
ATTTTAAAAAATATTTATTTAACATTTATTAAATATTTATTAAATTATAATTTTACATAATTATTTATTTAAAATAATG
>monoID1389
GTCACTTCCTGTTTCCGGCGAAAAAACGCCACTTCCTGTTTCCGGCGAAAAAAAC
>monoID1390
AATAATGATTTAAAAAACATTAATTTAATATTTATTAAATATTAATTTAATATTTATTTTACATTAATTATTTATTTGA
>monoID1391
ATATATGCGAAAAATCGACTTTTTCGGAAGTTATTAATTTTTTGTTGATTAACTAATATCGGAATCGACCGCAACTCTTCGGAAGGCGCTTTAATATGTTAAGAACTGTAGGAAAAATATTTTTTTGTACACAGAACTTTTTGAAAAAAATCAGCATCTCACAC
>monoID1392
TTCTTGAATTACAAACAACTACAAACAAAAACTTTTATAAAAAATTACATACGATTTCTAATGAATATATAATTTAATCTGTTTTTTAAAAATCAATAACATACTTATTTTTAAACTGCAAAAAAA
>monoID1393
CAATGATATTGCAGAAATATTGCAATACGATATATCACATTATAATATTG
>monoID1394
TATTGCTATGACATTGCAGCAATATTGCAATATGATATATCATATTACAATAATGTAATGATATTGCAGAAATATTAGAATGCAATATATCACATTATAA
>monoID1395
ATAAAATTACATTTCTTTGTTACATAGCTAAGTGAGCACATGAAAATAACAATCTTATATATCAATATTATGTGAATGAGACATAAATATTATAATAAATTTGAGAGCATTCTAAAAAA
>monoID1396
CCACATATCCATATCCACCAAATATCTACGGAAGATATCCACTGGATATCCACGTGTTGT
>monoID1397
AATTTATTTGTTATTTAGTTTCTTATAAATAATGAATAAAAATTTATTTGTTATTTAGCTTCTTATAAATAATGAATAAA
>monoID1398
CAGAACACAGAGATATTGGAGAAATTCGCAAAAAAAGTTTTACTCAAAAATTTCAAACTTTGACTGATATAACTCTTTCGTTTTTCACTTTAGCGATTCGATCCATCATGATAAAAGTTAGAACTCTTCACGGGCTAT
>monoID1399
AAAGAGAGTTCGATTGTATCCTGCAGAAAGTAAAAGAGAGTTGCGGACCCAATCGAAAGAGAGTTCGATTGTATCCTGCAGAAAGTAAAGAGAGTTGCGGACCCAATTG
>monoID1400
TAATGGACGTCCATCTGACTTCCATGATGGAAGTAAAATCCCATGGAGCTATGGAGGTTTCATGGACTTC
>monoID1401
AATGAATCGTTATCTATGCGATATCTCACGTGTTTTACGTTAAAACGCGTCGAACAAGCGTTGATCTGCATCAGAAAAAGAACTATTGAAGTTCCCAGCGCGAATTGCA
>monoID1402
GAAACTATTGAAGTTCCCAGCGCGAATTGCAAATGAAACGTTATCTATGCGATATCTCACGTGTTTTACGTTAAAAAGCGTCAAACAAGCGTGTTTCTGCATCAGAAAC
>monoID1403
GACCCAATCGAAAGAGCTCGACTGTATCCTGCGGGAAATAAACAGAGTCGCG
>monoID1404
TTAATTTAACATTTATTTAACATTAATTTAATATTTATTTCACATTAATTTTTTATTTAAAAAAACAATTTTTAAAAACA
>monoID1405
ATAACGTTTCATTTGCAATTCGCGCTGGAAACTTCAATAGTTTCGTTTCTGATGCAGAAACACGCTTGTTTGACGCTTTTTAACGTAAAACACGTGAGATATCGCATAG
>monoID1406
TTCGTTTCTGATGCAGAAACACGCTTGTTTGACGCTTTTTAACGTAAAACACGTGAGATATCGCATAGATAACGTTTCATTTGCAATTCGCGCTGGGAACTTCAATAGT
>monoID1407
CGAAACTATTGAAGTTCCCAGCGCGAATTGCAAATGAAACGTTATCTATGCGATATCTCACGTGTTTTACGTTAAAAAGCGTCAAACAAGCGTGGATCTGCATCAGAAA
>monoID1408
TTGTATCCTGCGGGAAATAAAGAGAGTTGCGGACCCAATCGAAAGAGCTCGA
>monoID1409
AACAACGCTTGTTTGACGCTTTTTAACGTAAAACACGTGAGATATCGCATAGATAACGATTCATTTGCAATTCGCGCTGGAAACTTCAATAGTTTCGTTTCTGATGCAG
>monoID1410
TGCAAATGAATCGTTATCTGTGCGATATCTCACGTGTTTTACGTTAAAAAGCGTCAAACAAGCGTTTTTCTGCATCAGAAACGAAACTATTGAATTTCCCATCGCGAAT
>monoID1411
AAAAAGCGTCAAACAAGCGTTTTTCTGCATCAGAAACGAAACTATTGAAGTTCCCAGTGCGAATTGCAAATGAATCGTTATCTGTGCGATATCTCACGTGTTTTACGTT
>monoID1412
CACGTGTTTTACGTTAAAAAGCGTCAAACAAGCGTGTTTCTGCATCAGAAACGAAACTATTGAAGTTCCCAGCGCGAATTGCAAATGAATCGTTATCTATGCGATATCT
>monoID1413
CGTTAAACTAAACGTGAAAAAACATGAAAAAACGTTAAACTAAACATGAAAAA
>monoID1414
CACGGACTTCATGGACTTCATCGGACTATATCGAACTTCATCGGACTTTATTGGATTTCATCGGATTTCACGCATTTCATGGACATTCAGAAAATAGGTATACATCGAACTACTAGACTTCAAGACTTCCGATTTCAAGACTTTAAGACTTCTGATTTTAAGACTTCAATGGACTTTACTAGA
>monoID1415
CGTGGTTCTGCATCAGAAACGAAACTATTGAAGTTCCCAGCGCGAATTGCAAATGAATCGTTATCTATGCGATATCTCACGTGTTTTACGTTAAAAAGCGTCAAACAAG
>monoID1416
TAATCACAAATATAAAAAAATTTATATACTAATAAAATAACAAAATAATATATAACAATATAACAAAATAATAAAATGTATTTATATAAAAAGAATTATATCATTTCCAAATTT
>monoID1417
ATGATTATTGCAAATAATCTGATTATGAAATCAATAATCATTACAGTAAAAAACTATTGGGGA
>monoID1418
ATCCTACGGGAAATAAAAAGAGTCGCGGACCCAATCGAAAGAGCTCGATTGT
>monoID1419
GGGATTTTACTTCCATCATGGAAGTCAGATAGATCTCCATTAGACATCCATCCAACCTCCATAGCTCCAT
>monoID1420
TCACGTTTAGTTTAACGTTTTTCATGTTTAGTTTAATGTTATTTCATGTTTT
>monoID1421
TTGTGCAGGTGCATGGTGTACAGATTGTGCAGGTGCATGTTACATGGGTTGTGCAGATACATGTTGTACGGA
>monoID1422
TATTATTTAAGATCAAGAAAATGATATTAAAAATAAATATATTTAATTAGAAATAAAAATTTTTTTTATTAAAATAATTTTTTATATTTAAATAAATGTTAATATAAAATTTAATTTTAAATTTAGTAAA
>monoID1423
TAATTATCGATTCCATAATCAAATTATTTTCAATAACAATTGCACAATAGTTTTTAAATGAGTGATTATTGATTACAAATCAGATTATTTGCAATAATCATTCCCCAATAGTTCTCTTATGAAA
>monoID1424
TATTTTGATAAGTAAATGACATTAAAATCTATTTTTTTTTTTATTGCATATACATTATTTATTATAAGAAAATAACATTAAAATCTATTTTTTATTTTTTTTATTATTTACACATTGATT
>monoID1425
ATACAAATAGTAAGCTAATGATAAAAAAAAACTGTTATAATTATAATAATTTAACTAAAACTGATAATCATTTTTAATATCAAATCTAAATATTTTTATAATTATTTTATTTTAATCATAAAATTACAACAGTGAATTGCTATTGCT
>monoID1426
TTCTTCCGGATTGACTCTTGTGAGTAAATCCCAAGAAGAATGGAAAATTAGTAACAAAGAGA
>monoID1427
TTAAGCTAAATTATATTGATTTATTAATAAATAAAAATAAAAGAAAATATTTCAATTGTAATCAATGAAAATATTTTTTTATTAAAAATATTATAAAATACGATTAATAATAATATACTTGAAAATAAA
>monoID1428
AAAAACCTTTAATTTGGTGTTTAATTGATGTCTTTACTTTATTCATCCTTTATTTAAAAATCTTTACTTTTTCCAACACCTTCAATTCATTTCTCCTTTCAATTTTATTTCCATTCTACACTCTTTCAATCTTTCTTCCTTCCTTTCTTTCTTTTCATATTATTCTATTCAAAAATCTTTACCTTCTACAACACCTTCAATTCCTATCTACATTCAATTTATTTCCGTTTTACACTCCTTCGATCCTTTCTTTCTATATTCTTCTATTCCTCTTTTTTTCTATATCTTTATTTCACACATTTTTAAAAAACTTTACTAAAATATATAATATTTTATTAGAAACATTTTTATTTTCATGACACAAAATATCAAAATATCACATAATATTCGCACATTATTTAA
>monoID1429
TATTGCAGTGATATTGCAGAAATATTAAATGCGATATATCACTGTAATATTACTATGACATTGCAGCAATGTTGCAATATGATATATTATAATACATATATTACTATGAAATTGCAGCAATTTAGCAATATGATATATAATATTACAA
>monoID1430
AGAATTCGATTGTATCCTGCAGGAAGTAAAAGAATTGCGGATTCAATCGAAAG
>monoID1431
AATCGAAAGAGAGTTCGATAGTATCCAGCAGAAAATAAAGATAGTTGCGAATTCAATCGAAAGAGAACTCGATTGTATCCAGCAGAAAGTAAAGGATAGTTGCGAATTC
>monoID1432
TGACTCTTGTGAGTAAATCCCAAGAAGAATGGAAAATTAGTAACAGAGAGATTCTTCCGGAT
>monoID1433
AAACAATTTCTTTCCTAAATTAAATCTTTTTAGACCATTAAGGGCTATGTACTCTTTGAAGTGACGCC
>monoID1434
ATTAAAATTTAACATATATCTTTTTATAAAACATTTATAAATTTAAAAAACAAAAAATTGTTTAAAATATATATTATCATACATTAGCAAATTATTTTTAAAAATTATAGAATGAGAAATTCTTAGAATGTAT
>monoID1435
GATATATCATATTATAATATTGCTATGACATTGCAGAAATATTGCAATAT
>monoID1436
ATGGAAAATTAATAATAAAGAGATTCTTCCGGATTGACTCTTGTGAGTAAATCCCAAGAAGA
>monoID1437
AATATTTTCTAAAAATTTATAATAAATATTATAGAATTATTTTATATATAATTTATATACATGATAAAAAAAGATTTATACAAAATTTTATGAAAATATTTATTA
>monoID1438
GGAGCCTCTGTAGTGTGACCACGGGATAATTTTCCCGCGGTTGCAGGGCTCCCCTTCCCATG
>monoID1439
TAAAAATGAATTGTCGCTTTTCTCCTTTCACTGAGAGAAGGCTATGAGGCCTAGAAAGAATGTAGAAAAGAAACCGACGCGATACAGGTTGCGGAAGACACCCTTACAAGCCAAAAACCATCCTCAAACACACTTAAAAAATTCTAGACACCG
>monoID1440
TCAATATTATAGTTTTTTATAAAATTGTTTGTATAATTGTTTGTAATTTAAGAATTTTTTTTGTAGTTTAAAAATAAGTATGTTTTCAATTATATAGAAACAGTTATAAATTATGCTATAGCAATAAA
>monoID1441
AAAATTTATGTAATATAAATATATATAAGTTAAATATAATTATTTACAAAATATGTATTAAATATAAATTATTAAAATATAAATTTTATATATAATTATGTATAATTTTATAACAAAACGTATAATCGAGAA
>monoID1442
CGTGTTTTACGTTAAAAAGCGTCAAACAAGCGTGTTTCTGCATCAGAAACGAAACTATTGAAGTTTCCAGCGCGAATTGCAAATGAAACGTTATCTATGCGATATCTCA
>monoID1443
TAGATAACGATTCATTTGCAATTCGCGCTGGGAACTTCAATAGTTTCGTTTCTGATGCAGAAACACGCTTGTTTGACGCTTTTTAACGTAAAACACGTGAGATATTGCA
>monoID1444
ACTCTCTTTATTTCCCGCAGGATACAATCGAACTCTCTCTCTCTTTCGATTGGGTCCGCGACTCTTTTTATTTCCCGCAGGATACAATCGAGCTCTTTCGATTGGATCCGCG
>monoID1445
TCTATGCGATATCTCACGTGTTTTACGTTAAAAAGCGTCAAACAAGCGTGTTTCTGCATCAGAAACGAAACTATTGAAGTTTCCAGCGCGAATTGCAAATGAAACGTTA
>monoID1446
TAAAACACGTGAGATATTGCATAGATAACGATTCATTTGCAATTTGCGCTGAGAACTTCAATAGTTTCGTTTCTGATGCAGATCAACGTTTGTTTGACGCTTTTTAACG
>monoID1447
TTGTTTATAGTTAAAAAATATATTTATAATTAATTTTTAAAAAACAAATAATATTACAATTACAATAAAAACAAAAATTACATCATATAATCAATTAAAAATCGTTTGTAGTTATTTGTAATGTAAGATTTTTTTGTAGTTGTTTATAATATCAAAATTT
>monoID1448
AATATTCAGATGTACAATATTTTGTAGTAGAGATCTGTTCTGTAGATTGTTCAGTTGTAGAATACTGATTCGAAGTAGTGTATTGTTCTGTAGGTTATTGTGATGTTGTAAACTGCTCTGTTGTAAAATATTTTTCTGTAG
>monoID1449
AAAGTAAATAAATTATAAAATTTTTATTAATTATAAAAAAATTTTATTATAAATTACTATAATTTTAAAAAAAATTATAGTGAAATACATACCATATGTAAAATTAAAGT
>monoID1450
ACTTTTACAAATCATAAAAATATTTAAAAAACGTTTATTTAATCAATATATAATAATATTCGATATATTTTTATACGTATTATAAAAGTAGATAAAATTCTGGCATTTTATGATACGTTATTTAAACGGACA
>monoID1451
AACTTAATCATCGATTTCTTTTAATTAAATATATTTTTAATTTCCTATAACTTTTCATTATTAAAATCTCATGAAAGGATATATAAAAATTTAAAAATATGTAATTAGAAAT
>monoID1452
CGAAAGAGCTCGACTGTATCCTGCGGGAAATAAAGAGAGTCGTGGACCCAAT
>monoID1453
AAACGTGAAAAAACATGAAATAACGTTAAACTAAACATGAAAAACGTTAAACT
>monoID1454
GATAGTCGCGGCGGAGAAGTCCGCTCGCACGGCACTCGAAAAGTAATAAAATCGTGAACCGACATTTCCTTGATATTTCTCAGTGCCG
>monoID1455
ACACTGCAAGTTAAGTGTTTACACTCAAAAGTGAGTGTATACATTCAATAATTGAGTATTTATATTTAAAATTGAGTGTATACGCTCAAATTTTGAGTGTT
>monoID1456
AATTACTAACTTTCTGTTTCTAATTTGGTTCAATAAATTTTTTTTATAAAAGCTTTGTAACAATAATAGAATTTTTATCGCCTATATAGTTTCTAGAAATAATTGTAAAATTTCCTATCACGTTTA
>monoID1457
ATTGAAAAAAAGAATGCACAAGAAAGCGCGAGAAGAAAGAACGAAAGAGAGTACAAGAAAAAGAAAAAAAGCAACAAAAGAGAATGAAACAAGATGCGACAACGAGAAAAAGAAAGCGGAAAAAAGAAGGAAAAAAA
>monoID1458
TCTTTATTTCTTCTCTTTCTTGGGATTCACTCGTAAGAGTTAATCCGAAAGAATT
>monoID1459
CTCTTTTGATTGGGTCCGCAACTCTCTTTATTTCCCGCAGGATACAATCGAG
>monoID1460
CAGTTAACATTTTTTAAATGTTTATTTAACGTTTTATTAATATTTATTTGTCATTAATAATTATTTGAAATAACGATTTTACAAAACATTTTTTAAATGTTTATTTAATAATATTTAAACATTTATTTTACATTAATTAGTACATTTCAGAAAATGATTT
>monoID1461
TCATGTTTCATGTACGTCATGTTTCATGTATGTCATGTTTCACGTTTCATGTACGTCATGTTTCATGTACGTCATGTTTCATGTACG
>monoID1462
TAGTTTCACAGATCCAATTTTTACTAGAGCCTGCGGGTGGTCTTAGTTCCACAGATCTGATTTTTACCTGAACCTGCGGGTGGTT
>monoID1463
TCGAGGATCTCGGACGTGATTGGTCGAGAATGCTCGGCCGGTGATGACGACGAGAATGCTCG
>monoID1464
GCAGGATACAATCGAATTCTCTTTCGATTGAATCCGCAATTCTTTACTTCTC
>monoID1465
CGATTGTATCCTGCGGAAAGTAAAGAATTGCGGATTCAATCGAAAGAGAATT
>monoID1466
ACATCATGAACAACATGAAGATATAATAGATTTAATAAAATTATTCTGACAACTTTTTAAATATCAAACATGTTATTAATTATACATAATGAAGTTTTTAAAGTAATTATATTCGGATAGATAATGAAAAATAAGAAAAAGAAAAAAATGAATAAAATTACATATAAAAATATTTATTA
>monoID1467
GAATTTAATATTTTTTAAAAAATTCAATAATCTTAAATTTCAATAAAATATATTTTTATTTTAATATTATAATAGTTATATAAAGAACATAATATGATTATTTTAATGATAATTTTGCTTGCA
>monoID1468
GTTTCTGATGCAGATCCACGCTGGTTTGACGCTTTTTAACGTAAAACACGTGAGATATCGCATAGATAACGATTCATTTGCAATTCGCGCTGGAAACTTCAATAGTTTC
>monoID1469
AGCACATAAATAAGAGAATATCTTGGGATTATAATCAATTTAATAATTGCTTTTTTACTGGTACTTTACTCTTGTACCGAAAAAGTGGGGTGCTCACTTCAGGGTCGATTTTTTGATCAAGGGGTTGAGCACAAAAATCTCGTCTTGCATATTTTGAA
>monoID1470
ACTCTGTTCGAGTTAATCCAAAAGAATCTTTCATTTCAATCTCTTCCTTTCTCTGGATTCACTCGA
>monoID1471
AAGCGTTGATCTGCATCAGAAACGAAATTATTGAAGTTCCCAGCGCGAATTGCAAATGAATCGTTATCTATGCGATATCTCACGTGTTTTACGTTAAAACGCGTCGAACAAGCGTTGATCTGCATCAGAAACGAAACTATTAAAGTTCTCAGCGCGAATTGCAAATAAATCGTTATCTATGCGATATCTCACGTGTTTTACGTTAAAACGCGTTGAACAAGCGTTGATCTGCATCAGAAACGAAACTATTGAAGTTTCCAGCGCAAATTGCAAATGAATCGTTATCTATGCGATATCTCACGTGTTTTACGTTAAAACGCGTCAAACAAGCGTTGATCTGCATCAGAAACAAAACTATTGAAGTTCCCAGCGCGAATTGCAAATGAATCGTTATCTATGCAATATCTCACGTGTTTTACGTTAAAACGCGTCGAACAAGCGTTGATCTGCATCAGAAAAGAAACTATTGAAGTTCCCAGCGCGAAATGCAAATGAATCGTTATCTATGCGATATCTCACGTGTTTTACGTTAAAACGCGTCGAAC
>monoID1472
TTTTTTATTCTATTATTCTATTCAAAAATCTTTATCATCTCCACACCTTTAATTCCTTTCTCATTTCAATTTTATTTTAATTCTAAAATCCTTTAATCCTTATACACCTTCCTTCTTTCC
>monoID1473
AAAAAATACTTAACTTTTTTTTTACATTTTTATTTGTAATTTATTTTGTTACAGTAATATTATAATTAAGATATTTTGTTACATTAATAATATATTATAA
>monoID1474
AATAATAAAAGAGAGATTGTATTATAATATTCTGTGTTTAAAATCTTATCTATCTTAAAAATATTATAAAACATTTTCAATTTTTTTTCTTTAGATTTTTTTAAATATA
>monoID1475
AAATTAAATTTTTTTGATTAAAATAAAGTCACTAATAAATTATTTATTATAATTATTACATATTAATTATCATAATTTATTGATATAAAATTCAAGAAAATTTTAAACATTAATTATTAAATTTCCTATACAAAAGATAAA
>monoID1476
AATGAGTGATTATTGATTCCATAATCAGATTATTTGCAATAATCATTATCCAATATTTTT
>monoID1477
TTGTTTGTAATTTAAGAATTTTTGTTTGCAGTTGAAAAATAAGTATATATCGATTTTTAAAATACAATAAAAAAATATTTAATAGCTACAACTCAAATGGTATCAAATTTTTATTGAAATCGTTTGTAG
>monoID1478
CAGCGCGAATTGCAAATGAAACGTTATCTATGCGATATCTCACGTGTTTTACCTTAAAAAGCGTCAAACAAGCGTGGATCTGCATCAGAAACGAAACTATTGAAGTTCC
>monoID1479
CGTTTTTTGTTGGTATAAGTATAATAATAAACAAATCTTATAACATATATCAGTATACGTTTAAAAATTGTAATAAATTTACGTTGTTTGAA
>monoID1480
TAACATTTATTAAACATTAATTTAATATTTATTTAACATTAATTTATCATTTGAATAAACATTTTTTTAAAATTTAATT
>monoID1481
CTCTCCTCAATCCTTCCTCCCAATTTCTTCTCACTCTTCCACTCTCTTATCCAACCTCTCCCTCTCTCTCCTCCACTCTTCCTCTTTCTTGCTTATCTCTAATTTCCCTACTTTCTGCTCTCACTCATTTTACCTCCTTCCTCCCTCCCCT
>monoID1482
AGAAACCAAATAATGTATAAAAGATTTAAGTTTAAAATTTTGAATATATGTTAGTAAGTA
>monoID1483
ACACCGGCCAGCAGGGGTCTGCCTTCCCCTAGTATAAAACTCGGAGGCAGGGACACGGGTAGGAGGAGGTGGATGGACGCGGTCCTCCCACGTGGGAGTTCATGTGTCAC
>monoID1484
AAAGAGAGTTCGATTGTATCCTGCAGAAAGTAAAGAGAGTTGCGGATTCAATCG
>monoID1485
CAATATTGGTCCAATATTGAAAAATAATGTAAATCTAATATTATATATTGACTGTAAATTGATTTT
>monoID1486
GTGAATTTTTTCACAACTTGTTTTTTAAAAGGGCTTATTTTTTTAAACTTTACAAGTATCTTCCCAATGTTACCCAAAAGGTGTATGCAAAGATTAAGAAAAAATCCCACTTAAAAAAGATGTTATAAACAAATTAATTTTGAAGAGAAAGATCTCTCACTTTTCTAAGTGAATTTTTTTACAACTTTTTTTTTAAAAGAGATTATTTTTTTAAACTTTACAGGTATCTTCCCAATGTTACCCAGAAGGTGTATGCAAAGTATTAAGAAATAATCCCACTTAAAAAAGATATTATAAACAAATTAATTTTGAAGAGAGAGATTTCTCGTCTTCTTCTAA
>monoID1487
AATAGAAATAACAGATTTTAATTTCAGGTAATTATTCTCTTTGATTATATCACACAACGTGCAAATATTAAATATTTTGTTGTTTTTTCTATTTTTAAATAATTTTTTACATAATTTTTTTAATAAAGGAAAGTATCAAGCATGTCAAGTTCAATTGAAGGCAATGATTTCCATGGTACTATAAAACCTCAAAGTAAAACACAAACATTCAAAGAGACAAAACCGATTAAACAAGA
>monoID1488
AGCGTCAAACAAGCGTGGATCTGCATCAGAAACGAAACTATTGAAGTTCCCAGTGCGAATTGCAAATGAATCGTTATCTATGCGATATCTCACGTGTTTTACGTTAAAA
>monoID1489
ATTTTCAACAATAGATTCATAGCAGTAAATTAAAATCATTTTTATCTCGATTATAATATCATTCATCATGATTTATTCCAATCGTATTTAACTTGTCATATTAAATAAATATCTGCTGCAATACCAGTAAAATGATATTTAATAATACAAGGCTATGTCATAAAGCGTAGCAAATCATAAATCCTTTCTTCTTTCAATAATAGT
>monoID1490
CAAATGAAACGTTATCTATGCGATATCTCACGTGTTTTACGTTAAAAAGCGTCAAACAAGCGTGTTTCTGCATCAGAAACGAAACTATTGAAGTTCCCAGCGCGAATTG
>monoID1491
ACAATCCTCCGCAGCCCACTCAGGTGTACAACCCTCCACCGGCCACCCAAGTGT
>monoID1492
CGCGAATTGCAAATGAATCGTTATCTATGCGATATCTCACGTGTTTTACGTTAAAAAGCGTCAAACAAGCGTGTTTCTGCATCAGAAACGAAACTATTGAAGTTCCCAG
>monoID1493
CTGCGGAAGTAAAAGAATTGCGGATTCAATCGAAAGAGAATTCGATTGTATC
>monoID1494
GCGCTGGGAACTTCAATAGTTTCGTTTCTGATGCAGAAACACGCTTGTTTGACGCTTTTTAACGTAAAACACGTGAGATATCGCATAGATAACGTTTCATTTGCAATTC
>monoID1495
TAAAAATAATGATGTATTAAAGATCAATATATATAATGAATATTTAATTATTTTTAAATATCAAGTAATTTGATTTTTATTAGAGAAAATTTTATTAATAGAAAAATACTTTAAA
>monoID1496
CAAATGAATCGTTATCTATGCGATATCTCACGTGTTTTACGTTAAAACGCGTCGAACAAGCGTTGATCTGCATCAGAAACGAAACTATTGAAGTCCCCAGCGCGAATTG
>monoID1497
TGTTCTATGATCGAACGTCTATCGAACCACATTGATCAATGATCGAACATCAATTGAACCACGT
>monoID1498
ATTTTACTTCCATCATGGAAGTCAGATAGATCTCCATTAGAAATCCATCAAACCTCCATAGCTCCATGGG
>monoID1499
GGGCTATCAGAACACAGAGATATTGGAGAAATTCGCAAAAAAAATTTTACTCAAAAATTTCGAACTTTGACTGATATAAGTCTTTCGTTTTTCACTTCAGCGATTCGATACATCATGATAAAAGTTAGAACTCTTCTCG
>monoID1500
AATTGTTGACTCGTAATATTGGCAGTACATTACCATTTCTTTAATAAACAATATTCGCTTTACATTGGCAAATCTTGGCCAATGCACTTCCAATGTAAGTGCAATATTGTAA
>monoID1501
TTTTTAACGTAAAACACGTGAGATATCGCATAGATAACGATTCATTTGCAATTCGCGCTGTAAACTTCAAAAGTTTCGTTTCTGATGCAGAAACACGCTTGTTTGACGC
>monoID1502
GGGGGCTATCAGAACACAGAAATATTGGAGAAATTCGCAAAAAAATTTTACTCAAAAATTTCGAACTTTGACTGATATAACTCTTTCGTTTTTCACTTTAGCGATTCGATCCATTATCATAAAAGTTAGAACTCTTCT
>monoID1503
TTAGTTTAACGTTTCTCCAAGTTTTTTCATGTTTTCACGTTTAGTTTAACGTTTTTCATGT
>monoID1504
TAAGAATTAAATCTTTAATTATAGCTAAACTAATTGATAAATAAATTTTAATTGTTAATTATTAAGTATTTATGCAATTGATAAATAAATTTTTAATTCTTAATTATACAGCTTCTACAAA
>monoID1505
AAATTAATATTAAATAAATGTTAAATAAATGTTTTTGAAATTGTTGAAAAATATAATGAAAAATAAATATTAAATT
>monoID1506
GCGAACCCGCGCGCACCGCGCGAACCCGCGCGCACCGCGCGAACCCGCGCGCAACCGC
>monoID1507
ATTATAAAAATTTACAAAGTATATCAATGTAACAAAAAAATTTAATTAAATATAATAATATATGAATAATCATTAAACATATAAAATAATTAAATACAGAATTATAGTAAAAAGTATTATTACATAA
>monoID1508
TCTGAATCTTTTTAGACCTTTAAGAGGCTAGGTACTCTTCGGAGTGACGCCAGACATTTCCCTCCTAAAA
>monoID1509
CTCCTTCGAACTTTCCTCACTTCTTCCTTCAATTTTATATTATTCTAATCAAAAATTTTACTTTCTTCAAAACCTTCAATACTTTTCTCCTTTCAATTTTATTTTCATTCTAAA
>monoID1510
TAATTTTTTAAGTACTACTCTTTTTAAATGCAGATAAAATATTTTTTTTCATTATTTTTATTTCATTATTAATATTTTTATATACACATTTTAATTAATCGAAATAATTTTTAATACTTTAGAAAATTGTTGC
>monoID1511
ACGCTTTTTAACGTAAAACACGTGAGATATCGCATAGATAACGTTTCATTTGCAATTCGCGCTGGGAACTTCAATAGTTTCGTTTCTGATGCAGAAACACGCTGGTTTG
>monoID1512
TTATAAAATTATATAAATGAAAAGTAAAAAAAATAATTATAATTTTATGCTTCAAATAATATTTCTTACTTAATTTCTATTATTCATATGTAATAAAAAAACATAAATATATAATTTTATTAATAGCAATTTTT
>monoID1513
CTATTGAAATTCCCTGCGCGAATTGCAAATGAATCGTTATCTATGCGATATCTCACGTGTTTTACGTTAAAAAGCGTCAAACAAGCGTGTTTCTGCATCAGAAACGAAA
>monoID1514
CATAGATAACGATTCATTTGCAATTCGCGCTGGGAACTTCAATAGTTTCGTTTCTGATGCAGATCAACGCTAGTTTGACGCTTTTTAACGTAAAACACGTGAGATATCG
>monoID1515
TTACTGATAACTAATATTAAAATAATTATAAATATTTTAAATTAGTAGAGAAAATAACTATAAATTATAGTTAAATTATTATAATTGATATATTTTATAAAAATCATCTATTTAATCATTATTATGAAAATTATATCTAG
>monoID1516
GTTAAGAACTATAGGAAAAATATTTTTTTGTAATTAACTAATATCGAAATAGACCGGAACTCTTCGGAAGATACTTTATTAC
>monoID1517
CGTGATAAAAGTTAGAAATCTTCTGGGGGCTATCAGAACACAGAAATATTGGAGAATATGGCAAAAAAATTTTACTCAAAAATTTCGAACTTTGACTGATATAAGTCTTTCGTTTTTCACTTTAGCGATTCGATCAAT
>monoID1518
ATTCGGTGGATATGGATATGTGGACAACATGTGCATATCCAATAGACATCCACAGTAGATATTCAGTGGACATGGATATGTAGACAACACTGAATATCCAATGGATATCCTCCGTAGTTATTTGATGGACATGGATATGTGGACAACACATGGATATCCAGTGAATATTCTTAGTAGTT
>monoID1519
ATACATTGGTCATCGAGTCGAAATTCATACATTTGATTAGTCGACATTCATACATTTGCAACGAGTCGAAATTC
>monoID1520
GAAAATTAATAATAAAGAGATTCTTCCGGATTGACTCTTGTGAGTAAATCCCAAGAAGAATG
>monoID1521
AACCACTGAAATCAGATTAGTCACTTTACATCAGACTCATTATTAAGAATCATATGAGATTATATATACTTTTATTAAATTTAAAATGCACGATATACTTTTTTTCGTACGCAAAATATTTTTCACACAGAGATCGTTTATCATTGACATA
>monoID1522
CGATATCTCACGTGTTTTACGTTAAAAAGCGTCAAACAAGCGTTTATCTGCATCAGAAACGAAACTATTGAAGTTCCCAGCGCGAATTGCAAATGAATCGTTATCTATG
>monoID1523
TTTTAGATATTTTAAACTTATTAACTAAATAATTACATATAAAATATAAAATATTTAATAAATTATTAAAATTTTAATAACTCTATTTTATTATTTTTACAGAATATTATATTAATAAAATTATATATTATTAAATAATAGTTACATAAAAAATTATTAG
>monoID1524
CAAAATAGACATGACAGGTGCGATTGAGATAATTTCGATTCAAAGAAGAAATATTAAAATTGCAAATAAACAATCGCGATTTATTCTTCAGTTTTTTTTCGAACTTGCAGTTTCTTACGTCATTCTCAAGTGTAAAACATTTTCTTTTTTTAGACTAC
>monoID1525
TGACGTCGTCGCCGTCGCTGGTGACGTCGTCGCCGTCGCTGGTGACGTCGTCGCCGTCGCTGG
>monoID1526
GAGTAAATCCCAAGAAGAATGGAAAATTAATAATAAAGAGATTCTTCCGGATTGACTCTTGT
>monoID1527
ATAGAAACGGACAAGATTTCTGTACGTAATTGCGGACAGATGCAGATAGAAATTGCAACGGACAAAATGCAG
>monoID1528
TTATAATATTAATATTTATAAAAATATCAAAATTTAATAAATTGATAAATATTGAATAAATATATAATTGAAAATAATTGCATTACTTGTTTAAAAGTTATTTAATTAAATGTTTAATCTTGATTCTTAAGTATAATCGCGTT
>monoID1529
ATAAGATTTAAATTATCAATAAATTGATTAAAATTAATATTAATATTAAGAATTATACAATGATCTAAGATAATCTAAAATAAATTATCTAAAATTGATAAATTAAAATTAATTA
>monoID1530
TACATAATTAATAATTTCAGCATATATTATCTTTGTATTATTTATATATCTTTTTTAAATATATTAAGCTCATAAAAATATCTGCAAAAAAAATTTGACATAAAAAATTAAATTTGTAAATATATAATTAATAATTATTA
>monoID1531
GAAGAGTTCTAACTTTTATCACAATGGATCGAATCGTTAAAGTGAAAAACGAAAGAGTTATATCAGGCAAATTTCGAAATTTTTGAGTAAAATTTTTTATCGAATTTCTCCAATATCTCTGTGTTCTGATAGCCCCCA
>monoID1532
AAATATTTTAAACACATTTAATATTTATGTTATAATAATCTTTTATTTAAAATAATATTATAGAAATAAAAATTTATTTACATTTATTTATAAAAATGTAAAAACATAATCATATTAAAATAATGCAAAATATAAAGAAATATTTT
>monoID1533
CTTAATTCGCGAGTAGTATATCTTAAAAGCACCTAATTTACGCGTAGTTAATGCGTATTTTATAAATTTTTTGTATTATTATTTAAAGTACTTCTCTCTTGGCGTCACCAGCCCCAGGGGTGGATTTTCGCCTAAGGGGGGAAGCA
>monoID1534
CTGATGCAGATCAACGCTGGTTTGACGCTTTTTAACGTAAAACACGTGAGATATCGCATAGATAACGATTCATTTGCAATTCGCGCTGGAAACTTCAATAGTTTCGTTT
>monoID1535
TAATTCTGCGATAGTTCTAAAGCTTTCTATAAGTTTCATCAAAAGTTTCAGCGTTTATAAATTTTTAAACAATTTTTAAACTCAAATATGGCACCCCACACAAGAGTAAAGTACCATTTTAATGCGAGTTCTGGACGGCTCTTTGGCATTTTTCGA
>monoID1536
TAGATAACGTTTCATTTGCAATTCGCGCTGGGAACTTCAATAGTTTCGTTTCTGATGCAGAAACACGCTTGTTTGACGCTTTTTAACGTAAAACACGTGAGATATCGCA
>monoID1537
ATCAGAAACGAAATTATTGAAGTTCCCAGCGCGAATTGCAAATGAAACGTTATCTATGCGATATCTCACGTGTTTTACGTTAAAAAGCGTCAAACAAGCGTGTTTCTGC
>monoID1538
AGATATCGCATAGATAACGATTCATTTGCAATTCGCGCTGGAAACTTCAATAGTTTCGTTTCTGATGCAGAAACACGCTTGTTTGACGCTTTTTAACGTAAAACACGTG
>monoID1539
TGGGGGCTATCAGAACACAGAAATATTGGAGAATATGCCAAAAAAATTTTACTCAAAAATTTCGAACTTTGACTGATATAAGTCTTTCGTTTTTCACTTTAGCGATTCGATCAATCGTGATAAAAGTTAGAACTCTTC
>monoID1540
ATTTCGATCATCCTAGTTTAACATACTCTTTATCTTTTTCTAATTCTTACAACTAGAAAAAAAAATAAACAAATTAAAAATAAGTTAAAGTGAAAATTACAGTTAACTACATTAAT
>monoID1541
TCGAACCACATTGTTCCATGATCGAACGTCTATCGAACCACATTGTTCCATGATCGAACGTCTA
>monoID1542
ACTCTCTTTATTTCCCGCAGGATACAATCGAGCTCTTTCGATTGGGTCCGCA
>monoID1543
ATAGAAACGGATAGGATTCTGTCACGTAATCGCGGACAGATGCAGATAGAAATCGCGATGGATACAATGCGG
>monoID1544
CGCGGAGTGCGTAAGAAACATCGCGCGCTTGCTCGCACCTACGTTGCCGAGCGAGTGCAAATCTAGTGCTCTCTCGCTCTCGCGCTCGCAACTATCCGT
>monoID1545
TTTAAAATATTTAAATACACTTTAAATATTAAAATTGCTGAAAAAATGTAAATATTTAAATTTTCCAATATTTAAAAATTTTAAATACATTTAAATATTTATATTTAATTTTAAAATTAATAAAAACATTAAAATATTTTAAATATTTCAA
>monoID1546
AAATATTTTATACATACATATATAAATATACATATATTTAATAACTCATATATTGAATTATTTAAAATATAAATGCTTAAAAATATATAATAATTATAAATGTTTATTATAATCTTTTTGATGCTTGCATTTATAGGACAGAAAAACATATAA
>monoID1547
AACGTAAAACACGTGAGATATCGCATAGATAACGTTTCATTTGCAATTCGCGATGGGAACTTCAATAGTTCCGTTTCTGATGCAGATCAACGCTTGTTTGACGCTTTTT
>monoID1548
GATATCAATAGAATACTTCAATGTCATTATCACTGTGTAATATCACAGTAATATTTCTGTGATATTCCTGT
>monoID1549
GAATAATATAAAATGGAAGGAAGAAGAAAGGAAAGATCAAAGAAGTTTAGAATGAAAATAAAATTGAAAGAAAAAAGGAATTGAAGGTTTTGAAAAAAGTAAAAATTTTTGATTA
>monoID1550
GACGTGATTGGTCGAGAATGCTCGGCCGATGAGAATGACGAGAATGCTCGTCGAGGATCTCG
>monoID1551
TCGATTGTATCCTACGGGAAATAAAGAGAGTCGTGGACCCAATCGAAAGAGC
>monoID1552
ATGTATATACAGTACATAATATATAACGTATATACATGTCATATACATAATTTAAATATACATTATAGTACATAATATGTACATCCATTAATGTATTTCGT
>monoID1553
AATATACATTATGGAATATAATATGTATATTCATTAATGTATTTCGTATAAATATACAGTGCACAATATTTAATGTATATACATGTCATATACATGATTTA
>monoID1554
AGATAGACCTCCATTAGAAATCCATGAAACCTCCATAGCTCCATGGAATTTTACTTCCATCATGGAAGTC
>monoID1555
CAATATGATGTATATATTACAATATTACAGTAATATTGCAGAAATATTACAATGCAATATATCGCATTATAATATTGTTATAACATTGCAGCAATATTGCCATATGATAAGTATATTACAATATTGCAGTAATATTCAGAAATATTACAATGCGATATATCACATTATAATATTGCTAAAATATTGCAACAATATTG
>monoID1556
AAATAAAATTATTATATTAAATAAATAAAAATTATATTTTATAAATGATCGACTAATAGTAAAATTACTTTTCTACAATAAATAAATAAATTTAATATAATAAAAAAATTACTTTATTAGAAAAAATAAAATTATAATT
>monoID1557
TGCAAATGAATCGTTATCTGTGCGATATCTCACGTGTTTTACGTTAAAAAGCGTCAAACAAGCGTTTTTCTGCATCAGAAACGAAACTATTGAATTTCCCAGCGCGAAT
>monoID1558
AGAAGCAGTAAAGATCGAAGGAATTTAGAATGGAAATAATATTAAATGGAGAAAGGAATTAAAAGTGTTAAAGAAAATAAAGGTTTCAATATAAAATAATATAAAAAGGACGGAA
>monoID1559
AACGTTATCTATGCGATATCTCACGTGTTTTACGTTAAAAAGCGTCAAACAAGCGTGTTTCTGCATCAGAAACGAAACTATTGAAGTTTACAGCGCGAATTGCAAATGA
>monoID1560
ATATGTTTAATTCTCTTCAATATCTAAAATATACAACTAATGAAAATCTAGCAAAACGTTTTTATAATTTAAATAATATTTTAAACAGAATCATCATAAATATTTTCAATATAAATATTAATCAATATCATAAAAAAAAATTATATAGTATTATAGACGTATCAAAGCATGCAAAATTCATGATCAC
>monoID1561
AGAAAAAATCTCATAAGAATAATTGAATAAAAAGATTTTTTCAAATTAAATCAAAGAGAGTTCGATTTAATCCAG
>monoID1562
TAAAACACGTGAGATATCGCATAGATAACGTTTCATTTGCAATTCGCGCTGGGAACTTCAATAGTTTCGTTTCTGATGCAGAAACACGCTTGTTTGACGCTTTTTAACG
>monoID1563
TTAATAACTAAAATTTATATGTTTATAAAATGACAAATTATAATTAAAAATTAAATAGTATAGAGTTGATCAAGTTAAATTAAATATTATTAATTTTTTAATTTTATTATTTAAATAAGAAAATAG
>monoID1564
TATATAATATTTAAAAAAATTAAAATAATGTATAGATAAAATATAAATCGAGTTTAATTACATCACAATAAATCTATTTTATCAAAAGTATATATAGATAATATATTATAATTATTAATTAATAATATGAAAAA
>monoID1565
CGCCGAGCGAGTGCAACTCTTGTGCTCTCTCTCTTGCGCTCGCAACCAGCCGTCGCGGAGTGCGTAAAAGACACATCGCGCGCTCGCTTGCACCTACGT
>monoID1566
ACGTAAAACACGTGAGATATCGCATAGATAACGATTCATTTGCAATTCGCGCTGGGAACTTCAATAGTTTCGTTTCTGATGCAGATCAACGCTTGTTTGACGCTTTTTAACGTAAAACACGTGAGATATCGCATAGATAACGATTCATTTGCAATTCGCACTGGGAACTTCAATAGTTTCGTTTCTGATGCAGATCAACGCTTGTTTGACGCTTTTTAACGTAAAACACGTGAGATATCGCATAGATAACGATTCATTTGCAATTCGCGATGGAAACTTCAATAGTTTCGTTTCTGATGCAGAAACACGCTTGTTTGACGCTTTTTA
>monoID1567
AGATGGACCTCCATTAGAAATTCATGAAACATCCATAGCTCCATGGGATTCTACCTCCATGATAGAAGTC
>monoID1568
ATAATAAATAAATGTTAAATAAATATTAAATTAATATTAAATAAATATTAATATATTTAATAAATGTTTATTAAATAAAAAATAAATATTAAATAAATATTAAATTAAGTTTTAAAAAAAATGTTAATAAAA
>monoID1569
AACACCTTATTATTATATTATTCTATTTTTTTTCTTTCTATTCAAAATCTTTATCTTTTACAACACCTTAATTCATTTCTCTATTCAATTTTATTTCAATTCTAAACTTCTTC
>monoID1570
TTAGCGATTCGATCGATCATGATAAAAGTTAGAACTCTTCTGGGGGCTATCAAAACACAGAGATATTGGAGAAAATCGCAAAAAAAATTTTACTCAAAAATTTCGAACTTTGACTGATATAAGTCTTTCGTCTTTCACT
>monoID1571
TCGAAAATCGCGAGCAACAAAATCACACAAACAAAATCAGTCGAAATATCTTATTAAATATTAATTTTGGAAATTGTGCTAACGTAAGACTGTTCGGAGTGGCTTTTCGAGGGTCGAGGGTGGAGCAACAAAATCGAATTTG
>monoID1572
AAATTAGTGATTATTAAATCCATAATTAAATTACTTGCAATAATAATTCCCCAATAGTACTCTTATAAAATGATTATCAATTCCATAATCAGATTATTTGCAATAATCACTTCACAATAGTTTTT
>monoID1573
TCATGGACTTCTAATGGACGTCCATCTGACTTCCATGATGGAAATAAAATCCCATGGAGCTATGGAGGTT
>monoID1574
TATTATATATACTTATTAAAAAAATATAAAAATTATATACAGTATTTTTTAAAAAATGTAAAATAATTAATAATAAATCTATTATATATGTTATTTATACTGTATTTGATATTGCAGAATAATTAAAAAAGATT
>monoID1575
TTCCGGATTGACTCTTGTGAGTAAATCCCAAGAAGAATGGAAAATTAGTAACAAAGAGATTC
>monoID1576
GATTGTATCCTACGGGAAATAAAAAGAGTCGCGGACCCAATCGAAAGAGCTC
>monoID1577
ATGTAAATGCAATATTGTACAATTGTTAACTCGTAATATTGGCAGCACATTACCGTTTCTTTAAAAAACAATATTTGCTTTAGATTGGCAAATCTTGGCCAATGCACTTCCA
>monoID1578
TTTGCAATTCGCGCTGGAAACTTCAATAGTTTCGTTTCTGATGCAGAAACACGCTTGTTTGACGCTTTTTAACGTAAAACACGTGAGATATCGCATAGATAACGATTCA
>monoID1579
TAAGGATATATTTATAAATATATTTTAATTATATATGATATAAATTTCAGAGTTATTCGTATATATTTTTTTAACTAATAATAATAATAAAATATATATTTCAAAA
>monoID1580
TTCCCGTAGGATACAATCGAGCTCTTTCGATTGGGTCCACGACTCTTTTTAT
>monoID1581
ACGCTGGTTTGACGCTTTTTAACGTAAAACACGTGAGATATCGCACACATAACGATTCATTTGCAATTCGCGCTGGAAACTTCAATAGTTTCGTTTCTGATGCAGATCA
>monoID1582
TCTTTTATTTCAATCTCTTCATTTCTCTGGATTCAATCAAACTCTGTTCGAGTTAATCCGAAAGAA
>monoID1583
CGAGGGTCGAGGGTAGAGCAATAAAATTGGATTTGTCGAAAATAGCAAGCAACAAAATCAGAGAGACAAAATCAGTCAAAATATCTTATTAAATATTAATTTTGGAGAATTGTGCTCACGTAAGACTGTTTGGGGTGGCTTTT
>monoID1584
TATTCATATATGATTTACAACCAAATTTACGGTAACGTATATATATATATACAAACATATGTCTAATCATGTGATTAGTATGTGATCGCATACGATTCATATAAGATTCGTATATAATCTTATACGATCTTATATGATTCATAACATTTATAAAC
>monoID1585
ACGCATAGATAACGTCGCACTTGAGCCGCGCGCTGATGAACGGCAATAGTTTTGTTTCTAATGCAGATCAACGCTTATTTGACGCTGTTTAACGTAATACACGTAGAATA
>monoID1586
GATATCAAAGGTTGTTATGAAAATATATTATAAGAAATATATCATAAAATATTAAATGCAAATATCATTGTTTATATTAAAAGGATTGACACATTGTACAAATTTTCACATTTTACTTTATTAAGTATATATAAAATATTTTATATAACAATATTATAGAATATTATAAGATATTGTATAATACACATTATAAAATATTATAAGAACTGCAAATTTTATA
>monoID1587
CCAGCGCGAATTGCAAATGAAACGTTATCTATGCGATATCTCACGTGTTTTACGTTAAAAAGCGTCAAACAAGCGTGTTTCTGCATCAGAAACGAAACTATTGAAGTTT
>monoID1588
AGAGTAATGATTGTTAAATAAAGAACGAAAAAAATTAAGAATGAAATTAAAAGCGAATATTAAGATATTTTTAATAACTGATGTACATAATATCATATTTAGAGGAATTAAATTATAGAAAATAAAAATTTCTTTAATTGAACATTATATATTTTAGTAAAAATTTTAAAATATATGCAATGAAGGTAGATAAACGAAGAGAATAAAATAATGCACGAAGGAAGAGAGAAGAATTGTAATAGTGTAAAATAGAGAAAAAAATAGAAAGGAGAAAGGAATTAAAGAAATAGAAT
>monoID1589
AACATTTATTTAACATTTATTTAATATTTATTTAACATTAATTTTTTATTTAAAATAATGATTTAAAAAACATTTATTT
>monoID1590
ATATTAGACTATATAAACGTTATAAAATAGTAGTGAATTATAAAATATAAACATAAAATATCATATCATTACTTTTAGAAAAAGAGCAAAATTATAATATAACTGCAATAAAGCTCAATTTTCACGTAATATAAAATGTGATTCTGAAATTATAG
>monoID1591
CTCTTTACATGTTTCTCTGTCTCTCTTCATGTCTCTCTGCATGCCTGTGTATTTCTTTGCATGTCTGTCTGTCTGTCTCTCTGCATGTTTGTCTATCTGT
>monoID1592
CAAACAAGCGTGTTTCTGCATCAGAAACGAAACTATTGAAGTTTCCAGCGCGAATTGCAAATGAAACGTTATCTATGCGATATCTCACGTGTTTTACGTTAAAAAGCGT
>monoID1593
TTTCATGTACTTCACGTTTCATGTACGTCATGTTTCATGTACGTCATGTTTCACG
>monoID1594
TCTGTGTTCTGATAGCCCCCCGAAGAGTTCTAGCTTTTATCACAATTGATCGAATCGCTAAAGTCAAAAACGAAAGAGTTATATCAGTCAAATTTCGAAATTTTTGAGTAAAATTTTTTTTCGAATTTCTCCAATATC
>monoID1595
CTAACACAACTCAAATATACAATATGGAGTTCATCGAAGGATTAGAAATTAAAATAATGGGCAAAATGTCCGTGCGAAAGGGGCGCGAACAAGAGTAAAGTGCCCTCAATATCGCTACGATTTAAAAGCCGAAGATTGTAAGACCTTGTACTGTG
>monoID1596
CTGGACCCCGTCATCGGCAACCTGGGACACGTGGACATCGAATTCGAGGTATTAATACACCTAGACACCGAAAACTATGGAGCGCACTAT
>monoID1597
TTATGGACTTCTAATGGACGTCCATCTGACTTCCATGATGGAAGTAAAATCCCATGGAGCTATGGAGGTT
>monoID1598
AATAAAAATATTTTTTAATTTATTTTTCATCAAATTTGAACATAAAGAATTAAAATAAAATTTAAAATTTTTTATCAATGATTTCGCTAATCGATCAAGTAACTAAATTAAATTTGAACCTTAATAATATTACTCTTAACATT
>monoID1599
TTAATAATTTATAATAATAATATCATATGAATATTATAGAATAAATAATATATTACTCAATATTTTGCCGAAAATAATAAATTATCTGAAATTATAACTTATAATA
>monoID1600
AGATAGATGTCCATTAGAAATCCATGAAACCTCCATAGCTCCATGGGATTTTATTTCCATCATGGAAGTC
>monoID1601
ATATTTATTACATTTCACTGCGTAAAACGCAGAATACTTTATTTAACAATTTACTGCGCATAGCGCAGA
>monoID1602
TTCATTTGCAATTCGCGCTGGAAACTTCAATAGTTTCGTTTCTGATGCAGATCGACGCTAGTTTGACCCTATTTAACGTAAAACACGTGAGATATCGCATAGATAACGA
>monoID1603
ATAACTTGTTTTCCAAGAGAGGTTATTTTTTTAAACTTTACAGGTATCTTCCCAATGTTACTCAGAAGATGTATGCAAAGTATTAAGAAAAAATCCCACTTAGAAAAGATGTTATAAACAAATTAATTTTGAAAAGAAAGACTTTTCGTTTTCTTCTAAGTGAATTTTTTT
>monoID1604
AACACGTGAGATATCGCATAGATAACGTTTCATTTGCAATTCGCACTGGGAACTTCAATAGTTTCGTTTCTGATGCAGAAACACGCTTGTTTGACGCTTTTTAACGTAA
>monoID1605
ATTTATTACAATTTTTAAACGTATAATAATATACGTTATAAGATTCGTTTATTATTATACTTATACCAACAAAAAACGTTAAAACAACGTAA
>monoID1606
AAAGAGAGTCGCGGACCCAATCAAGAGAGAGAGTCGATTGTATCCTGCAGGAAAT
>monoID1607
AAGAGAATTTTCAATATTAGGACGACGCGCTTTGCACCTCATGTTCATGGATCCATCGTATGAAAAAAATAAACA
>monoID1608
TTTACTCACAAGAGTCAATCCGGAAGAATCTCTTTATTATTAATTTTCCATTCTTCTTGGGA
>monoID1609
TGCAGTAATATTACTACAATAAATTTTTGCGACATAATATATTGCAGCAATATTACAGCAATATTACTGAAATAT
>monoID1610
AAACTATTGAAGTTCCCAGCGCGAATTGCAAATGAAACGTTATCTATGCGATATCTCACGTGTTTTACGTTAAAAAGCGTCAAACAAGCGTGTTTCTGCATCAGAAACG
>monoID1611
AAACATTAATTTAACATTTATTTCACATTAATTAATAATTTAAAATAATAATTTTTAAAAATATTAATTTAACATTTATT
>monoID1612
ATAAACGTTTCTGACAATATTATAAAAATAGCCAGTCCACGATAATGCCCCTGGCAAAAAATTAAAAAGTCAGTTCACA
>monoID1613
GTTTGACGCTTTTTAACGTAAAACACGTGAGATATCGCATAGATAACGATTCATTTGCAATTCGCGCTGGAAACTTCAATAGTTTCGTTTCTGATGCAGAAAAACGCTT
>monoID1614
ATACTAAATGCTACCACCAGTAACTGATGAGCAATCATCAGATTTTAACAAGTTTGTCAAATACTTATGTTCTTAAGTTCACATTCATATAGTTTTAATATCAGATTCTGTATTACTCTAAAAAACTGATTAA
>monoID1615
AAGATATCCACTGGATATCCACATGTTGTCCACATATCCATATCCATCAAATATCTACGG
>monoID1616
CGCTCGAGAGCGAAAGCAACACGCCGCGAGCGGACTTGGAAATTTTTCGCTCGAGAGCGAAAGCAACACGCCGCGAGCGGACATAGAAATTTTTTCGCTCAACAGCGAAAGCAACACGCCGCGAGCGGACTGTGGAAATTTTTCGCTCGAGAGCGAAAGCAACACGCCGCGAGCGGACTTGGAAATTTTT
>monoID1617
CGTTTCTGATGCAGAAACACGCTTGTTTGACGCTTTTTAACGTAAAACACGTGAGATATCGCATAGATAACGTTTCATTTGCAATTCGCGCTGGGAACTTCAATAATTT
>monoID1618
TTGTTTATAGTTGATTGTAATTCAAGAATTTTTATTTATAATTAAAAAACATATTTATAATTAACTTTTAAACAACAACTTGGTATTAAATTACAATAAAAAAACAAAATTACATCATAACGTCATTACAAATCGTTTGTAGTTGTTAATAGTGTAAAAATTT
>monoID1619
TATACTTACGAAATCTATTTTTTATATTTTTTGTTTTTTTAATTTTCTTTTACGGTCAATTTTTTTTATTTTTCATGATACTTTTCATATTTTCTTTCAAAATATTTTTATCGTAGCTAATTTTTTTATCGTATATATTTTT
>monoID1620
TATCATTGTTATCTGTTACATCTTGCACATCATTGTTATCTGTTACATCTTGCA
>monoID1621
AAGAATGGAAAATTAATAATAAAGAGATTCTTCCGGATTGACTCTTGTGAGTAAATCCCAAG
>monoID1622
ATTCAATCGAAAGAGAATTCGATTGTATCCTGCAAGAAGTAAAGAATTGCGG
>monoID1623
AACGTGAAACATGACGTACATGAAACGTGAAACATGACATACGTGAAACATGACGTACATGA
>monoID1624
AAATGGATGTCCATTAGAAGTCCATAAAACCTCCATAGCTCCATGGGATTTTACTTCCATCATGGAAGTC
>monoID1625
CATTCCTATTTATTTTTTACTATCTTAAAAAAATCTTTACTTTCTCTAACATCTTCAACTCTTTTCTCATTTCAATTCTATTTTCATTCTAAATTCCTTTGAACCATTCTCACTTCTTCCTTCTATTTTATATTATTCTAATCAAAAACTTTTACTTTTTTCAAAACCTTCAATGTCTTTTTTCTTTCAAATTTATTTCAATTCTACACTCCTTCGATCTTTCCTTCTTTTTT
>monoID1626
AGATGGACGTCCATTAGAAGTCCATGAAACCTCCATAGCTCCATGGGATTTTACTTCCATCATAGAAGTC
>monoID1627
AAAAGAAAAGAAATAAATGTAAAAAAAAGATGAAGAGTTTAAAATAGAAATAAAATTAAAAGGAGAAAGGAATTGAAGGTGTTCAAAAAGGTGAAGAATTGAAATAAAAATAAA
>monoID1628
ACAAGCGTGGATCTGCATCAGAAACGAAACTATTGAAGTTTCCAACGCGAATTGCAAATGAATCGTTATCTATGCGATATCTCACGTGTTTTACGTTAAAAAGCGACAA
>monoID1629
TTATTCAATTTGATTCTAAAGAGTTTTTTTCTATTTTTTCTCTTATCCGGATTGAATTAAAT
>monoID1630
TTTTCCCTCTCCACTTCCTCCCTTACCATCACCTTTCCCTCCTTCGCTCTACCTCTTATCTCCTCCCAACACCCCTTCCCAACTTCAGCCTCCTTCTTCTCCCACTTTCTTTTCTTCTCCATGCCCTCATTCCTGCCCTTTCCCTTAAT
>monoID1631
AGAGAATGAAATAAAAGATTCTTTCGGATTAACTCGAACAGAGTTCGAGTGAATCCAAAGAAAGAA
>monoID1632
AAAATATTAAAAAAGAGGTCCTCACAGAAATCAAGTTATAAAAAAATTTATTTCAAAAATGAAAAAGTCGCTCAAATTTAAAATAAATTTATTTATATCTTGGCTTCCGAGAGGAACCTTTACTTAAAATTTTACTGACTACTTCGGAATGACATCTCAGAGTTGTCAGC
>monoID1633
TGACATAACTGCTGTATCTACTTAAAATAAATATTTTAAATTTAATCGAATGTAAATGTATTTTTTCCAAAAAATGTATAAAATCTTTAAATTGCTGAATTATAAAGAGAATATATTGCTCTT
>monoID1634
AAGTTAGAACTCTTCTAGGGGCTATCAGAACACAGAGATATTGGAGAAATTCGCAAAAAAAATTTTACTCAAAAATTTCGAACTTTGACTGATATAAGTCTTTCGTTTTTCACTTTAGCGATTCGATCGATCATGATAA
>monoID1635
ATTTGTAATGTGCAAACGAAAATCTATCGATTAATGCCATTTTGAACTCAATATCGATGTTTCGAAATTAACTACCAATGTTGACCATTCTCGAAAATTTAATTGTTAATAACTTTTTAACTAAAGGTGTGCAAATGAAAAATAGACTTG
>monoID1636
TTCATTCTATAAATTAAATCTTAATTAAATCTTTGAAAAATAAAAATTTATTTAATTTAAGAAACGACCTTATTGACTTTTTCTAAGTAAATAAATTATTTGTTCCAATTATTTATTCAATTTAAAGAAATAAAATTTTAATTCAAAGAAAATATTGGCAGAAGTGTAAGAAATAATTTAGTTATTCTGTTTTAAAAATCTATTTCTTTCATTTAAAAACAAATTTGCATTACACAAACAATTTCTTTAATTCAAATAAAAAAATAATAAAAAAAACTTTTCTTTAATAGCAATGAACAAATTCCTTTGATTATCATATGTCTATTTT
>monoID1637
TCTCTTTATTTCCCGCAGGATACAATCGAGCTCTTTCGATTGGGTCCGCGAC
>monoID1638
AAATTTTAAATATTAAGTATTTATATTTAATAAAATATATTTAAAAATTATTATTAATTAAATTTCAACACATTATTTATTTAATAAATTTAAAATTCAATAATATACTAATT
>monoID1639
ATTATATAAATAATATATTATATTTAAAAAAATTTATTTATAAACATTAATTTAACATTTATTTAATGTTTATTTAACATTAATTAAATATTTGAAATAATGATTTGAAAAAATATTTAAATAACATTTATTTAACATTTATTTAATATTTATTTCA
>monoID1640
GACGATGGTGGCGGTGCAGCGGCCATGGCCACCGTTGCGGACGGCGGTAGCGGTGCGCCACCGCTGCG
>monoID1641
AATAAATCGGATTATTTCCGATTAATTTCAAATCGGAATGAATCGGAATATTTCCGATTCATTTCAAATCGG
>monoID1642
ATTAATAAAAAATAGATTATAAATTAATTCAACATTACATTTAATAGTTTATAAGTTTGTTAATGTAGCTATTGACATATATATTGATATATTAAGATGTAACAATACATAAAGAATTATTTTCATCATAATCC
>monoID1643
AGCAAAACTATTGCTGTTCATCGGCGTACGGCTAAAGTCTGATAAAATTTTAACGATATCAATTGCGTAATGCAATAAACAGCGCCGAATTCGCGTTGATCTGCATTAGA
>monoID1644
TCGATTTAATTCAAATAAATCTTTTACTCAACTATTCTTATAATATTCTTTCTTGAGATTAAATCAAACTCGTTT
>monoID1645
GAAAAATTTCGCTTGAAAGCGAAAGCAACACGCCGCGGAGCACTTTGAAAAATTCCGCTTGAAAGCGAAAGCAACACGCCGCGGAGCACTTT
>monoID1646
AACACGCTTGTTTGACGCTTTTTAACGTAAAACACGTGAGATATCGCATAGATAACGTTTCATTTGCAATTCGCGCTGGGAACTTCAATAGTTTCGTTTCTGATGCAGA
>monoID1647
ACTCTCTTTACTTTCTGCAGGATACAATCGAACTCTTTCGATTGAATCCGCA
>monoID1648
TTTTCGATAGTTCTGCCATAGTTCTAAAGCTTTCTATAAGTTTCGATTGAAGTTCTCACCTCTATTTGTTTATAAACAATTTTTAATCCGGCGTACTGGCACGGCATCGCAAGAGTAAAGTACCATCTCAACGCGAGTTCCGGACGACTTTTAAGCAT
>monoID1649
AGATGGACGTCCATTAGAAGTCCATCAAACCTCCATAGCTCCATGGAATTTTACTTCCATCATGGAAGTC
>monoID1650
CACTTTAGCGATTCGATCAATCGTGATAAAAGTTAGAAATCTTCTGGGGGCTATCAGAACACGGAAATATTGGAGAAAATGGCAAAAAAATTTTGCTCAAAAATTTCGAACTTTGACTGATATAAGTCTTTCGTTTTT
>monoID1651
TTCTGCATCAGAAACGAAATTATTGAAGTTCCCAGCGCGAATTGCAAATGAAACGTTATCTATGCGATATCTCACGTGTTTTACGTTAAAAAGCGTCAAACAAGCGTGT
>monoID1652
TCATGATAAATGTTTCTGACAATATGATAAAAATAGCCAGTCCACGATAATGGCCCTGGCAAAAAATTTAAAAAGTCAGT
>monoID1653
CAACGGGGGTGGTTTCGGAAACGGAGGCAACGAAGGAAGACCGTCGACTAGCTACGGCGTTCCTGGTGCGAATGGGAA
>monoID1654
CCAGCGCGAATTGCAAATGAAACGTTATCTATGCGATATCTCACGTGTTTTACGTTAAAAAGCGTCAAACAAGCGTGTTTCTGCATCAGAAACGAAACTATTGAAGTTC
>monoID1655
AGAAGAATAAGAGTATAATTTCTTTGAATCAAATCGAGCCAAAACTCGATTTAATCCAAAATGGAAATCAAGGTTGAATCGAATCAAACAGAGTTCGATTCAATCC
>monoID1656
TGCCACAGCTTACCGAGCGTCATTCACGTCTGAAATCACAATCCACTCGACGACCTTCTATTCTACCC
>monoID1657
TCTGCATCAGAAACGAAACTATTGAAGTTCCCAACGCGAATTGCAAATGAATCGTTATCTATGCGATATCTCACGTGTTTTACGTTAAAAAGCGTCAAACAAGCGTTGA
>monoID1658
AACATTTATTTAACATTAATTTAATATTTATATTACATTAATTATTTATTTAAAACAATAATTTCAGAAAACATTAATTT
>monoID1659
TTTGACTGATATAAGTCTTTCGTTTTTCACTTTAGCGATTCGATCAATCGTGATAAAAGTTAGAAATCTTCTGGGGGCTATCAGAACACAGAAATATTGGAGAAATTGGCAAAAAAATTTTACTCAAAAATTTCGAAC
>monoID1660
TTTCTCCAACGTTATTTCATGTTTTTCACGTTTAGTTTAACGTTTTTCATGTTTAGATTAACG
>monoID1661
TATTCAGAAGATATATGTAAAGTATTAAAAAATAATCCCACTTAGAAAAAATGTTATAAACAAATTAATTTTGAAGAGAGAGACTTTCGTCTTCTTCTAAGTGAATTTTTTCATAACTTGTTTTCCAAGAGGGGTTATTTTTTTAAACTTTACAGATATCTTCTCAATGT
>monoID1662
TTCAATTCGATTCTGAAAAGTTTCTTTTTTACTCTTCCTCTCATCCGGATTGAATTGAATAC
>monoID1663
ATCGAATTCTCTTTCGATTGAATCCGCAATTCTTTACTTCCCGCAGGATACA
>monoID1664
AAACAGAAAAGGAAAAAAAGAAAAAGATAAAAAGAGGAGAATACGAAGAAATTAATGCAATTGAAAAATTGCAATTTCTTCGATCAAAGAAGAAGAAAAAGAAGTAAAAATT
>monoID1665
TTCAATTCGATTCTGAAAAGTTTCTTTTCCTACTTCTTCTCTCATCCGGATTGAATTGAATAC
>monoID1666
TAATTTTTTTAATTCTTTATATTAATATTTTATTAGATATTAAAATTTTAATAGTAGATAATCAATATGAAATGTAAGAATAAACATTATTCTAAACTATAAATATACAAAATAAAAGCAAATTATGTCCAACAAAGTCATCTAACAAA
>monoID1667
TTTCTCTGGATTCACTCAAATTCTGTTCGTGTTAATCCGAAAGAATCTTTAATTTTAATCC
>monoID1668
ATATTATATCTGATTTATTGGATTTATATTTTAAAATTTAATTAATATTTAATATTAACTTTAATTTAACAACTAAAAAAATATTAAAAACAATATAATAATCAAAAATTAGAAATAAAATTAATATACATTAATTTATTATGAATATTGCATA
>monoID1669
ATGTCTAAAGGACGTCTCTTTTAAGACGTCTAACAAACGTCTTTTTTCTAACGTCTTTTTAGACGTCATAAAGACGTCTTTTAGAC
>monoID1670
TACTAAAAATAATAAAAGACAAAAATAATAAATACTAAAAACGAATGTAAATATGTTACATTTACTGTGAAATTTGTTATGTAAAATTACAGTTGTAAATTGATTGAAAAATAACAAATAAAAATAAGTAGAAAA
>monoID1671
AAATAAATTTTTATTCATTATTTACAAAAAGCTAAATAACGAATAAATTTTTATTCATTATTTACAAGTGACTGAATAACGAATAAATATTTATTCATTATTTACAAGAGACTAAATAAC
>monoID1672
AAGAATGGAAAATTAGTAACAAAGAGATTCTTCCGGATTGACTCTTGTGAGTAAATCCCAAGAAGAAGGAAAATTAATAATAGAGAGATTCTTCCGGATTGACTCTTGTGAGTAAATCCCAAG
>monoID1673
AAGACAGTCGTACTTAGGCTTGCCCAGTTACAGCCCGTATAGGGCCCAGTTTGGTTTAGATTTTTCTCCC
>monoID1674
CGCGAATTGCAAATGAAACGTTATCTATGCGATATCTCACGTGTTTTACGTTAAAAAGCGTCAAACAAGCGTGTTTCTGCATCAGAAACGAAACTATTGAAGTTCCCAG
>monoID1675
TTGTAAGAAACTTGCAGAAAACTTGCAGAAGATCTTTCTGCCAATGATCTAAACAGAATCTGTACAATATCTGCACAAGAACTGCGCGTCATTTCTG
>monoID1676
TATAAATAATGAATAAAAATTTATTCGTTATTCAGCATCTTGTAAATAATGAATAAAAATTTATTTGTTATTCAACTACTTATGAATGATGAATAAAAATTTAATCATTATTTGGCCTCT
>monoID1677
CACGTTTCATGTACGTCATGTTTCATGTACATCATGTTTCATGTTACATGTACGTCATGTTT
>monoID1678
TAATTATTCCCCAATACTTATTTTATTGAATGATTATGATTTTATAATCAGATTATTTGCAATAATCACTACTCAATAGTTTTTAATTGTAGTGATTATTGATGCCAAAACAAATTACTTAAAA
>monoID1679
CGATTGTATCCTGCGGGAAATAAAAAGAGTCGCGGACCCAATCGAAAGAGCT
>monoID1680
CTTTCGATTGAATCCGCAATTCTCTTACTTCCTGCAGGATACAATCGAATTCT
>monoID1681
AAATGAATCGTTATCTGTGCGATATCTCACGTGTTTTACGTTAAAAAGCGTCAAACAAGCGTGTTTCTGCATCAGAAACGAAACTATTGAAGTTCCCATCGCGAATTGC
>monoID1682
CTTTAACTTTAGCTGGATTTGATTGAGCACCTCTCTCGATCGAGTTCGCAATATTTCTTATT
>monoID1683
CTCTCACAATTCTTTCTCCTTCCTTCTTACATTATTTCATTTCTCTTCTTTTCTCTATCTTCATTGTTATTTTTTGAAATCTTTACTAAAAGAGATAATGTTCGATTAAAGAAATTTTCATTTCTATAATACAAAATATCAAAATATCATGTAATATTCAACCAATTATTAAAAAGTACCTTCAAACTCGTGTTCAATTGCATTCTTAATTTCTTTTGTCCTTTATTTAAAAATCTTTACCTTTCCGCCTTCTTTAATTCCTTTCTACTTTCTATTTTTTTCCTATTTTACT
>monoID1684
TTCCTTGAGCTCCTTGGTAAGTTGGAATTCCTTGAGCCCCTTGATAGTGGAATTCCTTGAGCTCCTTGGTAGATTGGAA
>monoID1685
AAGATACTTCGAAAGAGAGTAAATCATCCTCCGAAGAGAAGAGATAAACCGAAGAATCGATTTGTCAGAACAGTCG
>monoID1686
AAAATGGACATTAAAGACATCTTATGTTCATTTTTATCAATGCAGATTAACTTTAATTTCGGTTCAACTTGTTCTCTATCTTTTTTAGTTCTAAGAATTGAAAGGCATAAAGAAAAAGTTAAATCAATATAAAAGTTAATCTATATGATG
>monoID1687
GAAATGATATTGACAAATTTTATTTTGAAAGTATGACTCTTTAGCTTTAAAACGCTGTATTTGAAAATTTTTAAAAAATATTTGTTGCAAACATATGATTTTTTTTTAAAGAAGATTTTAATGCCAAAAATACCTTATATTCTCCATGTTACATAATTATATTTTTCAAA
>monoID1688
GAAAGAGCTCGATTGTATCCTGCGGGAAATAAAGAAAGTCGCGGACCCAATC
>monoID1689
ATCTTATTATATATTAATTTTTTAGAATTGTGCTCACGTAAAACTGTTCGGGGTAGCTTTTCGAGGGTCGAGGGTGGAGCAAAAAAATCGGATTTGTTGAAAATAGCGAGCAACAAAATCGCAGAGACGAAATCAGTCAAAAT
>monoID1690
AAATGCGCACGGCTACGAAAAATTATTTAAACAATATAACAAATTATTGCAAAAACAAGAAAACGAAGCCTCGGTCGGGGCTGCAAATTTTTTTAGAACATTATTATAGCCTTCTAAATAAATCCCGACTAATGAGAAAAATTTAAAA
>monoID1691
TTGGGATTTACTCACAAGAGTCAATCCGGAAGAATCTCTTTGTTACTAATTTTCCATTCTTC
>monoID1692
TTTCTTTATTTTATTTCCTCTCTTTCTTGGGATTCACTCGTAAAAGTTAATCCAAAAGAA
>monoID1693
ACATCCATCCAACCTCCATAGCTCCATGGGATTTTACTTCCATCATGGAAGTCAGATAGACCTCCATTAG
>monoID1694
ATTTAGCTTCTTATAAATAATAAATAAAAATTTATTTGTTATTTAGTCACTTATGAATTATGAATAAAAATTTAATCATTATTCAGCTTCTCGTAAATGATGAATAAAAATTTAACATT
>monoID1695
AATATTGTACAATTGTTGACTCGTAATATTGGCAGTACATTACCATTTCTTTAATAAACAATATTCGCTTTACATTGGCAAATCTTGGCCAATGCACTTCCAATGTAAGAGC
>monoID1696
CCGGACGACGGGCATTCTCGTGCGTCCGGCCATCCGATCCGCTCAGCCGTGCGGTGGCCATTCTCGCCGCACGGCTTATCCGTTCCGTTCCGCCGGACGACGGGCATTCTCGCAGTCCGGCCAATCCGATCCG
>monoID1697
TAATGGACATCCATCTGACTTCCATGATGGAAGTAAAATCCCATGGAGCTATAGAGGTTTAATGGACTTC
>monoID1698
AGACCCTCCGGACACCAACCAATCATCTTAACTTATCTAACCAAACCAACGGAAATACTCTAGGCATCGGCCGCTGTAAGTGGTGGTGTCCAATTGGCTTTGTGCACATCTG
>monoID1699
ATTAATAACTATTTAAATTTTATAATAATTGCAAATATTCTATATACAATTAATTACAATATTCAATAATAAACATTCATTTATGAAAATATAAACATTTCGCTATAAAATTGTATAATCACATTATATTAGCAAAATATATTGATCAA
>monoID1700
AGGAAAATAAAGAGAGAAAAGAACGCAAGCGAAAGAGATACAGGGTATACAGCGGAAAGTGAAAGAAGAAATAAAGACCCAATAGAGAGAGAGAGTTCGATTGTATCCTG
>monoID1701
ATCGAAAGAGAATTCGATTGTATCCTGCAGAAAGTAAAAGAATTGCGGATTCA
>monoID1702
AGATAGACGTCCATTAGAAGTCCATGAAACCTCCATAGCTCCATGGGATTTTACTTCCATCATGGAAGTC
>monoID1703
AAAGAGAATTCGATTGTATCCTGCAAAAAGTAAAGAATTGCGGATTCAATCG
>monoID1704
GTATGCAAAATATTAAAAAAAAATTCCACTTAGAAAAGATGTTATAAACAAATTAATTTTGAAGAGAGAGACTTATCGTCATCTTCTAAGTGAATTTTTTCATAACTTGTTTTCCAAGAGAGCTAATTTTTTTAAACTTTACACGTATCTTTCCAATATAATTCAGAATAT
>monoID1705
TTCGCGCTGGGAACTTCAATAGTTTCGTTTCTGATGCAGAAACACGCTTGTTTGACGCTTTTTAACGTAAAACACGTGAGACATCGCATAGATAACGTTTCATTTGCAA
>monoID1706
TGTAGGAAAAAATATTTTTCCTACAGTTCTCAACATATTAAAGCGTTTTCCGAAGAGTTTCGGTCGATTCCGATATTAGTTAATTAACAAAAAATTAATAACTTCCGAAAAAGCCGATTTTCCGCATATATGAGTGAGATGCTGGTCTTTTTCGAAGAGTTCTG
>monoID1707
TTTATATATTTCTTCAGTTCTTTATTATATACTAATGTGATACGTTACTGGAATAAAGTAG
>monoID1708
AATCGTACATAATTGTTTCAACTATCCCTTTCATTTTAAAGGCATTTCATGAAGATTTTGTCTCTGACGTCAGGGGAGAAGTCCCTTAAGGGTTGCAGCGCAAAAATCGAAACCGCATGGATGTGGAAGCGCATAAATCGTAGATT
>monoID1709
TTCATCTTCTCTAGACGAACATTTTTTTTTGTTTGGAGATACATCTTCCAG
>monoID1710
AAAAGAATTGCGGATTAAATCGAAAGAGAATTCGATTGTATCCTGCAGGAAGT
>monoID1711
CCATAAAACCTCCATAGCTCCATGGGATTTTACTTCCATCATGGAAGTCAGATAGATCTCCATTAGAAGT
>monoID1712
TTATTTAATAAAAAATTTATAATGCATTTATAAGTCATCTTACAATGTAAAAAAAAATGTTCGTAAATAATAAAAAATACTATAAATAATAAAATGATATTTCAATGAGAGTATAATATTAATTAAAATATATTACAA
>monoID1713
TTACGTTAAAAGCGTCAAACAAGCGTGTTTCTGCATCAGAAACGAAACTATTGAAGTTTCCAGCGCGAATTGCAAATGAAACGTTATCTATGCGATATCTCACGTGTT
>monoID1714
CATTTTGTATAATCAAAAATTAATGAGAAATAAATATTTACAAAATGTTAAATAAACATTTAAAAAATGTTAACTGAAAT
>monoID1715
AACGTTAAACTAAACGTGAAAAACATGAAATAACGTTAAACTAAACATGAAAAAACATGAAATAACGTTAAACTAAACATGAAA
>monoID1716
TGAACACTAGCAAAAAAAATAAAAAAAATCTTATAATTCAAAAAATATTAATGAAAAAAATAATGGAATTTAATAGAATAAGATAATAATTTCTTAATTAAATATTTATTAAATAAAATAAAAAAATAATTCTTAATAAAATTTTTAG
>monoID1717
TCATGGAAGTCAAATGGACGTCCATTAGAAGTCCATGAAACCTCCATAGCTCCATGGGATTTTACTTCCA
>monoID1718
GCAATTCGCGCTGGGAACTTCAATAATTTCGTTTCTGATGCAGAAACACGCTTGTTTGACGCTTTTTAACGTAAAACACGTGAGATATCGCATAGATAACGTTTCATTT
>monoID1719
ATATTATTTTATACAAAAACCTTTACCTTTTTAAACATCTTCAATTTCTTTCTCCATTTAATATTATTTCCATTCTACAATCCTTTGATCTATCTCCTTACTTCCATCTTTTTT
>monoID1720
TCCATCTGACTTCCATGATGGAAGTAAAATCCCATGGAGCTATGGAGGTTTAATGGACTTCTAATGGACG
>monoID1721
GAATAACGCGAATAACGAATAATAGCAATAATATAAATAATGAATAATGAAATAATAACTATAATACAAATAAC
>monoID1722
CCAATGTTACTCAGAAGATGTATGCAAAGTATTAAAAAATAATCCCACTTAGAAAAGATGTTATAAATAAATTAATTTTGAAGAGAGAAATACTCGTCTTCTTCTAAGTGAATTTTTTTATAACTTGTTTTCCAAGAGGGGTTATTTTTTAAAACTTTACAGATATCTTC
>monoID1723
AATTAACAAATTTATAGAATCTATATTTAAATATAAAATTCAAAATCATATTAATTAATTCAATAACGTACTCTTAATCATATATAAAAGTTTATCTATCACCAATAAAACAACTATTTTTTTCTAAAAAAAATAATACAAAAAACACA
>monoID1724
ATTATATATTGTATTATAAAAAATTAATGTAAAAAAATAAATTATTTATTAAACAACTATTCAGATTAGAGTTTTATAATTTATTTTTAATTAGATCTTAAATATTTT
>monoID1725
TCTTTCGATTGAATCCGCAATTCTTTTACTTCCTGCAGGATACAATCGAATTCTCTTTCGATTGAATCCGCAACTCTCTTTTCTTTCCGCAGGATACAATCGAATTC
>monoID1726
TACAATCGGACTCTCTTTCGATTGAATCCGCAATTCTTTTACTTCCTGCAGGA
>monoID1727
TATAATATAATAATTAAAAATATTAAAAAGTTTGAAATCTTTTAAAATTAAAATTAAACAACTATCGATAATAAATAAAATAATTATGAAAATTTCTTTCAATAAAGAGTTAGCGAATTGATAAACAAATATAAGAGTAATATAA
>monoID1728
TTATCTTATCTTTATCTAGATAACATAAATATATAATCTATCATCTACATAAAGAAAAATAAAAATCATCT
>monoID1729
ATTTTAAATTTTGAATTTTTGACATCAAATTCGTAATCAACGACCTTAAAAAACCCTAAATAACAAATTTTAAGCGAATCTAATTAATTTTAATAATTTTATCCACCATATTAGATCCACC
>monoID1730
CTTCTTGGGATTTACTCACAAGAGTCAATCCGGAAGAATCTCTTTGTTACTAATTTTCCATT
>monoID1731
GATATCGCATAGATAACGTTTCATTTGCAATTCGCGCTGGAAACTTCAATAGTTTCGTTTCTGATGCAGAAAAACGCTTGTTTGACGCTTTTTAACGTAAAACACGTGA
>monoID1732
TTAAAAATGTTTTAATTTATATTTATTAAATAAAGTGAACATATAATTATTTTTATAATATAATTATTATACATATATACTGAAAATAAATATTGCAAATTAATTATTTACTAAAAGAATTTTAATAGCTAAATTATTGCAATAAAG
>monoID1733
ATCAAAATAAAAAAAATACAGATATTCATATTCTATTTTTTTTCAATTTTAATTGTTAAAATTTTTGAATTTTTAAGATACCCCAGAGTGTTAATTAATATAATGTAATTGTTATCTAAATATTTTGTGTTAAATTAATATTCAATTAATATTAATTTCTTAGC
>monoID1734
GTCAATAATTGTACAATATTGCACTTACATTGGAAGTGCATTGGCCAAGATTTCCCAATCTAAAGCGAATATTGGTTATAAAAGAAACGGTGATGTGCTGCCAATGTTACGA
>monoID1735
CATGTACGTCATGTTTCACGTACGTCATGTTTCACGTTTCATGTACGTCATGTTTCACGTTT
>monoID1736
AATTTCTTTATTTTAAATTCTTCTCTTTCTTGGGATTAACTCGTAAGAGTTAATCCGAAAG
>monoID1737
TATATACTTATTTTTAAATTATAAAAAATATTTTTGAACTACAAATAACTATAAATAAAATTACATTGAAATCTGATACAATTTAAGATGTAGCAATTAATTAATTTTTTACTGTTTTTTAAAAATCAAT
>monoID1738
TCCGCAATTCTTTTACTTTCCGCAGGATACAATCGAATTCTCTTTCGATTGAA
>monoID1739
TCTTTCTATTTTGTTAGCAAATCATTTCTACGCAATTTATAGTTTTCTTTCTTTTTTGTTAGCAAAGCATTTCTACGAAATTTGTAATTT
>monoID1740
TTGAGCGAAAAAATTTCAAAGTCCGCTCGCGGCGTGTTGCTTTCGCCGTCGAGCGAAAAAATTTCAAAGTCCGCTCGCGGCGTGTTGCTTTCGCCG
>monoID1741
ACGAAGAAAATTTTCAATATTAGGACGACGCGCTTTGCACCTCATGTTCATGGATCCATCGTATGAAGAAAATAA
>monoID1742
TCCCAAGAAGAATGGAAAATTAATAATAAAGAGATTCTTCCGGATTGACTCTTGTGAGTAAA
>monoID1743
TACAATTATTGACTCGTAACATTGGCAGCACATTACCGTTTTTTTAAAAACAATATTCGCTTTAGATTGGCAAATCTTGGCCAATGCACTTCCAATATAAGTGCAATATTG
>monoID1744
GATACAGTCGAGCTCTTTCGATTGGGTCCGCGACTCTCTTTATTTCCCGTAG
>monoID1745
ACAGCGGCGGCGACGACGTCAACAGCGGCGGCGACGACGACGACGACGTCG
>monoID1746
TGTGAAATAAATATTAAATTAATGTTTAATAAATGTTAAATTAATATTTTTAAAAAATGTTTTTTTAAATGAGAAAATTAA
>monoID1747
TAACAAAGAGATTCTTCCGGATTGACTCTTGTGAGTAAATCCCAAGAAGAATGGAAAATTAA
>monoID1748
CGTGTTTTACGTTAAAAAGCGTCAAACAAGCGTGTTTCTGCATCAGAAACGAAACTATTGAAGTTCCCAGCGCGAATTGCAAATGAAACGTTATCTATGCGATATCTCA
>monoID1749
AAAGAGCTCGATTGTATCCTGCGGAAAGTAAAGAAAGTTGCGGATTCAATCA
>monoID1750
CGTTTCATTTGCAATTCGCGCTGGAAACTTCAATAGTTTCGTTTCTGATGCAGAAACACGCTTGTTTGACGCTTTTTAACGTAAAACACGTGAGATATCGCATAGATAACGTTTCATTTGCAATTCGCGCTGGAAACTTCAATAGTTTCGTTTCTGATGCAGAAACACGCTTGTTTGACGCTTTTTAACGTAAAACACGTGAGATATCGCATAGATAA
>monoID1751
TCCTGCAAAAAGTAAAGAATTGCGGATTCAATCGAAAGAGAATTCGATTGTA
>monoID1752
TCGAGCTCTTTCGATTGGGTCCGCGACTCTTTTTATTTCCCGTAGGATACAG
>monoID1753
CCTAGAAGAGTTCTAACTTTTATCATGATCGATCGAATCGCTAAAGTGAAAAACGAAAGACTTATATCAGTCAAAGTTCGAAATTTTTGAGTAAAATTTTTTTTGCGAATTTCTCCAATATCTCTGTGTTCTGATAGCC
>monoID1754
TAACATCAGACGAATATGTGGATACTGAAGATAACACTCAGACACATAATT
>monoID1755
TTCTTCTCCAATCAGCAATGTATCACCGAGTTTAGATGAAAAATTGCAAGATACGGCAACGGAACAGAATAAAAATTATGAAGACAGCGCAGTGACGCCATCGAATTTCAATACAGATTCAACTGATTTATACCCACCAACAGTAAGTAATGTACCAGA
>monoID1756
CCTGCGGAAAGTAAAGAATTGCGGATTCAATCGAAAGAGAATTCGATTGTAT
>monoID1757
TCCCAAGAAGAATGGAAAATTAGTAACAAAGAGATTCTTCCGGATTGACTCTTGTGAGTAAA
>monoID1758
CGTCATTATCACCGGCCGAGCATTCTCGACCAATCAGTCCGAGATCCTCGACGAGCATTCT
>monoID1759
TAACGTTTCATTTGCAATTCGCGCTGGGAACTTCAATAGTTTCGTTTCTGATGCAGAAACACGCTTGTTTGACGCTTTTTAACGTAAAACACGTGAGATATCGCATAGA
>monoID1760
TTATACTTATATATCTTGTATGTTTGTAAAATTTGAATGTCAAATTTTTTTATTCTTTTTATTACAGATACTATAAATCAAAAACACTTGTATGAGGAACATTTTAATTATAAAATATGATTTTAATGATATTTAATAAAATGTATAATTTGCAATCAACATCCAAGGTGTGTATACATAGGTGTTTATATAATTATATTTAAATATTAATTTTTTATATTACGTATGATTATACAATTAAAGGATGATTTCATAGTTCAATGAAATATCTTGACGATAATTAATATTATAGTCTTTCACTCCTATCTGATAATACATAT
>monoID1761
GATCTTTCAGTTGAGCTGTTTCTGAAATCTTTCACATGTAATAATTTTAAAAAATTTAATTGAATTATTTCTGAAACATTTCATATGAAATGATTTAAAG
>monoID1762
ATTAATAAAAAAGATTCTTTTGAATCGAATCGAAACAGAGTTCGATTCAATCCAGAAAAAGTAAGAAA
>monoID1763
AAAAAAATAATTATTTTATATTTTGTAAATTGAATAAACATTTAAATTAATAATTTTATATATTAAATTTAAATTAAATTTATATAAATAATTAATTATACATTGAAAAAAAAATATTTCAATAATTAA
>monoID1764
AGGATACAATCGAATTCTCTTTCGATTGAATCCGCAATTCTTTTACTTCCTGA
>monoID1765
GTTTCTGATGCAGATCAACGCTAGTTTGACGCTTTTTAACGTAAAACACGTGAGATATCGCATAGATAACGTTTCATTTGCAATTCGCGCTGGAAATTTCAATAATTCC
>monoID1766
TCTTTCGATTGGGTCCGCGACTCTTTTTATTTCCCGTAGGATACAGTCGAGC
>monoID1767
TTCTTCCGGATTGACTCTTGTGAGTAAATCCCAAGAAGAATGGAAAATTAATAACAGAGAGA
>monoID1768
AATTATTTAATATTTAATATTTTATTATATATAATATTTAAATAATATCATATATAATATATATGTACAAAAAAATAACGATTAGTTTAATATGATATTTAATATAAAATTTATAACATTATAATTAAATA
>monoID1769
TCGGTCGAGTCTGTTCAGTCGTCGTGATCGGTCGAGTCTGTTCAGTCGCGTGA
>monoID1770
TTGTATCCTGCGGGAAATAAAGAAAGTTGCGGACCCAATCGAAAGAGCGCGA
>monoID1771
TTTAGATTCTACGAATGTTATACTCTGCAATTTAATAATTCATCAAGAATTTCGGTTTTGAGAATTTAATAAAAAATAAATTTATCTCTCAAACTATCAAAATATTAATTTTACGAACATCAAAATTTATTTCAAACAATTAACAATTGCTTCAAT
>monoID1772
GGCAGCGCTTGCGACGGTGGATCAACGACCATTGCCGAGCACCGGCGGATGTAGCCGA
>monoID1773
AGAAACGAAACTATTGAAGTTCCCAGCGCGAATTGCAAATGAAACGTTATCTATGCGATATCTCACGTGTTTTACGTTAAAAAGCGTCAAACAAGCGTGTTTCTGCATC
>monoID1774
AACGACGAGAATGCTCGTCGAGGATATCGGAGTGACTGGTCGAGAATGCTCGGCCGGTGAT
>monoID1775
TGATATAACTCTTTCGTTTTTCACTTTAGCGATTCGATACATCATGATAAAAGTTAGAACTCTTCTCGGGGCTATCAGAACACAGAGATATTGGAGAAATTCGGAAAAAAAATTTTACTCAAAAATTTCGAAATTTGACTGATATAACTCTTTCGTTTTTCACTTCAGCGATTCGATACATCATGATAAAAGTTAGAACTCTTCCCGGGGCTATCAGAACACAGAGATATTGGAGAAATTCGTAAAAAGAAATTTTACTCAAAAATTTCGAAATTTGAC
>monoID1776
TCGCGCTCGCTCGCACCTACGTCGCCGAGCGAGTGCAACTCTAGTGCTCTCTCTCGCGCTCGCAACCAGCCGTCGCGGAGTGCGTAAGACATTGC
>monoID1777
CAATAGTTTCGTTTCTGATGCAGATCAAAGCTTGTTTGACGCTTTTTAACGTAAAACACGTGAGATATCGCATAGATAACGATTCATTTGCAATTCGCGCCTGGAACTT
>monoID1778
AATTATAATTCTTGAATATTATAATGTCGACATTATTTTAATTAATACAATTTTTATTATGTCTCGACATAAATTTAATTCATACAATTATTATAATGTCTAGACATAATTTTAATTCATACAATTTATATTATGTCAGAAT
>monoID1779
AAACTTCAATAGTTTCGTTTCTGATGCAGAAACACGCTGGTTTGACGATTTTTAACGTAAAACACGTGAGATATCGCATAGATAACGATTCATTTGCAATTCGCGATGG
>monoID1780
AACGTTATCTATGCGATATCTCACGTGTTTTACGTTAAAAAGCGTCAAACCAGCGTGGATCTGCATCAGAAACGAAACTATTGAAGTTCCCAGAGCGAATTGCAAATGA
>monoID1781
CGCGCGCTCGCTCGCACCTACGTCGCCGAGCGAGTGCAACTCTCGTGCTCTCTCTCGCGCTCGCAACCAGCCGTCGCGGAGTGCGTAAAACACAT
>monoID1782
ACTAAAAAATAATCCTTAAATGTTTTTTAAAAACCAATAATATACTTATTTTTAAACTGCAAACAAAAATTCTTGAACTACAACAACTACAACGATAAAAAACAGAAAGTCTGATGACATTTGAGCTGCA
>monoID1783
TTAATTTAGAATTTTATGTACATAATATTAATTCTTGAATTAAAATTATGTACATAATATTAATTCTGCAATTACTATTATGTACATAATT
>monoID1784
GGAAAGAAAAGAGAGTTGCGGATTCAATCGAAAGAGAATTCGATTGTATCCTGCAGGAAGTAAAAGAATTGCGGATTCAATCGAAAGAGAATTCGATTGTATCCTGC
>monoID1785
GTAAAGCGTTTAGGAAGCGTAAACGAAGTGTCAATCAATAAAATGTTAACGAAGCATTTCAGAATACTCTGTAAATTCTTT
>monoID1786
GCCCGTGCGAAAGCAACACGCCGCGACTCGACTTTACGGTAGAGAGTGCGATTTGGCACGCCGGAGGTGACGCCGCTTCGGAGGTGAC
>monoID1787
TTTAACGTAAAACACGTGAGATATCGCATAGATAACGTTTCATTTGCAATTCGCGCTGGAAACTTCAATAGTTTCGTTTCTGATGCAGAAAAACGCTGGTTTGACGCTT
>monoID1788
TTATATACTCTATAATTAATAAATAAATTTTTAATTCTTAATTACAACTAACTAATTAAGAATTAAATTTTTAATTCTTAA
>monoID1789
TACTCACAAGAGTCAATCCGGAAGAATCTCTTTGTTACTAATTTTCCATTCTTCTTGGGATT
>monoID1790
GCTCCCAGGGAGTTCAGATTGCTGAGCTCACAGGAAGCTTCCAAAATTCGATGAAATAA
>monoID1791
AATATAATAATTAAATTGTCACAAAAAATAAAAAATTTTTATATTTTTTAATAAAATTATCATATAAAGAATTAATTTCTATAAAATTATATATATAAAACATTTTTTTATATAAATCTGAGATCAAAATTAAAAAATTTTAAAAAAATGTAATT
>monoID1792
AAAAGTTGACTGTAAAAAAATTTTACATTCAATGTTCTCCAAAATAAAAATTCTTTCAAGAAAAAAATTAAGATTTCACAATTTTAATTAAG
>monoID1793
AATCGACGGAATTCAATGGAATTCAACACAGACATTTTCAATCCCTAATTTGGCATTCAATGGTATTCATTTTATTGTCAG
>monoID1794
CCACTGGAATCGTTGAAAGGACTGAAAATTGGTAGATAAAGATAGATGATTACATAGAGCAGAAACATAATAAAATTGCTAGAATTTAGAAATCATAACGTTAACATGGAATCACATTACATTTATTAATAAAACTTGTATAGTTTTGCTGTAAATCACAAGCGAAATATTTTTTAAATTGAATTAAA
>monoID1795
TCTGCAGGATACAATCGAACTCTCTTTCGATTGAATCCGCAATTCTTTTACTT
>monoID1796
AATTTTTTTACACGAACTTTATTCTTGAGAAAGATAATTTGTATATATAATTCATTTATAATTATTAATAAGAATGAGAAATGGTGCAGAATAAAATTTGTCTGACCAATAACTGACTTCGTCTACTCGTCTAATATCAGTAAGAACATAATGAAAAAAG
>monoID1797
CTGGGAACTTCAATAGTTTCGTTTCTGATGCAGAAAAACGCTTGTTTGACGCTTTTTAACGTAAAACACGTGAGATATCGCATAGATAACGTTTCATTTGCAATTCGCG
>monoID1798
AATGAAAATAAAATCTCATGGAGCTATGGAGGTTTCATGGACTTCTAATGGAAATCTATCTGACTTCCAC
>monoID1799
ATTTTTTTGTTAATTAATTTTTTATTCAAATTAATTTAATTTTTTTAAATATTAATTTAAATCTTTATTATTAATTAATTATTTCTTTATTTT
>monoID1800
GGGTAACCGGACGATCCACTAGACGGGTAGCCGGACGATCCACTAGACGGGTAGCCGGATGATCCGCTAGAC
>monoID1801
AAAGTAGTTTTATTAAATATAATTTCAATAAAATTATTAATGTAAATAAACATTAAAAAAATGTTAAATAAACATTAAATAAATATTTTTCGAAATTATTATTTTAAATAAGAAATTAATAAATATAAATGTTATATAAACGTTAATAAATATTAAATTAAATTTTTTAAAATTATACTTTAAAATATTTAATTAATATTAAATAAATATTTAATAAATTTTTAAAAAATGTT
>monoID1802
ATAAAAAAAGTGAATTATTATTATGTCACGACATAATATTAATTCATCAAATTAAAATTATGCCGCAACATAATTTTAATTTATAAATTATTATGTCGCGAC
>monoID1803
CAAGCGTGTTTCTGCATCAGAAACGAAACTATTGAAGTTCCCAGTGCGAATTGCAAATGAATCGTTATCTATGCGATATCTCACGTGTTTTACGTTAAAAAGCGTCAAA
>monoID1804
AAGAGCTTGATTGTATCCTGCAGAAAGTAAAGAGAGTTGCGGATTCAATCAA
>monoID1805
ATAATATATCACAATACAATATTGCAGTGATATTGCAGTAATATTGTAACATGATATATCACAATACAATATTGCAGTAATATTGCAGCAATATTGCAAT
>monoID1806
ACTCTCTTTACTTCCTGCAGGATACAATCGAACTCTCTTTCGATTGGGTCCGCAACTCTCTCTCACTTTCCGCAGGATACAATCGAACTCTCTTTCGATTGGGTCCGCA
>monoID1807
TTGAATCCGTCCATTTAAATTTTAAAATTCTGATATCAGATTCAGATTCAGCAATAAAAACCTTAAAATAATCATTTTTAAAAGAATCCAATTATTTTTCCAAATTTTAATCCGTCATA
>monoID1808
AATCGAATTCTCTTTCGATTGAATCCGCAATTCTTTTACTTCCCGCAGGATAC
>monoID1809
TTCAATCGAAAGAGAATTCGATTGTATCCTGCAAAAAGTAAAGAATTGCGGA
>monoID1810
GGACCCAATCGAAAGAGCTCGACTGTATCCTACGGGAAATAAAAAGAGTCGT
>monoID1811
TTATATTACGAATATAATGAAAGAATATTCTTTTAATGCTAAAATAAATTTTTAATTATTAATAAACTTAAAAAGTAAAAAAATAATTTAAATAATTTTAAGATGAATAATATTGTAAATACTTTTAAATTTTT
>monoID1812
AACGACACTATGGATGTTAGAAATACTATTAATATTAATGATACTAGTATGGATGTTAATGATACTACGAATATTAATGAAATTACAGATATTAACAATACTATGGATATT
>monoID1813
ATATATAATTTTATCTTTCATCTAGATAAATAAAAATCAAATCATCTTTATCTTATCTTTATCTAGATAAAACC
>monoID1814
AAAGAGAAGAAGTAAGAATCGGAAGAGTGGAGAAAGGAAATAAAATTGAAAGAATAAAGAAATTGAAGGTGTAAGAGAAGGTTAAGATTTTTAAATAAAAGATGAATAAAATTAAGACATTAATTAAATACCAATTAAAATTTTTCCTTTAATGGACGAATATTACATATTTTTGTCAAAAAATAAAAGTTTCTCTAATAAATATTATTTATTTTAGTAAAGTTAATTAAAAAAAAAGAAAAATAAAAAAAAAAGGG
>monoID1815
AAAGTCACGCGAAGAAAGAAAAACTTGCGAGGAAAAGACAGAGATCAAACAAGATACGTGTAAAAAAAAAGATGAAATTACGAACAGAAGAAGATCCTTGCAGAGA
>monoID1816
ATGCAGAAACACGCTTGTTTGACGCTTTTTAACGTAAAACACGTGAGATATCGCATAGATAACGTTTCATTTGCAATTCGCGCTGGGAACTTCAATAGTTTCGTTTCTG
>monoID1817
AGCAACACGCCGCGACTCGACTTTACGGTAGAGAGTGCGATTTGACACGCCGGAGGTGACGCCCGATTCGGAGGTGACGCCCGTGCGAA
>monoID1818
AGATTCACTCGTAAGAGTTAATCCAAAAGAATTTCTTTATTATTAATTCTTCTCTTTCTTG
>monoID1819
GAGTCAATCCGGAAGAATCTCTCTATTACTAATTTTCCTTCTTCTTGGGATTTACTCACAA
>monoID1820
TTATTTAATTTTACACGTTTTCGATAAAATATTAATAAAATAAATAGTAATTGATTATTTCATATCTTAAATATAATTATATTAATTAAATAAATAAATTCAAGCCAATATTATTTAATAACTTTCAATTTCTTATTTGGTGA
>monoID1821
CAGCACGTGGCAGCAACCGGCGAGCGCCACAGCACCGTCGCCAGAGACAGCATGTGGCGACCACCGACAAGCGCCACAGCATCGTCGCCAGAGA
>monoID1822
TAATGATAAATTTATATGAATCAAGTACACATATTATAGTGACAGCAAGTGATTCGACGTTTAATTGAATCAAACTGTTTCAATTCATATCACACATTTATGCTCACATTAATATTAAATTCTATACAAATATAGT
>monoID1823
TCTTCATTCCTTTCTTTATTTTTATATAACTCTATTCAAAAATCTTTAACATTTCTAAAATACCTTCAATTCTTTTTCCTTTCATTTTATTATATTTTACACTCATACGATCCTTCCT
>monoID1824
CCTATCTTTCTCACTTTTTCCACTTTTTCTTCTTAACTCTCTATTCCTTTCCTCATATCTTCCATCCATTCCTTCATCTCTCCCTTTCTCCTCCTCTCCCTCTCCTTTTCTTTTCCTCTTCCTTACTTTCCCCATCCCCTTCCTTTCTCTCCTCCCCCC
>monoID1825
GTAAAGAATTGCGGATTCAATCGAAAGAGAATTCGATTGTATCCTGCAAGAA
>monoID1826
AAATATAATAAAATGAAATCTGTATAAGTCAAAATAGTAAAAAATGTAAAAAGAAAATAAATAACATAAAGAGTATAGAAGTAAAAATAATAATAAGGATAAAAAGTAAT
>monoID1827
GAAAAAAATAAAAAGCAAGTTAAACCGAGATTAAAGTTAATTTACATTAATATTTTACATTTCGATTATCTCAGTTTAACATACTCTTTATCTTTTTCTAATTCTTTAAAACTA
>monoID1828
ATGGAGCTATGGATATTTCATGGACTTCTAATGGACGTCCATCTGACTTCCATAATGGAAATAAAATCCC
>monoID1829
CGTACGATATCGCGATATTGTGCGAATGTTCGTACGATATCGCGATATTGTGCGAATATTCGACGATATTCGCGATGTT
>monoID1830
TCTTTTACTTCCTGCAGGATACAATCGAATTCTCTTTCGATTGAATCCGCAAT
>monoID1831
AATCTTAGTTCAGTTAGTTTAAAATTTTACAATTTATAAATAATATAATATTTAACAAGATTTTATTACATTAAAAT
>monoID1832
GAGCTCTTTCGATTGGGTCCACGACTCTCTTTATTTCCCGTAGGATACAATC
>monoID1833
ATTTACTGATTTATTAATTTGATAATAATTTTCATGTCGGACGAAACGGCAATTTTGATATCAGTTTATGTCATCCCAATTACATATTAAAAGAAATTCCTTCTTGAAAAATCTTTTATCAGTGTATCAACATTTCTCGATAATTTTG
>monoID1834
TAAATTATTAATTTTTAATTTCAACTAGTTATTTTGACAAACAAACATTTACTTATTAATCTAATTTTTAAATTAAAACTAATTTAAAAGTAAAATAATAAACTTAAAAAGATAATGACATAAGAAAGTTAATTTTTAAATGTTAATTT
>monoID1835
TTCGTTTCTGATGCAGAACAACGCTAGTTTGACGCTTTTTAACGTAAAACACGTGAGATATCGCATAGATAACGTTTCATTTGCAATTCGCGCTGGAAACTTCAATAGA
>monoID1836
ATATTTTGTTAATTGAATTGTAATATATAGTTAAGTGAACTTATTATAGTTATTGCAACTAAATTAATATTGAGAAAATTAATAAAAAACAGTTGAAATTACTGTATATCGTATAGTATATTACAACT
>monoID1837
ATATTACAAAAATATTATTGCAATGTCGCAGTAATATTTTTATCCAATGATGCAAGAATATCTCAGTAATATTCTGTAATATTATACAATAACATTCAAAAATATGCTGCAATAACTTAAGAATATTACTGAAATATTTCAGTAATATTACTGAAATATTACAGCAATATTACGCAACAAATTCAACGGATATTATTGACAGCT
>monoID1838
GAACTAGTAGATGTAGGACTGGTCGTTGACGAACTGGTAGACGACGACATAGTCATCGAC
>monoID1839
CAAATAACAAAATGCATTCTGCGCTCTGCGCAGTAGATAATATTTAAATGCATTCTGCATTCTGTGCAG
>monoID1840
AATTTAATTTCAAATAAACTTCAATATTTATTTAATATATACATATTTTGTATATAATTTTGTTAATTAATGTAGTGTAATAAATTAAAAGAAAATAAAATTAATTTAAAAAAACACGTTTATTAATTATTCCAAATA
>monoID1841
GTTCAATTGATGTTCAATCATGGATCAATGTGGTTCGATAGACGTTCGATCATAGAACAACGTG
>monoID1842
AACGTTATTTCATGTTTTTTCACGTTTAGTTTAACGTTTTTCATGTTTAGTTT
>monoID1843
TTACATTGGAGGTGCATTGGCCAAGATTTGCCAATGTAAAGCGAATATTGTTTATTGAAGAAACGGTAATGTACTGCCAATATTACGAGTCAACAATTGTACAATATTGCAC
>monoID1844
ATCGAAAGAGAATTCGATTGTATCCTGCGGAAAGTAAAGAATTGCGGATTCA
>monoID1845
TTCTCAAAAATCTTAACAACTTCTTGCTCTAACCCGGGGCTCCTGCCACAGGTTACCGAGCGTCGTCCTCATTA
>monoID1846
ATTGTATCCTGCGGGAAATAAAAAGAGTCGCGGACCCAATCGAAAGAGCTCG
>monoID1847
AATGTTAAATAAATATTTTTAAAATCATTATTTCAATTAAATAATTAATGTAATATAAATATTAAATAAATTTTGAAAA
>monoID1848
ACGAAACTATTGAAGTTCCCAGCGCGAATTGCAAATGAATCGTTATCTATGCGATATCTCACGTGTTTTACGTTAAAAAGCGTCAAACAAGCGTGTTTCTGCATCAGAA
>monoID1849
CTGCAAATTTTTTTAGAACATCTTTATAGGCTTCTAAATCAATCCCGACTAGTGAGAAAAATTAAAAAAAATGCGCACGGCTACGAAAAATTATTTAAACAATAAAAAATTTATTGCAAAAACAGGAAAACGAAGCCTCGGTCGGGG
>monoID1850
TGCCAATGGGCTACAACTCATTGATAAATCAATTCATCCTGCGCTGTTAGTTTAATTTAATTTTAATAATTTTAGCGACATTCGCTCCTTTCTTAATTCAGATAAGATTTGTTTATAAATAGCAAGA
>monoID1851
AAACATTTTTTTTTGCTTGGAGATACATCTTCCAGTTCATCTTCTCTAGAC
>monoID1852
AAACGTTTAAAAAACGTTTCAATAATATTGATTCCAAATGTTTTTTTAACGTTCTTATATAATATTGTATAAATGTTTTTAAAACATTACTTAATAATGTGATATTTCC
>monoID1853
TCTACATATTTTTTAAAAAATTTATATTTAAATTCTAAAGACTTTATATATTTTTAGAAATTTTTAAATTTTTTTGTAAAATTGTAATATTTTAGAAGTCTTGAAATAA
>monoID1854
TCGATTGGGTCCACGACTCTTTTTATTTCCCGTAGGATACAATCGAGCTCTT
>monoID1855
AATCGAAAGAGCTCGACTGTATCCTGCGGGAAATAAAGAGAGTCGCGGACCC
>monoID1856
ACCGCGATATTAAAGGTATTTTATTCTTGCTCACGACTCTTATCGCACGAACATTTTGCCTATTATTTCGATTTCTAATACTTTGATGCACTCCAAATTTTATATTTGAGTTGTGCTAGCACAGTACAAATCAGCAAATACTACAGATTTAAATC
>monoID1857
TAGCAACTCAATTTTGGAAAATCCAAAAATTTCTTTTTGCAAACGTTTGCCCATCGTTTGCCCATGAATGCCCCGTTGGAATTTTTGTTTGCCCCTCTCTAGTTCAAAAGTTACAGGCAAATTAAATTTGGGAGTGACAACTTCAC
>monoID1858
ATATTTTTAAATAAATAATAAATAAAAAATAAATATTAAATTAATGTTAAATAAATATTAAAAAAATGCTTACTTAA
>monoID1859
GATTGACTCTTGTGAGTAAATCCCAAGAAGAATGGAAAATTAATAATAAAGAGATTCTTCCG
>monoID1860
GAAACGTGAAACATGAAACATGAAACATGACGTACATGAAACGTGAAACATGACGTACAT
>monoID1861
TTAATATTTTTAAAAACTGTTTTTTCAAATGAAAAATTAATGTAAAATAAATAATTAAATTAATATTAAATAAATATTAAATTAATATTTTTAAAAAATGTTTTATCAAATAAAAAATTAATGTAAAATAAATATTAAATTAATGTTGAATAAATATTAAA
>monoID1862
ATTAAACATTAATTTAATATTCATTTCACATTAATTTTAAATTTAAAAAAACAATTTTTAAAAATATTAATTTAACATTT
>monoID1863
TAATTGTTACTCATTTACTTGTAAGTAATGAAATCTTAGAGAACATTACCAATTAACATTTTGCAAAATGTTTAAAGTATATTTTTATTTTATAACATATTGTTATTCATTATTTATTTGTAAGTGATAAGATCTCAGAACACATTGCCAATTAATATTTTGCAAAATGTTTCAAACATATTTTTACTTTATAACA
>monoID1864
GAAAGAGAATTCGATTGTATCCTGCAGGAAGTAAAAGAATTGCGGATTCAATC
>monoID1865
ATCTATGCGATATCTCACGTGTGTTACGTTAAAAAGCGTCAAACAAGCGTTGTTCTGCATCAGAAACGAAACTATTGAAGTTCCCAGCGCGAATTGCAAATGAAACGTT
>monoID1866
TCAGCGATTCGATACATCATGATAAAAGTTAGAACTCTTCGCGGGGCTATCAGAACACAGAGATATTGGAGAAAATTGAAAAAAAAATTTTACTCAAAAATTTCGAACTTTGACTGATATAACTCTTTCGTCTTTCACT
>monoID1867
AGTAAATTGTTCAATTATGTATTCTGCGTTTTAACGCAGTTAAATGTAAAAATACATTTTGCGCTGTGCGC
>monoID1868
TCTTTCGAGCGATGTCCTTACGGACAAAATATTTTATACACTCTTTCGAGCGATGTCCTTACGGACAAAATATTCTACACAC
>monoID1869
CTCTCTTTACTTTCCGCAGGATACAATCGAGCTCTTTCGATTGAATCCGCAA
>monoID1870
TCTCTTTCGATTGAATCCGCAATTCTTTACTTCTCGCAGGATACAATCGAAT
>monoID1871
AAAAAGTCCAATGATATTTCGAATTGCCCAAATACAAAAATCAACGAAGCAACAAATTGGCAGCGAGATATATCGA
>monoID1872
CAAAGAGATTCTTCCGGATTGACTCTTGTGAGTAAATCCCAAGAAGAATGGAAAATTAGTAA
>monoID1873
GATGTCGACTTTGTATTTTTGAAGTATGAAAAATTTTTTAAGAGTTTTGAAAGTTTTGTTGAGAGTTTTGAATAACCCCCGATGACTTCTATCAAAAATTCTAATGACAAAAATATGTAGAATTGAAAACGAAAAAGTTACAAACGATCGCA
>monoID1874
TCTTTCGATTGAATCCGCAATTCTTTTACTTTCCGCAGGATACAATCGAATTC
>monoID1875
GGCGACGATGGTTTCGTCCCGCTTACGCCCCTCGTGGCGATGCTGTTGGTGGCTGGCGTTCGC
>monoID1876
TCAAACAAGCGTGGTTCTGCATCAGAAACGGAACTATTGAAGTTTCCAGCGCGAATTGCAAATGAATCGTTATCTATGCGATATCTCACGTGTTTTACGTTAAAAAGCG
>monoID1877
TTTATCATGATGGATCAAATCGCTAAAGTAAAAAACGAAAGAGTTATATCAGTCAAAGTTCCAAATTTTTGAGTAAAATTTTTTTGCGTATTTCTCCAATATTTCTCTGTTTTCATAGCCCCCAGAATAGTTCTAACT
>monoID1878
ATTCTTCTTGGGATTTACTCACAAGAGTCAATCCGGAAGAATCTCTTTGTTACTAATTTTCC
>monoID1879
TCAAGATATTCAAAATCCGCAAGCGGGTGCTGTTTTGGAATTGTTTGTACCCGATTGTACCACCGCGCATTTGTTTGTACCCTTAAGGGGTGATTGTACCGCAATTTCAAAATAGGGGTAAGAGCAAACTTCGCCATTTT
>monoID1880
TAAAGAGAGTCGTGGACCCAATCGAGAGAGCTCGATTGTATCCTACGGGAAA
>monoID1881
ATTTGCGATAATTTTAATAATAGTAAAATAGAATATATATAAAGCACACACGTACACGCACTGCATTCATAAAATGACATATAATTCGATATCAGAATTCAGAATAGAAATGTATTTGTAATTTTATCTACCTATTAAATATTTTAAATTAGAGGGATTTTAACTTTTTAATTGTAAATCAAATGTTAACGCTC
>monoID1882
AACTCTTACGAGTGAATCCCAAGAAAGAGAAGAATTAAAGAAATTCTTTCGGATT
>monoID1883
TCCGCGATTACGTACAGAAATCCTATCCGTTCTTCGCATTATATCCGTCGCGATTTCTATCTGTATCTG
>monoID1884
ACTCTCTTTATTTCCCGTAGGATACAATCGAGCTCTTTCGATTGGGTCCACG
>monoID1885
ATTTCACATTTTAAAAAAACTTTACTATAATACGTAATAATATTATATTAGAGAAACTTTTATTTTTATGACACAAAGTATCAAAATATCATGTAATATTTGCTCATTATTAAAAAAAAACATTAAACTTGTATTTAAATGATGTCTTAATTTTATTCATACTTTATTTAAAAATCTTAACTTTCTCCAACACCTTCAATTCCTTTCTCTTTTTAATTTTATTTCCATTCTACACTCCTTCGATCCTTCCCCCTTCCTTCCTTCCGTTTTACATTATTCTATTCCTTCTCTTTTCTTTATCTTT
>monoID1886
CATGATGTATCGAATCGCTGAAGTGAAAAACGAAAGAGTTATATCAGGCAAATTTCGAAATTTTTGAGTAAAATTTTTTATCGAATTTCTCCAATATTTCTGTCTTCTCATAGCCCCGAGAACAGTTCTAACTTTTAT
>monoID1887
AAATTTAAATAGATATTAAATGTAATATTTAATTTGTAAACATGATAATTTATGCAACAATTTAAAAAAATATTAAAACTATACATTGCTATTGTATTTAATATTAAATGGAAAAAAGTCTTGAGAAACAAGTTAG
>monoID1888
TCTAAATCTTATACCAAAATATTTGTTAGACATCCTACTACTAAAAAAAATAGATTTTGGATTTAGTTACTAATTATAACTTGTAAAAAATAATTACTTTATGCGAGGAAAGCACGCGCCACGCACAAACTAATATATTTTCAACAAGTTACAGCTAGCAATAAAA
>monoID1889
AAAATTTAGTAAACTTTAAATAACATTAAATGTTATGTATATATACACTGTTAAAATTCTTGTATTTTCAAGTTAAACATTAAATTTAAAATACAGTAAATTTATATATAGCTGTAAAATATGTGCAT
>monoID1890
TGTGTTAAATATATATAAAACATTTAAAAATATAATTAATTGAAATATATGCTTACAAAAATGAATAACTATACATTAAAATATATTGTAAAAATATTATAACAAAATTTTAAATAATGATTTAAAATAAAAAATAAAAGTATATTAGC
>monoID1891
CCCAGATCTGACATATCTGTTCATATCTGACAATATCTGTGATTCTGTATTTTCGGGAAAAT
>monoID1892
AACTCTTACGAGTTAATCCCAAGAAAGAAAAGAATTTAAAGATAAAGAAATTCTTTCGGATT
>monoID1893
TCCAGCGCGAATTGCAAATGAATCGTTATCTATGCGATATCTCACGTGTTTTACGTTAAAAAGCGTCAAACAAGCGTGGATCTGCATCAGAAACGAAACTATTGAAGTT
>monoID1894
AATTTTTTGTTCATTAACTAATATGTGAATCAACCGCAACTCTTCGAAATTTGCGTAAAATCTGATTTTTCGAAAATTATT
>monoID1895
TCTCTTTATCTTTAAATTCTTCTCTTTCTTGGGATTAACTCGTAAGAGTTAATCCGAAAGAA
>monoID1896
GACGAGCATTCTCGTCATCCTCACCGGCCGAGCATTCTCGACCAATCACATCCGAGATCCGC
>monoID1897
GAAGTTCCCAGCGCGAATTGCAAATGAAACGTTATCTATGCGATATCTCACGTGTTTTACGTTAAAAAGCGTCAAACAAGCGTGTTTCTGCATCAGAAACGAAACTATT
>monoID1898
AATGCTCGTCGAGGATCTCGGACGTGATTGGTCGAGAATGCTCGGCCGGTGATGATGACGAG
>monoID1899
CTGGGGGCTATCAGAACACAGAGATATTGGAGAAATTCGCAAAAAAAATTTTACTCAAAAATTTCGAACTTTGACTGATATAAGTCTTTCGTCTTTCACTTTAGCGATTCGATCCATCATGATAAAAGTTAGAACTCTT
>monoID1900
TCCTGCAGGAAGTAAAAGAATTGCGGATTCAATCGAAAGAGAATTCGATTGTA
>monoID1901
AGAATCTCTTTATTATTAATTTTCTATTCTTCTTGGGATTTACTCACAAGAGTCAATCCGGA
>monoID1902
TCTGCATCAGAAACGAAACTATTGAAGTTTCCAGCGCGAATTGCAAATGAAACGTTATCTATGCGATATCTCACATGTTTTACGTTAAAAAGCGTCAAACAAGCGTTGA
>monoID1903
CAAGAGTCAATCCGGAAGAATCTCTCTATTACTAATTTTCCATTCTTCTTGGGATTTACTCA
>monoID1904
GCAATTCGCGCAGGAAACTTCAATAGTTTCGTTTCTGATGCAGAAACACGCTTGTTTGACGCTTTTTAACGTAAAACACGTGAGATATCGCATAGATAACGTTTCATTT
>monoID1905
AATATATTATTTAAAAAAGTTATTTATTAAAAATATTATATATGTTTATAACTACATAAATTTGAAACAAAATAAATTTAAAATATAATTAATAAATTTTAAAAGTCAATTATGTGTACTTGAATATATTAACTATAAAAAATTT
>monoID1906
TTATTACTAATTTTCCATTCTTCTTGGGATTTACTCACAAGAGTCAATCCGGAAGAATCTCT
>monoID1907
TTTCTCTTTCTCACCTATCTTTTCATTTCTTGTAAATTCCATTTCCTTCTCCCTCTCTTCTACCTTTCTTCTCTTACCATTTCACTGCATTCCTCTTATATTACACTCTTATCCTCCCTTTCTTTTTTTTTCCAC
>monoID1908
TTCGCGCTGGGAACTTCAATAGTTTCGTTTCTGATGCAGAAACACGCTTGTTTGACGCTTTTTAACGTAAAACACGTGAGATATCGCATAGATAACGTTTCATTTGCAA
>monoID1909
TAGTAAAGATGAAAAAAATTAAACATGTAAATAAACATGGAATTGAAGATTTTTTAAAATATTGAGTAAATATCACAAGATATTTTGAAATTTTATATTTTAGGAATAAAAATGTTTTAAATAAAACATTAATCTTTTATAGTAAAAAGTTTAGGAATTTAGAA
>monoID1910
AATGATTATTGATTCCATAATCAGATTATTTGCAATAATCACTCCCCAATAGTTTTTAATGT
>monoID1911
CCTATAGTTCTGCGATAGTTCTAAAGCTTTCTATAGGTTTTGTCAAGAGTTCCGCTGTTAAAACAATTTTTAAACCTAAATACTGGCACCCCACACAAGAGTAAACTACCATTTTACTGCGAGTTTTGGACGGCTCATTAGCATTTT
>monoID1912
AATTATTTCTGAAACATTTCATATGAAATGATTTAGAAGATCTTTCAGTTCAGTTGTTTCTGAAATCTTTCACATGCAATAAATTTAAAAACTTTCAGTTG
>monoID1913
GTAGGATACAATCGAGCTCTTTCGATTGGGTCCACGACTCTCTTTATTTCCC
>monoID1914
AAAAAACATTTATTTAACATTTATTTAACATTTATTTAACATTAATTTAATATTTAAAATAATGATTTG
>monoID1915
TTCAGAGACTTTCAGCGATAAATCTGAAAATTCTTTTTGAGTTTCTGAAAGTCTCTGAATTTCGCTGAAATTTGAGAATTCAAAGATATCCCTGACAATAGCGTTTTCATGGATTCTCACTT
>monoID1916
AACACGTGAGATATCGCATAGATAACGTTTCATTTGCAATTCGCGCTGGGAACTTCAATAGTTTCGTTTCTGATGCAGAAACACGCTTGGTTGACGCTTTTTAACGTAA
>monoID1917
TCCCGTAGGATACAATCGAGCTCTTTCGATTGGGTCCACGACTCTTTTTATT
>monoID1918
TCTTGCAGGATAAAATCGAATTCTCTTTCGATTGAATCCGCAATTCTTTACT
>monoID1919
ATATCTCACGTGTTTTACCTTAAAAAGCGTCAAACAAGCGTGTTTCTGCATCAGAAACGAAACTATTGAAGTTCCCAGCGCGAATTGCAAATGAAACGTTATCTATGCG
>monoID1920
AAATAATTTTCTCAAATAAATAATTAATGAAAAATAAATATTTAAAAAATATTAAATAAACATTTAAAAAATGTTTACTG
>monoID1921
AGCATTCTCGACCAATCACGTCCGAGATCCTCGACGAGCATTCTCGTCATCATCACCGGCCG
>monoID1922
ACTTTGTTGAACTTTACTGTCAAATATTTATATACTTAATTTAAATATAAATACTTGAACTAAAAAAATTTAATCAAATTGAAAAATACATAAAAT
>monoID1923
TACTTTCCGCAGGATACAATCGAATTCTCTTTCGATTGAATCCGCAATTCTT
>monoID1924
ATAAACGTCCATTAGAAATCCATGTAATCTCCATAACTCCATGAAATTTTACTTCCATCATGGAAGTCAG
>monoID1925
ACACGCTTGTTTGACGCTTTTTAACGTAAAACACGTGAGATATCGCATAGATAACGTTTCATTTGCAATTCGCGCTGGGAACTTCAATAATTTCGTTTCTGATGCAGAA
>monoID1926
TCTCTTTATTTTTAATTCTTCTCTTTCTTGGGATTAACTCGTAAGAGTTAATCCGAAAGAA
>monoID1927
CGCGAATTGCAAATGAATCGTTATCTATGCGATATCTCACGTGTTTTACGTTAAAAAGCGTCAAACAAGCGTTTTTCTGCATCAGAAACGAAACTATTGAATTTCCAT
>monoID1928
ATTAGTAACAAAGAGATTCTTCCGGATTGACTCTTGTGAGTAAATCCCAAGAAGAATGGAAA
>monoID1929
AACTCTTACGAGTGAATCCCAAGAAAGAGAAGAATAATAAAAAAAAATTCTTTCGGATT
>monoID1930
TCGAGAATGCTCGGCCGGTGAGAGTGACGAGAATGCTCGTCGAGGATCTCGGATGTGATTGG
>monoID1931
CGCGAATTGCAAATGAATCGTTATCTATGCGATATCTCACGTGTTTTACGCTAAAAAGCGTCAAACAAGCGTTGATCTGCATCAGAAACGAAACTATTGAAGTTCCCAT
>monoID1932
AACAAGTGTCATCGAGCACCAAATTCGCAATTAATTTATTTTGATACTACGATGTCTAAGGAACATTTTAATATAAGATTTTTACGAGCACCAAATTCTCTGACGATCAGAAGAGTAAAGTTAGAGCGCGGCGCGTGCTCTCCGCGCATAAACAATTTATTTTTC
>monoID1933
AGAATCTCTTTATTACTAATTTTCCATTCTTCTTGGGATTTACTCACAAGAGTCAATCCGGA
>monoID1934
ACTAAATATTTAATTATACAATTTCATATAAGACTTAATATATTATAAAACTGTTATTTAAGTTAATATATTATATTATTATATAAATTCTTCAAATATTTTACAATTTATATTATTAAATTTTTTATAAATATATATTACTAAAATTATTTTTAACTATATAG
>monoID1935
AAATAAGAGATTCCTTCGGATTAACTCGAACAGAGTACGAGTGAATCCAGAGAAAGGAGGAGAGAATGAAATAAGAGATATTTTCTTTTGGATTAACTCTAACGGACGAGTAAATCCAAAGAAAGAAGAAAAAAATGAAATAAGAGATTCCTTCGGATTAACTCAAACAGAGTACGAGTGAATCCAGAGAAAGGAGGAGAGAATG
>monoID1936
TGCGTTATCGGCACGTGTGCTAAAGAGACGCGGGTTATCGGGAATTATTTTAAATTTGACGTGTGCTATCGAGACGTGGGCTATCGAACACGTGCGTATTGTACTCTG
>monoID1937
TTGACGCTTTTTAACGTAAAACACGTGAGATATCGCATAGATAACGTTTCATTTGCAATTCGCGCTGGGAACTTCAATAGTTTCGTTTCTGATGCAGACCAACGCTGGT
>monoID1938
TCAATCGAAAGAGAATTCGATTGTATCCTGCAAGAAGTAAAGAATTGCGGAT
>monoID1939
CTTGTGAGTAAATCCCAAGAAGAATGGAAAATTAGTAACAAAGAGATTCTTCCGGATTGACT
>monoID1940
TAACGAATAAATTTTTATTCATCATTTAGAATAACTAAATAACGAATAAATTTTTATTCATCATTTACAAAAAACTGAATAACGAATAAATTTTTATTTATTATTTATAAGTGGCTAAA
>monoID1941
CCACGACTCTCTTTATTTCCCGCAGGATACAATCGAGCTCTTTCGATTGGGT
>monoID1942
AAAGCGTCAAACAAGCGTGGATCTGCATCAGAAACGAAACTATTGAAGTTTCCAGCGCGAATTGCAAATGAAACGTTATCTATGCGATATCTCACGTGTTTTACGTTAA
>monoID1943
TGTAATAATACCTTGAATTCGATGTCCACGTGTCCCAGGTTGCCGATGACGAGGTCCAGATAGTGCGCTCCATAGTTTTCGGTGTCCAGG
>monoID1944
TCAGCAGACTGCGCTTGATCGGCAGATTGCGCTTGATCGGCAGATTGCGCTTGA
>monoID1945
TTATCTATGCGATATCTCACGTGTTTTACGTTAAAAAGCGTCAAACCAGCGTTGATCTGCATCAGAAACGAAACTATTGAAGTTTCCAGCGCGAATTGCAAATGAAACG
>monoID1946
AATAAATGTTTATTTATTTAAAAGTAAATATTTTTAATTAAAAGAAAATTTAATGAAGTTAAAGAATATAATTAGCTTATCGTAAAATAATTATTTAAATGAAAATGTATAAAAATATAAAGTTAAAAACTT
>monoID1947
TACTATTTTAATTTGTATTCTATTAAACTTATAATCTAATTATATTTTAAATTAATTTTAGATATAATTACTTATGAATTCAAAATAAATTATTTGTCTTGATAATATTTCTTGATATATTTTGTTTGAAATAGAATCGGAACAATCA
>monoID1948
TAAAAAGCGTCAAACAAGCGTGTTTCTGCATCAGAAACGAAAATATTGAAGTTCCCAGCGCGAATTGCAAATGAAACGTTATCTATGCGATATCTCACGTGTTTTACGT
>monoID1949
ACTTCAATAGTTTCGTTTCTGATGCAGAAACACGCTTGTTTGACGCTTTTTAACGTAAAACACGTGAGATATCGCATAGATAACGTTTCATTTGCAATTCGCGCTGGAA
>monoID1950
CGAATTAATATTATGTACATAAAAATTATAAATTAAAATTATGCATGTAATAGAAATTGTTAGAATTAAAATTATGTTGACATAATAAAAATTCGGCAATTAAAATTATGTACATAATGGAAATTCA
>monoID1951
ACGTATATATTATATTTGAATAATTTATAATAATTACAATGCATTTTTTATATATTAATTTTTATAAATATAAATGTTAATTTATTTCAATATTAAAAATAAAAAATAAAAGCAA
>monoID1952
GTGGTATATCGCATTCTAATATTTCTGCAATATCACTGCAATATTGTAATATGATATATCATATTATAATATTGCTGCAATGTCATAGCAATATTACAAT
>monoID1953
CAAAAATTTCGAACTTGATGATATAACTCTTTCGTTTTTCACTTCAGCGATTCGATACATTATGATAAAAGTTAAAACTCTTCGGGGGGCTATCAGAACACAGAAATATTGGAGAAATTCGAAAAAAAATTTTACTCAAAAATTTCGAAATTTGACTGATATAACTCTTTCGTTTTTCACTTTAGCGATTCGATACATCATGATAAAAGTTAGAACTCTTCTCGGGGCTATCAGAACACAGAGATATTGGAGAAATTGGTCAAAAAAAATTTTACT
>monoID1954
TAACTCGTAAGAGTTAATCCGAAAGAATCTCTTTATCTTTAAATTCTTCTCTTTCTTGGGAT
>monoID1955
CCGACACAACCCGGGCAATCCCGGACACAACCCGGACAATCCAGGACACAACCCGGGCAATCCCGGACACAATTCGGGCAATCCAGGCCACAATCCAGGTAATCCCGGACACAATCCGGGCAATC
>monoID1956
ATCATATTAACAAAATTTTTAAATTATGTTTACATATAATTATATATGATATAATTTAAATATTATATAACATAAAATATTATATTAACAAATAATAGTATTTTATTAAAAAATATACTCGTATATTAAACTT
>monoID1957
AACTCTTTCGTTTTTCACTTTAGCGATTCGATACATCATGATAAAAGTTAGAACTCTTCGCGGGGCTATCAGAACACAGAAATATTGGAGAAATTCGAAAAAAAATTTTACTCAAAAATTTCGAAATTTGACTGATAT
>monoID1958
TTCAAATAAATTTTATTTTTAAATAAAAAATAATTTTTTATTCAAATAAAATTTTATTCGTATATATCGAATAAAAATATATTTGAATAAAATTTTATTTATCAATAACGAATAATTATTTA
>monoID1959
AAAAGCGTCAAACAAGCTTGTTTCTGCATCAGAAACGAAACTATTGAAGTTCCCAGCGCGAATTGCAAATGAAACGTTATCTATGCGATATCTCACGTGTTTTACCTTA
>monoID1960
TATCGCATAGATAACGTTTCATTTGCAATTCGCACTGGGAACTTCAATAGTTTCGTTTCTGATGCAGAAACACGCTTGTTTGACGCTTTTTAACGTAAAACACGTGAGA
>monoID1961
TTCGTTTCTGATGCAGATCAACGCTAGTTTGACGCTTTTTAACGTAAAACACGTGAGATATCGCATAGATAACGATTCATTTGCAATTCGCGCTGGGAACTTCAATAGT
>monoID1962
TTTTCCAGACGTCTTTTAGACATGTCTAAAAGACGTCATAAAGACGTCTTTTAGACACGTCTAAAGGACGTCTCTTTTAAGACGTCTGACAAACATCTC
>monoID1963
ACTGTATCCTACGGGAAATAAAGAGAGTCGTGGACCCAATCGAAAGAGCTCG
>monoID1964
ATCGAATTATTATTATGTCGCGTTCATAATAAAAATTCATGAATTAAATTATGTCAAGGAATAATAATAATTAATCAAAATGAGGTCCAACGTAATAATAATCCACGAATTAAAATTATGGACGCGACAACAAAAAA
>monoID1965
TCGAGGATCTCGGACGTGATTGGTCGAGAATGCTCGGCCGGTGATGATGACGAGAATGCTCG
>monoID1966
TTATAAATTTATAAATAATATCTATATATAAACGTCTACATAAATAGAGTAATACAAAATTAATTAAAATATCTTTAGATTGACAGAATTATTTCACAGTAATTCAATAAAAATTTCAATGCTATTTTTTAATAATCTTAAGTAAAATAAAAAAGAAAAAATGATATTAAAAAAA
>monoID1967
AGTAAATTGTTCAATTATGTATTCTGCGTTTTAACGCAGTTAAATGTAAAAATACATTCTGCGCTGTGCGC
>monoID1968
TTTATTAAACATTTATTTAATATTTATTTAACATTAATTTTTTATTTAAATAAACATTTTATAAAATCATTAATTTAAAA
>monoID1969
ATAATTTTCCATATATGTATTATATTTAATTTATTTAATTTGATACATTATAGATATTTGAAAAATTATACATAATTGATTAAAATTAAAAATTGTAAACATTTTGTCGAAATAATATTATTTTCTATTTGCATTAAATAATCTA
>monoID1970
TCGATTGTATCCTGCGGGAAATAAAGAGAGTCGCGGACCCAATCAAAAGAGC
>monoID1971
TTTATAAAAATGTTAAATTTGGATATAATTAATATGTGATCATTTAGATACCTAAATTCTAAGAATTTTATGTATATAAAATATTTAGATTATCGATCAAAATTTTGAATTGTATATCTATAAA
>monoID1972
TTAATTATTTATTTAAAAAAACATTTTTTAAAAACATTAATTTAAAATTTTTAAACATTAATTTAATATTTATTTAACA
>monoID1973
AAATTACCAAAAATATCTTTAATTAACTGTTTTGTGTTTTATTTACATTTCTTTCCGAATATAGAGTAATTAACGCAATTATTGCCGCTTTAAATATATAATGGCAGTTGCTTATTTTATAGTTTTTTTAAATACATAATAAAACGTTTT
>monoID1974
TTCTCTTTCGATTGAATCCGCAATTCTTTACTTCCCGCAGGATACAATCGAA
>monoID1975
AAAATGATTATTGATTCCATAATCAGATTATTTGCAATAATCACTGCACAATAGTTTTTAAATGTAATATTATTAATTCCATAATGAAATTATTTGCAATAATCATTCCCCAATAGTTCTCTTAT
>monoID1976
TTTCTGATGCAGAAACACGCTTGTTTGACGCTTTTTAACGTAAAACACGTGAGATATCGCATAGATAACGTTTCATTTGCAATTCGCGCTGGAAACTTCAATAGTTTCG
>monoID1977
GAATTCTCTTTCGATTGAATCCGCAATTATTTTACTTCCTGCAGGATACAATC
>monoID1978
TTCATCTGATGTTAAATTATGTATATGAGTGTTATCTTCAATATCCACATATTCATCTGATGTTAAGTTATGTATATGAGTGTTATCTTCAGTATACACATA
>monoID1979
GCCGAGCATTCTCGACCAATCACGTCCGAGATCCTCGACGAGCATTCTCGTCATCATCACCG
>monoID1980
ATTCATTTGCAATTCGCGCTGGGAACTTCAATAGTTTCGTTTCTGATGCAGAAAAACGCTTGTTTGACGCTTTTTAACGTAAAACACGTGAGATATCGCATAGATAACG
>monoID1981
ATAATATTGTCAGAAACGTTTATCGTGGACTGACTTTTTAATTTATTGCCAGGGGCATTATCGTGACTGGCTATTTTT
>monoID1982
GTATAAAAAATTGTAAAAAAATACTCTTTCTAAATATACAGAACTATTCTTAAAATTTATCAAGAACTATAGAACTATTCAAGAACTATAAGATTTTGTGATTTAATATATTTTTTCTGTAAATTGGGGTGCCAGCTGTCA
>monoID1983
GGAGCTATGGAAGTTTCATGGACTTCTAATGGAGGTCTATCTGACTTCCATGATAGAAATAAAATCCCAT
>monoID1984
CTAAAAGATTTTAAATTTTGATTAATAATTATTTCTATATTTATTTAAATAATTATTTTCAATTAAATATACATATTATGTTAAATGTAAAAATAATCATTGTAATAAATAATTTTTTGAA
>monoID1985
GTTAAAAAGCGTCAAACAAGCGTTGATCTGCATCAGAAACGAAACTATTGAAGTTTCCAGCGCGAATTGCAAATGAAACGTTATCTATGCGATATCTCACGTGTTTTAC
>monoID1986
GAGAATTCGATTGTATCCTGCGGAAAGTAAAGAATTGCGGATTCAATCGAAA
>monoID1987
ACAAGCGTGTATCTGCATCAGAAACGAAACTATTGAAGTTCCCAGCGCGAATTGCAAATGAAACGTTATCTATGCGATATCTCACGTGTTTTACGTTAAAAAGCGTCAA
>monoID1988
TATTTCTATTTCTCCTCATATCTGGATTGAATTGAATTTATTTCAATTTGATTCTTAAGAGCTTCTATTTCTATTTCTCCTCTTATTTAGATTGAAATGAATTTATTTCAATTCGATTCTTAAGAGTTTC
>monoID1989
GAGATATCGCACACATAACGATTCATTTGCAATTCGCGCTGGAAACTTCAATAGTTTCGTTTCTGATGCAGAAACACGCTTGTTTGACGCTTTTTAACGTAAAACACGT
>monoID1990
TGCAAATGAATCGTTATCTATGCGATATCTCACGTGTTTTACGTTAAAAAGCGTCAAACAAGCGTTGATCTGCATCAGAAACGAAACTATTGAAGTTTCCAGCGCGAAT
>monoID1991
AGTTAATTTAATTAAAATTAAAGTTAAAATTAATTAATTTAGTTTAGTTGAAATTTACATAACAAAAAATTAACTAATTAAAAGTCACGTTAAGATTAAATTATTAAGTTATATTAAA
>monoID1992
GAAATCCTAAAGACAATGAAATCTTATAATCCGAGAAATCCTAAAGCTAGAAGTCCTGAAGCCGGAAGTCCTGAAGCCGGAAATCCTGAAACCAGAAGTCTTGAAGTCCGGTGTACTTAATTTCCAAGTTATCTATGAAGTACGTACGGTGAAATCCAATAAAGTCTGATAAAGTCCATGAAGTCTGACAAAGTCCAGAACAATCTGTATAGTCTGGTAAAGTTCTGAAGCCAGAAGTCTTGAAGTCAGAAATCCTGAAACCG
>monoID1993
GATCAACGCTTGTTCGACGCTTTTTAACGTAAAACACGTGAGATATTGCATAGATAACGATTTATTTGCAATTCGCGCTGAGAACTACAATAGTTCCGTTTCTAATGCA
>monoID1994
TAAAAAAATTAAAATAATTTATTATATAAAAAAGAATATAATTTATAATTTTATGTTTTACATGTTACATTATTAAAAATTATGTAAAGTAGTATTATGATGTAATAATTTTTATTACTAAATATAATTAATAATTTATAAAGTG
>monoID1995
CCAATATCTCTGTGTTCTGATAACCCCCAGAAGACTTTTAACTTTTTTCATGATGGATCGAATCGCTAAAGTGAAAAACGAAAGACTTACATCAGACCAAAATTTTTGAGAAAAATTTTTTTTGCGAATTTCT
>monoID1996
ACACGTTCACAGACGATCACTGACGATCACAGAAGATCACCGTCGTCGACCGCTGACACT
>monoID1997
AAGTAGGCCGCGGCGTGTTGCTTTGGCAGATTACATAAGTATGCCGCGGCGTGTTGCTTTGGCCAGTTGTACAAGTAGGCCGCGGCGTGTTGCTTTGGCCAGTCATAC
>monoID1998
CTTCAATAGTTTCGTTTCTGATGCAGAAACACGCTTATTTGACGCTTTTTAACGTAAAACACGTGAGATATCGCATAGATAACGATTCATTTGCAATTCGCGCTGGGAA
>monoID1999
GAATGGAAAATTAATAATAAAGAGATTCTTCCGGATTGACTCTTGTGAGTAAATCCCAAGAA
>monoID2000
ACAAGCGTGTTTCTGCATCAGAAACGAAACTATTGAAGTTCCCAGCGCGAATTGCAAATGAAACGTTATCTATGCGATATCTCACGTGTTTTACGTTAAAAAGCGTCAA
>monoID2001
TCCGCCGGCCACCCAAGTGTACAATCCTCCGCAGGCCACTCAAGTCTACAACCC
>monoID2002
CAAGAAGAATGGAAAATTAATAACAAAGAGATTCTTCCGGATTGACTCTTGTGAGTAAATCC
>monoID2003
GTATCCTGCGAAAAGTAAAGAATTGCGGATTCAATCGAAAGAGAATTCGATT
>monoID2004
AAACGTTATCTATGCGATATCTCACGTGTTTTACGTTAAAAAACGTCAAACAAGCGTGTTTCTGCATCAGAAACGAAACTATTGAAGTTTCCAGCGCGAATTGCAAATG
>monoID2005
CCGTAGGATACAATCGAGCTCTTTCGATTGGGTCCACGACTCTTTTTATTTC
>monoID2006
AGCGTCAAACAAGCGTGTTTCTGCATCAGAAACGAAACTATTGAAGTTTCCAGCGCGAATTGCAAATGAAACGTTATCTATGCGATATCTCACGTGTTTTACGTTAAAA
>monoID2007
AGGATACAATCGAGCTCTTTCGATTGGGTCCACGACTCTTTTTATTTCCCGT
>monoID2008
TTAGCCTGACTTTACTCTCGTATACTCGCATCTTTTTAGCCTACGACTGAGCATTTGAAACACATGTTTTTTTT
>monoID2009
ACGATTTATTAATAAATTTAAAAATTTATTATAAATATTTCGTAAATCTTTTATAAATTTATAATTTAAACAATATTAGGCTTTCAAAATTATTAATCAAATATTTTTAGGGGAAGATAAATATAAATTT
>monoID2010
CTTTCGATTGAATCCGCAACTCTCTTTACTTTCCGCAGGATACAATCGAATTCTCTTTCGATTGAATCCGCAATTCTTTTATTCCTGCAGGATACAATCAAATTCT
>monoID2011
GCAGGATACAATCGAATTCTCTTTCGATTGAATCCGCAATTCTTTACTTCTT
>monoID2012
TTCTGATAGCCCCCAGAAGAGTTCTAACTTTTATCATGATGGATCGAATCGCTAAAGAGAAAAACGAAAGACTTATATCGGACCAAAATTTTTGAGAAAAATTTTTTTTGCGAATTTCTCCAATATCTCTGTG
>monoID2013
ATCTCTTTGTTACTAATTTTCCATTCTTCTTGGGATTTACTCACAAGAGTCAATCCGGAAGA
>monoID2014
CATGGAGCTATGGAAGTTACATGGACGTCTAATGGACGTCCATCTGACTTCCATGATGAAAATAAAATCC
>monoID2015
GGATCGAATCGCTAAAGTCAAAAACGAAAGAGTTATATCAGTCAAATTTCGAAATTTTTGAGTAAAATTTTTTTTCGAATTTCTCCAATATTTCTGTGTTCTGATAGCCCCGCGAAGAGTTCTAGCTTTTATCACAAT
>monoID2016
GCAATTTGCAAATGAATCGTTATCTATGCGATATCTCAAGTGTTTTACGTTAAAAAGCGTCAAACAAGCGTGGATCTGCATCAGAAACGAAACTATTGAAGTTCCCAGC
>monoID2017
ATAGAAACGGACAGGATTCGTTTACGTAATCGCAGACAGATGCAGATAAAATCGTGACGGATAAAATGCAG
>monoID2018
TTGTATCCTGCGGGAAATAAAGAGAGTCGCGGACCCAATCGAGAGAGCTCGA
>monoID2019
AATGAATCGTTATCTATGCGATATCTCACGTGTTTTACGTTAAAAAGCGTCAAACAAGCGTGTTTCTGCATCAGAAACGAAACTATTGAAGTTTCCAGCGCGAATTGCA
>monoID2020
ACTAATATCTTATTTAATTAATAAATAAAAATTTCTAATAAAAAAATTTAAGTAAATAAAATAAACAAATAATTTTTAATAAAGTAATATTTTATTTAATACAAAAAAATTATTTACTAATG
>monoID2021
AGAAACGAAACTATTGAAGTTTCCAGCGCGAATTGCAAATGAATCGTTATCTATGCGATATCTCACGTGTTTTACGTTAAAAAGCGTCAAACAAGCGTGGTTCTGCATC
>monoID2022
GCCGAGCATTCTCGACCAATCACTCCGAAATCCTCGACGAGCATTCTCGTCATCATCACCG
>monoID2023
ATGACGCTTAAACGCGAAAGCAACACGCCGCGGAGCACTTTGAAAAATTTCGCTTGAAAGCGAAAGCAACACGCCGCGTGGGACTTCGAAAA
>monoID2024
TTACTTTCCGCAGGATACAATCGAGCTCTTTTGATTGAATCCGCAACTCTCT
>monoID2025
ATATATATAATAAGTATTTATAGGTATTAAAAATTAAAATGTAAAAAAATAATATCAAATTATACAGAGCACAATACAGGAAAAAATAAATTAAGTTTACAAATTGTTAATATACCTGATTTTAATGTATTAATAATAAAA
>monoID2026
ATAACGATTCATTTGCAATTCGCGCTGGAAACTTCAATAGTTTTGTTTCTGATGCAGAAACACGCTTGTTTGACGCTTTTTAACGTAAAACACGTGAGATATCGCATAG
>monoID2027
CGAGAATGCCCGTCGTACTGTGGAGCGGATCGGATTGGCCGAGCATACCCGGCCGCGGGAACGA
>monoID2028
ATATTATAAATATTATATATAATAATTATAAAATTTATGAAGATATTCAGTATAATAATTAAATTAATTTTTTACCATAATATAATATTTATATAATATATTATAATATTTTAAATTATTAAA
>monoID2029
AAAAGCGTCAAACTAGCGTGGATCTGCATCAGAAACGAAACTATTGAAGTTCCCAACGCGAATTGCAAATGAATCGTTATCTATGCGATATCTCACGTGTTTTACGTTA
>monoID2030
TTTTTAAATCACAATATCTCAAAATACATGTGATATTTACACATTATTAAAAAATCTTCAAATTAGTGTCAAATTGCATTTATAATTTCTTCCCTTTTTTATAAAAAATCTTAACCGTATCCAACTTCTTTAATTACTTTCGTCTTTTATTTAAAACCTACTTTCCACTCTCACAATTCTTCCTCCTTTCTTCTTTCATTATTTCATTACTCTTCATTTCTCCACCTTCATTGTACATT
>monoID2031
TTTACTTCCTGCAGGATACAATCGAACTCTCTTTCGATTGAATCCGCAATTCT
>monoID2032
AATTAATAATAATATATTAATATTTAATGATATAATTAGAATTAGCTACAAAAAGTCTAATCACTTTAATATTAAATTTTAATTTTATATATAATAAATAAACAATGTGTTAATAAAAAGCTTTGCAAATTAAATATTCTAAAATTATGTAAATTTAATTTACAAAGATAATAAAGAATTTTGATTACTTCTTATTTGTAATTTTGATTTTAAATCGATTAAATAA
>monoID2033
CTGTAAGAGAGAAATAGGTAAAAAATAAAAAGAGAAAAGAATTAAAGAAGGCGGAGAAGGTAAAGATTTTTAAATAAAAGACAAAAGAAATTAAGAATGCAATTAAACGCGGGTTTGAAGATTTTTTTAATAATGGGTGAATATCACATGATATTTTGACATTTTGTGTTTTAAGAATAAAAATTTTATTAACAGAACATTATCTCTTTTAGTAAAAATTTTAAAAAATATGCAATGAAACTAAGAAAAAAACAGAAATGAAATAATGTAAGAAGAAAAGAGGAAGAA
>monoID2034
TTAGACATCCATCCAACCTCCATAGCTCCATGGAATTTTACTTCTATCATGGAAGTCAGATAGATCTCCA
>monoID2035
AAGAGAGTCGCGGACCCAATCGAAAGAGCTCGATTGTATCCTGCGGGAAATA
>monoID2036
AATTCGAGTGAATCCAGAGAAAAGAAGAGATTGAAATTAAAGATTCTTTCGGATTAACTCGAACAG
>monoID2037
GTCAATCCGGAAGAATCTCTTTGTTACTAATTTTCCATTCTTCTTGGGATTTACTCACAAGA
>monoID2038
AAATAAATTTTTTTGTAACTCGGCTTCCAAGAGGACCCTCTTTTTCAAATTGTGCACACTACTTTGAGATGTCATCCTGAATGAGTGTGCACAATTTGAAAAAAAGGGTTCTCATGGAAGCCGAGTTATAAATAAATTTATTTTCAAATTTAGCAAATTTTTCATCTATGTTGG
>monoID2039
ATTCGTTGGACATGGATATGTGGACAACACGTGGATATCCAGTGGATATCCTCCGTAGTT
>monoID2040
AATTTTCTAAAATTTATTTACATTTTTTTCAAAAATATGATATTAAGAAATTCATAATTTCTCAAAATAATCGCATAAAAATTATGCAAAATTGATC
>monoID2041
TTTCGTTTCTGATGCAGATCCACGCTTGTTTGACGCTTTTTAACGTAAAACACGTGAGATATCGCATAAATCACGATTCATTTGCAATTCGCACTGCGAACTTCAATAG
>monoID2042
GAGATATCGCATAGATAACGTTTCATTTGCAATTCGCGCTGGGAACTTCAATAGTTTCGTTTCTGATGCAGATCAACGCTGGTTTGACGCTTTTTAAGGTAAAACACGT
>monoID2043
ATTCAAGCGGAACTATCTTAAAAATTTAATACATTTACTCGCGGCATTTTGTGCGGATCGAGTAGAAAGATCGCGGCT
>monoID2044
GATGCAGAAACACGCTTGTTTGACGCTTTTTAACGTAAAACACGTGAGATATCGCATAGATAACGTTTCATTTGCAATTCGCGCTGGGAACTTCAATAGTTTCGTTTCT
>monoID2045
CGATTGTATCCTACGGGAAATAAAAAGAGTCGCGGACCCAATCGAAAGAGCT
>monoID2046
CATGTACGTCATGTTTCACGTTTCATGTACGTCATGTTTCATGTACGTCATGTTTCACGTTT
>monoID2047
TTTTGTTGTTCGCAATTTTCAACAAATACGATTTTGTTGCTCCACCTTCGACTCTCGAAAAACCACCCCTAACAGTCCTACGCTAGCACAATTCATAAAATTGATAATTAACGAGATATCTCGACTGATTACGTCTCCCCGA
>monoID2048
TTAATGTCTTAATTTATTCATCCTTTATTTAAAAATCTTTACCTTCTCCAACACCTTCAATTCCTTTTTTCTCTCAATTTTATTTCCATTCTACACTATTTCATACTACATTCTCCATCCTTCTATTTTATATTATTCTATTCCTCTTTTTTTCTATATCTTCATTTCACATTTTAAAAAACTTTACTAAAATAGATAAAATTCTATTAAAGAAATTTTTATTTTTATGACACAAAATATCAAAATATCATGTAATATTAGCCCATTATTAAAAAAAACCTTTAAACTGGTATTTAA
>monoID2049
TTAAAAACTAAGTTATTACACATTAACTATTAAAATTAAGTACTAAAAAAAAAATTATTAAAATTTAATATATTTTTTATCAGTGTAGATCTTTAATAATTTCACACTTAAATATTGAAAATGATGATAAAAACAGAAACGTAA
>monoID2050
AATGTAAATTACAAACAATTATAATTTATTAATGAACTATAAATATGTATTAATTATTATAAAATATAATTTTAATAAAAAATTATGATATAATTTATATTTTATTATCATTCTTATAATTTATATTATAAAATTATAAAATAAGATTT
>monoID2051
AAAAGAAAGCTTGATTGTATCCAGCAGAAATTAAAAAATAGTTGCAAATTCAATCAAAAGAGAGCTCGATTGTATCCAGCAGAAATTAAAGGATAGTTGCAAATTCAATC
>monoID2052
TGAATTTAAATGAATTGAAATACGAAATGAGCTATTTATTATTTAAATTCGGATGAATTCATGTCTCTGTTATATTATTTT
>monoID2053
ATGATAAATTTGTAAGTTAAATTTTATAAAATTATATAAAATTTATTAAGTTTAATAATGTAAGTTAACTAGAAAAGATAAATGAAGACTCAGTTTACACTTGTAATATTTAATTAA
>monoID2054
ATTGAATCCGCAATTCTTTAACTTCCGCAGGATACAATCGAATTCTCTTTCG
>monoID2055
AGAGATCCTTCCGGATTGACTCTTGTGAGTAAATCCCAAGAAGAAGGAAAATTAATAATAG
>monoID2056
GCGCGCAATTTCCGCGGGCCCGCCGCCGCCACCGCTCGCGCGCAATTTTCGCGGGGCGCCGCCGCCGCTC
>monoID2057
ATTGGGTCCGCGACTCTTTTTATTTCCCGTAGGATACAATCGAGCTCTTTCG
>monoID2058
TTGCGGATTCAATCGAAAGAGAATTCGATTGTATCCTGCAAGAAGTAAAGAA
>monoID2059
GAATGGAAATCAAAATTGAATCGAATCAAACAGAGTTTGATTCAATCCAGAAGAATAAGAGTATAATTTCCTTTGAATCAAACGAGCCGAAACTCGATTTAATCCA
>monoID2060
ATAGTTTTTCAAGACTCGAAGGTGGAGCAACAAAATCGAAATTGTTGAAAATAGCGAGCAACAAATTCGGGGTAGCGTAATCAGTCGAGATATCTTACGATTTTTCATTTTTATGGTGGTGTGCTAACATAGAGCAACCAGGG
>monoID2061
AAAGAATTGAAGATGTTAGAGAAAGTAAAGATTTCTGATTAAAATAATAAAAAAAGGAAGAAAGGAAAAAAGGAGGAAAGATTAAAGGAGTTTAGAATGAAAATAAAATTGAAAGGAAA
>monoID2062
TGCAGAAAGAAAAGAGAGTCGCGGACCCAATCGAAAGAGCTCGATTGTATCC
>monoID2063
AATTAGTAACAAAGAGATTCTTCCGGATTGACTCTTGTGAGTAAATCCCAAGAAGAATGGAA
>monoID2064
AAACATTAATTTAACATTTATTCAACATTAATTTAATATTTATTAAACATTAATTATTGATTTGAAAAAACATTTATT
>monoID2065
ATTCAAGCGGAACGATTTTAAAAATTTAATACATTTACTCGCGGCATTTTGTGCGGATCGAGTAGAAAGATCGCGGCT
>monoID2066
TTACTTAATAATTCAAATTGACATTTATATTTTCATAAAAAAAATGCTATAAGAATATTTAAAAAATAATCAATTTTATAAAAAACAAAATATGTAATATTATAAATTAAAATAACTGTAACATAATTACAATATTTGAGTGGAACACAA
>monoID2067
TGCGTCAGTGAGCGCGATTCGGCCCGCGGAGGTGTCGCCCGTCACCGGAGGTGACGCCCGTGATAAAGCAACACGCCGCGACTCGACTT
>monoID2068
CGCGCTGGAAACTTCAATAGTTTCGTTTCTGATGCAAATCAACGCTTGTTTGACGCTTTTTAACGTAAAACACGTGAGATATCGCATACATAACGATTCATTTGCAATT
>monoID2069
AAAAACAAATTTTACTCAAAAATTTCGAACTTTGACTGATATAACTCTTTCGTTTTTCACTTTAGCGATTCGATCCATTATGATAAAAGTAAAAACGCTTCGGGGGGCTATCAGAACACAGAAATATTGGAAAAATTCAAAAAAAATTTTACTCAATAATTTCGAAATTTGACTGATATAACTCTTTCGTTTTTCACTTCAGCGATTCGATACATCATGATAAAAGTTAGAACTCTTCTCGGGGCTATCAGAACACAGAGATATTGGAGAAATTCGGTG
>monoID2070
GGCGTACAATCCGCCGCCGCCGACCCAGGCGTACAATCCGCCGCCGCCGACTCA
>monoID2071
ATAATACTCAAAATATTAAAATAATTAATATATTATATAATTTAATTTATAAAATACGTATTAAATAAATAAAAAAAATATTTAAATTACTAAATCAAAATAATTTCTTAATATAATATTTTTTTA
>monoID2072
AATTAAATTTTTAATCATTATTTATAACTAAACTAATTGATAATTAAAATTTTAATTGTTAATTATAAGTGTAACAACTAACAATTAAATTTTAATTTTTAATTACACGACTTCTGCAATTG
>monoID2073
TGTTAAAAACTATTTCTTATTAATAATTAACTCAAAAAACAAACTAAGTAAACCAAATAGGAACAGAAGC
>monoID2074
ATTGCGCGCAACATATAAATATTTTTTTAAAATCCATGTAATATATATTTATATTTTCTAAAAAATTTTTCTATTCTAACCCATTGGTATTTATCAATACAAAATTACCTTTTCAAAAAAAATAAAAAGCGCCTATGCGT
>monoID2075
AACATGACGTACATGAAACGTGAAACATGACGTACATGAAACGTAAAACATGAAACATGA
>monoID2076
TTTTTCTACCTTCTTTCTAAGGCTCATAACCTTCTCTCAGAGAAAGGAGAAAAGCGACAAGTCATTTTTACGGCGTCTAGAATTTTTTAAGTGTGTTTGAGGGTGGTTTTTGGCTCGTAAGGGTGTCTTCCGCAACCTGTATCGGGTCCGTTT
>monoID2077
ATTTCTTTAATTTTTAAAGGAATAATCTTCAAATTATTTATATATGACTAAATAATTGTATCTAAAAAAATTTTAATGACCGAATTTTTCTAATTTATTTTTTGTCATTTTTTATAA
>monoID2078
CGTCGCGTCTCACGTACGCGTGCATACATCGAAGTCGTGTCTCACGCACACGTCTACACAGTCT
>monoID2079
AGATAACGTTTCATTTGCAATTCGCGCTGGAAACTTCAATAGTTTCGTTTCTGATGCAGAAAAACGCTTGTTTGACGCTTTTTAACGTAAAACACGTGAGATATCGCAT
>monoID2080
CTCCTCGACGCTTTCACCGTCCTTCTTTCCAACCCGTCGAGGAAGATTCGCTAGCGCGA
>monoID2081
TCGATTGTATCCTGCAAAAAGTAAAGAATTGCGGATTCAATCGAAAGAGAAT
>monoID2082
ATTTCATGTACGTCACGTTTCACGTACGTCATGTTTCACGTTTCATGTACGTCATGTTTCATGTACGTCATGTTTCAC
>monoID2083
TCGAGAATGCTCGGCCGGTGAGAATGACGAGAATGCTCGTCGAGGATCTCGGATGTGATTGG
>monoID2084
TTTGCAATTCGCGCTGGAAACTTCAATAGTTTCGTTTCTGATGCAGATCAACGCTGGTTTGACGCTTTTTAACGTAAAACACGTGAGATATCGCATAGATAACGATTCA
>monoID2085
CATGTACATCACGTTTCATGTACGTCATGTTTCACGTTTCATGTACGTCATGTTTCACGTTTCATGTACGTCATGTTTCACGTTT
>monoID2086
CGATATATCGCATTACAATATTGCAATGACATTGCAGCAATATTGCAATATGATATATCATATTACAATATTGCAGTGATATTGCAGAAATATTCGAATG
>monoID2087
AAGTGGCGTTATTTCCGCCGGAAACAGGAAGTGACGTTTTTTTCGCCGGAAACAGG
>monoID2088
TCACTTCAGCGATTCGATACATCATGATAAAAGTTAGAACTCTTCTCGGGGCTATCAGAACACAGAGATATTGGAGAAATTCGCAAAAAAAATTTTACTCAAAAATTTCGAACTTTGACTGATATAACTCTTTCGTTTT
>monoID2089
AAGAGAGTCGCGGACCCAATCGAAAGAGCTCGACTGTATCCTGCGGGAAATA
>monoID2090
CCGAGCCAGAACCCAGCTCCGAGCCAGAACCAAACTCCGAGCCAGAACCAAGTTCCGAGCCGGAACCGAAGTCCGAGCCGGAACCAAAAT
>monoID2091
AAATAATTAATAAAAAATAAATATTTAAAAAATATTAAATAAACGTTAAAAAAACATTTACTAAAATCATTTTTTCAAAT
>monoID2092
TTATGGACTTCTAATGGACATCCATCTGACTTCCATGATGGAAGTAAAATCCCATGGAGCTATGGAGGTT
>monoID2093
ATAAATCGTTATCTATGCGATATCTCACGTGTATTACGTTAAAAAGCGTCGAACAAACGTTGATCTGCATTAGAAACAAAATTATTGAAGTTCTCAGCGCGCATTTCAA
>monoID2094
CTTTACTTCTCGCAGGATACAATCGAATTCTCTTTCGATTGAATCCGCAATT
>monoID2095
ACTCTTTTTACTTCCTGCAGGATACAATCGAATTCTCTTTCGATTGAATCCGCAACTTTTCTTTACTTTCCGCAGGATACAATCGAATTCTCTTTCGATTGAATCCGCA
>monoID2096
ATGGAAAATTAATAACAGAGAGATTCTTCCGGATTGACTCTTGTGAGTAAATCCCAAGAAGA
>monoID2097
AATGTTTTAAAATTATTGTTTAAAATAAAAAATTTATATAAAATAAATATTAAAATAAATTTAAAAAAATATTAAATTAATGTTTCGTGAAATCATTATTTTAAATAAATAATTAATGTAAAATAAATATTAAATAAATATTAAATAAATTTAAATT
>monoID2098
CGATTGTATCCTACGGGAAATAAAGAGAGTCGTGGACCCAATCGAAAGAGCT
>monoID2099
AAGCATATTTATTTTTAAACTATAAACAAAATTCTTGAACTACAAACAACTACAAACCATTTTTCATAAAAATTTAATACCATTTTAGTGTAGATATAAAATAATTTATTACTATTTTTTTAAAAACCGA
>monoID2100
AAATATTAGATTATTTTATATTCACGAATACTCTAGTTTATAAAATATTATACAATTATATTATTTTATATTCCTAAATATTATAAATATTTTACTAATTGTAAATAATGTTTCAAAAAGATAATTTTGCAATATTATTAAAGTTCT
>monoID2101
TCTTTCGTTTTTCACTTTAGCGATTCGATCAATCATGATAAAAGTTAGAACTCTTCTGGGGGCTATCAGAACACAGAAATATTGGAGAAATTCGCAAAAAAATTTTACTCAAAAATTTCGAACTTTGACTGATATAAG
>monoID2102
TAACTTAAAGCCCGAAGGCGAATTCGCATCTAGACCGAAGGAAGAAGCGCCGAAGAAAGGTGACAAAGCCGATATCAGAAAGCCACAAGACAATTTGCGACCTGAAGGTGATTTTGAAAGACCGGAGAAGAAACCAATTGGTCCCGCTGAACGACGTTCTCCGATCAAACATTCTGATAATCTAGACCTGAAGGTGAATTTGAAAGACCTCGGCCTAAAGAATATAAACCTGCGGAAAGGCCAGTTGTAAAGAAGCCAAACGA
>monoID2103
AATGCTAAACTATTGCTGTTCATCGGCGTACGGCTAAAGTCTGATAGAATTTTAACGATATCAATTGCGTAATCCATTAAACAGCACCAAATTTGAATTGATCTGCATTA
>monoID2104
TAAAAAAGTAAAATTTTTTATAAACAAGATTAATATATTTTTATGATAATATAATTTAATATATAATATAATATTTTGCTGATATTTAAGATTATCAAATTAAATCTTT
>monoID2105
CGGATATAATGCAGATAGAAACGGATAGGATTCTGTTACGTAATTGCAGACAGATGCAGATAGAAATCGCGA
>monoID2106
GCGGCACCGGCGGTGACGGCAACGCAAACGGAGGATCCGCGGAAGAGGGAAACA
>monoID2107
ATTGTATCCTGCGAAAAGTAAAGAATTGCGGATTCAATCGAAAGAGAATTCG
>monoID2108
AAATTAGAGCTCTCAGTAATTATAACTGCCATATTTTTAATATTTCAAATATATGATATATTTTTAATTAAAATATATTACAAGAAGATATTGCGAATTAATTGCGATGTTATATTAAATTTTATAAAATTGACGATCGTCTACACGCGCTTTAATTGCTTAGTTTAATTGCGGATCTAAATAAATAAGTAACTTCATAGAATATTACTGACTGATGCAAATTTTCGCACGATAATTACGCGCAATTTTGAGATCAAAACGAAAGGCACTTTATCTAAAATGCTAACTCGGAAAGTAATAA
>monoID2109
TCCTCGACGAGCATTCTCGTCATTATCACCGGCCGAGCATTCTCGACCAATCACTCCGAGA
>monoID2110
CGAATTATCTTTCGATTGAATCCGCAATTCTTTTACTTCTTGCAGGATACAAT
>monoID2111
TCATGAAAGTCAGATAGACGTCCATTAGAAGTCCATGAAACCTCCATAGCTCCATGGGATTTTACTTCCA
>monoID2112
CCGTCCCCGTCGAGAAGCACGTGCCGTCCCCGTCCAAGTACCAGTACCACACCCGTACCCAGTCGAGAGACCAGTACCGTATCCAGTCAAGAAGCCAGTACCGTACCCGTAAAGTTCCAGTCGACAAGCCGTACC
>monoID2113
AGATGGACGTCCATTAGAAGTCCATGAAACTTCCATAGCTCCATGGGATTTTACTTCCATCATGGAAGTC
>monoID2114
CACGTGAGATATCGCATAGATAACGTTTCATTTGCAATTCGCGCTGGGAACTTCAATAGTTTCGTTTCTGATGCAGAAACACGCTTGTTTGACGCTTTTTAACGTAAAA
>monoID2115
CGTGTTTTACGTTAAAAAGCGTCAAACAAGCGTTGATCTGCATCAGAAACGAAACTATTGAAGTTCCCAGCGCGAATTGCAAATGAAACGTTATCTATGCGATATCTCACGTGTTTTACGTTAAAAAGCGTCAAACAAGCGTGTTTCTGCATCAGAAACGAAACTATTGAAGTTCCCAGCGCGAATTGCAAATGAAACGTTATCTATGCGATATCTCACGTGTTTTACGTTAAAAAGCGTCAAACAAGCGTGTTTCTGCATCAGAAACGAAACTATTGAAGTTTCCAGCGCGAATTGCAAATGAATCGTTATCTATGCGATATCTCA
>monoID2116
TGCACGTGAACTGCTTCTTAGTTTTACATGCGTGCGTCTCGTTAATATTTGCGATTTAATATATACATGCGTTGCT
>monoID2117
GCCGAGCATTCTCGACCAATCACGTCCGAGATCCTCGACGAGCATTCTCGTCACCATCACCG
>monoID2118
TTCGCAAAAAAAATTTGACTTAAAAATTTCGAATTTTGAAGACAATACTCTTTCGATTTTGACTTTAGCGATTCGATCCATTATGATAAAAGTTAGAACTCTTTAGCGGGCTATCAGATCTACCGAGATATTGGCGAAA
>monoID2119
TTTGTAAGTGGCAGAAAATTTATAAGTATCAATTTAACAGAAAATCAACCGGCCAGGGGGACACTTTAGGAAATGGCAAAAATCGAAATTTTCTAACAC
>monoID2120
CTTTTCTTATTTTTACGTACTTTATTTTTCTTATCACTTGTATTCGTTTGTGTATTACTCTCTTCATCGTCACTTCACGTTTACTTTTCCATTTCAGGTATAATCGCATTCAAATA
>monoID2121
TTCTTGGGATTAACTCGTAAGAGTTAATCCGAAAGAATCTCTTTATCTTTAAATTCTTTTCT
>monoID2122
ATCTTTTAAATTTCTTTTTCATATTATTTATTAAAAATCTTAACTTCTACAATACCTTTAATTCATATCTCCATTCAATTATATTTCTATTTCAAACTCCTTTGATCTTTCC
>monoID2123
AGATGGACATCCATTAGAAGTCCATAAAACTTCCATAGCTCCATGGGATTTTACTTCCATCATGGAAGTC
>monoID2124
TTTTTAACGTAAAACACGTGAGATATCGCATAGATAACGTTTCATTTGCAATTCGCGCTGGGAACTTCAATAATTTCGTTTCTGATGCAGAAACACGCTTGTTTGACGC
>monoID2125
GAATAGAATAATATAAAATGGAAGGAAGAAGTGAGGAAAGATCAAAGGAGTTTAGAATGAAAATAAAATTAAAAGGAAAAAAGAATTGAAGGTGTTAAAGAAAGTAAAAATTTTT
>monoID2126
TGCGATATCTCACGTGTTTTACGTTAAAAAGCGTCAAACAAGCGTGTTTCTGCATCAGAAACGAAACTATTGAAGTTCCCAGCGCGAATTGCAAATGAAACGTTATCTA
>monoID2127
ATGAAACTACACACAAATTATTTTGAATATATAAAATACTTAAAAAAAAATTCAGATTATTTTTCATTAATATTTATTTAGTTATTTCATAAATAAATATATAACTTATGTTTATTTTAAGAACTAATCTTTGCATCACA
>monoID2128
TTTTAAAAGGAGTTATTTTTTTAAACTTTACAGCTATCTTTTCAATGTTACCTAGAAGGTGTATGCAAAGTTTAAAGAAAAAATTCACTTAGAAAAGATGTTATAAACAAATTAATTTTGAAGAGAGAAATTTCTCGTCTCTTTAAAGTGAATTTTTTTATAACTTCTT
>monoID2129
AACATTTATTAAACATTAATTTAATATTTATTTCACATTAATTTTTTATTTAAAAAAACATTTTTTAAAAATATTAATTT
>monoID2130
TATTTTATTCGTTAAAAATAATACAGCAGTTATTTCAAAAAGCAATATATTCTCTTCATAATTAGCGCAATTTAAAGATTACATTATTTTTGAGAAAAAATACACTTAGGTGGGATTAAATTTAAGA
>monoID2131
CAGATCAACGCTTGTTTGACGCTTTTTAACGTAAAACACGTGAGATATCGCATAGATAACGTTTCATTTGCAATTCGCGCTGGAAACTTCAATAGTTCCGTTTCTGATG
>monoID2132
CTGTCTTAATTCTATTCATTCTTTATTTAAAAACCTTTACCTTCTCCAACATCTTCAATTCCTTTCTTCATTCAATTTTATTTCCATTCTACACTCCTTCAATCGTACCTTCTTCATACCTTCTATTTTATATTATTCTATTCCTCTTCTTTTCTTTATCTTCATTTCACATTTTAAAAAACTTTACTAAAAAAGATAAAATTCTATTAGAGAAATTTTTATTTTTATAACACAAAACATCAAAATATCATGTAATATTTGCCCATTATTAAAAAGAACCTTTACACTGGTCTTTAATTG
>monoID2133
GATATCGCATAGATAACGTTTCATTTGCAATTCGCGCTGGAAACTTCAATAGTTTCGTTTCTGATGCAGATAAACGCTTGTTTGACGCTTTTTAACGTAAAACACGTGAGATATCGCATAGATAACGTTTCATTTGCAATTCGCGCTGGAAACTTCAATAGTTTCGTTTCTGATGCAGATCAACGCTGGTTTGACGCTTTTTAACGTAAAACACGTGAGATATCGCATAGATAACGATTCATTTGCAATTCGCGCAGGAAACTTCAATAGTTTCGTTTCTGATGCAGAAACACGCTTGTTTGACGCTTTTTAACGTAAAACACGTGA
>monoID2134
TTCTGCTCTACCCTGGGCTCCTGCCACAGTTACCGAGCGTCGTCCCGTCTGCAATCACAAAACAAACGACGACC
>monoID2135
TAAGTTATTCATTTATTTGTAAGTGATGAAATCTCAGAACACATTGTCAATTAACATTTTGCAAAATGTTTAAAATATATTTTTATTTATTACA
>monoID2136
GACGCTTTTTAACGTAAAACAAGTGAGATATCGCATAGATAACGATTCATTTGCAATTCGCGCTGGGAACTTCAATAGTTTCGTTTCTGATGCAGATCAACGCTAGTTT
>monoID2137
CCTGCAGAAAGTAAAAGAGAGTTGCGGACCCAATCGAAAGAGAGTTCGATTGTAT
>monoID2138
ATGGACTTCTAATGGAGGTCCATCTGACTTCCATGATGGAAGTAAAATCCCATGGAGATATGGAAATTTC
>monoID2139
AAGAGCTCGATTGTATCCTGCGGGAAATAAAGAGAGTCGCGGACCCAATCGA
>monoID2140
AAATTAAATTAATTTTAAAATTATTAATTATATTAAATTAATATCATATAAAATAAAAATTAGTTCTACTTAAAATAATAAAACAATTACAATATGGTTAAGTT
>monoID2141
TTAATAAATGTTAAATTAATGTTTTAAAAAATGTTTTTCAAATAAAAAATTAATATAAAATAAATATTAAATTAATGT
>monoID2142
AAAATTGAATATTACTAAAAAATTGCTAATTTATAAAAAAATAAAACTTATATTCTAATAAATATTGCCTATATTAAAGAAAATATTTAGTAAAAGTTATGAATTATTTACTTAATAGAAAAATTATGTTTTCTAAAACAAGTAAATT
>monoID2143
TCTTATCGTAGAATTAATGAATTGTTTAATATCGCGTACGATTTTACAATTCTATAAAATTTATATAACAAATTAATTATTAAATTGATATAGAAATAATTTTTCCAAATCTGAAATCTAATCTCTGGAAAAATCATCAGTAATATCATCTCTTTGACAAATAAATCTACTTCTGTAACTCTCTAATTTTAGA
>monoID2144
TTCATATTTCATATTCTATTTAAAAACTTTTACCTTTTACAACACCTTTAATTACTACCTCCTTTTAATTTTATTTCCAATCTAAACTTCTTTAATCCTTCTTACTTCATTCC
>monoID2145
AACATTAATTTAATATTTATTTTACATTAATTTTTCATTTGAAAAAACATATTTTAAAAACATTAATTTAACATTTATTC
>monoID2146
TCTGGGGGCTATCAGAACACAGAAATATTGGAGAATATGGCAAAAAAATTTTACTCAAAAATTTCGAACTTTGACTGATATAAGTCTTTCGTTTTTCACTTTAGCGATTCGATCAATCGTGATAAAAGTTAGAATCCT
>monoID2147
AATTGAAGATGTTGGAGAAAGTAAAGATTTTTGAATAAAATATAATAAAAAGGAAGGAAGAAATGAAGAACAATCAAAGAAGTGTAGAATGGAAATAAAATTGAAAGGAGAAAGG
>monoID2148
ATGGACTTCTAATGGACGTCCATCTAACTTCCATGATGGAAGTAAAATCCCATGAAGCTATGGAGGTTTC
>monoID2149
CGTTATCTATGCGATATCTCACGTGTTTTACGTTAAAACGCGTCGAACAAGCGTTGATCTGCATCAGAAACGAAAGTATTGAAGTTCCCAACGCGAATAGCAAATGAAT
>monoID2150
TCTCTTTGTTACTAATTTTCCATTCTTCTTGGGATTTACTCACAAGAGTCAATCCGGAAGAA
>monoID2151
CAATCGAGCTCTTTCGATTGGGTCCACGACTCTCTTTATTTCCCGTAGGATA
>monoID2152
TAGCTTTAAAACGCTGTATTAAAAAGTCCTTAAAAGTATTTTGTTATAAAGATGATTTTTTTTAAAAGTAGATTTTTCATACCCAAAAATACCTCATATTCTCCATGTTACATAAGTATACCTTTTAAAAGAAATGACTTTGACAAATTTTATTTTGAAAATGTAACTCCT
>monoID2153
TCACGGCTGTGGCATTTTGTTATAACTAACTTGTCGACAATGAATGTCTCAGACATTTTGTTATAACTAGCCATCGCACCA
>monoID2154
AATGAATCGTTATCTATGCTATATCTCACGTGTTTTACGTTAAAAAGCGTCAAACAAGCGTGTTTCTGCATCAGAAACGAAACTATTGAAGTTTCCAGCGCGAATTGCA
>monoID2155
TATAATTGTAACTAGTTATTTTTACAAAATAACTTTTTCAAGACTGAATATGATATATTAATATTTACAAAGAAAAAAC
>monoID2156
TTATAAAAATTAACAAAAAAATTTAGCTATCAATAATTATAAAAATGTGATCATAAAACATTTCAATTGAAATTATGATAGACAAATAAATTTTAAAAAAATGATAAAAACGATTAGACATCATAAATATAAGATAAAAAATTTACGTTATCAT
>monoID2157
AAAATAAGACAAAATAGTCAGTTGAAATAATTTATTATATATTAATTATGGAGAATTGTGCTCACGTATGACTGTTCGGGGTGGCTTTTCAAAGGTCGGGGATGGAGCAACAAAATCGGATTTGTCGAAAATTGCGAGCAAC
>monoID2158
TTCTGATGCAGAAACACGCTTGTTTGACGCTTTTTAACGTAAAACACGTGAGATATCGCATAGATAACGATTCATTTGCAATTCGCGCTGGAAACTTCAATAGTTTCGT
>monoID2159
ATTATCGTTTTCCATAGAGTTGTTAGCATTTGTTGAATTAGGTGTCGGAGTTCGAGATGGATGATTAAGTGGAGTTTGCGGTCGAAATCTGGC
>monoID2160
TTTCAATCCATTTGAATTCAAAAATAATATAACGGAGACACGAATCCATCCGAATTCAAAATGATGAATAACTCATTTCGCA
>monoID2161
AACATTTATTTAACATTTATTTAATATTTATTTAACATTAATTGTTATTTAAAAAAATGATTTATAAAAACATTTATTT
>monoID2162
GAGCTCTTTCGATTGGGTCCGCGACTCTCTTTATTTCCCGTAGGATACAATC
>monoID2163
AGATAGACCTCCATTAGAAATCCATCAAACCTCCATAGCTCCATGGGATTTTACTTCCATCATGGAAGTC
>monoID2164
GGGTCCACGACTCTTTTTATTTCCCGTAGGATACAATCGAGCTCTTTCGATT
>monoID2165
AGAAGAGTTCTAACTTTTATCACGATTGATCGAATCGCTAAAGTGAAAAACGCAAGACTTATATCAGTCAAAGTTCGAAAGTTTTGAGCAAAATTTTTTTGCCATATTCTACAATATTTCCGTGATCTTATAGCCCCC
>monoID2166
TTTTATTTCTATTTCTCTTCTTATCCGGATTGAATTAAATTTATTTCAATTTGATTCTAAAGAGT
>monoID2167
TCGCGGACCCAATCGAAAGAGCTCGATTGTATCCTACGGGAAATAAAGAGAG
>monoID2168
AAAGATATATTCTAATACAACTGTTATATAATATACATAAAAAAAAAATAATAAAAACACTTAAAAGTTATTATATATCATGGATTACTTTTTTATAAATAATCATTGACGATTAAGTCAGTTA
>monoID2169
GTACATGAAACATGACGTACATGAAACGTGAAACATGACGTACATGAAACGTGAAACATGAC
>monoID2170
GAAACTCGATTTAATCCAGAATGGAAATCAAGGTTGAATCGAATCAAACAGAGCTTGATTCAATCCAGAAGAATAAAGTGTAAATTTCGTTGAATCAAAACGAGCC
>monoID2171
AGATTGAATCGAATCAAACAGAGTTTGATTCAATCCAGAAGAATAAAAGTATAATTTCCTTTGAATCAAACGAGCCAAAACTCGATTTAATCCAGAATGGAAATCA
>monoID2172
ACGTTAAACTAAACGTGAAAAACATGAAATAACGTTGGAGAAACGTTAAACTAAACATGAAAA
>monoID2173
GGACCCAATCGAAAGAGCTCGACTGTATCCTGCGGGAAATAAAGAGAGTCGT
>monoID2174
AATAATCAAAAATTGTTTATAACTATCCACAGCACGATTTACAGCTGTGGCATTTTGTTATAACAAGCCAGCTCACAAAACGCCTCTGGC
>monoID2175
TGGGATTAACTCGTAAGAGTTAATCCGAAAGAATCTCTTTATCTTTAAATTCTTTTCTTTCT
>monoID2176
AGATGGACGTCCATTAGAAGTCCATCAAACCTCCATAGCTCCATGGGATTTTACTTCCATCATGGAAGTC
>monoID2177
ATAATTTAAATAAAAATAATATAATTGTAAACGTATTTTAAATAAGATAATTATTTAAATTTATCTAGATGAAAAATAAAATTATATATCGTTTATATAGATAATTTTAACATCGTTATTCAGGAAAACATTTTAGAATATATAAAAATAATATATTCATATTTTTATTTGTAAATCTTAAAGATTGATAAATATGATTCATACAATTGTTCACATTAACTTAATAATTTAAAAAAGATAACATTTGATTTTATCTAGATGAATAATATACATTTTA
>monoID2178
ATCGCATAGATAACGATTCATTTGCAATTCGCGCTGGAAACTTCAATAGTTTCATTTCTGATGCAGATCAACGCTGGTTTGACGCTTTTTAACGTAAAACACGTGAGAT
>monoID2179
TAGGATACAATCGAGCTCTTTCGATTGGGTCCACGACTCTCTTTATTTCCCG
>monoID2180
ATACAATAAATTTGACAAATTTTAATTGAATTATTTTTGAAACATTTCATATGAAATAATTTAGCAGATCTTTCATTTGAGATGTTTCTGAAATATTTCACATGTAATAAATTTAAAAAATTTCAGTTGAATTATTTCTGAAACATTTCATATAAAATGATTTAGAAGATCTTTCAGTTGAGTTGTTTCTGAAACCTTTCAC
>monoID2181
TCCGCAATTCTTTACTTCTTGCAGGATACAATCGAATTCTCTTTCGATTGAA
>monoID2182
GGCGACGACGACGTCGACAGCGGCGACGACGACGTCGACGACGACGACGACGACGTCGACACGGC
>monoID2183
TATTGAAGTTTCCAGCGCGAATTGCAAATGAAACGTTATCTATGCGATATCTCACGTGTTTTACGTTAAAAAGCGTCAAACAAGCGTTGTTCTGCATCAGAAACGAAAC
>monoID2184
TGGACCCAATCGAAAGAGCTCGACTGTATCCTACGGGAAATAAAAAGAGTCG
>monoID2185
AAAAAAAGTCAATTTGTAGAAATATAGCAAACATGTACAAATAGATATGATTATTAAAATGACGCATTTAAAAAAAAATTACGTTTTAATGAAATAAATTTAATATAAA
>monoID2186
GTTTCGTTTCTGATGCAGATCAACGCTGGTTTGACGCTTTTTAACGTAAAACACGTGAGATATCGCATAGATAACGATTCATTTGCAATTCGCGCTGGAACTTCAATAGTTTCGTTTCTGATGCAGAAACACGCTGGTTTGACGCTTTTTAACGTAAAACACGTGAGATATCGCATAGATAACGTTTCATTTGCAATTCGCGCTGGAAACTTCAATAGTTTCGTTTCTGATGCAGATCAACGCTTGTTTGACGCTTTTAACGTAAAACACGTGAGATATCGCATAGATAACGATTCATTTGCAATTCGCGCTGGGAACTTCAATAGTTTCGTTTCTGATGCAGAAACACGCTTGTTTGACGCTTTTTAACGTAAAACACGTGAGATATCGCATAGATAACGATTCATTTGCAATTCGCGCTGGGAACTTCAATA
>monoID2187
ATATTTATTATAATAAAGATAAAGCAATAACTTATGATTTAAATTCAGTTTTATAAAAGCAAAATAAGTCTAAGACTCAAATTGTGTAATTAAAAATACTACAAATATTAAATTACTTAAATTTCTTTATTTTATCATTATAATCTAGGTCTAAATGTTTTTTTACTAGAA
>monoID2188
GAAACTATTAAAGTTTCCAGCGCGAATTGCAAATGAATCGTTATCTATGCGATATCTCACGTGTTTTACGTTAAAAAGCGTCAAACAAGCGTGTTTCTGCATCAGAAAC
>monoID2189
AAAGAGAATTCGATTGTATCCTGCGGAAAGTAAAGAATTGCGGATTCAATCG
>monoID2190
TACTCCTAAGGGGGTGATTGTACCGCAATTTCAAAATAGAGGTAAAAGCAAACTTTGCCATTTTTCAAGATATTCGAAATCCGCAAGCGGGTGCTGTTTTGTAATTGTTTGTACCCGATTGTACCACCTCGCGTTTTGTTTG
>monoID2191
AGTCAATCCGGAAGAATCTCTTTATTATTAATTTTCCATTCTTCTTGGGATTTACTCACAAG
>monoID2192
TTTTTATAATAAAATATACTTTTCTTAAGAATTTTATAAAATTTAAAACCCATTAAAACAAAGTATTAATTAAATTTTTTTACGAAAAATTCTAAAAATTCTAATAAGATATAAATGAATTCTACTTTATTATAAAAAATGATTTTAAATTTTACAAAAATTCTTAAATTAAAAATTACTGTAGAAAAAATTTTAAAGATTATAAAAATTTTTTAATAAAT
>monoID2193
ATTTTGAATCCGCCATTTTGAATTTCAATACTTTGACGTCAAATTCGTAATCAGCGACCCCAAAAACCCTCCAGTACATATTTTCTACTAAAACATTTGATTTTTAAAATTTTTGGTCCGCC
>monoID2194
AGTCAACAATTGTACAATATTGCATTTACATTGGAAGTGCATTGGCCAAGATTTCCCAATCAAAAGCGAATATTGGTTATAAAAGAAACGGTAATGTGCTGCCAATGTTACG
>monoID2195
ACTGATCTCTGCAACGCAATGAAACTTTAAATAAATAATCTTTAATCTTTAAAATATTCAAATATATATATTCAAAGTTTTTTCATTATTTCATTATTAATTATTTTATAAATAAATATATAAAGTTTGTTTATTTTACTGA
>monoID2196
TGCTCGTCGAGGATCTCGGACGTGATTGGTCGAGAATGCTCGGCCGGTGATGAGGACGAGAA
>monoID2197
ATTAAATTTTGATTAAATTGATACTTATAAATTTTCTTTCCTTTACAAAAGTGTTAGAAAATTTCGATTTTTGCCATTTTCTAAAGTGTCCCCCTGGCCG
>monoID2198
TAGATTCAAATGAATTAAAATACGAAATTAGCTATTCATTATTTTGAATTCGGTTAGATTCATGTCTTCATTACATTATTTT
>monoID2199
ACGTCTAATGGACATCTATCTGACTTCTATGATGGAAATAAAATCCCATGGAGCTATGGAGGTTGAATGG
>monoID2200
GACGAGCATTCTCGTCACTCTCACCGGCCGAGCATTCTCGACCAATCACGTCCAAGATCCTC
>monoID2201
GTTGCTGCGGCTCTGTTTGGCTGGTTGCCTTCTGAGGGGAGCTGGCCTCTGATTGGTGGAGTGCCGTTGGTGCCGTCAGCCCGCGGTTTTCTCGTCGGGATTGATTGGCCCGGGGACTGGCTGACTCCGGCGAGCCGCTATTTCATCTGTGCGGCCCGGCCAATCCGCGTGGAGGGCGGCGATATCTGATTGGTGGACCGGTGGACGCTTGTTTCGGTGCTTTTCTGGCTCGGTCGCCTGGAGATCTTTGTACGGGTGGACAAATTGGAGCCCGACCTACCGCCCTGGTGCC
>monoID2202
CTGACTTCTGTGTTATATTCTATGCTGTGCTTTTTCTTTTTTTTCTTCGGCACAACATCCGATTCCGTTTTCATTTTATCCTTCTTGATCTCCAGAAGTTTCTCT
>monoID2203
AAATTAAAGAATAGTTGCGAATTCAATCGAAAGAGAGCTCGATTGTATCCAGCAG
>monoID2204
GAATGGAAATCAAAATTGAATCGAATCAAACAGAGTCTGATTCAATCCGGAAGAATAAGAGTATAATTTCCTTTGAATCAAACGAGCCGAAACTCGATTTAATCCA
>monoID2205
CGTGGATCTGCATCAGAAACGAAACTATTGAAGTATACAGCGCAATTTGCAAATGAATCGTTATCTATGCGATATCTCAAGTGTTTTACGTTAAAAAGCGTCAAACAAG
>monoID2206
ATCAGAACACAGAGATATTGGAGAAATTCGCAAAAAAAATTTTACTCAAAAATTTCGAAATTTGACTGATATAACTCTTTCGTTTTTCACTTCAGCGATTCGATCCATCATGATAAAAGTTAGAACTCTTCTGGGGGCT
>monoID2207
AAACACGTGAGATATCGCATACATAACGATTCATTTGCAATTCGCGCTGGGAACTTCAATAGTTTCGTTTCTGATGCAGAAACACGCTTGTTTGACGCTTTTTAACGTA
>monoID2208
TTTTATATAAAATATATTACACTAATAAAAATATGAAATATTTATTTATTTATATACGTATAAAACAAAAACAATAGAATATTAATTAAATAATTAAAATATTACATTTTCATACAAAATATTATAAACTATATAA
>monoID2209
AGATGGACGTCCATTAGAAGTCCATGAAACCTTCATAGCTCCATGGGATTTTACTTCCATCATAGAAGTC
>monoID2210
AAGAGGGAGTACTAAGTACCAGCTAACGAATAAAAAATACCCGAACCGAATACGTGCGTCGGAAGGCACCCTTACGCTCGAAAAACCGCCCTTCGAAGCACTCTAAAAATTTTCCGACTCTAAAATTAATTTGTACCATTTGCCCCTCCGCT
>monoID2211
CTTCTAATGGACGTCCATCTGACTTCCATGATGGAAGTAAAATCTCATGGAGCTATGGAGGTTTCATGGA
>monoID2212
TATTTAAAAAAATAGCAAAATTATGTTTATTATTTATCGTAACTATTTATAACTATAAAGAATTAAATAACTAGAAAATCATTAAAAACAACCAAAAAACCACAAATAATTCTAAAAAAATACATAAAAAACGGATATGAGA
>monoID2213
AGTAAATTATTAAAAAAATCTTTTCTGCGTTGTACGCAGTGAAATGTAACAAAATATTCTGCGCTATGCGC
>monoID2214
AGCTCTTTTGATTGAATCCGCAACTCTCTTTACTTTCCGCAGGATACAATCG
>monoID2215
TAGCCCCTAGAAGAGTTCTAACTTTTATCATGATCGATCGAATCGCTAAAGTGAAAAACGAAAGACTTATATCAGTCAAAGTTCGAAATTTTTGAGTAAAATTTTTTTTGCGATTTTCTCCAATATCTCTGCGTTCTGA
>monoID2216
AAATGGACGTCCATTAGAAGTCCATGAAACCTCCATAGCTCCATGGGATTTTACTTCCATCATGGAAGTC
>monoID2217
AGAAAATTTATAAGTATCAATTTAATCAAAAATCAACCGGCCAGGGGGACACTTTAGGAAATGGCAAAAATCGAAATTTTCTAACACTTTTGTAAAGGAA
>monoID2218
AAATAAATTTATTTACATCTTGACTTCCATGAGAACCTTTTTTTCAAATTGTGCACACTCCTTCAGGATGACATGTAAAGTTGTAACAAAATTTCAAAAAAAGGGCCCTCCCAGAAGCCAAGAAAAAAAAAAATAAATTTTAAAATTGAAAGAATGTTTAATTTTGT
>monoID2219
CTTCTAATGGACGTCCATCTGACTTCCATGATGGAAGTAAAATCCCATGGAGCTATGGAGATTTGATGGA
>monoID2220
GAACACTTTAGAACTATTGCGGAACTATCGAAAAATGCCAAGAACTCGTCCAGAACTCTCAACAAGGTGGTACTTTACTCTTGTAGTGCGGTGCCAGCTCGCGGTTTAAAAATTAGTAAAAAAATGGTTAGAGGCGAGAACTCTTGACGAAACTATA
>monoID2221
CTTCTAATGGAGTCCATCTGACTTCCATGATGGAAGTAAAATCCCATGGAGCTATGGAGGTTTCATGGA
>monoID2222
GCTGTGCGCTGATACAAGGCTATTTTGCGCCTTAAAAATCGGCTGCTGTGCGCTGATACAAGACTATAGTGTGCTTCTAAAAATCGGCT
>monoID2223
TCATCTTTTAGAAAAGATTTAAATAAAATTTAAATCTTTTCTAATTAAACATAAACAATACAAAACGAAGTATTACAAATACTTAAAAGTTGTCTATGAGCTGTCTTAAAGATATCTCTGATACTTGAA
>monoID2224
AACGTTAAACTAAACGTGAAAAACATGAAATAACGTTAAACTAAACATGAAA
>monoID2225
GAATGGAAAATTAGTAACAAAGAGATTCTTCCGGATTGACTCTTGTGAGTAAATCCCAAGAA
>monoID2226
AATGTATAAAAAAGCATTCTGCGCTAAGCGCAGTGAAATATGTAAAAATCATTCTGCGCTAAGCGCAGTGA
>monoID2227
AGAGACGTTTGTTAGACGTCTAAAAAAGACATCCTTTAGACATGTCAAAAAAACATCTTTAAGAGTCTTTTGGACAAGTCTAAAAGACGTCAGAAA
>monoID2228
GCGCGAATTGCAAATGAATCGTTATCTATGCGATATCTCACGTGTTTTACGTTAAAAAGCGTCAAACAAGCGTTGATCTGCATCAGAAACAAAACTATTGAAGTACCCA
>monoID2229
ATTGTATCCTGCAAGAAGTAAAGAATTGCGGATTCAATCGAAAGAGAATTCG
>monoID2230
ATATTGTACAATTATTGACTCGTAACATTGGCAGCACATTACAGTTTCTTTTATAAACAATATTCGCTTTAGATTGGCAAATCTTGGCCAATGCACTTCCAATGTAAGTGCA
>monoID2231
TTTATAACTATTAAATTTAAAGTTAGAATATATTGATATATCAGATATTTCATTATCCATACAATATTATAAAAATATTATACGAATATTATTATCATCAAAAATTAATATAAATTATCCATAAAAGATTCATAAAC
>monoID2232
AAAGAGAATTCGATTGTATCCTGCAGGAAGTAAAGAATTGCGGATTCAATCG
>monoID2233
CAATTTTCTTATATCAGCGCACAGCAGCCGATTTTCTTGTATCAGCGCACAGCAGC
>monoID2234
AGATGGACGTCCATTAGAAATCCATGAAACCTCCATAGCTCCATGGGATTTTATTTCCATCATGGAAGTC
>monoID2235
TAGGCCCAAGTTATTCTCCTATTTATGTGCTTTCAAAATATCAACATCAAGATTTTTGTGCTCATCCCCTTCGACCAAAAAACCGACCCTAAAGTGATCACCCCACATTCGCGGTACAAGAGTAAAGTACCAGAAAGAAAGCAATTATAAAATTGATTA
>monoID2236
GTTTCGTTTCTGATGCAGAAACACGCTTGTTTGACGCTTTTTAACGTAAAACACGTGAGATATCGCATAGATAACGATTCATTTGCAATTCGCGCTGGGAACTTCAATA
>monoID2237
TGCAGAACTATTAGAATGCGATATATCGCATTATAATATTGCTATGACATTGCAGCAATATTGCAATATGATATATAATATTACAATATTGCAGTGATAT
>monoID2238
GGAAAGTAAAGAATTGCGGATTCAATCGAAAGAGAATTCGATTGTATCCTGC
>monoID2239
AAAATTAGTAACAAAGAGATTCTTCCGGATTGACTCTTGTGAGTAAATCCCAAGAAGAATGG
>monoID2240
CAATCGAAAGAGCTCGATTGTATCCTGCGGGAAATAAAGAGAGTCGCGGACC
>monoID2241
ATAAATTTACATTTAGTTTTTTTTTTACATCAAAAGATCGTTGATTGACAACATTTTATATAGCAAAAGATATTATTATCATAAATAATAAAAACTTTTGATATCTTTACTTCAAAAGTCACCGATATTTAGAAAACTATCTTTCATTTCTCACTATTTCAATTCTGTC
>monoID2242
ACTCGTAAGAGTTAATCCGAAAGAATCTCTTTATTTTTAATTCTTCTCTTTCTTGGGATTA
>monoID2243
TAACATTGGGAAGGTACCTGTAAAGTTTAAAAAAATAACCCCTCTTAAAAAACAAGTTGTGAAAAAAATTCACTTAGAAGAAGACGAGAAGTCTCTTTCTTCAAAATTAATTTGTTTATAACATCTTTTCTAAGTGGAATTTTTTCTTAATACTTTGCATACATCTTCTGAG
>monoID2244
AATCGATTCTAAAACAAGAATATCAAACGGATTTAAGATATCTTAAAAATTGGCAAAGTTGCAATATTTATTAATTGTCAAATTGTTGTGACTTTTAAACGGTTCAACTACAAACGACGTGAAAATCACTACAAACAACTAC
>monoID2245
AGAAGCAAACAGAAGAATAGGAAATAAAAGAGAAAAAATAGGGAAGACTGTACAGGAAAATAAGAGAAAAAAGCAAAAGGAATCGATGAGATACAGACGGAAACAGAAAATAAGCAGGAAAGAAACTGTAAGATAGGATGGACAAG
>monoID2246
ATGGACATCCATCTGACTTCCATGATGGAAGTAAAATCCCATGGAGCTATGGAGGTTTAATGGACTTCTA
>monoID2247
AAAGATAAAGAAATTCTTTCGGATTAACTCTTACGAGTTAATCCCAAGAAAGAAAAGAATTT
>monoID2248
ATATTAAATAAACATTTAAAAATGTTTATTAAAATATTTTTTCAAATAAATAATTAATGTAAAATAAATATTAAATTA
>monoID2249
TATTTTTAATGTTTTTTTAAGTGGATTTCACGAATTTTTGCAAAGAATTTTGTTACCTTAATAATATATTGCAAAAAAATATACTTAACGCTTTTTTTA
>monoID2250
AATCATACATGATTTCATGTGACCATGCATACTCCATCTGCAATCATACATAATCACGTATGATCATATATGACAATTAGACAAAGGTTTCCCAGTCATGCGA
>monoID2251
AATCTCTTTATTTTTAATTCTTTTCCTTCTTGGGATTCACTCGCAAGAGTTAATCCGAAAG
>monoID2252
CAATCGAAAGAGCTCGACTGTATCCTGCGGGAAATAAAGAGTCGCGGACC
>monoID2253
AATCTTGTCTTGACTGACTGGATCACCGACCGATCTTACCTTGACTGGTTGGATCACCAATC
>monoID2254
AAAGATAAAGAGATTCTTTCGGATTAACTCTTACGAGTTAATCCCAAGAAAGAAAAGAATTT
>monoID2255
TCCCCAATAGTTTTTTACTAAATGATTATTGATTAAATAATTAGATTATTAGCAATAATCACTTGCACAATATTTTTAATAGTGATTATTGATCCAAAATCAGATTATTTGCAATAACCAT
>monoID2256
TCCTCGACGAGCATTCTCGTCATCATCACCGGCCGAGCATTCTCGACCAATCACGTCCGAGA
>monoID2257
AATATTTCGATTTTTTTCTCCCAATGTAGGTTACTATTAATAAAATATTAAATATTACAAATATTTGACTATATTAGAACGAAACACTTAATTAAAATTAATTCACCAAAGCTTGATTATTATTTAAACTCTTTTTCTCAACGCATCAAACTTCTTGTTAACG
>monoID2258
CAAAGAGGAATATATGATTTTTATAATTAACGCAATTTAAAGATTTCATACATTTTTTTAGAAAAATAATTTAGGATTATTTTTTAAGATATTTAGTTATAAGTAAATACAGCAGTTATTT
>monoID2259
TCGAAAGAGCTCGATTGTATCCTGCGGGAAATAAAGAGAGTCGCGGACCCAA
>monoID2260
CGGATAAGAGGAGAAATAGAAAAAAAACTCTTAAGAATCAAATCTGAAATAAATTCAATTCAATCCGATAAGAGGAGAAATAGAAAAAGAAACTCTTAAGAATTGAACTGAAATAAATTCAATTCAATC
>monoID2261
AAAAACATTAATTTAATATTTATTTAACATTTATTTAATATTTATATTACATTAATTATTTATTTAAAATAATAATTTG
>monoID2262
ATAATTGTTATACATAATTATTCAGTAAAATTTTTATTGTAAATTTACTTATAATTACATAATATTTAATATACAATTATATAAAACTATTAAATTATTATAAATTTATATAATTTTATAATATAATACTGA
>monoID2263
ACTCTCTTTACTTTCTGCAGGATACAATCAAGCTCTTTCGATTGAATCCGCAACTCTCTTTACTTTCTGCAGGATACAATCGAACTCTCTTTCGATTGAATCCGCA
>monoID2264
AATCCTCCGCAGGCCACTCAGGTGTACAACCCTCCGCCGGCCACTCAAGTGTAC
>monoID2265
ATAAAAGTCGCAAAAAAAAAAAATTTTTTTTTAGCTGGCCCCCCTTTTTTTGAAAACTATTATTTTGAAAGTTGTTCCAGGTTGTTCTAGTTGTTCCAAACATTGTTCCAAAAGAACAATTCTAAAGGTGAT
>monoID2266
CGATTGGGTCCACGACTCTCTTTATTTCCCGTAGGATACAATCGAGCTCTTT
>monoID2267
TGAATAAATAATAAAAAAAGGAAAGAAGAAAAGAGGAAGGATCAAAGAAGTGAAAAATGAAAAAAAAATTGAATAGAGATATGAATTGAAGGAGTTAAAGAAGATAAAGGTTTC
>monoID2268
CCGTGCGGTGGCCATTCTCGCCGCACGGCTTATCCGTTCCGTTCCGCCGGACGACGGGCATTCTCGCAGTCCGGCCAATCCGATCCGCCGGACGACGGGCATTCTCGTGCGTCCGGCCATCCGATCCGCTCAG
>monoID2269
TATATTACAAAAAAATATACTTAACACTTTTTTTACATTTTTAATGTCTTTTTTTAGGCAAATTTCACGAATTTTTGCTAAGAATTTTGTTACATTAATAA
>monoID2270
TAATGGACATCCATCTGACTTCCATGATGGAAGTAAAATCCCATGGAGCTATGGAGGTTTCATGGACTTC
>monoID2271
CGCGGAGTGCGTAAAAGACATTGCTCGCGCTCGCTCGCACCTACGTCGCCGAGCGAGTGCAAATCTCGTGCTCTCTCTCGCGCTCGCAACCAGCCGT
>monoID2272
ATCTATGCGATATCTCACGTGTTTTACGTTAAAAACCGTCGAACAAGCGTTGATCTGCATTAGAAACAAAACTATTAACGTTCTCAGCGCGCATTGCAAATGAAACGTTATCTATGCGATATCTCACGTGTTTTACGTTAAAAACCGTCGAACAAGCGTTGATCTGCATTAGAAACAAAACTATTAACGTTCTCAGCGCGCAACTCAAATGAAACGTT
>monoID2273
TTAGACTATCAAAATAATTATGAAGGCTATTTAAGCATGATGAGTAATGCTGCAAACAAATTTTGACATTAATAATCTATACATGCAGGTCTGAAAATAATTTCG
>monoID2274
CGCGCATTTCAAATGAAACGTTCTCTATGCGATATCTCACTTGTATTACGTTAAAAAGCATTGAACAAGCGTTGATCAGCAGTAAAAACAAAATATTGCGTTCTTCAA
>monoID2275
ATCTTAACGACTTCTTGCTCTACCCTGGGCTCTGTCACAGGTTACCGAGCGTCGTCCTCATCATTCTCAAAC
>monoID2276
TTATAACATATTTTATTTATTTGTAAGTAATGAAATCTCAGAACACATTGCCAATTAACATTTTGCAAAATGTTTAAAGTATATTTTTATT
>monoID2277
ACGTGAGATATCGCATAGATAACGATTCATTTGCAATTCGCGCTGGAAACTTCAATAGTTTCGTTTCTGATGCAGATCAACGCTTGTTTGACGCTTTTTAACGTAAAAC
>monoID2278
TATCGAAAGTATTTTTACTCAACTTAAAATTAAAAAATAATTTGTTTAAATTAAGCAAACGATTTAACAATTAATTTATTTAAAATAATTTTAAAAATCAAACAACTTAATTCCTTAAAATTAAATCAATTTATATTT
>monoID2279
AGAGTCGCGGACCCAATCGAGAGAGCTCGATTGTATCCTGCGGGAAATAAAG
>monoID2280
TCTATTTTATATATGTATTATGTTTCCTTTAATTAATGGGATGTTATTACAATTATTAACTTATCAATATGTAACAACGCAATAACCAGAGAATTATATTTTT
>monoID2281
ACATTTATTTAACATTTATTTAACATTAATTAAATATTTAAAATAATGATTTGTAAAAACATTAATTTAACATTTATTAA
>monoID2282
TTATTAAACATTAATTTAATATTTATTTTACATTAATTTTTTATTTGAAAAAACATTTTTTAAAAACATTAATTTAACAT
>monoID2283
AAGTTAAATTTATAAAATTTTATTTAAATTAAATAAAAATAGCGAATATTTTTAAAATTAATTAATTACATTAAAAATAACATAACAAAAAATTAAATCATTTAAAAGTTATATTAAGATTAAATTAATTTAAATTAATTTAA
>monoID2284
GCAATAGTTTCGTTTTTAATGCAGATCAACGCTTGTTCAATGCTTTTTAACGTAATACAAGTGAGATATTGCATAGATAACGTTTCATTTAAAATGCGCGCTGAAGAACG
>monoID2285
AATGTGGTACAGGTTGGCCATAAGGTCTGTTCTGATTTTCCTGTGGATTTCCATAACTTGGAGGAGATACACCACTTCCTG
>monoID2286
ATCAAGAATATTAAATTAAAAAAATCAATTTCTTCATGTATTATTTTTGACATTTATTTCAATATATTTTTATAATATTCTTCGAAAAAGCATACATTTATTTTTATATATGATAATGAGTTTTTCTAAAGACATTACCAAGAAAATATTCTTTCCGTATAGTAATTAATTTCA
>monoID2287
GTAAAACACGTGAGATATCGCATAGATAACGATTCATTTGCAATTCGCGCTGGAAACTTCAATAGTTTCGTTTCTGATGCAGAAACACGCTTGTTTGACGCTTTTTAAC
>monoID2288
AAAAAAATAATCACTCTTAGAAAAAATGTTATAAACAAATTAATTTTAAAGAGAGAGACTTCTCGTTTTCTTCTAAATGAATTTTTTCATAACTTGTTTTCCAAGAAGAGTCATTTTTTTAAATTTTACACATATCTTCTCAATGTTACTTAGAAGATGTATGCAAAGTTT
>monoID2289
TTGAATTATATTAAATAAAAATGACATAGATATTATTCTGAATTTTAGTTCATATTGAAAAACTGAAAATATAGAAAAGTTATAAATTATCACGAATTATCAATCAATCTTATGTATAATCCTTTCAAACTATCA
>monoID2290
GTTAAAAAGCGTCAAACAAGCGTGTTTCTGCATCAGAAACGAAACTATTGAAGTTTCCAGCTCGAATTGCAAATGAATCGTTATCTATGCGATATCTCACGTGTTTTAC
>monoID2291
TATTATTAATTAAATATCAGAGGCGTTTATCGTGGGCTGATTATTAATTAAATATCAGAGGCGTTTATCGTGTGCTGAC
>monoID2292
AAGACTTCACGGACTTTACCAGATTACACGGATTATCATGAATTTCATCAAAACTCGTCGGACTTTATCGGACTTTATTAAATTACATCGAACTTCACGCATTTATGGACACTGGGAAAATAGGTATACACCAGACTCAAGATTTCAAGATTTCTGACTTCAAGACTTTTGACTTC
>monoID2293
ATACAATCGAGCTCTTTCGATTGGGTCCACGACTCTCTTTATTTCCCGTAGG
>monoID2294
CTTCCGGATTGACTCTTGTGAGTAAATCCCAAGAAGAATGGAAAATTAATAATAAAGAGATT
>monoID2295
CGCCGTTACCCTCTTCCGCGGATCCTCCGTTTGCGTTGCCGTCACCGCCGTTGC
>monoID2296
CGTGACGTACATGAAACGTGAAACATGACGTACATGAAACGTGAAACATGACGTACATGAAA
>monoID2297
TAATGGACGTCCATCTGACTTCCATGATGGAAGTAAAATCCCATGGAGCTATGGAAGTTTGATGGACTTC
>monoID2298
AAGAGCTCGACTGTATCCTACGGGAAATAAAGAGAGTCGTGGACCCAATCGA
>monoID2299
AAACTATTGAAGTTCCCAGAGCGAATTGCAAATGAAACGTTATCTATGCGATATCTCACGTGTTTTACGTTAAAAAGCGTCAAACAAGCGTGTTTCTGCATCAGAAACG
>monoID2300
AAGTAAAGAATTGCGGATTCAATCGAAAGAGAATTCGATTGTATCCTGCAAG
>monoID2301
AAGTATCGAACAAATGTAGAATAAAAATAAAATTGAAAAGAAAAAGAATTGAAGTGTTGGAGAAGGTAAAAACTTTTGAATAGAATAAATAAAAAGGAAAGAAGAAAG
>monoID2302
AAACTATTGAAGTTTCCAGCGCGAATTGCAAATGAATCGTTATCTATGCGATATCTCACGTGTTTTACGTTAAAAAGCGTCAAACCAGCGTTGATCTGCATCAGAAACG
>monoID2303
GTACGTTTGAGTAGCCGGTGGCGGATTGTACGCCTGAGGAGCGGGTGGTGGATT
>monoID2304
TTTTCTTTCTAATGCAGATCAACGCTTGTTCGACGCTTTTTAACGTAAAACACGTGAGATATCGCATAGATAACGATTCATTTGCAATGCGCGCTAAAAAATTCAATAG
>monoID2305
ACTATATTATAATATACTATACTATATAGTTATTACAACTGTTTTTTTTAGTTCTCTTAACCATTAACTTAGTTGCAATCACTATAGTTAATTTAACAATATAT
>monoID2306
TAATCGTACATAATTGTTTCAACTATCCCTTTCATTTTAAAGGCATTTCATGAAGATTTTGTCTCTGACGTCAGGGGAGAAGTCCCTTAAGGGTTGCAGCGCAAAAATTGAAACCGCGTGGATGTGGAAGCGCATAAATCGTAGAT
>monoID2307
GATTCAATCGAAAGAGAATTCGATTGTATCCTGCGGAAGTAAAGAATTGCG
>monoID2308
CAAGCGTTGATCTGCATCAGAAACGAAACTATTGAAGTTTCCAGCGCGAATTGCAAATGAAACGTTATCAATGCGATATCTCACGTGTTTTACGTTAAAAAGCGTCAAA
>monoID2309
ATACAATCGAGCTCTTTCGATTGGGTCCACGACTCTTTTTATTTCCCGTAGG
>monoID2310
AAATAATAAAATGCATTCTGCGCACTGCGCAGTAAATAATATTTAAATGCATTCTGCACTCTGCGCAGT
>monoID2311
GCATTTAAAGATTTATATGATCTGTGGTTTAATGAAAAAGGTCATAAAACAAAATATTTAAAATCTTTAGAAAAAAAAGAAATAAACCTAGCTAATGTCTCCAGTATTTTAAATAGATCAGGCGCTAAAGCTCCTAAA
>monoID2312
AATTTTGCAATCAATAACTAATAAAGCAGATCGTGCTCCATATTTGCCGCGTTTTTGCTGTCACGACGTGACAGCACATAGTGCTCGATTTTTGCTGC
>monoID2313
AAGAAGATGAGAAAGGGTAGGGGAGAAAATTGAAGTAATGAAAGGAAAAAGGAAGTGAGGGAAAGAAGGGAATGGATAGTGGAAGATCAGAAGAAAAGGGAGAAGGATAGAGGAAAAGAGAAGGAGGAAAAGGAAAGGGTATG
>monoID2314
GATGGAAGTAAAATCCCATGGAGCTATGGAGGTTTCATGGATTTCTAATGGACGTCCATCTGACTTCCAT
>monoID2315
ATCAAATTATTATTATGTGGTTACTTAATTTTAATTTATTTAATTAAAATTTTATGACAACATTATATTAATTCGGCTTAATATTATGTTCCGAATAATTTTTATTCATAGAATTATTATTATGTCACAACATAATTTTAATTC
>monoID2316
TAATAACAAAGAGATTCTTCCGGATTGACTCTTGTGAGTAAATCCCAAGAAGAATGGAAAAT
>monoID2317
AAGAAAAACTTTTGAATCCAATCGAGAACGGAGCTCGATTGAATCCCAGAAAAAGTAAAGA
>monoID2318
CAAATGTTCCTTCCGAGTGAATGATTTGGAGCAATACTGGCATCGATGTGGCGACTCGCCTGTGTGTTGACGCACATGATTCGT
>monoID2319
ATCGAAATTCTATAATTATTTCTATTTCTCAGTACTGCCATATTTGATGAATTATATTATTTTTTATGACATTTTTTCTAAAGTATGACAAGAATAACTTTATCATACTTAATAATTTATATAAATGTTTCGTTTT
>monoID2320
AGCAACAAAATCGGGGAGACGTAATCAGTCGAGATATCTCGTTAATTATTAATTTTATAGAATTGTACTAACGTAAGACTGATAGGCGTGGCTTTTCGAGGGTCGAAGGTGGAACAACAAAATCATATTTGTTGAAAATCGCG
>monoID2321
AAATATTTCAATATTAATCAAAATTTAATTCAAGTATTTATGTATTTGACTTAATACATAAAATACTCGAACTTGTTCATTTTAATTTCATTCAAATACTTTGATACTCAAATAATCAAGTATTTTATTCAGATACTTAAGCAGAAGTTC
>monoID2322
AAAGAATTGCGGATTCAATCGAAAGAGAATTCGATTGTATCCTGCAGGAAGT
>monoID2323
CACAAGCTTCTTAACGACTTTCTGCTCTACCCTGGGCTTCTGCCACAGGTTACCGAGCGTCGTCCACTTCTGCAAT
>monoID2324
AAGTAAAGAATTGCGGATTCAATCGAAAGAGAATTCGATTTTATCCTGCGGA
>monoID2325
TTCAATTCTTCATCTTTTCTTCATATCATTATTTATTATTCTATTTTCTTCATTTCTATATCTTCTCCAATACATTTCTTCTTTCAATTTTATTTCAATTCTAAACTCCTTTGATCCTTCTCCTATCTTTCTTCCTTCTTATAATATTCTATTAATATATCTTTACCTTCTCCAACACCTTCAATTACTTTCTCGTTTTAATTTTATTTCCATTCTACACTTC
>monoID2326
CAATATTTAAAATCTCTAGAAAAAGAGGGAATAAATCTTGCTAATGTATCCTCTATTTTAAATGCATCAGGCGCTAAAGGTCCTAAAGTATTCAAAGATTTATATGATCTGTGGTTTAATAACGAAGGACATAAAACA
>monoID2327
AGACTTGTTCTTAAGACGTTTTTTTGACATATTTTAAGACACCTTTACGACGTCATCAAAAGGCGTCTTGAAGACGTCCTTAGAACTTTCTCTTAAGACGTCTTTT
>monoID2328
AGTTTCGTTTCTGATGCAGATCAACGCTGGTTTGACGCTTTTTAAGGTAAAACACGTGAGATATCGCATAGATAACGTTTCATTTGCAATTCGCCCTGGAAACTTCAAT
>monoID2329
CAAAAACAACTAAGTTTCACAAATCAATTAATTCATTATTTATAAATGATGAAACTATTATACAAGTAGTATTATACGGAGTGAGATGCGTGGTTTAACACTTACGTGTCTAACATCTGATTGATACCTAATTATCGTCAATTCGAATATACATTTCTCACTTTATTAATATTATATGTAGATGTTGATGTATATACTTATTTGTTTGGTTAATTATTTATTTATATATTAGAAGTTTATATATATTTATGTGTTTAACTGTTTGTTTATTTACATATATACAGTCAATTTAAATAAACTATAAACATTAAAAATCCAAAAA
>monoID2330
TTGAAGTTTCCAGCGCGAATTGCAAATGAAACGTTATCTATGCGATATCTCACGTGTTTTACGTTAAAAAGCGTCAAACAAGCGTTTTTCTGCATCAGAAACGAAACTA
>monoID2331
AGATCCTCGACGAGCATTCTCGTCATCATCACCGGCCGAGCATTCTCGACCAATCACGTCCG
>monoID2332
TAAGTATATTTTTTTATAATAAACTTATTAAACGTAACAAAAATATTAGTAAAAATTCGTAAAATTTGCCTAAAAAAAAATTAAAATGTAAAAAAAAGGC
>monoID2333
ACATTCGAAAATATCACATTATTTAGATAATGTTTTAAAAACATTTTTACAATATTATAACAAACATTATAAAAATATTTAGAACAACATTATTAAAACGTTTTTTAA
>monoID2334
CGGGCTATCAGATCTACCGAGATATTGGCGAAATTCGCAAAAAAAATTTGACTTAAAAATTTCGAATTTTGAAGACAATACTCTTTCGATTTTGACTTTAGCGATTCGATCCATTATGATAAAAGTTAGAACTCTTTGG
>monoID2335
TACTCAAAAATTTCGAATTTTAGCTGATATAAGTCTTTCGTTTTTCACTTTAGCGATTCGATCCATCATGATAAAAGTTAGAACTCTTCTCGGGGCTATCAGAACACAGAGATATTGGAGAAATTCGCAAAAAAAATTT
>monoID2336
TCTTCAAAATTAATTTATTTGTAATTATTTTTCTAAGAGAAATCATTTCTTAAAACCTGGTACGCACCTTCTGGGTAACATTAGGAAGATGCCTGTAAAGTTTAAAAAAATAACCCCTCTTAGAAAAAAAGTTAAGAAAAAATTCACTTCAAAGATTGTCGAAAAATCTTTTCAAAATTAATTTGTTTGTAACTATTTTTCTAAGAGAGGTCATTTCTTAAAACCTGGTACGCACCTTCTGGGTAACATTAGGAAAATGCCTGTAAAGTTTGAAAAAATAACCCCTCTTAGGAAAAAAGTTAAGAAAAAATTCACTTCAAAGATTGTCGAAAAA
>monoID2337
AAGCGACAAGTCATTTTTGCGGCGTCTAGAATTTTTTAAGTGTGTTTGAGGGTGGTTTTTGGCTCGTAAGGGTGTCTTCCGCAACGTGTATCGGGTCCGCTTTTTTTCTACCTTCTTTCTAAGGCTCATAACCTTCTCTCAGAGAAAGGAGAA
>monoID2338
TATTGAAGTTCCCAGCGCGAATTGCAAATGAATCGTTATCTATGCGATATCTCACGTGTTTTACGTTAAAAAAGGTCAAACAAGCGTGTTTCTGCATCAGAAACGAAAC
>monoID2339
AAGTAAAGAATTGCGGATTCAATCGAAAGAGAATTCGATTGTATCCTGCAGA
>monoID2340
ACTGTCTTGGGAGAAAAATCTAAACCAAACTGGGCCCTATACAGACTGTAACTGGGCAAGCCTAAGTACG
>monoID2341
AATAGCATATAAAATAAAACATTAAAACTTTATTATAAATTTATATACAACATTATAATAAATATTATTTTTATATTTAAAAATATCTCCAATTATTTTAAGTTACTTATTAACTTAATTTCTAAACAAAGAAAACATTCTTTTAAATGCAAA
>monoID2342
ACTCTTCTTTTACAATATCATCAACAGGTTGCTCAAACTGAAAGTTATTTATATTTTAATATATTCAATTATCTTCTTATAACTTTTACTATTTTAATATTACCTGAT
>monoID2343
AACAGAGTTTGATTCAATCCAGAAGAATAAGAGTATAATTTCCTTTGAATCAAACGAGCCGAAACTCGATTTAATCCAGAATGGAAATCAAGATTGAATCGAATCA
>monoID2344
AGAAATTCTTTCGGATTAACTCTTACGAGTTAATCCCAAGAAAGAGAAGAATTAAAAATAA
>monoID2345
TTTTATTTCCCGTAGGATACAATCGAGCTCTTTCGATTGGGTCCACGACTCT
>monoID2346
CGAAATTTTTGAGTAAAATTTTTTTTCGAATTTCTCCAATATTTCTGTGTTCTGATAGCCCCCCGAAGAGTTCTAACTTTTATCATAATGGATCGAATCGCTAAAGTGAAAAACGAAAGAGTTATATCAGTCAAATTT
>monoID2347
TAGCTCCATGGGATTTTACTTCCATCATGGAAGTCAGATAGATCTCCATTAGACATCCATCCAACCTCCA
>monoID2348
AAAGAGTCGTGGACCCAATCGAAAGAGCTCGATTGTATCCTACGGGAAATAA
>monoID2349
TTAAAAAACGTTTCAATAATATTGTTCCAAATATTTTTTCAACGTTCTTATATAATATTGTAAAAATGTTTTTAAAACATTACCTAATAATGTGATATTTCCAAATGT
>monoID2350
TCCTACGGGAAATAAAAAGAGTCGTGGACCCAATCGAAAGAGCTCGATTGTA
>monoID2351
AATACGTCAATTGGACATAAATATTAAAAAAATACGTCAATTGGACACAGATTTAAAGAATACGTCAATTGGACACAGATTTATAAG
>monoID2352
AACACGCTTGTTTGACGCTTTTTAACGTAAAACACGTGAGATATCGCATAGATAACGTTTCATTTGCAATTCGCGCTGGGAACTTCAATAATTTCGTTTCTGATGCAGA
>monoID2353
TCCTCGACGAGCATTCTCGTCGATATCACCGGCCGAGCATTCTCGACCAATCACTCCAAGA
>monoID2354
TTAATATATACATTAATAATAATTAAAACAGAAATAGATCAAAAATATATTTCTTAAATGAATAATAAAAAAATATTAAAATATTCATTAGAAAAATATTTATAGAAATAATTTTTTAAACAGTATTTTAAAAAATAAATACTTAAAAAATAT
>monoID2355
CAATCGAGCTCTTTCGATTGGGTCCGCGACTCTTTTTATTTCCCGTAGGATA
>monoID2356
CGTTTGCGTTGCCGTCACCGCCGTCGCCGCCGTTACCCTCTTCCGCGGATCCTC
>monoID2357
ATTGAAAAAAATATACTTAACGCTTTTTTTTTACATTTTTAATATTGTTTTAAGTGAATTTTACAAATTTTTGCAAAGAATTTTGTTACTAACAATAT
>monoID2358
CGAATTGCAAATGAAACGTTATCTATGCGATATCTCACGTGTTTTACGTTAAAAAGCGTCAAACAAGCGTTGATCTGCATCAGAAACGAAACTATTGAAGTTTCCAGAG
>monoID2359
AATATTTAAAATCTCTAGAGAAAGAAAAAATAAATCTAACTAATGTGTCCAGTATTTTAAATGGATCAGGCACTAATGCTCCTAGAGCATTCAAAGACTTATATGATCTGTGGTTTGATGAAAAAGGACATAAAACAA
>monoID2360
TATATTACATTAATTACTTATTTAAAATAATGATTTAAAAAATGTTAATTTAATATTTATTTAACATTTATTTAATATT
>monoID2361
ATCGACCACTTTCCTTCCCGGATATATTTTACTTTTTAATTAATAGACTGCCATAAAACGTCAAGTTTCCTTCGTTGTTTACTTTGTATTTGCTAATTATTTTATATTTTCAGTAAATTTTACGATTAAAACACGATGCGTTCTTGTACATATTTTTATGATATATTTTACAATCTAAAAGAGATACGAATCTAAATAGATCCGGACTAATCGGAAAAGTGGTTGAACGTGACCTTCGGAATCTTAGGAGACGTAAAAGTAATGATTGCATTATTAATTA
>monoID2362
AAAATATTATAAAATTTATTTAAATAGAATCAAATATTTAAAAATTATATAAAAAAATATATATAAAGACTTCCGAAAATGAATTAAAAAAATATTTTTAAAATTTGAAACATTTATTAGAAATATTTTTGAAATTACAAAATTCATT
>monoID2363
AGAGTTATATCAGTCAAAGTTCGAAATTTTTGAGTAAAATTTTTTTTCGAATTTCTCCAATATCCCTGTGTTCTGATAGCCCCGAGAAGAGTTCTAACTTTTATCATGATGGATCGAATCGCTAAAGTGAAAAACGAA
>monoID2364
GTATCCTGCGGAAGTAAAAGAATTGCGGATTCAATCGAAAGAGAATTCGATT
>monoID2365
CAAGCACCCCAAAGGGTACACCCCGTCCGTGAGAGGCAAGGGGACTCACGTTAAT
>monoID2366
TTAAGAGTTTCTATTTTTATTTCTCCTCTTATCCGGATTGAATTGAATTTATTTCAATTCGATTC
>monoID2367
TCCAAATATTCTGCAAACAATGCTTTTGCTTTCGATAAAGCCTGTTCTGAGATGTTGATAGATTTACCACCAGCAGTTTGAAATCCAATACTTGAAACTTTTGCTTCTTGTCTGTTTTCTATATTATCGTTGATTTTATTAGCTTGAATTGCAGTAACTGATTCTAATTTATCATCGAATTGTCCAAACGATACTTTTGCTTTCGATGTCTCTGTAGAAATATCAACAGCGCTATCAGGAGACTGAAATTTAACATTTGACATTTTTACTTGTAATTCTTTTTCTTTTTCGCTATGAACATTGGTTTCCTCTGCAGCAATCTTCTAATGGATCG
>monoID2368
TTCATTATGAAGATGTACTGAATAAAAAATAAATTTTTATTCATTATTTCAAAATGACTGAATAACAAATAAATTTTTA
>monoID2369
TATTGCATTATGCAACGCAAATAAAAATAAAACGTTCTCTATGCGATATCTCAACTGTATTACGTTAATAAGCATTGAACAAGCGTTGATCAGCAGTAAAAACCAAAA
>monoID2370
AAATTTATATTCATTTTCAAAAAAAAATAATTCTACTTTAGATGTTATATAACAACAATAAAATTAAGTCATTATAATGATATAATAGTCAATGAATATAATTTATTATACCATATAAAAGACAATAAAATCTAT
>monoID2371
ATCGCATAGATAACGTTTCATTTGCAATTCGCGCTGGGAACTTCAATAATTTCGTTTCTGATGCAGAAACACGCTTGTTTGACGCTTTTTAACGTAAAACACGTGAGAT
>monoID2372
AAAGAGCTCGATTGTATCCTGCGGGAAATAAAGAGAGTCGCGGACCCAATCG
>monoID2373
TATCCTTATTTTTCTGGATTGAATCGAACTCTGTTCGATTCGATTCGACCTTGATTTTCATTTTGGATTAAATCGAGTTTCGGCTCGATTTGATTCAAAGAAATTTA
>monoID2374
ATAAAATATTTTTTAAACATTTATTTAACATTTATTTAACATTAATTTAACATTTATTAAATATTTAAAATAATGATTTG
>monoID2375
TTCCTCTCTTTCTTGGGATTTACTCGTAAAAGTTAATCCAAAAGAATTTCTTTATTTTAT
>monoID2376
ATAAAGTACAATATATATATATTAAATTATCTCAATTCATATTGTAACAACTTAATATACTATTTTTTAAATTTATTGCCGAAAGTAAGATAATTTAATAGAAAATTACTAGTTAGTTCAACA
>monoID2377
AACTATTGAAGTTCCCATCGCGAATTGCAAATGAAACGTTATCTATGCGATATCTCACGTGTTTTACGTTAAAAAGCGTCAAACAAGCGTGTTTCTGCATCAGAAACGA
>monoID2378
TATTATTTTATTAAAAAATCTTTACCTTCTCAAACACCTTCAATTACTTTCTCCTTTCAATTTTATTTCCATTCTACACTCCTTCGATACTTCCTCTATCCTTCCTTCCTTTTTTT
>monoID2379
TTGTATCCTGCGGGAAATAAAAAGAGTCGTGGACCCAATCGAAAGAGCTCGA
>monoID2380
TATGGAGGTTGGATGGATGTCTAATGGAGATCTATCTGACTTCCATGATGGAAGTAAAATCCCATGGAGC
>monoID2381
AGCGTCTGACCACACGAATCTTTTACTACTAACGCTTTAGTTTCACATCAAAAGCTATTACAATATAATCTTTTTTTTAATTATTAAATATTTTGTATTTGTGTGAACAATCCAAACCACATATTAATATAACATAATTT
>monoID2382
CGTTTTAACGTAAAACACGTGAGATATCGCATAGATAACGATTCATTTGCAATTCGCGCTGGGAACCTCAATAGTTTCGTTTCTGATGAAGATCAACGCTTGTTCGACG
>monoID2383
GACCTAGTTTACACCGAGCACTTGATACACAAACTAACTAGTAATTTTCTATTAAATTATCCCAATTTCGGCAATAAATTAAAAAAATAATATATTAAGTTGATACAATATGAATCAAGATAATTAAATATATGAATCATGTATACATGCATTGTCGAAAATAAGATAAATTAATAGAAAGTTACGAGTTAGTACGCGTATCAAGTGCTCGGTGTAAACTAGACCTATATTAAGTTGGTATAATATGAATAAGATATTAAATTAGTATATGTATACACGCAAGTGAAATTAAATAAATTATAGAAATTACGCAATAATTACACGTATAAAATACTAAGGTGATAAAATAGGAATAAA
>monoID2384
TAACATTATTTCAAATAAATTATTAATGTAAATAAATATTAAATAAATGTTAAATTAAATTTTATAAATTATTATTTTAAATAAGTAATGAATGAAATATTTATGTTAAATAAATGTTGAATAATTATTAAATTAATATTTTTTCTA
>monoID2385
GTCGTGGACCCAATCGAAAGAGCTCGACTGTATCCTGCGGGAAATAAAGAGA
>monoID2386
GACGTGATTGGTCGAGAATGCTCGGCCGGTGCTGACGACGAGAATGCTCGTCGAGGATCTCG
>monoID2387
AATTCGATTGTATCCTGCAGGAAGTAAAAGAGTTGCGGATTCAATCGAAAGAGAATTCGATTGTATCCTGCGGAAAGTAAAAGAATTGCGGATTCAATCGAAAGAG
>monoID2388
TAATAAAGAGATTCTTCCGGATTGACTCTTGTGAGTAAATCCCAAGAAGAATGGAAAATTAA
>monoID2389
TTGTACATTACTCGCGGCATTTTGTGCGGATCGAGTAAAAAGATCGCGGCTTTTCAAGCGGAACGATCTTAAGAATT
>monoID2390
AATTTACAACCAATTAGAAACATTGAAGTATCTAAATTGAAAACAGACAAACTAAAAGCTTTAAATTAGATAACATGCAAATTTTTAAATAAGACTTAATATGTATTTATAACAAGCACCTATTATACAAATTTTTAATATTACAATTATAATTATGAACAAATTTTGAAATTATATTTATATTATTAAATAATTATTAAATTAACA
>monoID2391
TTCTTTATATAAAAAATGTATCCACCTACTGAATCAGACATTTGAAATTTTTTAAATTTGACTTTAGATTAATAATAAGCAACCCAAAATTTAAAAAATATAATGTATTGAAAATAA
>monoID2392
AAAGGAGGAAAGATCAAAGGAGTTTAGAAAGGAAATAAAATTGAAAAAAAAAAGAAATTGAAGGTATTTGAAGAGGTTAAGGTTTTTAAATCAAAGATGAATAAAATTAGGAATGCTATTGAACACTGATTTGAAAATTTTCTTTTTAATAACGAGTGAATACAATGTGATATTTTGATAATTTATCATAAAAACAAAAATTTCTCTAATAAAATATTATCCATTTTAGTAAAGTTTTTAAAAATGAGTATTAAAGAGAAAAGAAAGAAGAGAAATAAAACAATATAAAAAAGAAGGAAGGAAGGAAAAAGAATTGAAGGAATTTAGAATGAAAATAAAATTGAAGGAGAAAGGAATTAAAGATATTGAAAAACGTAAAGATTTATATTAAAAGAATATCTAAAAAAAAAAAG
>monoID2393
AGAAAATGAAATAAAAGATTCTTTCGGATTAACTCGAACAGAGTTCGATTGAATCCAAAGAAAGGA
>monoID2394
ATTTATTAATTGATTTATATATTTATTAAAAATTAAGCACACAATTATAATAAAACTTTGCATAAAATATAAATTATTTGATTAATTTAAAATATGCAATTGAGTTTTTTTAATGTTGTAAAAAATTTAATTTTTGATAACAAATAAA
>monoID2395
TACAATATTTTATTTAATATCCAAGGAATAGTCTAAAAATGTTTAACAAATATTATTATTATTCAAAATGTAATATAAATTATTATTATAAAAGTATTTCCATAAATTTTATAATATTCCATTTATTTAAATGTTAAAATTTG
>monoID2396
AGCGTGTTTCTGCATCAGAAACGAAACTATTGAAGTTTCCAGCGCGAATTGCAAATGAATCGTTATCTATGAGATATCTCACGTGTTTTACGTTAAAAAGCGTCAAACA
>monoID2397
ATAATTATTTTTAAGTTAATACAGCAATTATTTAAATAGCAACATATTCTTTTTATAATAGGTGCAATTTAAAGATTTCATATATTATTTTAAAAAAATACATTTAAATTGGATTACATTTAAG
>monoID2398
AGCACAACCATTGTTTTTAGCGAAACGGCTAGAGCAAATAAATTCTAAATGAGCAAAAAATTAGCAAAAAAATAGCACTAAAAAAATTCGTACTTGTTTTTTAATCCCCTTCAATTTTTCACTAATGGCTGTGCTAACTTTAACTTGAGCT
>monoID2399
TAAAATTGAAAGGAGAAATAAATTGAAGATATTGAAGAAGGTAAAGATATATAAATAAAGAATGAATAAATAAATATTAGATATTTTAATAAAGTTTTTAAAAAATATGAAATAAAGATATAGAAAAGAAGAAAAATAGAATAATATAAAAAGAAAGAGATAGAATGGAAATAAAATGAAATAGAGATAGCAATTAAAGATGAGAAAAGAAGGTGTTGGAAAAGGTAAAGGTTATTGAATAGAATAATAAGAAAAGAAAAGAAAGAAAGAAAAAGGATCAAAGAAGTTTAAAATAGAAA
>monoID2400
TTATTAAACATTAATTTAATATTTATTTTACATTAATTTTTTATTTAAAAAAACATTTTTTAAAAACATTAATTTAACAT
>monoID2401
AATTCTTTACTTCCGCAGGATACAATCGAATTCTCTTTCGATTGAATCCGC
>monoID2402
ATTTATTTAATTCAATATAATAATATTTAAAGAATATATTTCATTAATATAAAAAAATATTTTCGTAAATTTAAAAATTCATTTATTAATTTTAAAACAT
>monoID2403
AGAAAAGAATTAAAGAAGGCAGAGAAGGTAAAGATTTTTAAATAAAGGACAAAAGAAATTAAAAGTGCAATTAACTCGAATTTGAAGGTTTTTTTTAATAAGAGGGAAATATCACATAATATTTTGAGATTTTGTGTAATAAAAATGAAAATTAATTTAATCGAACATAATCTCTTTTAGTAAAAATTTTAAAAAATATGCAATGAAGATAGAGAAACAAAGAGGAATGAAATAATGTAAAAAAGAAGAAAGAAGAATTGTGAGAAAGTAAAATAAGAATAAAATAGAAAGG
>monoID2404
AATACTCAATTTAAATAATTAATTTAAGTTAATAATTATATTTTTTACTAAGCATATAAGTTTAACTAAGTATTAAATATTTCAAGTAAATAATGAGTGCATTTTAAGTATTATACTAAATAGTTAATTATAGATATATTTTTAATACAA
>monoID2405
TCGAGCTCTTTCGATTGGGTCCACGACTCTTTTTATTTCCCGTAGGATACAA
>monoID2406
AACGTAAAACACGTGAGATATCGCATAGATAACGTTTCATTTGCAATTCGCGCTGGGAATTTCAATAGTTTCGTTTCTGATGCAGAACAACGCTGGTTTGACGCTTTTT
>monoID2407
ACATGGTATACGGGTTGGCCATAGTCAGCAGTTTGAACTCAGCCCGTATAATGCCAGGACTCTGCCAACGCTTGGCATTGCT
>monoID2408
TCGAGCTCTTTCGATTGGGTCCGCGACTCTCTTTATTTCCCGTAGGATACAA
>monoID2409
TTAACGTAAAACACGTGAGATATCGCATAGATAACGATTCATTTGCAATTCGCGCTGGGAACTTCAATAGTTTCGTTTCTGATGCAGATCAACGCTTGTTTGACGCATT
>monoID2410
AATTTCGTTTCTGATGCAGAAACACGCTTGTTTGACGCTTTTTAACGTAAAACACGTGAGATATCGCATAGATAACGTTTCATTTGCAATTCGCGCTGGGAACTTCAAT
>monoID2411
AAAAATATATAAAAAAAAATTTTTAAATTTTCTAAAAAACTTTATAAAAGAATATTAAATTAAATTTTTAATATAATACATATATTATAATAATTTCAATACAATAAGCTTCGAGAGAACGCTTCAGCCACGTGCTTAGAGAA
>monoID2412
CGGCTGTGGCATTTTGTTATAACTAACTTGTCGACGATGAATGTCTCAGATATTTTGAATTAGTCATCGCACCATCA
>monoID2413
AAAAAAGATGTTAATTCATTCATAATTCACGAATAATGTTATATAAATTTAAATAAATGAAATTATAAGTAAAAGCATTATAATCTCTCGATTTTTAATATTATTTTTATTAATGCTTTCATACTTTAATAATAAATAAAATAAAATTATATTAATTTTTACGTACACATC
>monoID2414
GCGGACCCAATCGAAAGAGCTCGATTGTATCCTGCGGGAAATAAAGAGAGTC
>monoID2415
ATGTCTAATGGATATTCAATCACATATCTAGTAGATATGTCATGGATGTCTAGTGGATGTCCAATCAGATATCTATAGATATGTCATGG
>monoID2416
CCGCGACTCTCTTTATTTCCCGCAGGATACAGTCGAGCTCTTTCGATTGGGT
>monoID2417
TTACATTGGAAGTGCATTGGCCAAAATTTGCCAATGTAAAGCGAATATTGTTTATTAAAAAAACGGTAATGTACTGCCAATATTACGAGTCAACAATTGTACAATATTGCAC
>monoID2418
AATATTGCACTTACATTGGAGGTGCATTGGCCAAGATTTGCCAATGTAAAGCGAATATTGTTTATTGAAGAAACGGTAATGTACTGCCAATATTACGAGTCAATAATTGTAC
>monoID2419
CGAACATGAAACGTGACGTACATGAAACGTGAAATGACGTACATGAAACGTGAAACATGACGTACATGAAACGTGAAACATGACTACATGAAACGTGAAACATGACGTACATGAAACATGA
>monoID2420
ACTCACAAGAGTCAATCCGGAAGAATCTCCTTGTTACTAATTTTCCATTCTTCTTGGGATTT
>monoID2421
GGACCCAATCGAAAGAGCTCGATTGTATCCTACGGGAAATAAAGAGAGTCGT
>monoID2422
GTTCTAACTTTTATCATGATGGATCGAATCGCTGAAGTGAAAAACGAAAGACTTATATCAGTCAAAGTTCGAAATTTTTGAGTAAAATTTTTTTTGCCAATTTCTCCAATATCTCTGTGTTCTGATAGCCCCCAGAAGA
>monoID2423
TCCGAAAGAATCTCTTTATTTTTAATTCTTCTCTTTCTTGGGATTAACTCGTAAGAGTTAA
>monoID2424
TTATTTCACATTAATTTTTTATTTAAAAAACATTTTTTAAAAACATTAATTTAACATTTATTAAACATTAATTTAATAT
>monoID2425
GGGAAATAAAGAGAGTCGTGGACCCAATCGAAAGAGCTCGATTGTATCCTAC
>monoID2426
ATTAATTTAAATTATTTAACATTAATATTTAGATAAATCAATAATTTTAATATTTATTTAACATTTATTAAACATTAATTTAACATTTATTTAACTTTAATTAAATATTTAAGAAAATAATTTTTTAAAAAATAAAATAAATTTATAAAAC
>monoID2427
TAAAAAGATGCGAGTATACGAGAGTAAAGTCAGGCTTAAAAAAAAAGAATGTTTCAAATGCTCAGTCGTAGGC
>monoID2428
GATCAATCGTGATAAAAGTTAGAAATCTTCTGGGGGCTATCAGAACACAGAAATATTGTAGAATATGGCAAAAAAATTTTGCTCAAAAATTTCGAACTTTGACTGATATAAGTCTTGCGTTTTTCACTTTAGCGATTC
>monoID2429
AAATCTTAAATAACAAATTTTAAACGAATTTAATTAATTTTAAAAATTTTATTCACATATTAGATCCACTATTTTAAATTTTGAATTTTTGACATCAAATTCGTAATCAACGACCTCAGA
>monoID2430
ATTAATTTGCAATTCGCCCTGGAAACATTAATATGTTTCTGATGCAGATCAACGCTTGTTCGACGCGTTTTAACGTAAAACAAGTGATGATATCGCAAAGATAACG
>monoID2431
ATTCGCGCTGGAAACTTCAATAGTTTCGTTTCTGATGCAGAAACACGCTTGTTTGACGCTTTTTAACGTAAAACACGTGAGATATCGCATAGATAACGATTCATTTGCA
>monoID2432
ATGCATAAAAAAAATAAATTTAACATATTTTATAATGTTATTAATTACTGCCATATGATCCCAAAACATGTCTAATAAACTAATTAAAAAAATTAAAAATTAAAGAAAATGTAATACTTTTATCAAGATCGATTAATGTAGTTTAAATTAAATATTGTTCCAAA
>monoID2433
AATTTATTTCAAAATAAACATCGACAGAAAAATAATTAATTTTTTTTGTAAAGAATTATTTCTGACTAAGTAAAAAATTTAAAACTCGAGATCGTTTCAGATATTGACATTATTAGAATTATTGTTGAACATATTTTTCTAATATTCTTATGTATATAAGATACAAAACATTTGATTTATATTTTAAAAAATTGATTTATTTCTAAAATTTATTAAAAATATATAAATTGATAAATATTATCTAATCGAGTAATATACTTAGTTAATTTGATCATAAAGATATATTATGTTGCAGC
>monoID2434
AAAAAAACATGTGTTTCAAATGCTCAGTCGTAGGCTAAAAAGATGCGAGTATACGAGAGTAAAGTCAGGCTAA
>monoID2435
TTTAATATGTTGAGAACTGAAGGAAAAATATTTTTTCGTACATAGAACTCTCTGAAAAAGATCAGCATCTCACACATATATGCGAAAAATCGCCTTTTTCGGAAGTTATTAATTTTTTGTTGATTAACTAATATCGGAATCGACCGCAACTCTTCGGAACGTGC
>monoID2436
AATTGAAATAAATTTATCTTTTAATTTACTACCAATTATGTACTAATTTATACCACAAAAGGAAATATTGTACCCCGTGTTATTTAAAAAAAATGTGGTTCTGCAAATTTAAAATAAACATAACTAAATCAAAATAATTAAAAAATGATAAATAACGATATATTCTATTAGTACAGAATTTGTACTAATTTGTATCACCCAAAAAACTTGAAAATATTTCTATTAACTCCTTAAAACAACCTCTACTTTGTAATAGATATTTCTCTTTTGATTTTTTAAATAAATTAATTAATTA
>monoID2437
ATATTTTATAAGGAAATAAACGAAGAAGAGTAGATTTATCGGCACAAAATCTACAAATGTAAATAACAAAAATTTTTATTTCAAAAATATTTAAAATATTGTAACATAGGCAGCTACAAAGATATT
>monoID2438
TCTTTTACTTTCCGCAGGATACAATCGAATTCTCTTTCGATTGAATCCGCAAT
>monoID2439
TGAGAGAAGCAGAGCGCGAGAACGGAAACGATAGCGATCACGCGGAAAGAACGTGGGAGAGAGAGAGGAGAGAAATTGAAAAGGAGAATGCACGAGAAAGCGTAAGGAGAAAGAACGAAAGAGACGTACGTAACCAA
>monoID2440
GGGCTATGAGAACACAGAAATATTGGAGAAATTCGAAAAAAAATTTTACTCAAAAATTTCGAAATTTGACTGATATAACTCTTTCGTTTTTCACTTTAGCGATTCGATCCATTGTGATAAAAGCTAGAACTGTTCGGG
>monoID2441
AAATAAAAATATGATTTATTAAGTATGTATTAAGATGAAAAGTTTAACACTCGTCTTATTCGCAATATTTAATTGGACTATTTCAATTTTTTTTTAGAATAAGATTTTTTTT
>monoID2442
AAGAGTCAATCCGGAAGAATCTCTTTGTTACTAATTTTCCATTCTTCTTGGGATTTACTCAC
>monoID2443
TACCATTATGTACATAATTGTAATTCTTGAATTTCTATTACGTACATAATTTTAATTCTGAATTTTTTATGTACATAATTTTAATTCTAGAAT
>monoID2444
ACTCTATTAAAAAACCTTTACCTTCTTCAACACTTTCAATTCCTTTCTCCTTACAATTTTATTACTATTCTACACTACTTCAATCCTTCTCTTTCTTTATACTTTATACTATTCCTCTTCTTTTCTATATCTTCATTTCACATTTTTAAAAAACTTATTAAAATACATAATAATCCATTAAAGAAATTTTCATTTTTATGAAAAAAATTATTAAAATATCACATAATATTTAACCATTATTAAAAAAAACCTTTAAACCAGAATTTTTAATCTTATTCACCCTTTATTTAAAAATTTTAACATTCTTCAATACCTTCATTTCAATTCTCCTTTCAATTTTATTTCTATTTTAAACTCCATTAATCCTTCCTTCTTCTTTCCTTCCTTTTTATATT
>monoID2445
TGTTTTACGCACTCCGCGACAGCTGGTTGCGAGCGCGAGAGAGAGCACGAGAGTTGCACTCGCTCGGCGACGTAGATGCGAGCGAGCGCGCGA
>monoID2446
ACAAATGAATCGTTATCTATGCGATATCTCACATGTTTTACGTTAAAACCGTCAAACAAGCGTTGATCTGCATTAGAATCGAAACTATTGACGTTCTTCAGCGCGCTAC
>monoID2447
TTCTATTTTATATTATTCTATTCCTCTACTTTCTATATCTATTTCACATTTTTAAAAAATACTAAAATACATAATATTCCATTAAAAAAATTTTCATTTTTATGACAAAATAATAAAATATCATGTAATATTCGCCCATTGTTAAAAAAAAAACCTTTAATCTGGTGTTTAATTGATGTCTTTACTTTATTCATCCTTTATTTAAAAATCTTTACCTTCTCCAACACCTTCAATTCATTTCTTCTCTTTTTATTTCCATTTTACACTTCTTCATCCTTCTTCCTCCATCTC
>monoID2448
TTTTCGTACAGAGAACACTTCGAAAAAGACCAGCATCTCACCCATATATGCGGAAAATCGGCTTGTTGGAAGTTATTAATTT
>monoID2449
TCGATTGGGTCCGCGACTCTCTTTATTTCCCGCAGGATACAATCGAACTCTCTCTCTT
>monoID2450
AATTCTTTTACTTCTTGCAGGATACAATCGAATTCTCTTTCGATTGAATCCGC
>monoID2451
CGAAAGAGCTCGATTGTATCCTACGGGAAATAAAGAGAGTCGTGGACCCAAT
>monoID2452
CGAAAGAGTTATATCAGTCAAAGTTCGAAATTTTTGAGTAAAATTTTTTTTACGAATTTCTCCAATATCTCTGTGTTCTGATAGCCCCCAGAAGAGTTCTAACTTTTATCATGATGTATCGAATCGCTGAAGTCAAAAA
>monoID2453
GCCGGAGGTGACGCCCGTGCGTAAGCAACACGCCGCTACTCGATTCTGCACGATCGGCAC
>monoID2454
AGCTAGAACTCTTCGGGGGGCTATCAGAACACAGAAATATTGGAGAAATTCGAAAAAAAATTTTACTCAAAAATTTCGAACTTTGACTGATATAACTCTTTCGTTTTTCACTTCAGCGATTCGATACATTGTGACAAA
>monoID2455
CGTTTCATTTGCAATTCGCGCTGGGAACTTCAATAGTTTCGTTTCTGATGCAGAAACACGCTTGTTTGACGCTTTTTAACGTAAAACACGTGAGATATCGCATACATAA
>monoID2456
CTTTTATCATGATGGATCGAATCGCTAAAGTGAAAAACGAAAGACTTATATCAGCTAAAATTCGAAATTTTTGAGTAAAATTTTTTTTGCGAATTTCTCCAATATCTCTGTGTTCTGATAGCCCCGAGAAGAGTTCTAA
>monoID2457
ACAAGAGTCAATCCGGAAGAATCTCTTTGTTACTAATTTTCCATTCTTCTTGGGATTTACTC
>monoID2458
TATCAAAATATGTAAGGTTTTGAATTTGTTGCTAACCCTAAGACACTGAAAATAATTAATTTATGCAGCAAACGCGCGCGTCGCGCGCTATAAGCAAGATATGCCTATCAAATAATGTGCACGCTGGCGTAATCATGGTATCAAATTAATCCGCGAATATCGTAC
>monoID2459
TACAATTGTTGACTCGTAATATTGCCAGTACATTACCGTTTCTTTCATAAACAATATTCGCTTTAGATTGGCAAATCTTGGCCAATACACTTCCAATATAAATGCAATATTG
>monoID2460
TTTTGTTGATTAACAAAAATCGGAATCGACCGCAACTCTTTGGAAGACGCTTTAATATGTTGAGAACTGTAAGAAAAATATTTTTTCGTACCTAGAACTCTTCGAAAAAGATCAGCATCTCACCTATATATGCGAAAAATCGACTTTTTCGGAAGTTATTAATT
>monoID2461
AGATGGACCTCCATTAGAAGTCCATGAAACCTCCATAGCTCCATGGGATTTTACTTCCATCATGGAAGTC
>monoID2462
TCTTCAGAAAATGCTGGTGTTGTATCTCAATCAGAAGCTTTGAGCAACTCTGAAAATAATTCCCAGAATGATCCTATATCTTCAGACAATGCTGTTGTATCTCAATCAGAAGCTTTGAACAACTCTGAAAATAATTCCCAAGATGATCCTGTA
>monoID2463
AATTTCGAACTTTGACTGATATAACACTTTCGTTTTTGACTTTAGCGATTCGATACATTATGATAAAAGTTAGAACTCTTCGGGGGGCTATCAGAACACAGAGATATTGGAGAAATTGGAAAAACAAATTTTACTCAAA
>monoID2464
TCCGCAATTCTTTTACTTCCTGCAGGATACAATCGAATTCTCTTTCGATTGAA
>monoID2465
CCAATAATGCAGTGTCCAATGTGACTTGCGTTGCCAATCGTGCAGTGTCCAATCGTGCGGTGTCCAATCGTGCGGTTT
>monoID2466
AGAACTCGCAATAAAATGATACTTTACTCTTGTGATGAGATATTACATTTGGATTTAAAAATTGTTTAAAATATGTAAACGACAAACTCTTGACGAAACCTATAAAAAGCTTTAGAATTATTGAAGAACTATCGGAAAATGCCACACAGCTGTCA
>monoID2467
TCCTCGACGAGCATTCTCGTCATCATCACCGGCCGAGCATTCTCGACCAATCAACTCCGAGA
>monoID2468
TTTTTAAATTAATAGTTTTATATCTGAAAATCATGCATTTTTACGATATTTTACTAGGATAATACTTGAAATATTTTGAAAAATTTTTTAAATTTAAGATTATATTTCTTTTGACAAAATGGTTTTTTGCATT
>monoID2469
TTAATTTATAACATTGATTTAAATAAATAATATAATATACAATAATTTACTTTTAATCTTAAGAAATTTTGTTAAATAAAAAAAAGTTATATAAATTATACATTTAGTTAACTTAAAAAAATTTTCTAATTTAATATAT
>monoID2470
CTTTCTCTTCCAATATAAAATACACGAATAACTAACGATTATTGCAAAATATAAATGTTATTACTTAATATTCTAAAATAGTTTATTACGTTTAGAATGTATGTATTTTGTTTGTGGAAGAAAAAATCACCTTAATTTAATTTATTACGATAGCTGTTATTCGAGAAACTTAAAAAAAACGGAAAAAATCATCGAAGCGAATAAAATTCCGAATTTTCCCAATAATTCATAAAATGACAAATATTATTCTAGTATATAAACTCATTTTAATACAACAGTTAATACGATAATATCAAACATTTTAATGCAAGGGAAATATATTTT
>monoID2471
AATAAAGAGATTCTTCCGGATTGACTCTTGTGAGTAAATCCCAAGAAGAATGGAAAATTAAT
>monoID2472
AATGAATCGTTATCTATGCGATATCTCACGTGTTTTACGTTAAAAAGCGTCAAACAAGCGTTGATCTGCATCAGAAACGAAACTATTGAAATTCCCAGCGCGAATTGCA
>monoID2473
AAAATAACAAGTGTTCATTATTTTGATAAATTCAAGCATGCAGAAATTCTGCTTTTATTTTATTTTATATAACTAGAGATTTATTTCCTTTTTATTTTTAATTTTTTTCCACTTTCTTCTTTTATTTCATCTATGTTTCATTGCAATTGTGTAAATGTTCAGTTTTTATTGTGAATATAAATTCTAATTGCATATTTAATTAATTCTTTTATTATTAATAATGATTTATTTTTAAAATAAATTTACACCAATCCAGCATCATTAAATATTTCTCTTTATTAGACGAAATATAAATCACGAAAGAATTTCTAAGT
>monoID2474
TACTCTTGTAGCTGAACGGTGGGGTGCTCACTTCAGGGTCGGTTTTTCGATCAAGGGGTTGAGCACAAAAATCCTGTCTTGCATATTTCGAAAGCACATAAATGGAAGAATATTTTAAGCCTACAACCAATTTCAGAATTGCTTTCTTTCTGATAGTT
>monoID2475
AATAAAAATTATTTTTTTATTCATAAACGTAATATCTCAATTAAAAATTGTTTTCTTAAATAAAAAAATTTGATTATTTTGAATATAAATGTTATTCAACGGTAAATAATTTCTAAAACTATAAAAAAACTTATTTG
>monoID2476
ACATAAATACTGTTATATATTTTAAATTTATTTAAAAAATAATGTTTTACATAAATTAACATAAAATATATATCTCTTATGTTAATAATATTTTGTAAAAATAGTCAAAAATCAGCAATTATGAGATAA
>monoID2477
CAATCGAAAGAGATTCGATTGTATCCTGCGGAAAGTAAAGAGAGAGTTGCGGATTCAATCGAAAGAGAATTCGATTGTATCCTGCAGGAAGTAAAAGAATTGCGGACC
>monoID2478
AACTTCAATAGTTTCGTTTCTGATGCAGAACACGCTTGTTTGACGCTTTTTAACGTAAAACACGTGAGATATCGCATAGATAACGATTCATTTGCAATTCGCGCTGGA
>monoID2479
TAATATTCTATTACAAAAATTTTCATTTCTATGACAAAATATTAAAATATCATGTAATATTCGCTCATTGTTAAAAAAAAACCTTTAATCTGATGTTTAATTGATGTCTTTACTTTATTCATCCTTTATTTAAAAATCTTTACCTTCTCCAACACCTTCAATTCCTTTCTCCTTTCAATTTTATTTCCATTCTACACTTCTTTGATCCTTTTTTTTTATATTATTCTATTCCTCTTCTTTCTATATCTTTATTTACATATTTAAAAAACTTTACTAAAATACA
>monoID2480
TGGAAAATTAGTAACAAAGAGATTCTTCCGGATTGACTCTTGTGAGTAAATCCCAAGAAGAA
>monoID2481
AGAGTGCAGAATGCATTTTATATTATTTACTGCGCAGAGCGCAGAATGCATTTTATAATTTGCTGCGT
>monoID2482
AATTACACAAATATTACGAAAAAATTTGACACAAAAATATAACATTTGATATAATTTAAAACTATAATTTTTTTTATGTTAAATTAACACATTCATAATATAAATTTTAATAAAATTAGATGTAACTATTACATATTATGAAAGTAATTATTCTATATATTGATAAAATTAAAATGTAA
>monoID2483
CTGCTGATCAACGCTTGTTCAATGCTTATTAACATAATACAAGTGAAATATCGCATAGAGAACGTTTTATTTATATTCGCGTTGTAGAACGCAATATTTTGGTTTTTA
>monoID2484
TATATTCGAGAGTTCTGTGTACCAAAAAATATTTTTCCTATAGTTCTCAACGTATTAAAACGCCTTCCGAAGAGTTCCGGTTGATTCCGTTATTTATTAATTAATAAAAAATTATTAACTTCCGAAAAAGCCGATTTTCGCATATATGGGTGAGACGCTGGTC
>monoID2485
TTTCGGCTCGTTTTGATTCAAAGAAAATTATACTTTTATTCTTCTGGATTGAATCAAACTCTGTTTGATTCGATTCAACCTTGATTTCTATTCTGGATTAAATCGAG
>monoID2486
TCAATGCGATATCTCACGTGTTTTACGTTAAAAAGCGTCAAACAAACGTGATCTGCATCAGAAACGAAACTATTGAAATTTCCAGCGCGAATTGCAAATGAAACGTTA
>monoID2487
TTACTTCTTGCAGGATACAATCGAATTCTCTTTCGATTGAATCCGCAATTCTT
>monoID2488
AATTCTTTACTTCTTGCAGGATACAATCGAATTCTCTTTCGATTGAATCCGC
>monoID2489
TGTTAGTTGTTACACTTATAATTAACAATTAATAAATTTTTATCTATTAGTTTAGTATAATTAACAAATAAAATTTTAATTTATAATTGTAGAAGCGTGTAATTAAAATTAAAAATTTATT
>monoID2490
AATAAATGTTAAATTAATGTTTTTAAAAAATGTTTTTTTAAATAAAAAATTAATGTAAAATAAATATTAAATTAATGTTT
>monoID2491
ACTCAATTCAAAATTATAAATAAAAAATGCATTGTTTCAATTCATTTAAATCCAAAAAAAATTTTTATTAAAAAATGGACAATAAATGCT
>monoID2492
CTTCCATGATGGAAGTAAAATCCCATGGAGCTATGGAGGTTGAATGGACGTCTAATGGAGATCCATCTGA
>monoID2493
CTTCTTGCAGGATACAATCGAATTCTCTTTCGATTGAATCCGCAATTCTTTA
>monoID2494
AAAATGATTTCAGTTAACACTTTTTAAACATTTATTTAAGTTTTTTAAATATTCATTTGTCATTAATAATTTATTTGAAATAATGATTTTACAAAACATTTTTTAAATATTTATTTAATATTATGTAAACATTTATTTGCCATTAATAATACATTTAGATAACGATTTCTAAAAAATATTTATTTAATGTTTATTTAATAATATGTAAATATTTAATTGCATTAATTGTAGATTAGAG
>monoID2495
GATACAATCGAAGCTCTTTCGATTGAATCCGCAACTCTCTTTACTTTCTGCAG
>monoID2496
GGGATTTACTCACAAGAGTCAATCCGGAAGAATCTCTTTATTAGTAATTTTCCATTCTTCTT
>monoID2497
AACTTTTTTTGCGAATTTCTCCAATATCTCTGTGTTCTGATAGCCCCCAGAAGAGTTCTAACTTTTATCATGATGGATCGAATCGCTAAAGTGAAAAACGAAAAAATTATATCAGTCAAAGTTCGAAATTTTTGAGTAA
>monoID2498
TATAATAATATAAAATAATATTTATAATTATTATACACTACAATGCTTAAATGTGATATGCTAGCCTCACTATCGATGATTCTGGCTTTGTACAATCATGAAATCATAATACTCAGTCTCTGACATATTACATTTAAGTACTCTAAACGTG
>monoID2499
AAAAAGCGTCAAACAAGCGTGTTTCTGCATCAGAAACGAAACTATTGAAGTTCCCAGCGCGAATTGCAAATGAAACGTTATCTATGCGATATCTCACGTGTTTTACCTT
>monoID2500
AGCGAAATTTTTCAAAGTGCTCCGCGGCGTGTTGCTTTCGCTTTCAAGCGAAATTTTTCAAAGTGCTCCGCGGCGTGTTGCTTTCGCTTTCAAGCGAAATTTTTCAAAGTGCTCCGCGGCGTGTTGCTTTCGCTTTCA
>monoID2501
AACGATTCATTTGCAATTCGCGCTGGAAACTTCAATAGTTTCGTTTCTGATGCAGATCAACGCTGGTTTGACGCTTTTTAACGTAAAACACGTGAGATATCGCATAGAT
>monoID2502
AAAAACTATTTACGACTATAACTAGCCTTAAAAATAATCAGTTAAAGTTAAAAATAATAATTCTTAATATTAATAATTTTCAATCTATGAACGTAATTACAGTTCATATTCTATAATTTGTAATTTATTGCTTTCAATCAAAGATT
>monoID2503
AAGTCTTGAAATCGGAAATCTTAAAGCCTGAAATCTTAAAGCCAAAATCCTGAAACCGAAAGTACTGAAGATAAAAGTCTTGAAGTCTTATAATCCAGTGTACAATTAAGTCTGCAGAAATCTATGAAATGCATGAAATACGATGACATCCAATAAAGTCCGATGAAATCCATAGTAGTCTGACGAAGTCCATGACATGTGTAATCTCATAAAGTCTAGTAAAGTGCTAAAGCAGAAAGTCCTAAAACCGGAAATCCTGAAGCCGG
>monoID2504
TAAAGTAACAAATTGACGTGATAGATGCATTTGAAATAATTTCGATTCAAAGACGAAATAATGAAATTGCAAATAAACAATCGCGTTTATTCTTCAAATTTTATTCGAACTTGCAGTTTCTTACGTCAAGTCGTCTTTAAAAACATTTTTTTTTTTTGAGACTTTTAGTAG
>monoID2505
TTAGCTTAACGTTTCTTCAACGTTATTTCATGTTTCTCACGTTTAGTTTCATGTTTTTCATGTTTAGTTTAATGTTATTTCATGTTTGTTTAACGTTTAGTTTAACGTTTTTCACGT
>monoID2506
CCCCTGGCCCGTTAATTTTTGATTAGATCAATACTTATAAATTTTCTTTCACTTACAAAGTGTTAGAAAAATTCGATTTACTCCATTTCCTAAAGTGAA
>monoID2507
TTTGATTGAATCCGCAACTCTCTTTACTTTCCGCAGGATACAATCGAGCTCT
>monoID2508
TATCCTACGGGAAATAAAGAGAGTCGTGGACCCAATCGAAAGAGCTCGACTG
>monoID2509
AAGAGAATTCGATTTTATCCTGCGGAAAGTAAAGAATTGCGGATTCAAACGA
>monoID2510
AAGAAAAAAATTTTGTTCATTTAATCTCACAAGAAATAAAGTTATTAGTCTTTTATAAAATAAATTATTTATTCAAATTATTTTTTAATTAAATATTTAATTTTTTAATTTAAAACAATGAAAAAATTTAGTTAATTTAGTAGTTCTGGTTTT
>monoID2511
ATGTTAGGTGACCTAACTCTAATCAACTTATGTTCATTTCTATCAATCAGATTAACTCTAATATTGGTTTAACATATCTGTTTTTTCCAATTCTTAAAGCAAGATTAAAATTAATCTACATTGATAGAAATGG
>monoID2512
TTCCGGATTGACTCTTGTGAGTAAATCCCAAGAAGAATGGAAAATTAATAACAAAGAGATTC
>monoID2513
CAGAAACGAAACTATTGAAGTTCACAGCGCGAATTGCAAATGAATCGTTATCTATGCGATATCTCACGTGTTTTACGTTAAAAAGCGTCAAACAAGCGTTGATCTGCAT
>monoID2514
GTTATCTATGCGATATCTCACGTGTTTTACGTTAAAAAGCGTCAAACAAGCGTGTTTCTGCATCAGAAACGAAACTATTGAAGTTTCCATCGCGAATTGCAAATGAATC
>monoID2515
CAAAAATGTTACAGACAATTGTAGGTGACGACTTTATACTTTTCGAGTGCGAAATTTTTTTTAAGAGTTCTGATAGTTCTGTTCAGAGTTCTGAGTAGTTCCCGATGAGTTCTATCAAAAATCCTAATGACAAAAATCTGTAGGATTGAAAA
>monoID2516
TTTTCTATTAAAATCTCAACAATATCCTTATGACCTTCTACAACAGCTACATGTAATGGTGTAAGATTGTTACCTTCAGCATTAACATTAGCTCCA
>monoID2517
TGATCAAAATAATATAAAAAGGAAGAAAGAGAAGAAGATAGGATCGAAGGAATTTAGAAAAGAAATAAAATTAAATGAGAAAGAATTGAAGATATTTAAGAATGTAATGGTTTT
>monoID2518
AAATTTATATTATAATTGTTTTTAGTAATCTAATCTGAAAAGTTACAAATTTATAATTTAAATGAAATAATACTTTACAAAATTAATTTTTTTTAATATATTTCATACAAGCTTAATTATAAATAAAATATTAAATTTTATTATGC
>monoID2519
CCTCCATAGCTCCATGGGATTTTACTTCCATCATGGAAGTCAGATAGACGTCCATTAGAATCCATAAA
>monoID2520
AAAAGCGTCAAACAAGCGTGTTTCTGCATCAGAAACGAAACTATTGTAGTTCCCATCGCGAATTGCAAATGAATCGTTATCTATGCGATATCTCACGTGTTTTACGTTA
>monoID2521
AAGTAAATATAATTCTTTTTAAGTTATTATTTATTAAATCTAACAAATGTATTCTTTAAAGTAAGATCAGATTTTCTTGAAATGAACGAATTATTCACTGTAATTAAACATATATTTATTTAATTTTAATTCATCAATTGAAATAATTGTGCATTCTTAAGTAAATATGTAATTTTTTTAAGTTATTACTTATTAAATATAAGAAATTCATTCTTTGAAACAAGATCTGATTTTTAGAAATAAACGAATGATTCACTATAATTAAGTATATATTCATTAAATTTTAATTCATCAATCGGAATAATTGTGCATTCTC
>monoID2522
GTTAAAAAGCGTCAAACAAGCGTGGATCTGCATCAGAAACAAAACTATTGAAGTTCCCAGCGCAAATTGCAAATGAATCGTTATCTATGCGATATCTCACGTGTTTTAC
>monoID2523
TTTGACGCTTTTTAACGTAAAACACGTGAGATATCGCATAGATAACGTTTCATTTGCAATTCGCCCTGGGAACTTCAATAGTTTCGTTTCTGATGCAGAAACACGCTTG
>monoID2524
ACAAAACTATTGAAGTTCCCAGCGCGAATTGCAAATGAAACGTTATCTATGCGATATCTCACGTGTTTTACGTTAAAAAGCGTCAAACAAGCGTGTTTCTGCATCAGAA
>monoID2525
CAATTCTTTACTTTCCGCAGGATACAATCGAATTCTCTTTCGATTGAATCCG
>monoID2526
ATTATTATACTTATATTATAATATGAAAAAAATTAAATGTATATAAAATAAATAAGTAGTAAATATAAAATTCTCCAAGAATTAAAGAATTTAAAAATATTTTATATTTATTTAAATAAATCCTCAAAATATTAATACTTTAACTTT
>monoID2527
CGAAACTATTGAAGTTTACAGCGCGAATTGAAAATGAATCGTTATCTATGCGATATCTCACGTGTTTTACGTTAAAAAGCGTCAAACAAGCGTTGATCTGCATCAGAAA
>monoID2528
ACGTCTACCTTTGAAATAAATTTTTCATAACTTTTTTCTAAGAGGGACTTATTCTTAAAACTTTGCAGATAACTACCTCATACTACCCAAAAGTGTGTGCAAAGTTTGAAGAATGAGTCCCTCTTAAAAAGAAAATTAAAAGTAAATTAATTTCAGAAA
>monoID2529
ATTCAGCCACTTGTAAATAATAAATAAAAATTTATGCTTTATTCAACCATTTGAGAATGACGAATAAAAATATATTCGTTATTCAGCCTCTTGTAAATAAAAAATAAAAATTTATTCGTT
>monoID2530
ATCGGACTCTCTTTCGATTGAATCCGCAATTCTTTTACTTCCTGCAGGATACA
>monoID2531
CCAAGCGTTGGCAGAGTCCTGGCATTATACGGGCTGAGTTCAAACTGCTGACTATGGCCAACCCGTATACCATGTAGCAATG
>monoID2532
CGGATTCAATCGAAAGAGAATTCGATTGTATCCTGCAAGAAGTAAAGAATTG
>monoID2533
AAAGCAGCATTTCTAGCGACAGCGCGGGATCACAAGTGCGAGGAGGACAGACACACTCTCTCGCGA
>monoID2534
AAGAGAATTCGATTGTATCCTGCGGAAAGTAAAGAGAGTTGCGGATTCAATCGA
>monoID2535
ATAAATATAAAATTAATGTTTAATAAATGTTAAATTAATAATATTTAAAAAATGTTTATTAAATAAAAAATAATTAAAATAAATATTAAATTAATATTTAATAAATGTTAAATTAATGTTTTTAAAAAATGTTTTTTCAAATAATAAATTAATGTAAA
>monoID2536
TACGTTAAAAAGCGTCAAACAAGCGTTGATCTGCATCAGAAACGAAACTATTGAAGTTTCCAGCGCGAATTGCAAATGAAACGTTATCTATGCGATATCTCACGTGTTT
>monoID2537
TTTCATATAAAATCGTTTGTAGTTGTTTGTAGTTAAAGAATTTTTGTTTGTAGTTAAAAAATAAGTATGTTATCGATTTTTAAAAAACAGTTGGGAATTATTTTATAACTACAGCACAAATAGCATCACA
>monoID2538
CAGGATACAATCGAGCTCTTTCGATTGGGTCCGCGACTCTCTTTATTTCCCG
>monoID2539
CCTTCCGTCGATAAACGTCGATAATTTTGAATGGTAAATCCTTCCGTCGATAAATATCGATAAATTTGAACGGTAAAT
>monoID2540
CCGGTTGAATTTTGATTAAATTGATACTTATAAATTTTCTTTCCTTTACAAAAGTGTTAGAAAATTTCGATTTTTGCCATTTTCTAAAGTGAACCCCTGG
>monoID2541
CAATCCTACAGATTTTTGTCATTAGGATTTTTGATAGAACTCATCGGGAACTACCCAGAACTCTCAACAGAACTACCAGAACTCTTAAAAAAATTTTCGCACTCGAAAAGTATAAAGTCGATCACCTGCAATCGTCCGTAACATTTTCGTTTT
>monoID2542
AGGGTAGAGCGGGAGATCGTCAATTAAAGTTTGATTGAGGGAAGGACGACGCTCGGTAACCTGTGGCAGAAGCCC
>monoID2543
TCGAAATTTGACTGATATAACTCTTTCGTTTTTGACTTTAGCGATTCGATACATTGTGATAAAAGTTAGAACTCTTCGCGGGGCTATCAGAACACAGAAATATTGGAGAAATTACGAAAAAAAATTTTACTCAAAAATT
>monoID2544
CGCCGCGCAATAACTTTACTCTTCAGATTGTCAGAGAATTTGATGCTCGTAAAAATTTTATAACAAAATGTTCTTTAGACATCGTAGTATCAAAATAAATTAATTGCGAATTTGATGGTGGCTGTAAACTGTTGAAAAATAAATTTTTATGCGCGGAGAGCACG
>monoID2545
GAAAGAGAGATGCGGACCCAATCGAAAGAGCTCGATTGTATCCTGCAGGAAATAAAGAGAGTCGCGGACCCAATCGAAAGAGCTCGATTGTATCCTGCGGAAAAT
>monoID2546
AAACGTTATCTATGCGATATCTCACGTGTTTTACGTTAAAAACCGTCAAACAAGCGTTGATCTGCATTAAAAACAAAACTATTGACGTTCTCCAGCGTGCAACACAAATG
>monoID2547
AAATTCTTAAACTACAAACAACTACAAACGATATTACATTGAAGTCTGATACCATTTGAGCTGGAGCTATTAAACAATTCCTAACTGTTTTTTAAAAATCGATAACATATTTATTTTTAAACTATAATACAA
>monoID2548
ACAAGAGTCAATCCGGAAGAATCTCTTTATTACTAATTTTCCATTCCTCTTGGGATTTACTC
>monoID2549
GACGAGCATTCTCGTCACTATCATCGGCCGAGCATTCTCGACCAATCACTCCGATATCCTC
>monoID2550
TGCGTACGTGTGACGCTGCTTACGTGTGTGCGAACCTGCCTCGACACACCGACGAACGTGGAACGA
>monoID2551
ATATTTTACACTTTTTCAATCTTTCTAATTTATATTATTCTATTCCTCTTATTTTCTATATCTTTATTTCACATTTTAAAAAAACTTTATTAAAATACATAATATTCTATTAAAGAAATTTTTATTTTTATTACAAAATTTTTAAATTTATCACATAATATCAACCCATTATTAAATTAAACCTTATTAAAAAAACCTTTAATCTGATCCTCTCTTCATCTGTAAATTTTATCATTCTTTATTAAAAATCTTCATTTCTAAAACACTTTCAATTCTTTTTTCCTTTCAATTTTATTTTATTCTACACTTCTTTAATCCTTTCTCTTTTCTTTTTCATATTATTCTATTAAAAAATCTTTACCTTCTAAAACACCTTAAATTTCTTTCTCCATTCAATTTCATTG
>monoID2552
TATATTCGACAGTTCTGTGTACGAAAAAATATTTTTTTTCTAGTTCTGAACGTATCTAAGTGCCTTCCGAAAAGTTCCGATCGATTCAATTATTTATTAATTAAAAAAAAATTATTATCTTCCGCAAAAGACGTATTTTATCATATATGGATGAGACGCTGGTC
>monoID2553
ACTTATATCAGTCAAAGTTCGAAATTTTTGAGAAAAATTTTTTTTGCGAATTTCTCCAATATCTCTGTGTTCTGATAGCCCCCAGAAGAGTTCTAACTTTTTTCATGATGGATCGAATCGCTAAAGTGAAAAACGAAAG
>monoID2554
TTTTTATTCATCATTTACAAGTAGCTGAATAACGAATAAATTTTTATTCATTATTCACAAGTAGCTGAATAACGAATAAATTTTTATTTATCATTTATAAGAGGCCAAATAACGAATAAA
>monoID2555
GTAATTGTTATAAAATATTTCATTATTTACAAAAAATATTATTATTATATAATAAAAAAATTAATTAATTTACTTTTTTATTTTAATAATTAATAATTATATTTATAAAGTATAAATTATTG
>monoID2556
AGATAGACATCCATTAGAAGTCCATCAAACTTCCATAGCTCCATGGAATTCTATCTCCACGATGGAAATC
>monoID2557
ATGGAAAATTAGTAACAAAGAGATTCTTCCGGATTGACTCTTGTGAGTAAATCCCAAGAAGA
>monoID2558
TCTACTATTGAAATAAATTTTTCATAACTTTTCTAACAGGAACTTATTCTTCAAATGTTGCAAGTAATTTCCACATATTACTCAGGACGTGTGTACAATTTTTTAAGAATAAGTCTCTCTTAGATGGAATGTTATAAAAAATTAATTTCAAAGAGTGTTTACCTTTGAAATAAATTCTTCATAAATTTCTAATAAGGACTTATTTTTCAAATGTTGCATGTAATTTTCACATACTATCCAAGATGTGTATGCAATGTTTTAAGAATGAGTTTCTCTTAGAAAGAAAGTCATAAGCAAATTAATTTCGAAAAGCA
>monoID2559
ATCAATTTTTAACCACACGATTTCTGCAACTAAAAATTAAATTTTTAATTGTTAATTATAACTAAACTAATTAATAAATAAAATTTAAATTGTTAATTATAAGTGTAACAACTGACAA
>monoID2560
AGAGAGTTCGATTGTATCCTGCAGGAAATAAAGAGAGTCGCGGACCCAATCGAAAGAGAG
>monoID2561
TCTTCCGGATTGACTCTTGTGAGTAAATCCCAAGAAGAATGGAAAATTAATAATAAAGAGAT
>monoID2562
AATCAAAAAAATAAAAAATTTGATTATTTAATATAATTTTAATTATCAATGTGCCTGATGTCTAAAATACAATAGAGAAATGCAAAATAATACTAAATTAAAATATTTAGTAATAAACATTATTAGCTATTGTCAAAAAA
>monoID2563
TCTTACGAGTGAATCCCAAGAAAGAAAAGAATTAAAAATAAAGAGATTCTTTCGGATTAAC
>monoID2564
CCTCCATAGCTCCATGGGAATTTTATTTCCATCATGGAAGTCAGATGGACGTCCATTAGAAATCCATGAAA
>monoID2565
ATAATTTTTAGTTAAATAGATACTTATAAATTTTCTCTCCCCTACAAAGTGTCAGAAAAATTCGATTTTAGCCTTCCCCTAAAGCGAACCCCTGCCCGA
>monoID2566
AAATATTGGAGAAATTCGAAAAACAATTTTACTCAAAAATTTCGAAATTTGACTGATATAACTCTTTCGTTTTTCACTTTAGCGATTCGATCCATTATGATAAAAGTTAGAACTCTTCGCGGGGCTATCAGAACACAG
>monoID2567
ATATCTTGATGCTTTGATACGTTTCCTAGATGTTGATGTACTTGCAATTTCCTGGATATCAGCTTTCTCCTAAGGCAAGCAATACTGATCGCGAAATAAAAATTATTTAAGGCAAACACGAAATAATTCTTTATAAAAATATGTAGGCATGAATC
>monoID2568
ATATATCACATTATAATATTGCTATAACATTGCAGCAATATTGCAATATAATATTTCACATTGCAATATTGCAGTGATATTGCAGAAATATTAGAATACG
>monoID2569
CGGCGCCGGCGGTGACGGCAACGCAAACGGAGGTTCCGCGGAAGAGGGTAACAGTGGCGCCGGCGGTGACGGCAACGCAAACGGAGGTTCCGCGGAAGAAGGTAACGGCGGCGACGGCGGTGACGGCAACGCAAACGGAGAATCTGCGGAAAGAGGTAACAG
>monoID2570
GCAAATGAAACGTTATCTATGCGATATCTCACGTGTTTTACGTTAAAAAGCGTCAAACAAGCGTGTTTCTGCATCAGAAACGAAACTATTGAAGTTCCCAGTGCGAATT
>monoID2571
ACGTAAAACACGTGAGATATCGCATAGATAACGTTTCATTTGCAATTCGCGCTGGGAACTTCAATAGTTTCGTTTCTGATGCAGAAACACGCTTGTTTGACGCATTTTA
>monoID2572
TTCGGCATACTATCCGGAAGTTGTGCATAGTTTTAAGAATGAGTTCCTCTTAGAAAGTAAAGTGAGCAAATTAATTTTGAAGAGAAACTGTGAATCTTTGAAATTAATTTGCTTACAACTTTCTTTCTAAGAGGGACTTATTCTTTAAACTTTGCACACAAT
>monoID2573
TAATGGACATCTATCTGACTTCCATGATGGAAGTAAAATCCCATGGAGCTATGGAGGTTTAATGGACTTC
>monoID2574
TTGCAAATGAAACGTTATCTATGCGATATCTCACGTGTTTTACGTTAAAAAGCGTCAAACAAGCGTGTTTCTGCATCAGAAACGAAACTATTGAAATTTCCAGCGCGAA
>monoID2575
AAAGTAATATGTCGGATATCAGTACTGAAACTGTACATTTCCAATATATTTACAACACTAAACCAATACAAAAATCGGCG
>monoID2576
AACTCTTACGAGTTAATCCCAAGAAAGAAAAGAATTTAAAAATAAAGAGATTCTTTCGGATT
>monoID2577
TATGGAGGTTTATAGACTTCTAATGGACGTCTATTTGACTTCATATGGAAATAAAATCCCATGGAGCTATGGAGATTGATGGATGTCTAATGGAGGTCAATCTGACTTCCATGATGGAAATAAAATCCCATGGAGCTATGGAGATTGCATGGACGTCTAATGGAGATCCACCTAACTTCCATGATGGAAGTAAAATCCCATGGAGC
>monoID2578
ACGTTAAAAAGCGTCAAACAAGCGTGTTTCTGCATCAGAAACGAAATTATTGAAGTTCCCAGCGCGAATTGCAAATGAAACGTTATCTATGCGATATCTCACGTGTTTT
>monoID2579
AACTCTTACGAGTTAATCCCAAGAAAGAAAAGAATTTAAAGATAAAGAGATTCTTTCGGATT
>monoID2580
CTAGAATATTATCTTTAAGCACTTTAGACATGTATAATAATTATAAATAAATAGTTATGTTATTGTTTTTTGATAGAACTACAATATAATGTATGTAATATTAGGAACTAAGAACTATCGATTTTATACTTATACAAAGCTAGAACTATAGATAGTGACA
>monoID2581
CTTATTTTTATTAATTTTATTTAAAAATCTAACCTTCTACAACACCTTCAATTCCTTTTTTATTCAATTTTATTTTCATTCTAAACTTCTTCAATTTTCTACTTC
>monoID2582
GTAAAACACGTGAGATATCGCATAGATAACGTTTCATTTGCAATTCGCGCTGGGAACTTCAATAGTTTCGTTTCTGATGCAGAAACACGCTTGTTTGACGCTTTTTAAC
>monoID2583
GAAAGAGGTCGATTGTATCCTGCGGGAAATAAAGAGAGTCGCGGACCCAATC
>monoID2584
TGAAACCTCCATAGCTCCATGGGATTTTACTTCCATCATGGAAGTCAGATAGACCTCCATTAGAAATCCA
>monoID2585
AAACGTGTATTTATTATTATCTAAATCATTTATACATTAGTAATTAGTACATTAGATAAAATGTTCTTAGTAAACATTTGCTAACGTTATTTCATTTTTTTACATAATTAGTTTTTATTAATTATTTATTTAATGAAATAATTTAAGTTAACATTTATTT
>monoID2586
TGAAGTTCCCAGCGCGAATTGCAAATGAATCGTTATCTATGCGATATCTCACGTGTTTTACGTTAAAACGCGTCGAACAAGCGTTGATCTGCATCAGAAACGAATCTATTGAAGTTCTCAGCGCGAATTGCAAATGAATCGTTATCTATGCAATATCTCACGTGTTTTACGTTAAAACGCGTCGAACAAGCGTTGATCTGCATCAGAAACGAAACTATTGAAGTTCCCAGCGCGAATTGCAAATGAATCGTTATCTATGCAATATCTCACGTGTTTTACGTTAAAACGCGTCGAACAAGCGTTGATCTGCATCAGAAACAAAACTAT
>monoID2587
TAGCACCTCAATTACAAAAACAATATATCAAATCACAAAATTTTAGAATTTCTAAATAGTTTTATAGTTCTCGATAAGTTTTAAAAATAGTTCTGCATATTTAATATTTTTAAACAATTTTTTAATCTGAAAGC
>monoID2588
GGCCGCAGACAGTATGTTTTCTACTTCTAAGTTAAGTTCTTAGACATCAGGGAGATCAATGGTTAATGGGGAGATTACAATGGAGAAGGGATAAGAAGTTAGAGCAAAGGGATGGTTTTGGAATGTAGGATTTTCTTCTGACAAATCACTAGGGGTGCAAGACTTTATTTCCGGAAATTTAAGTAGATTTTGTGATTTGAAAAAGTCTGGACTGTAATGTCTTTTTATTGGGTGGAGGCTATTTCTTATATCATTTACGTCGATGAATTCTTTTATAGGAGTTTTGTATCTTATAATCGACAATTCTTCTAATTCACGGAGGTCTCACTTTAGCAAGTTGTACATTTTATAGAACTCAGGAAAGGTCGTGGAGTTGTTCATGGGGGTGAGATGGAGATTTGGTTGAGTGAAGCTTGTGAGGTGAAACTTTAACGTCGCGACAGACGAATCTCAAACGCCACGGGCTCGCGCAGCGTAACATAACCTTTCGACCGGTT
>monoID2589
AAATAAAATCCCATGGAGCTATGGAGATTACATGGACATCTAATGGACGTCCATCTAACTTCCATGATGG
>monoID2590
TCAGTTCAGTTGATTTCTGAAATCTTTCACAAGCAATAAATTTAAAAACTTTCATTATGAATTATTTCTGAAACATTTCATATGAAATGATTTAGAAGATCTTTCAGTTGAATTGTTTCTAAAATATTTCACATGAAATAAATTGAAAAACTTTAATTGAATTATTTCTGAAACATTTCAAAAGAAATGATTTAGAAGATCTT
>monoID2591
TATAATATTTAAATATTTCTTGTGTATATTTTGATAAGTAATCTCTAGATGTTTCTCGTGATCAAAATATCACAATTTTACGAACGAGAGATTTATTTATATACAATACTTGAAGTATAATAAACTGGGAAAGATATAGGAA
>monoID2592
AAGTATTAACGGTGATTTTGAGAAAAATGGCAAGGGTACAAATTTTTAAATTGCACATTTTGGTAGTACAAATTATCAAGCATCAAGAAAAAATAGTGTCATTTGATTCTGCTAAGAGAAAAAAGTACTTTACTCTTGAGGTCATC
>monoID2593
CCGCATCGTATCCGTCGCGATTTCTATCTGCATCTGTCCGCGATTACGTACAGGAATTCTATCCGTTTCTAT
>monoID2594
AGATAGACCTCCATTAGAAGTCCATCAAACTTCCATAGCTCCATGGGATTTTATTTCATCATGGAAGTC
>monoID2595
GAGTGGATCGAGGACGACATGGAGGAAAAAGAGAGAAGGGTAGAGTGGTGGAGAAAGAGGGAAGCAGAAAGGAAGAGAAGAAAAGAAAAGAAGGTAAGAGTAGGATAG
>monoID2596
AAGTTCCCAGCGCGAATTGCAAATGAAACGTTATCTATGCGATATCTCACGTGTTTTACCTTAAAAAGCGTCAAACAAGCGTGGATCTGCATCAGAAACGAAACTATTG
>monoID2597
CCAGCGCGAATTGCAAACGGAACGTTATCTATGCGATATCTCACGTGTTTTACGTTAAAAAGCGTCAAACAAGCGTGTTTCTGCATCAGAAACGAAACTATTGAAGTTC
>monoID2598
AAATATATTAATTTACATTACGTATGAACAATGTAAACTATATTTTACGTCATTATGTAAACAATAATAAAAAATTCGTATTAAAAAAAATAGTGGAAATTATATTCTTAGTTTTATTTTGTAATATAAATTTTTATTTCATGAATACTAAAGTCAAATACATTAACAATCTTATAATATGATTTCTTTCTTATATACTTTTATCT
>monoID2599
TTCTTTGCAAAAATTAGTGAAATTCACCTAAAAAAACATTAAAAATGTAAAAAAAGCGTTAAGTATATTTTTTTGCAATATATTATTAAGGTAACAAAA
>monoID2600
AAATTATAAATTTTATTATATGTTAAAATAATATAAATTTTATACATTTATAGCAATTAAATAAACATCAAATACAGAATAAAAATGTGTTACTCGTATATCCACATATTTTTTAAACTTTTTGAACATTATTTTAATTA
>monoID2601
GAAATAAATATCAATGCAAGATAAATTTTGCTCACATGATTAAAGAAATCGCGATACCACTCGTTCCGGAGCCGATCCGCATCGCGTCCGCGCCGTGTTCTACAATAGGCGAAAATGCGCGTCAAGATGGCGAGAAGGCTTCGTTTTGACGCGCGCGATCAACTTCACGCGTCAAGATTGACGTTGCGCCGCGACAGCAAACGTCTACATACGGCGATCGAATCTATATGACGCAACGATTGAATTG
>monoID2602
TAAAATTTTTTTGCCATATTCTCCAATATTTCTGTGTTCTGATAGCCCCCAAAAGATTTCTAACTTTTATCACGATTGATCGAATCGCTAAAGTGAAAAACGAAAGACTTATATCAGTCAAAGTTCAAAATTTTTGAG
>monoID2603
AATCTCTTTGTTACTAATTTTCCATTCTTCTTGGGATTTACTCACAAGAGTCAATCCGGAAG
>monoID2604
GTAAAACACGTGAGATATCGCATAGATAACGTTTCATTTGCAATTCGCGCTGGGAACTTCAATAGTTTCGTTTCTGATGCAGAAAAACGCTGGTTTGACGCTTTTTAAC
>monoID2605
GAAGGAATTATGAAAAAATTGATATTATAAATCATTAATAGTATAAATATAAATATAAATATTAAAAATTTAGCGAACTTTTGTCAGGTTAGGTAGGGAGATGCATTCG
>monoID2606
AGTTTGACGCTTTTTAACGTAAAACACGTGAGATATCGCATAGATAACGTTTCATTTGCAATTCGCGCTGGGAACTTCAATAGTTTCGTTTCTGATGCAGAAAAACGCT
>monoID2607
TTTCAAAAATCTTTGAATAACAAGAAGAATTATTAACGTTTGAGAAATAAAAATTAAATAGTTCTAATCTTCAAGAAAATATCAAAT
>monoID2608
GTTCAATAGACGTTCGATCATGGAACAATGTGGTTCAATAGACGTTCGATCATAGAACAACGCG
>monoID2609
TATGCGATATCTCACGTGTTTTACGTTAAAAAGCGTCAAACAAGCGTGGTTCTGCATCAGAAACGAAACTATTGAAGTTTCCAGCGCGAATTGCAAATGAAACGTTATC
>monoID2610
CAATTCGCGCTGGAAACTTCAATAGTTCCGTTTCTGATGCAGAAACACGCTTGTTTGACGCTTTTTAACGTAAAACACGTGAGATATCGCATAGATAACGATTCATTTG
>monoID2611
TATTACAATTTTTAAACGTATAATATTATATGGTATAAAAATTGTTTATTATTATACTTATACCAATTAAAAACGTTAAAACAACGTAAACT
>monoID2612
TTTAGCGATTCGATCCATTATGATAAAAGTTAGAACTCTTCGGGGGGCTATCAGAACACAGAGATATTGGAGAAATTCGAAAAAAAATTTTACTCAAAAATTTCGAAATTTGACTGATATAACACTTTCGTTTTGAC
>monoID2613
TAAAATCCCATGGAGCTATGGAGGTTTCATGGACTTCTAATGGACGTCCATCTGACTGCTATGATGAAAA
>monoID2614
ATTAACTTTAATTCAGTTTAATGTACTTTTCAATTTTTTAAATTCTTAGAACTAAAAAAGAAGATAAAAAATAAATTAAATCAAGATTAAAGTTAATCATACTAGTAAAGATGCACATAAGCCCCATGTTACAATACATTTTTTTGAATGAC
>monoID2615
AATAAATTAATTAAATTATTAAATCTGTAATTTTGAATATAAATATCTCAAAATCTGACAATGCAACATTTCAATGACATAATTATTTGAAAATCAAAAACTATAGATTTATTGAATCAAATATAAACTATAAACATTTTTTATAAAAAATTAATTTAGTACCTTTGTTATTATTCCTACGTATTTTCTATCAAAGATAAATTAAA
>monoID2616
AAAAAATATTTATTAAACGTTTATTTAACATTTATTTAATATTAATTTAATATATAAAATATGATTTAG
>monoID2617
TTTTTGTAACTTTCAAAAATTAATATAAAAGAAACCTTAGAAAGTTTACTTTCTAAAACTATAAATCGAAACTCATGCTCATTCATGTTTTGTTAAATTCTAAAAAGACAAAAACTTTATATTGTTTATAGTTGTCATAAATCACTCTCC
>monoID2618
ACTTCAATAGTTTCGTTTCTGATGCAGAAACACGCTGGTTTGACGCTTTTTAAGGTAAAACACGTGAGATATCGCATAGATAACGTTTCATTTGCAATTCGCGCTGGAA
>monoID2619
CGCTGGAAACTTCAATAGTTTCGTTTCTGATGCAGATCAACGCTTGTTTGACGCTTTTTAACGTAAAACACGTGAGATATCGCATAGATAACGTTTCATTTGCAATTCG
>monoID2620
CATGTTTCATGTACGTCATGTTTCACGTTTCATGTACGTCACGTTTCATGTACATCATGTTTCACGTTTCATGTACGT
>monoID2621
TTTAATTGTTAATTATATAGTCAACAATTAATAAATAAATTTTTAATTTTTAATTACAACTAAAGTCAATTAAAAATTAAATT
>monoID2622
TATCACGATTGATCGAATCGCTAAAGTGAAAAACGAAAGACTTATATCAGTCAAAGTTCGAAATTTTTGAGTAAAATTTTTTTTGCCATATTCTACAATATTTCTGTGTTCTGATAGCCCCCAGAAGAGTTCTAACTTT
>monoID2623
AGTTAATTTATTATAAGTATTTTGTTATTTAAAACAACGTAATTATAAAAAATAACAATATTTTAAAATTATACGATTAATATATTAAAAAATAACTTTTATATTAATATATGTTAATATAATCTTAACTAACAATAAAACATTGTA
>monoID2624
CGTGTTTTACGTTAAAAAGCGTCAAACAAGCGTGTTTCTGCATCAGAAACGAAACTATTGAAGTTCCCAGCGCGAATTGCAAATGAAACGTTATGTATGCGATATCACA
>monoID2625
AGCAATATTACTGAAATATTGCAGTAATATTACTGCAATAAATTTTCGCGGACATTATGTATTACAGCAATATCAC
>monoID2626
AACGTTATCTATGCGATATCTCACGTGTTTTACGTTAAAAAGCGTCAAACAAGCGTGTTTCTGCATCAGAAACGAAATTATTGAAGTTCCCAGAGCGAATTGCAAATGA
>monoID2627
ACACAATCTGACGGCAGACTGGCAGCACAAATCGAGCACCCCGTGCTGACAGAACTGACGTCAGATTGACAGCACAAATCAAGCAAAACCTGCGCA
>monoID2628
AATGAAACGTTATCTATGCGATATCTCACGTGTTTTACGTTAAAATCGTCAAACAAGCGTGTTTCTGCATCAGAAACAAAACTATTGAAATTCCCAAAGAGAATTGCA
>monoID2629
TACCTGGAGGAGATACACCACTTCCTGAATGTGGTGCAGGTTGACCATAAGGCCTGTTTTGATTTTCCTGTGGATTTCCATAAC
>monoID2630
AATTTCTTTATCTTTAAATTCTTTTCTTTCTTGGGATTTACTCGTAAGAGTTAATCCGAAAG
>monoID2631
AATTTCTTTATCTTTAAATTCTTTTTTTTCTTGGGATTTACTCGTAAGAGTTAATCCAAAAG
>monoID2632
TCGAATATAAACCAGCGTCTCACCCATGTACGCAAATATACGTCTTCCACAGAAAATAACAATTTTTATTAATTAATAAATAACGGAATCGACCAGAACTCTTCGGAAGGCGCTTTAATACGTTAAGAACTGTAGGAAAAATATTTTTTGGTACACAGAACTC
>monoID2633
CCGGACGACGGGCATTCTCGCCGCACGGCCATCCGTTCCGTTCCGCCGGACGACGGCCATTCTCGCCGTCCGGCCAATCCGATCCGCCGGACGACGGGCATTCTCGTGCGTCCGGCCAATCCGATCCGCCAGACGACGGGCATTCTCGCCGCACGGCTCATCCGATCCGCTCAG
>monoID2634
GTGTTTTACGTTAAAAAGCGTCAAACAAGCGTTTTTCTGCATCAGAAACGAAACTATTGAATTTCCCATCGCGAATTGCAAATGAATCGTTATCTGTGCGATATCTCAC
>monoID2635
AGAATCTAAAGTTAAAGAAATTCTTTCGGATTAACTCTTACGAGTTAATCCCAAGAAAGAGAAGAATTAAAAATAAAAAGATTCTTTCGGATTAACTCTTACGAGTAAATCCCAAGAAAGAAA
>monoID2636
CTTCTAATGGACGTCCATCTGACTTCTATGATGGAAGTAAAATCCCATGGAGCTATGGAGGTTTCATGGA
>monoID2637
TTACCTTAAAAAGCGTCAAACCAGCGTTGATCTGCATCAGAAACGAAACTATTGAAGTTCCCAGCGCGAATTGCAAATGAAACGTTATCTATGCGATATCTCACGTGTT
>monoID2638
AACTATTGAAGTTTCCAGCGCGAATTGCAAATGAATCGTTATCTATGCGATATCTCACGTGTTTTACGTTAAAAAGCGTCAAACAAGCGTGTATCTGCATCAGAAACGA
>monoID2639
GAATCAAACGAGCCGAAACTCGATTTAATCCAGAATGGAAATCAAAATTGAATCGAATCAAACAGAGTTTGATTCAATCCAGAAGAATAAGAGTATAATTTCCTTT
>monoID2640
AGAGAGAAAGCACTTGAATTGGCCCTCCCGGCGACGTAGGTGCGAGCGAGCGCGCAATAGAGTTTTCCACGCACTCCGCGACGGCTGGTTGCGAGCGCG
>monoID2641
AAATTTGATATAAATAAATAATGTATTTACAAATAAAAAATAATTTATTAAAATAAAAGAAACCAGTTTTTTTAAAACAAACAGACAAAAATTAAGAAA
>monoID2642
AAATCTATGTCCAATTGACGTATTCTCAAATCTGTGTCCAATTGACGTATTTTTTCAAATCTATGTCCAATTGACGTATTCATC
>monoID2643
CCTGTGGCAAGAGCCCAGGATAGAGCAGAGTCGTCGAGTGAATTTTGATTGCAGAAGTGGACGACGCTCGGTAA
>monoID2644
TTTAAAACGCTGTATTAGAAAGTCCTTAAAAAATATTTGTTGTAAACATATGTTTTTTTTAAGAAAATATTTAATGCCCAAATATCTCATATTCTCCATGTTACATAATTATATTTTTAAAAGAAATGATATTATCAAATCCTATTTTGAAAGTTAGACTCTTTAGC
>monoID2645
TCTGATGAAGATCAACGCTGGTTTGACGCTTTTTAACGTAAAACACGTGAGATATCGCATAGATAACGTTTCATATGCAATTCGCGCTTGAAACTTCAATAGTTTCGTT
>monoID2646
AATTGAATATAAACAAATAAAATTAATTGAACAAATTTAGATAATATATAAACAAATTAAAAATGATAAATTAAAGAAAAAATAAATAGAGATTTTTTATATATTTATATTTTTAATGTTTTTATTATATAA
>monoID2647
ATGGATCGAATCGCTAAAGTCAAAAACGAAAGAGTTATATCAGTCAAATTTCGAAATTTTTGAGTAAAATTTTTTTTCGAATTTCTCCAATATCTCTGTGTTCTGATAGACCCCCGAAGAGTTCTAGCTCTTATCACA
>monoID2648
GAAAATTAGTAACAAAGAGATTCTTCCGGATTGACTCTTGTGAGTAAATCCCAAGAAGAATG
>monoID2649
TAAAAAGCGTCAAACAAGCGTGTTTCTGCATCAGAAACGAAACTATTGAAGTTTCCAGCGCGAATTGCAAATGAAACGTTATCTATGCGATATCTCACGTGTTTTACGT
>monoID2650
ATTTTCTGAGTAACATTGGGAAGATACCTGTAAAGTTTAAAAAAATAATCCCTCTTGGAAAACAAGTTATGAAAAAATTCACTTAGAAGAAAACGAGAAGTTTCTCTCTTCAAAATTAATTTGTTTATAACATCTTTTCTAAGTGGAATTGTTTCTTAATACTTTGCATAC
>monoID2651
GCGAGCGCGAGAGAGAAAGCACTAGATTTGCACTCGCTCGGCGACGTAGGTGCGAGCGAGCAAACGCGAATGTCTTTTACGCACTCCGCGACGGCTAGTTGCGAGCGCAAAAGAGAGCACGAGAATTGCACTCGCTCGGCGACGTAGGTGCGAGCGAGCGCGAGCAATGTCTTACGCACTCCGCGACGACTGGTT
>monoID2652
TGTTACATAACTGAGAGAGCACATGAAAAGAACAATGTTATATATCATGTTATGTAGATGAGATATAAACATTATATAAATTTGAGAGCACTTTAAAAGAACAAAATTATATCTCTT
>monoID2653
CCTGTGGCAGGAGCCCAGGATAGAGCAGAAGATCGTCAAGTGAGTTCTGATTTCAGAAGTGGACGACGCTCGGTAA
>monoID2654
CTTCAATAATTTCGTTTCTGATGCAGAAACACGCTTGTTTGACGCTTTTTAACGTAAAACACGTGAGATATCGCATAGATAACGTTTCATTTGCAATTCGCGCTGGGAA
>monoID2655
GCACATAATAGCCTAGTATCAGCGCACAGCAGCCGATTTTCAAAAGCACACTATAGCCTTGTATCAGAACACAGCAGCCAATTTTTAGAGGT
>monoID2656
AATTCGCACTGGGAACTTCAATAGTTTCGTTTCTGATGCAGAAACACGCTTGCTTGACGCTTTTTAACGTAAAACACGTGAGATATCGCATAGAAAACGTTTCATTTGC
>monoID2657
ATCAGAACACAGAGATATTGGAGAAATTCGAAAAAAAATTTTACTCAAAAATTTCGAAATTTGACTGATATAACTCTTTCGTTTTTCACTTCAGCGATTCGATACATCATGATAAAAGTTAGAACTCTTCTCGGGGCT
>monoID2658
TGTAAGAATATACGTGTTTCACAGAAGTAAATAATTTATTACTAACTAATTAATAATGAAATCGACCGAAACTCTTCAGAAGGCGCTTAAATACGTTAAGAACTATTGCAAAAATATTTTTTGGTACACAGAACTCTCGAAAATAGACCAGCATCTCACCCATA
>monoID2659
TTTTAAATTAATAACGCTGTTATTTTTAAACATTACAAAATATTTTTCAACTACAAACAAAAATTCTGAAACTACAAACAACTACAACAAAAACTTTTACACTACAAACAAATACAAACAATCTGTAATGACAAAACAATCCAATGTTTTT
>monoID2660
AGAGCGGACGTGAAAAAACCAAATGATAATTTGAAACCAGAAGGTGATTTTGAAAGGCCAGAGAAAAAACCACTCAAAAAAGCAGAA
>monoID2661
AATCTAAGAACAAAGATGTCAACACACACAAAGTTAAATGTAAAAGTAAAAATATTGAGAATAGCATAGAAACATCAGAGAATGAAGATAGCATTGAGAAGAAAATGATAAATGATGATGAATGCGAAGATGACTACTCTGACAAGATGG
>monoID2662
CAGATCTAACATATCTGTTCATATCTGACAATATCTATCATTCTGATTATTGGGAAAATTCCAGATCTGGCATATGTTCATATCTGACAATATCTGTGATTCAATATTTTCGAGAATAATC
>monoID2663
CAAATCTTGGCCAATGCACCTCCAATGTAAGTGCAATATTGTACAATTGTTGACTCGTAATATTGGCAGTACATTACCGTTTCTTCAATAAACAATATTCGCTTTACATTGG
>monoID2664
CATCTGAACGGTTATAACTGCGAGTGCCAGCCCGGCTACACCGGCAAGAATTGCGAGGCCGACATCGACGAGTGCGCGAGAACCCCTGCCAGAACGGTGGCACGTGCAACGA
>monoID2665
AGAGCTCGATTGTATCCTGCGGGAAATAAAAAGAGTCGCGGACCCAATCGAA
>monoID2666
GGAACTTCAATAGTTTCGTTTCTGATGCAGAAACACGCTTGTTTGACGCTTTTTAACGTAAAACACGTGAGATATCGCATAGATAACGTTTCATTTGCAATTCGCACTG
>monoID2667
AATGAAACGTTATCTATGCGATATCTCACGTGTTTTACGTTAAAAAGCGTCAAACAAGCGTGATTCTGCATCAGAAACGAAACTATTGAAGTTCCCAGCGCGAATTGCA
>monoID2668
CTCTCTCTCGCGCCCGCAACCAAACGTCGCGGAGTGCGTAAAACACATCGCGCGCGCTCGCTCGCACCTACGTCGCCGAGCGAGTGCAAATCTAGTG
>monoID2669
TTTCGAACTTTGACTGATATAAGTCTTTCGTTTTTCACTTTAGCGATTCGATCCATCATGATAAAAGTTAGAACTCTTCTCGGGGCTATCAGAACACAGAGATATTGGAGAAATTCGCAAAAAAAATTTTACTCAAAAA
>monoID2670
GAACATCATTATAGCCTTCTAAATCAATCCCGACTAATAAGAAAAATTAAAAAAAATGCGCACGGCTACGAAAAATTATTTAAACAATATAAAATTTATTGCAAAAACAGGAAAACGAAGCCTCGGTCGGGGCTGCAAATTTTTTTA
>monoID2671
CGCGTGCTCGCAACCTAACGTCGCGGAGTGCGTAAGACTTGCTCGCGCTCGCTCGCACTATCGTCGCCGAGCGAGCGCACCTCTTGTAATCTCGTT
>monoID2672
AGAGTAAAAACTCACTCCCGTAGAGTGAAAATTGAGCCTGTGCAATTTTTCGAGTGACTTGTCACTGTAACA
>monoID2673
TTTACAAATAAAAAAAAATTTTTTGAGTTGAAATCATTTTCTTGATTTAAATAAATATTAATATAAAATAACATAATTTTTTAACTTTATAAATAATTTTTTAATCAAGGAAATTTTAAAATAAATATATTTA
>monoID2674
TTAACGTAAAACACGTGAGATATCGCATAGATAACGATTCATTTGCAATTCGCCTGGAAACTTCAATACTTTCGTTTCTGATGCAGATCAACGCTTGTTCGACGCTTTTTAACGTAAAACACGTGAGATATCGCATAGATAACGATTCATTTGCAATTCGCGCTGGGAACTTCAATAGTTTCGTTTCTGATGCAGATCAACGCTTGTTCGACGCGTTTTAACGTAAAACACGTGAGATATCGCATAGATAACGATTCATTTGCAATTCGCGCTGGGAACTTCAATAGTTTCGTTTCTGATGCAGATCAACGCTTGTTCGACGGTT
>monoID2675
CTTCTGCTCTACCCTGGGCTTCTGCCACAGGTTACCGAGCGTCGTCCCCACCTGCAAACCTTAATTGACGAC
>monoID2676
TTTATGAGATCTTCGGATATGCATTCAGAGATTTTTGAGCTGCAACCCCTTAGCAGCAAAACCACCTCATGTGCTAGACGCGCAAGAGAGAACTACTTTTAAAAATCGCAAAATTAACAATTTTACAGCGGTAAATTATCTTACGA
>monoID2677
TGAAATAAATATTAATGTTCATGTTAATAAAATTTAAGATTACTATAGTAATTTAATAAGATTATTTTAGTAACTTAAAAAAATGTATTAAAATTTAAAGTATTTTTTATTTACGATATAAATGACATTTCAATTAACCATAAA
>monoID2678
AAATTTTACTCAAAAATTTCGAACTTTGACTGATATAACTCTTTCGTTTTTCACTTCAGCGATTCGATCCATCATGATAAAAGTTAGAACTCTTCTCGGGGCTATCAGAACACAGAGATATTGGAGAAAATCGCAAAAA
>monoID2679
TAAATATTTATAAATGATGATTAAATAATAAATAGTAATATGAAATTTGTTTTTGTTTATAAATTTATATACAATATTACTAGATTAAAAGATCTATTAAAAAAATAAATAAAAAAGAAACATTAAATATATTATCAACATT
>monoID2680
GCACGATCGAGTACGCCGGAGGTGACGCCCGTGCGAAAGCAACACGCCGCGACTCGATTCT
>monoID2681
AAGTATTTATGCGAAAAAAATCAACGGACCAGGGGACGTTTTAGGGTAAAGCAAAAATCAAAATTTTCTAACACTTTACAAGGGAAACAAAATTTAT
>monoID2682
AAGCGTCAAACAAGCGTGTTTCTGCATCAGAAACGAAATTATTGAAGTTCCCAGCGCGAATTGCAAATGAAACGTTATCTATGCGATATCTCACGTGTATTACGTTAAA
>monoID2683
AATGTCCAAAAACTTGATTCAACCGTAACTCCCGAACCGATGGCCGTACCGACTTCGTCCACAGCTCGTTTTAAAGCTTTTTTCAAGCCCTTTAAAATGGCATAAAGCCGAAGTCTGAACGTCCAACCGTTCCGGACTTACAGCCAAAATTGTCCACAAACTAATTTCGGCCGTAACTCCCGAACCGCTGGGCTTACAGACTTCCACAATAGCTCGTTCGGAAGCATTTTTCCAGCCCTTTAAAATGGCAAAAGGCACAAGTCTGTACGTCCAACCGTTCGTGACTTATGACTGAAAACGTACAAAAACTTTTTTCAGTCGAAAACTCCCGAACCGTTGTAGCTAGCGCTTCGACCAGAGCTCGTTTCAAAGCTCTTTTAAAGCCCTTTAAAACGGCACAAAGCCGAAGACTTACGCCCAAGCATTCCGCTTAGGACTGAA
>monoID2684
AACGTAAAACACGTGAGATATCGCATAGATAACGTTTCATTTGCAATTCGCGCTGGAAACTTCAATAGTTTCGTTTCTGATGCAGAAACAAGCTTGTTTGACGCTTTTT
>monoID2685
GTGTTTTAAGAATGAAAATTTCTTTAATCGAACATTATATCTTTTAGTAAAAATTTTAAAAAATGTGCAATAAAGGTAAAGAAACGAAGAGGAATGAAATAATGTAAAAAGAAAGGAGGAAAAATTGTGAGAGTGTAAAATAGAAAAAAATAGAAGAAAAAAAGAATTAAAGGAGGTGGAGAAGGTACAGATTTTTTAAATAAAAGACGAAAAAAATTAAAAGTGCAATCAAACACGAGTTTAAAGATTTTTTTAATAATGGGTGAATATCACATGGTATTTTGACATTTT
>monoID2686
ACAAGAGTAAACTACCAGAAAGAAAGCAATTCTGAAATTGATTGTAGGCTTAAAATATTCTCCTATTTATGTGCTTTCGAAATATGCAAGACAGAATTTTTGTGCTCAATCCCTTGATCGAAAAACCGACACTGAAGTGAGCACCCCACTGTTCAGCT
>monoID2687
GCGTCAAACAAGCGTGTTTCTGCATCAGAAACGAAACTATTGAAGTTCCCAGCGCGAATTGCAAATGAAACGTTATCTATGCGATATCTCACGTGTTTTACCTTAAAAA
>monoID2688
ACTCTCTTTTACTTCTGCTGGATACAATCGAACTCTCTTTCGATTGAATTCGCA
>monoID2689
AGAGCTCGATTGTATCCTACGGGAAATAAAAAGAGTCGTGGACCCAATCGAA
>monoID2690
TAGCTTTAAAACGCCGTATTTAAAAGTCCTTAAAAGTTTTTTGTTGCAAAAATATAATTTTTTTTTAAATGGATTTTTAGATCCCAAAAATACCTCATATTCTCTATGTTACATAATTATAATTTTTAAAAGAAATGACTTTGCCAAATTTTATTTTGAAAGTGTGACTCTT
>monoID2691
CACGTGAGATATCGCATAGATAACGATTCATTTGCAATTCGCGCTGGAAACTTAAATAGTTTCGTTTCTGAAGCAGATCAACGCTTGTTCGACGCGTATTAACGTAAAA
>monoID2692
CGCGTGCTCGCAACCTAACGTCGCGGAGTGCGTAAGACTTGCTCGCGCTCGCTCGCACTATCGTCGCCGAGCGAGCGCACCTCTTGTACTCTTGTT
>monoID2693
AATATAAAAATGAATCCGAAAATGTATAAATTCGAAAACTATTGAAATGAATAATAAATAATTTAGCATTTAGTCAATAAACTGGTAAATATGTTTATAATTAATTTTATTCACAATGTTACGATTTTAAATTTAAGTCCTTTTCAATTAAGTCAGTAAAAACTTTAATGTTAATATA
>monoID2694
TCGTGTGCAATCGGGTCCGTGTGCAATCGAGTCCGTGGGCAATCGGGTCTGTGCGCAATCGGGTCGGTGCGCAATCGGGTCGGTGGGCAATCGGG
>monoID2695
ATGAAAATCTGAATGAATCATTATTAATATTTAAAGTACTTAAAAAAAAACACAAATAAGTTCATATTTTTTTATTATTACTTATTTTCTCATTAAATACATACGTCTATATTTATATTAAAAATTATTTCTGCATCCA
>monoID2696
ACGTTTATTAATTAGTATTAATAATATTATATTATATTATAACAATATTTGGTAGTATTTCTATACGTATTATAAACGTATATAAAATTCTGGATTATATATACGTTATATAAACGGATAACTTTTGCAAATCATAAACGTATTTAAGAA
>monoID2697
ATGATTATTGCAAATAATGTGATTATGAAATAAATAATCACTCATTAAAAACTATTGAGAAGTGATTATTGCAAATAATCCGATTATGAAATCAATAATCATTCTATAAAAGAACCATTGAAGA
>monoID2698
AATATTTTATCAACGTTGTTATAAATTTGTAAAAATGTTTTTAAAACATTACCTACTATAACGTATTTTTGAATGTTTAAAAAACGTTTAAATAATAATATCTTA
>monoID2699
AGCCAAGGCGTACGCATATCCGTAGAGAGTCGAAAAAAATCACAGACACATCTCTCAATGAGCATAAAACGACGGAGTAGCGACCGAAGCGATGACGGCCCTTATTGTTTATTTAAAAAATTATTTAACAATATCAGTCGAGTAGC
>monoID2700
TATCCTGCGGGAAATAAAGAGAGTCGCGGACCCAATCGAAAGAGAGAGAGAGTTCGATTG
>monoID2701
AAACAATTATATAAATTAAATATAATTGTTTAAAATAAAATATTTAAATTATATATAATTATATATAATTTTATCTAAAATGTATTTTAATACATATATATGAAAATATTTTATATATAATTCT
>monoID2702
GTAGTATATTAAAACTATTTTTTATTAATTCTTAACCATTAAATTTGTTGAAATAACTATAATATTTCATTAAATATATATTTTAATTCTATTAACAAAATTTGCATGATTATAAAAAATAGATGTGATTATTATATTATTATACA
>monoID2703
CTGCATCAGAAACGAAACTATTGAAGTTCCCAGCGCGAATTGCAAATGAAACGTTATCTATGCGATATCTCACGTGTTTTACCTTAAAAAGCGTCAAACCAGCGTTGAT
>monoID2704
ATATGTTAGATCTGGGATATTTCAGAAAAATTGAATCACAAACAATGTCAGATATGAACATATATGCCAGATCTGGGATTTTCCCAAAAATACAGAATCACAGATATTGTCAGATATGAACAG
>monoID2705
TTACTCAAAAATTTCGAAATTTGACTGATATAACTCTTTCGTTTTTCACTTTAACGATTCGATCCATTATGATAAAAGTTAGAACTCTTCGGGGGGATATCAGAACACAGAAATATTGGAGAAATTAGGAAAAACAAATT
>monoID2706
TTTTATAATTAATGTTATTGTTGAAAAGCAAAAGAAAACGTAAAATTCATAAATATATCAGAGTAAAGAAAAAAATGAAAATAGAAATTTTATTTCATAGAAAATATAAACGAAACATATTATTAAAAATTATCAATTTTTAACAGTCATTTTGAATTTAAAATTTTCGAAGAATTTCGTACAAAGTATT
>monoID2707
AAAATTAGCTGGATTTATTTGAAATTTGCTATTTAGGGGTTTTTGAAATTGCAGATTATTAATCTAATATTAAAAATTTAAATTTCAAAATGGCGGATCTAAAATGGCGGACAGAACTATC
>monoID2708
GTGAGTAAATCCCAAGAAGAATGGAAAATTAGTAACAAAGAGATTCTTCCGGATTGACTCTT
>monoID2709
CTATTTATGTGCTTTTAAAATATGCAAGACAAGATTTTTGTGCTCAACCCCTTCATCGAAAAACCGACCCTGAAGTGAGCACCCCACTGTTCAGCTACAAGAGTAAACTACCAGAAAAAAAGCAATTCTGAAATTGATTATAGGCTTAAAATATTCTC
>monoID2710
AGAGAGAAAGCACTTGAGTTGGCTCGCCCGGCGACGTAGGTGCGAGCGAGCGCGCAATAGATTCTTCCACGCACTCCGCGACGGCTGGTTGCGAGCGCA
>monoID2711
CCTGTGGCAAGAGCCCAGGATAGAGCAGAAGGTCGTCGAGTGAATTTTGATTTCAGAAGTGGACGACGCTCGGTAA
>monoID2712
AAAATTTCGATTTTGCTTTACCCTAAACGTCCCCTTGGCCAGATTATTTTTCATTAATAAAACTAATAAAATTTCCTTTCCCTACTAAGGTGTTAG
>monoID2713
ATATTAGTTAATCAACAAAAAATTAATAACTTCCAAAAAAACCGATTTTTTGCATACATGGGTGAGATGCTGATCTTTTTCAAAGAGTTCTGAGTACAAAAAAATATTTTTCCTACAGTTCTCAACATATCGAAGCATTTTCCAAAGAGTTGCGGTCGATTCCG
>monoID2714
TGATGAACAGAAATACTACCGTTTCTTAAACAAAAAATACGAAATCGACTCTGTTAATGGATTATACAAAAAATATTGATAATATTCTATCAGACTTTAGCCAAACACTGATACCTATGTATTTCAATCGCCATTTCACGATAGAGTCTATCACATCTTATATGAGATTTTCCATACACATGTCGAACGTCTGAATAGGAAACGTGCATATCTGGCTCAATCAGAGTCTATGTAAAC
>monoID2715
TTATCTATTGAGAACTCTAGAACTCTTCAAGAACTATAGAATTCCATAGTACAAAAATAATTGCTTCGAAACTTGAGGTGCGGACAAAAAATTATTTTATAAAAATATCTAATGAACATAATTAATG
>monoID2716
TTTAAGTGAAAATAATTTAAGAAAAATGATTTGAGTTGAAAAATAATTTTTTATTAATTTTTAAGTAAATAAATTATTTATTCAATTAAAAAATTTTTTATTTAAAAAAATATAATAAAAGTAAAAAAAATTTAATTAACCTAGTTTTAAAA
>monoID2717
ATTTTGAAATTTTCATATCAAATTCGTTATCAGCGACCTCGAAAATCCTTATACACTAATTTATATAAAATTTCAAACAATTTTTATTAAAGTGATCGGCAATATTAGATCCGCCATTTTAA
>monoID2718
ACAATTAAAAATTAAATTTTTAATCTTTAATTATAACTAAACTAATTAATAATTAAAATTTTAATTGTTAATTATACTAACAATTGACAAATAAATTTTTAATTCTTAATTACGGTTTCT
>monoID2719
ACATAAAACAATATGAACAATTGCTAATGACTATATAATGTAATCTTTTTTAAAAATCAATAACATACTTATTTTTTAACTACAAACAAAATTCTTGAATTACAAACAACTACAAACAAAAACTATT
>monoID2720
AACACAGAAATATTGGAGAAATTCGAAAAAAAATTTTACTCAAAAATTTCGAAATTTGACTGATATAACTCTTTCGTTTTTCACTTTAGCGATTCGATACATCATGATAAAAGTTAGAACTCTTCGCGGGGCTATCAG
>monoID2721
TTCTGATGCAGAAACACACTTGTTTGACGCTTTTTAACGTAAAACACGTGAGATATCGCATAGATAACGTTTCATTTGCAATTCGCGCTGGGAACTTCAATAGTTTCGT
>monoID2722
AAAATTAATTTGTTTATAACATCTTTTCTAAATGGGATTTTTTCTTAATACTTTGCATACACCTTCTGGGTAACATTGGAAAGATACCTGTAAAGTTTAAAAAAATAACCCCTCTTGAAAAAGAAGTTATAAAAAAATTCACTTAAAAGAAAACAAGAAATGTCTCTCTTC
>monoID2723
TCTTAAATAATTTTTGCAAATAAATATTAATGTACAATAAAAATTAAATAAATATTAAATAAATGTTAAATAATATATTTAAAATTATTTTTTAAATGAAAAATTAATGAAAGTAAATAATATAATTAATGATAAAAAATGTTT
>monoID2724
TTTCGATTATAAATGTTTAATTTTAGGATATCAAAATGTTTCATTTCTTTATACATTTTTTTAATTATAAAAAATATTTTAAATGGCAGAAATACTAAAAATGTTTAAATATCTTAAAGA
>monoID2725
GAAACGAAACTATTGAAGTTCCCAGCGCGAATTGCAAATGAAACGTTATCTATGCGATATCTCACGTGTTTTACGTTAAAAAGCGTCAAACAAGCGTGTATCTGCATCA
>monoID2726
CATTCTTCTTGGGATTTACTCACAAGAGTCAATCCGGAAGAATCTCTTTATTACTAATTTTC
>monoID2727
AAAAAGCGTCAAACAAGCGTGTTTCTGCATCAGAAACGAAACTATTGAAGTTCCCAGCGCGAATTGCAAATGAAACGTTATCTATGCCATATCTCACGTGTTTTACGTT
>monoID2728
ATATTAATGATGTCGATAAAATTTTTATCTCTAGTAACATTGCGCTTTCTACGATAAACTTTTTTGTTATGAAAAACGTTTAAATGTCAAGGAGCGAAAATTAATATTTCTTCTCTAATTAATCTAGATCAAAGCACAAAACTATACTTTGCATGAGAATTTATATCATTGCAGAGATAGCGTAATGCAAAACGAAACCACGTTTCTCTCCTTTATGTCCATTTCTATCAACGTCGATTAATCTCAGTTTAATTTATTTTTTATCTTTTTCTAAGAATTATATTGATAGAAATAA
>monoID2729
GCCATTTTAAATTTGAATTTTAAATTTTTAACATCAGATTTGTAATCAACGATCTCAAAAACCTTTAAATAGCAAATTTCAAGCGAATTCAATTAATTGTAATAATTTTATCAGCCATATTGTATTC
>monoID2730
ACTTCTAATGGACGTCCATCTGACTTCCATGATGGAAATAAAATCCCATGGAGCTATAGAAGTTACATGG
>monoID2731
TTTTTAACGTAAAACACGTGAGATATCGCATAGATAACGTTTCATTTGCAATTCGCGCTGGAAACTTCAATAGTTTCGTTTCTGATGCAGAAAAACGCTGGTTTGACGC
>monoID2732
GACGCTTTTTAACGTAAAACACGTGAGATATCGCATAGATAACATTTCATTTGCAATTCGCACTGGGAACTTCAATAGTTTCGTTTCTGATGCAGAAAAACGCTTGTTT
>monoID2733
ATATTAATATTATATTCACAAATTAAATCTATAATATTACAAAAATATATTTTTTATTTATATTAACTTATAAATAGTCGTAATTTTTTTTAAGATAAATTATTAAAAAATCATAATAAGAATTTCAAATAG
>monoID2734
TCTGATGCAGAAACACGCTTGTTTGACGCTTTTTAACGTAAAACACGTGAGATATCGCATACATAACGATTCATTTGCAATTCGCGATGGAAACTTCAATAGTTTCGTT
>monoID2735
ATCAGAACACAGAGATATTGGAGAAATTCGAAAAAAAATTTTACTCAAAAATTTCGAACTTTGACTGAATAACTCTTTCGTTTTTGACTTTAGCGATTCGATCAATTGTGATAAAAGCTAGAACTCTTCGGGGGGCT
>monoID2736
CCTTTCTCTGGATTCAATCAAACTCTGTTCGATTTAATTCAAAAAAATCTTTTATTTCATTCTCTTTCTTCTCTGATTATCAAACTCTGTTCGAGTTAATCCGAAAGAATCTTTAATTTTATTCTCTT
>monoID2737
CAATAGAGAAGGAAGAGAGCGAAGGAGAGCGAGGGAGGGCGAAGGAGAGCGGTAGAGAACAAGAGAGAGCGGAGGAGAGCAAAAGAAAGCAAGGGCGAGCGATAAAAAGCGAGGGAGAACAGTAAAGAGCGAGAGAGAGCGGTAAAGGACAAAGAAAAGCGGTAGAGAGCGAGGAAGAGCGTAGAAAAG
>monoID2738
AATAGTTTCGTTTCTGATGCAGATCAACGCTGGTTTGACGCTTTTTAACGTAAAACACGTGAGATATCGCATAGATAACGTTTCATTTGCAATTCGCGATGGAAACTTC
>monoID2739
GTTTACCTATGAAATAATTTTATTACTTTTTTTCTAAGAGGGAGTTATTCTTTAAACTTTGCAGATAACTATCTTATATTATCCAGAAAGTGTGTGCAAAGTTTTAAGAATGAGTCCCTCTTAGAAAGAAAATCATGAGCAAATTAATTTCAAAAAAC
>monoID2740
ATCCCAAGAAAGAGAAGAATTAAAAATAAAGAGATTCTTTCGGATTAACTCTTACGAGTAA
>monoID2741
CGTTTCTGATGCAGATAAACGCTAGTTTGACGCTTTTTAACGTAAAACACGTGAGATATCGCATAGATAACGATTCATTTGCAATTCGCGCTGGGAACTTCAATAGTTT
>monoID2742
CATTCTTCTTGGGATTTACTCACAAGAGTCAATCCGGAAGAATCTCTTTATTATTAATTTTC
>monoID2743
AAGGTTGAATCGAATCAAACAGAGTTTGATTCAATCCAGAAGAATAAGAATATAAATTCCTTTGAATCAAAACGAGCCGAAACTCGATTTAATCCAGAATGGAAATC
>monoID2744
TCAACAATTGTACAATATTGCACTTACATTGGAAGTGCATTGGCCAAGATTTGCCAATGTAAAGCGAATATTGTTTATTAAAGAAACGGCAATGTACTGCCAATATTACGAG
>monoID2745
ATATCGCATAGATAACGTTTCATTTGCAATTCGCGCTGGAAACTTCAATAGTTTCGTTTCTGATGCAGAAACACGATTGTTTGACGCTTCTTAACGTAAAACACGTGAG
>monoID2746
TTGATGGACTTCTAATGGACATCTATCTGACTTCCATGATGGAAGTAAAATCCCATGAAGCTATAGAGGT
>monoID2747
TAATAAATACTAAATAACAATTTTTTTTATTTTATTTTAAATAAAAAAAGAAAGAAATTCTAAATAAATTTTTTATATAAAAACACTTATTTGTAATTAAATTTCTATTTTTATTTAAAATTAAAAAATAGTCATAGTCATTAAGTATTTAAAA
>monoID2748
GCTATGGAGGTTTCATGGACTTCTAATGGACGTCCATCTAACTTCCATGATGGAAGTAAAATCCCATGGA
>monoID2749
ACGGCGAAAGCAACACGCCGCGAGCGGACATTGAAATTTTTTCGCTCAACGGCGAAAGCAACACGCCGCGAGCGGACTTTGAAATTTTTTCGCTCA
>monoID2750
TTGTTTGACGCTTTTTAACGTAAAACACGTGAGATATCGCATAGATAACGTTTCATTTGCAATTCGCGCTGGGAACTTCAATAGTTTCGTTTCTGATGCAGAAAAACGC
>monoID2751
ATAAAAGAAACAATTTAATAATAACAAAAGAATAAAGAATGAATAATTAAATAAATACCATTGAAAGAACCTATATTAAAGCTGTTGATAAAATGTATATGATAAATCACATAAATATAATAAATGTATGCACAATAGATTT
>monoID2752
ATTTAAACCTTTCATTCAGATTTAACCTTTTTTGAGTCTGATCGAGCTCTATTGCCGATCCGACTAAAGG
>monoID2753
TAACATACTTATTTTTAAACTACAAACAAAATTTCTTGAACTACAAACAATTACAAACAATTTCATATAGAAATCTGATGCCATTTGAGCTGTAGTTATAAAATAATTCCCAACTGTTTTTTAAAAATCGA
>monoID2754
ATATATATCCTGCACCCTAGCCAAGACTTTCAAACTCCAGTGTAAAACGCAATCTCTATCTTCCACCGTGGATACCAGTCCACGTTTCAGGCATTCTGCCCAGTGTTTGACCCATTTTGTCTAAGCTATAAACTGTAGAAAATAAAATTGTGAAATAGGCTCGTGTACTTCAACACGAGACAACGTCTTTAAGGACATAATATCAGATTGCCCTCTCTCATTATCTCTAACCCCTTAATAATTCTTCACGGGAAAATGTAGACATAGATGAACATGCAGTTCCGTTCTAAGAAGGTTTTATTTCCGTTATATTACCTCTGTGTTTTGATGATTACAAAGATTTTATAAGTCTTTCAATGATATTAAATCTTCCGTAAAAATTTTCGCAGCCTTAATAGCATTTAGTGTTTAATTTACAGGGATTTCTATCTCTTTTAATACTGTTGAACTGAAAATGTTGACAGCCAGAAACGTTAGCGATTGTAATTTGATTAGAAAAAT
>monoID2755
AAATTTTTCCGAATGTTATATATAAAATATTCTGGAGACATTTTACTTTAAATCTTACATACGAAATATTATTTAAATATTCTGGAGACATTCTGTTTT
>monoID2756
ACATGAAACATGACGTAAACGAAACGTGAAACATGACGTACATGAAACGTGAAACATGACATACATTAAACATGACGTACATGAAACATGACGT
>monoID2757
ATAATATTTTGTATTAAATAAATAAAAACGAAATTATTCGAGAAAGATATTGAATAAAATTTTCTCTAAATGATGAAAAAAAATTGATTCTATTTGACAAGTGTGATAAATATAATCTTTCGCAATAATTTTTTTTTAA
>monoID2758
CGTTGCCGTTACCGTTGTCGTGGTCGTTCACTATTATCACTAGCAATGACGACGACGACAACGACGACGACGACGAGGACGA
>monoID2759
ACGTGAGATATCGCATAGATAACGATTCATTTGCAATTCGCGCTGGAAACTTCAATAGTTTCGTTTCTGATGCAGAAAAACGCTTGTTTGACGCTTTTTAACGTAAAAC
>monoID2760
TTGTTTGGCGTCACTTCAAAGAGTACCTAGCCTTTAATGGTCTAAAAAGATTTAATTTAGGAAAGAAA
>monoID2761
ATGGCATATATTATGTATATGCATTAATGTATTTTGTATGTATATACAACGCACAATATTAAATGTACATACATTTCATATACATAATTTGAATATACGTT
>monoID2762
AAAAAATCAAAATCTTTGGACTGTAATTAAAAATAGTTCAAAACTAAAATAAAAAATTAATTCAGTATATACAAGTATTCGATTACTCATTGATCTTTTCATTATCATGTCAAAAAAGTG
>monoID2763
AGGATACAATCGAATTCTCTTTCGATTGAATCCACAATTCTTTACTTTCCGCAGGATACAATCGAATTCTCTTTCGATTGAATCCGCAACTCTTTTACTTCTTGC
>monoID2764
CGTCAAACAAGCGTGTTTCTGCATCAGAAACGAAACTATTGAAGTTCCCAGCGCGAATTGCAAATGAAACGTTATCTATGCGATATCTCACGTGTTTTACGTTAAAAAG
>monoID2765
GATATCTCACGTGTTTTACGTTAAAAAGCGTCAAACAAGCGTGTTTCTGCATCAGAAACGAAACTATTGAAGTTCCCAGCGCGAATTGCAAATGAAACGTTATCTATGC
>monoID2766
TTTTTAACGTAAAACACGTGAGATATCGCATAGATAACGATTCATTTGCAATTCGCGCTGGAAACTTCAATAGTTTCGTTTCTGATGCAGAACCACGCTTGTTTGACGCTTTTTAACGTAAAACACGTGAGATATCGCATAGATAACGATTCATTTGCAATTCGCGCTGGAAACTTCAATAGTTTCGTTTCTGATGCAGAAACACGCTTGTTTGACGCTTTTTAACGTAAAACACGAGAGATATCGCATAGATAACGATTCATTTGCAATTCGCGCTGCAAACTTCAATAGTTTCGTTTCTGATGCAGAAAAACGCTGGTTTAACGC
>monoID2767
CAAAAAACAACATGACCTTTCTTGCAGATCTTGTCAAGTTATATAAGGAAAAAATACAAAACTAAAAAAAAATAAAAAAACTAAAAAAAAATAATTTGTATCGGCCAAACGGTAAGAGATACGA
>monoID2768
TCAATGTATATTATATTTTTTATTATATTTTCACAATTATACATGATAAAAATAATTAAGTTTCTTTTAATTTGATGCAAGTAAATAATCTGTTGAAGTACAAGTAAATAATTTTATGTAACGTAAAATTTTTTGATAAAATATTTTTTCTT
>monoID2769
TTCCATTCTTCTTGGGATTTACTCACAAGAGTCAATCCGGAAGAATCTCTTTATTATTAATT
>monoID2770
AATGATTATTGAATTTATCATCGTATTTGTTAAAATTTCTTATCTTTAATACATTAAATAATATAAAATCTTAAATTAAATTGTTATCAAAATAGATTAAACAAAAATAAAAAATAATAATATATAA
>monoID2771
ACTTCTGACTCTAATTAGAAGTTAAACAATCACTACTGTCGGTACTCAAACTTTTTGAATGTTTTTTTTTCTTGGATAATAAACGCACGCGAATTCAAAATACCGTGTGCACCGAATTTTTAATTAACGTTTCAATGTTTCTTTTTTCTTAGCTTTTCCAACGAAAGGACGTAAGAATTCGGGAATCGAACGAGCTTACTTTTCATTAGGCAGAAGGTAGCAACTCGAGAAACTCATTTAT
>monoID2772
ACATTAATTTAACATTTATTAAACATTAATTTAATATTTATTTCACATTAATTTTTTATTTAAAAAAACATTTTTTAAAA
>monoID2773
TTAAAAATAAAGAGATTCTTTCGGATTAACTCTTACGAGTTAATCCCAAGAAAGAGAAGAA
>monoID2774
TATATTAAATGATAAATTTGTAAGTTAATTTTGTTAAACTTTGTAAAATTCACATTAATTTTATAATAATGTAAGTTAACTAGAAAAAGATTAATGAAGACTCAGTTTATAATTGTAATATT
>monoID2775
ATTAGAAAATCAGCTCACGATAAACGCCTCTGGCAGTTTATTAAAAATAGCCAGTTCACGATAAATGCCCCTGGCAAGAA
>monoID2776
TAACATTTATTTAACATTAATTTAATATTTATTTCACATTAATTTTTTATTTGAAAAAACATTGTCAAAAACATTAATT
>monoID2777
AATCGTGAACTGACTATTTTTTACGTACTACCAGAGGCGTTTACCGTGAGCTGGCTATTTGTAATTAATGGTCAGGGGCGT
>monoID2778
TTTTGATACTACGATGTCTAAAGAACATTTTAGTATAAGATTTTTGCGAGCACCAAATTCTCTGACGATCTGGAGAGTAAAGTTAGTGCGCGGCGCGTGCTCTCCGCGCATAAACAATTTATTTTTCAGCAGTTTGCAGCAAGCACCAAATTCGCAATTAATTTA
>monoID2779
ATCCCAAGAAAGAAAAGAATTTAAAGATAAAGAGATTCTTTCGGATTAACTCTTACGAGTTA
>monoID2780
GTTTGATTCGATTCAATTTTGATTTCCATTCTGGATTAAATCGAGTTTCGGCTCGTTTGATTCAAAGGAAATTATACTCTTATTCTTCTGGATTGAATCAAACTCT
>monoID2781
TTACATTAAACAATTTTCATATTAATTATATTAAATAAATAATTATACTTGCTAAATTGTCAAGGACTTCAAATGATTACTGACAACTAAAAGTTTATGTTGACTTTGCAGTTGTTAAAAAAATGATTGAAATCATAATTTTAGTATTATTCAGGAAAAAATTAATTTTATAAT
>monoID2782
TATACATTTTATATAGTGTTGTATCAGTTATTTATATTTTTATATTGAATGCTCAATGATAAATATTTTTTTATAAATATTATTATTTAGATGTAAGAAATATTCTCAGCGTTGAAAGAGAGAAAATATTTTAAGACTCAATGTATAAAACATGGGGCCAAAGCAAATTTAATTTTTGT
>monoID2783
CGTTAAAAAGCGTCAAACAAGCGTGTTTCTGCATCAGAAACGAAACTATTGAAGTTCCCATCGCGAATTGCAAATGAAACGTTATCTATGCGATATCTCACGTGTTTTA
>monoID2784
CACATATCAAATATCTACCGAATATATACACAGGATATCTACTAGTTGTTCACATATCCATATCCACCAAATAACCATAGAGATATCCACTGGATATCCACATGTTATC
>monoID2785
TCAGATCGACAGAAAATTTGGTGCTCGTAAAAATCTTATATCAAAATGTTCCTTAGACATCGTAGTATAATAATAAATTAATTGCGACTTTGGTGCTCGATGCCAACTGCTGAAAAATAAATTGTTTATGCGCGGAGAGCACGCGCCACGCTCTAACTTTACTCT
>monoID2786
TGGTTTAAAAATTGTTTAAAAATTAAAAACTCTTGACAAAACATATAAAAAACTTTAGAATTATCGCAGAACTATCGAAAAATGTCAACAAGCTGTCAAGAACTCTCAATGAAAAGATACTTTACTATCGTGATAAAGTACCAACGT
>monoID2787
TTGTTTGTACCCCTAAGGGGCTGATTGTATCGCAATTTCAAAATAGGGGTAAGAGCAAACATTGTTATTTTTCAAAATATTCAAAATCCGCAAGCGGGTGCTGTTTTGAAATTGTTTGTACCCGATTGTACCACCACGCGTT
>monoID2788
TTCTTCATATTGAAATTATTTTCTATTATTATTTTTGTTCTTTTCTTTATCAACATAGTTTTAGTTTCTTAATTTTTACAATTTTATATCCCATTCTAAATCATTATCTCCTAGAATTCATTATTTTT
>monoID2789
TATCACATATAGAATTTATAGTAGCAATATTTTAGTCTACTTTCTAAAAAATTTAGCTCATTATTAATTATACAGTCAAATTTATACAATAGATTGCCTTAAATATAACAAAAAAAAACTACAGAAAAATTTTTTATCTCTTCAAAAACATT
>monoID2790
TATACTAAAATGATCGTTAGACATCCTACTACTAAAAGAAATACGTTTTGGAATTAGTTGCTAATTATAACATGTAAAGAAAATATTTTTTTATGCGAGCCACGTGGTTTCCACGCACAAAGTAATTATTTTCAACAAGTTATAGCTAGCAATAAAATCTCAATCC
>monoID2791
TCTTATAACGTATATCAATATACGTTTAAAAATTGTAATAAATTTACGTTGTTTTAACGTTTCCTGTTGGTATAAGTATAATAATAAACGAA
>monoID2792
TTCTGGGGGCTATCAGAACACAGAAATATTGGAGAAATTCAAAAATAAATTTTACTCAAAAATTTCGAACTTTGACTGATATAAGTCTTTCGTTTTTCACTTTAGCGATTCGATCAATCGTGATAAAAGTTAGAAATC
>monoID2793
GTTAACTAAATTTAGTAAGATTATTAACTTGATTAATATATCAAGATCGGATTATGGAAAATATATTTTTATTTGACTGAAAGAAATATTTGTTTAGATTAAAAAAAATAAGTAATGAAACGATTTCATCAATTTAAATTAAACAATTATTTG
>monoID2794
TACTTCTCATACAATATTCGTATAATATTATCAGAATAATATTATACGAATATTATATTAACGAATAAATTATTGTTCAAAAATTAATGAAAATTATTACTAAATATCCATAAACTTTATAATTATAATTTCAAAAGTTATAATATTACCAATAATTTAAAATATTGAAGTAAATAATATTATT
>monoID2795
AACGAAATATGAACAACCTATATGAAACATGAAAAAAACGTTGGAGAAACGTCTGACGTACATGAAACACTAAATGAAACATGTATAAGAACGTTA
>monoID2796
GTGAGATATCGCATAGATAACGTTTCATTTGCAATTCGCGCTGGAAACTTCAATAGTTTCGTTTCTGGTGCAGAAAAACGCTGGTTTGACGCTTTTTAACGTAAAACAC
>monoID2797
AAAATTCCAAATATGTTATTATTTTCAATTATTATACCTATTTTAAAATCCTAATTTAAAGATTTTTGAAAAAATATTTATGCTTGTAAACAACCATGAGATTAAACAATAAAATTATCATTTTGTAATATTTGGATAATAGTTTTAATTTAATTTAAAAAGATTAAAA
>monoID2798
ACACAGATTTAATAAAATACGTCAATTGGACACAGATATTTAAAAAATACGTCAATTGGACACAGATTATGAAAAATACGTCAACTGG
>monoID2799
CAAGAATAAAGTACTCTTTTCCCTCAGCAGAATCAAACGACACTATTTTTACTCAATACTTGATAATTTGTACTACCAAAATGTGCAATTTAAAAATTTGTACCCTTGCCATTTTTCTCAAAATCACCCTTAACACTTGATGACCT
>monoID2800
GCGCGCAATTTTCGCGGGGCCCGCCGCCGCCGCCGCTCGCGCGCAATTTTCGCGGGGCCGCCGCCGCCGCCGCTC
>monoID2801
TTAAACTATACTCTGGCACCCCACACAAGAGTAAAGTACCATTTTAATGCGAGTTCTGGACAACTCTTTAGCATTTTCCGATAGTCCTGCAATAGTTCTAAAGCTTTTTATAGGTTTCGTCAAGAGTTCCGACGTTTACATATTTTTAAACAATTT
>monoID2802
AGATAACGATTCATTTGCAATTCGCACTGGAAACTTCAATAGTTTCGTTTCTGATGCAGAAACACGCTTGTTTGACACTTTTTAACGTAAAACACGTGAGATATCGCAT
>monoID2803
AGAATACGAGCTAGTAAACGCTTTTAAACTCTTATCAAACGCTGTATATAAGATTTGATGAAAGTTTGGAAACGCTCAAACAACGCTTTTT
>monoID2804
ACTCTCTTTATTTCCCGCAGGATACAATCGAACTCTCTCTCTCTTTCGATTGGGTCCGCG
>monoID2805
GCAAATGAATCGTTATCTATGCGATATCTCACGTGTTTTACGTTAAAAAGCGTCAAACAAGCGTGATTCTGCATCAGAAACGAAACTATTGAAGTTCCCAGCGCGAATT
>monoID2806
ATTAAAAATACTATTAATATAATATTTATTATTATAAAATATATAAAGATAATAATTATAAATATTTGTTATTATAATATAACATTAACTTAAACATTGATTAATTACAAAAAATAATTAATAGAACTATACTATTTTGCTTAAACAAAATATAATATT
>monoID2807
ACGTTTCATTTGCAATTAGCGCTGGGAACTTCAATAGTTTCGTTTCTGATGCAGAAACACGCTTGTTTGACGCTTTTTAACGTAAAACACGTGAGAGATCGCATAGATA
>monoID2808
GTCAAACAAGCGTGTTTCTGCATCAGAAACGAAACTATTGAAGTTCCCAGCGCGAATTGCAAATGAAACGTTATCTATGCGATATCTCACGTGTTTTACGTTAAAAAGC
>monoID2809
GATTCGATACATTATGATAAAAGTTAGAACTCTTCGGGGGGCTATCAGAACACAGAAATATTGGAGGAATTAGGAAAAAAAATTTTACTCAAAAATTTCGAACTTTGACTGATATAACTCTTTCGTTTTTCACTTTAGC
>monoID2810
ATAAAATAAATTAAATGGGCTTTATTAACATTATATAAGATACTGAGCTAAATAAAGTCTATTTAATTAATTTTATTTTTTACAAACTCTAATAGAATTATTTTTAAAAATTCTAAATTTCAAAAGATTTTTTTATTAAAA
>monoID2811
TTGGCAAATCTTGAGCACTTCCAATGTAAGTGCAATATTGTACAATTATTGACTCGTAACATTGGCAGCACATTACAGTTTCTTTTATAAACAATATTCGCTTTAGA
>monoID2812
TATTAAATAATTATTATGAATCATTTATTTTTATTATATTATATTAATTATATAAATAAAAGATTATGTAAGATAGTTTTAATAAAAATAAAAATATTTATAGAAACGTAATATAAATGGTAAAAATAAAATAAATATAAAATTATCTATATTGTATTTC
>monoID2813
TAAAATTCTCAATAGTTTAAATAAGTTCTGAACATTATATATTTTAAAAAAATTTTTTAATTTTGTTTGCACCTCAAATTATAAAAAAAATTGTTTTTGACAATGGAATTCTATATTTCTCGAAGAGTTC
>monoID2814
CATATCTCTGCAGATCTGACAATATCTGCGATTCAATATTTTCTGGAATATCCCAGATCTTACATATCTGTTCATATCTGACAATATCTATGATTCTGTATTTTTGGGAAAATCCCAGATCTGG
>monoID2815
TTTGTTTTTTTCTTTTCATTTGTACATTTTGTTACTATATATATTATATAATAATTTAGAATATTTAAAACAAAAAGAAATAAAATTGTGCAAAAAGTTTTAAAAAGTATATCGATTATCTGTTTGATTTGTAAACGT
>monoID2816
TGATAAAAGTTAGAACTCTTCTCGGGGCTATCAGAACACAGAGATATTGGAGAAATTCGAAAAAAAATTTTACTCAAAAATTTCGAAATTTGACTGATATAACTCTTTCGTTTTTCACTTCAGCGATTCGATACATCA
>monoID2817
TAAAAAGATGCGAGTATACGAGAGTAAAGTCAGGCTAAAAAAAAACATGTGTTTCAAATGCTCAGTCGTAGGC
>monoID2818
GAGAGGCGTCGACGAGATCATCGGCACGGCGTCCACGGGGAGGCGTCGACGAGATCATCGGCACGACGTCCAC
>monoID2819
TTTTGTCTTTTTATGGATTTAATAAAACATGAATAGCACGAGTTTCGATTTATAGTTTTAGAAAATAAACATAAAAGTAAACTTTTTAAAGTTTCTTTTATAATAAATTTTGAATATTACTAAAAGGAGAATTTATGATAACTAGAAACAATATAAAGT
>monoID2820
ATTTATTATATACTATTATTATTGTAATATATAAATGAGCATTGAACATAAGCAGCTCTGATAAATAGTCTTAACACAATGTCAGCACAATATTATGCAATTAATACTTGATTAAATACTTGTGTGTTGCTTATGCAAAATCTAAAAATTTATAATTTACAAATATTTATATAAATAT
>monoID2821
TAAAAAGATGCGAGTATACGAGAGTAAAGTCAGGCTAAAAAAAACATGTGTTTCAAATGCTCAGTCGTAGGC
>monoID2822
ACGCCGCGGAGCACTTTGAAAAATTTCGCTTGAAAGCGAAAGCAACACGCCGCGGAGCACTTGGAAAAATGCCGCTTGAAAGCGAAAGCAAC
>monoID2823
CAGAAACACGCTTGTTTGACGCTTTTTAACGTAAAACACGTGAGATATCGCATAGATAACGATTCATTTGCAATTCGCGCTGGAAACTTAAATAGTTTCGTTTCTGATG
>monoID2824
ATTAATTTAATTCTAAAAAAAAAAATGGATTGATTATGCAACGCAAATCTTTTTTTTTAAATACAAAAAATATATTTTTGAACCTAAAACAACTAAATTATAGCTTACATTTTGAAAAACTTCTTTAATTTGAAGAATTTTTTTCTTT
>monoID2825
TTTCCTTCCTTTTTATATTATTTTAATCAAAAATCTTTACTTTCTCAAAAACCTTCAATTCCTTTCTCCTTTCAATTTTATTTTCTTTCTAAACTCCTTTGATCCTCCTCCTTATTT
>monoID2826
AAACATAATACTATTGATTGAAGTAATAAATTACTATTATTAATAATATATTTTAAATATAAAAAAAATTGATATTTAAAATGATATTATGATATAGTATGAATTTTAAATCTTGAGAAAAATTTTAAATGAATAATATTTATTTAAATC
>monoID2827
TATCTCTTATATGTTTTAAAATTGAATTTTATTAATAATGATAATCATTAAATGTTATGATATTTATTTAAATTGATATAAATTATAACTTTTCTTAATATTTTAATTTATATAAAAATTCTTTTCCTCATATTTAATTGAGATGGATATGTAAGAGCAATAATTAAAT
>monoID2828
TCTTCTCTTTCTTGGGATTAACTCGTAAGAGTTAATCCGAAAGAATCTCTTTATTTTTAAT
>monoID2829
GGGATTTACTCACAAGAGTCAATCCGGAAGAATCTCTTTATTACTAATTTTCCATTCTTCTT
>monoID2830
AATATTGCAGTGATATTGCAGTAATATTTGAATGCGATATATCGCATTATAATATTGCTATGACATTGCAGCAATATTGCAATATGATATATATCATATTAC
>monoID2831
CTTTCTCTTCCAATATAAAATACACGAATAACTAACGATTATTGCAAAATATAAATGTTATTACTTAATATTCTAAAATAGTTTATTACGTTTAGAATGTATGTATTTTGTTTGTGGAAGAAAAAATCACCTTAATTTAATTTATTACGATAGCTGTTATTCGAGAAACTTAAAAAAAACGGAAAAAATCATCGAAGCGAATAAAATTCCGTCGAATTTTCCCAATAATTCATAAAATGACAAATATTATTCTAGTATATAAACTCATTTTAATACAACAGTTAATACGATAATATCAAACATTTTAATGCAAGGGAAATATATTTT
>monoID2832
TTTCATTTGCATTTCGCGCTGGAAACTTCAATAGTTTCGTTTCTGATGCAGATCAACGCTAGTTTGACGCTTTTTAACATAAAACACGTGAGATATCGCATAGATAACG
>monoID2833
ACAATATTTTTAAAATAAATAATAATGTAACATATAACATGCAATAACATGATTAAATTAATTTACGTGTACATTCAAGATAAATAAAAAGTCTTGATATGTTCAACAATACATTATACTTTAGAAAAGT
>monoID2834
TCAGAAACGAAACTATTGAAATTCCCAGCGCGAATTGCAAATGAATCGTTATCTATGCGATATCTCACGTGTTTTACGTTAAAAAGCGTCAAACAAGCGTGTTTCTGCA
>monoID2835
CCCATGGAGCTATGGAGGTTGGATGGACGTCTAATGGACATCCATCTGACTTCCATGATGGAAATAAAAT
>monoID2836
TCTGTGTTCTGATAGCCCCCAGAAGAGTTCTAACTTTTATCATGATGGATCGAATCGCTAAAGTGAAAAACGAAAGACTTACATCAGACCAAAATTTTTGAGAAAAATTTTTTTTGCGAATTTCTCCAATATCTCTGTGTTCTGATAGCCCCCAGAAGATTTCTAACTTTTATCATGATGGATCGAATCGCTAAAGTGAAAAACGAAAGAGCTATATCAGTCAAAGTTCGAAATATTTGAGAAAAATTTTTTTTGCGAATTTCTCCAATATC
>monoID2837
GATGTTTCCAGCGCGAATTGCAAATGAAACGTTATCTATGCGATATCTCACGTGTTTTACGTCAAAAAGCGTCAAACCAGCGTGTTTATGCATCAGAAACGAAACTATT
>monoID2838
ACATTGAGAAGAAAAAAGTAGTTAAACTGATTAAATTTTTCAATTTGATTAAATTTTTTCAATTCAATTATTTAATTTATATACACAAAACATTTAAAATTTAAGCATTCATATATTTAACTTAAATTCAATATC
>monoID2839
ATTGTATCCTGCGGAAAGTAAAAGAGAGTCGCGGATTCAATCAAAAGAGAGTTCG
>monoID2840
TAACTAGTTTGTATTTTTCGTGTGCTCGATGTCTTTATTCTTATTTATCTCATTCTATTAGTACTGTTCAATTTCCGAGTATTTTTGTTTAATCTACTTTGTTACCATATTCAATTTTATTATCTCTTTTATTTGATTACGTATATTTCTTAATTTTTCTTTAAGTTTCTGTTAATTTGTTCTTAATTTTTTTTAAATTATATTTTATTACTTTTGTTAATTTTA
>monoID2841
TATTTGATTTGCGCGCTGAAGAACGGCAATAGTTTCGTTTCTAATGCAGATCAACGCTTGTTCGACGCTTTTTAACGTAAAACACGTGAGATATTGCATAGATAACGTTTCATTTGAATTGCGCGCTGAAGAACTGCAATAGTATCGTTTCTAATGCAGATCAACGCTTGTTCGACGCTTTTTAACGTAGCACGTAAGATATGGCATAGATAACGTTTCATTTGTAATGCGCGCTGAAAAACGTCAATAGTTTCGTTTCTAATGCAGATCAACGCTTGTTCGACGTGTTTTAAAGTAAAACACATGAGATATGGCATAGAAAACGTTT
>monoID2842
TGCATCAGAAACGAAACTATTGAAATTTCCTGCGCGAATTGCAAATGAATCGTTATCTATGCGATATCTCACGTGTTTTACGTTAAAAAGCGTCAAACAAGCGTTGATC
>monoID2843
TACAATTGTTGACTCGTAATATTGGCAGTACATTACCGTTTCTTTAATAAACAATATTCGCTTTACATTGGCAAATCTTGGCCAATGCACCTCCAATGTAAGTGCAATATTG
>monoID2844
GTATCCTACGGGAAATAAAAAGAGTCGTGGACCCAATCGAAAGAGCTCGATT
>monoID2845
TTTAATTAAGTAATTTATTAATTTTACAAAAAATACTTATTTAAAGTAATATTTAAAAAAATACTTAACATATATTTAATATTAATTTAATATTTACTTAGATTAATAACTAATTTAAAATAATTATTTAAAAAATACTTTAAA
>monoID2846
TTTACTCACAAGAGTCAATCCGGAAGAATCTCTTTATTACTAATTTTCCATTCTTCTTGGGA
>monoID2847
AAATATGCAAAATTATTCTTAAAATTTATCAGAAACTATAGAACTTTTCAAGAACTGTAAGATTTTGTGATTTTATTTATATTTTTTTTCGTAACTTGGGGTGCAGCGGTAAGTTAAAAATGTTTAAAAATATT
>monoID2848
GATTCGATACATTATGATAAAAGTTAGAACTCTTCGGGGGGCTATCAGAACACAGAAATATTGGAGAAATTAGGTAAAAAAAATTTTACTCAAAAATTCCGAAATTTGACTGATATAACTCTTTCGTTTTTCACTTTAGC
>monoID2849
TCCATTCTTCTTGGGATTTACTCACAAGAGTCAATCCGGAAGAATCTCTTTATTATTAATTT
>monoID2850
AAGAATCTCTTTATTAGTAATTTTCCATTCTTCTTGGGATTTACTCACAAGAGTCAATCCGG
>monoID2851
CGTTATTTGTATTATACATTATTTCTTATTCTCATTATTCGTTATTCTATTATTGTCTATTATTCATTATTCGCTTTATT
>monoID2852
GCATTTAAAGACTTATATGATCTGTGGTTTAATGAAAAAGGTCATAAAACAAAATATTTAAAATCTCTAGAAAAAAAAAAAAAAACCTAGCTAATGTCTCCAGTATTTTAAATAGATCAGGCGCTAAAGCTCCTAAA
>monoID2853
GTCCGTAAGGACATCGCTCGAAAAGAGTGCAAATATTTTTTTTTGGTCCGTAAGGACATCGCTCGAAAAGAGTGCAAATATTTTTTTTTG
>monoID2854
TCTTTTGAGTGAATTTTTTTTATAACTTTTTTTAAAAGAAATTCTTTTTTTAAATTTTACACACATATTTTGAATAATACATAGAAGTTGTATGTAAAGTTTAAAAAAAAAACTTGAAAAGATAATGTAAACATATTAACTTAGATGAAGAGAGATA
>monoID2855
AAATAAATAAATTTTTATATTTCTCAAAAGTATTTTCCTTTAACTTAAAAAAATATATTTAAAGAAAAAATTCCTTAAATTAAATAAATAATTTGAACAAAGAATATATTTACTGAAGTAAAAGAAAATAACGAAAAGAAGGGA
>monoID2856
AACATTTATTTAATATTTATTTAATATTAATTTAATATTTAAAATATAATTTAGAAAAAATATTAATTTAACGATTATTT
>monoID2857
TGCAAATGAAACGTTATCTATGCGATATCTCACGTGTTTTACGTTAAAAAGCGTCAAACAAGCGTGTTTCTGCATCAGAAACAAAACTATTGAAGTTCCCAGCGCGAAT
>monoID2858
TTAATCCGAAAGAATCTCTTTATTTTTAATTCTTCTCTTTCTTGGGATTAACTCGTAAGAG
>monoID2859
TTTATCTGAAAGTATACTATCTGGAAAATACACACCTAAATTTTTATTAAATTATCTCAAAAATTAAAAATTTTATAAATATTTTTGCTAAAAAAGTAAAATTTTGCAGTTTATTCTATTTAAATTTTTTCATTACGTTAAA
>monoID2860
TTTCGAAGTGTTCTGTGTACGAAAAAATATTTTTCCTACAGTTCTCAACATATTAAAGCGCCTTTCGAAGAGTTGCGGTCGATTCCGATATTTGTTAATCAACAAAAAATTAATAACTTTTGAAAAAGCCGACTTTTCGCATATATAGGTGAGATGCTGATCTT
>monoID2861
AAAAGGTGTTGGAGAAGATAAAGATTTTTGAATAGAATAATATAAGAAAGAAGTAGAAGGAAAGATAGGAGGAAGGATCAAAGGAGTGTAGAATGGAAATAAAATTGAAAGGAG
>monoID2862
AAGAATCTCTTTGTTACTAATTTTCCATTCCTCTTGGGATTTACTCACAAGAGTCAATCCGG
>monoID2863
AAAAATCCATTTTTCAGAAAATAATAATTATTTTAATTATTAAATAATTAAATAAACCGAAAATCTTCGAAAAGCGCTTTAATATGTTAAGAACTGTAGAAAAAATATTTTTTCGTGCACAGAACTCTTGAATATAAACAGCATTTCATATAGC
>monoID2864
TCTGCATCAGAAACGGAACTATTGAAATTCCCAGCGCGAATTGCAAATGAAACGTTATCTATGCGATATCTCACGTGTTTTACGTTAAAAAGCGTCAAACAAGCGTTGA
>monoID2865
GCCGAGCATTCTCGACCAATCACGTCCGAGATCCTCGACGAGCATTCTCGTCGTCATCACCG
>monoID2866
TGAGTAAAATTTTTTTTCGAATTTCTCCAATATCTCTGTGTTCTGATAGCCCCCCGAAGAGTTCTAACTTTTATCATAATGAATCGAATCGCTAAAGTCAAAAACGAAAGTGTTATATCAGTCAAAGTTCGAAATTTT
>monoID2867
CAAGTTTTGTTAATACAATTATAATATATAGTTAAGTGAACTATATTATAGTTATTACAACTAAATTAATGGTTAAGAGAACTAATAAAAAATAGTTGTAATATAATATAGGTAATTACAACTATTTTTTATTAA
>monoID2868
GTCAACAATTGTACAATATTACATTTACATTGGAGTACATTGGCCAATATTTACCAATCAAAAGCGAATATTGTTTATTAAAAAAATTGTAATGTACTGACAATATTACGA
>monoID2869
GGTACTGAATCTCTCAAAACTGAATCTCTTGATATGATGAATCTCTCGAAACTGAATCTCTCGATATTAAATCTCCT
>monoID2870
ACGCTGGTTTGACGCTTTTTAACGTAAAACACGTGAGATATCGCATAGATAACGATTCATTTGCAATTCGCGCTGGAAACTTCAATAGTTTCGTTTCTGATGCAAAAAC
>monoID2871
TTCATATTTTTAAAAAATTTTATTAAAATACATAATATTCTATTACAAAAATTTTCATTTTTATGACACAAAATATCATATAATATTTGCCCAATATTAAAAAAAAACTTTTAATCTGATGTTTAATTGATGTCTTTACTTTATTCATCCTTTATTTAATAACCTTTACCTTCTCCAACACCTTCAATTCATTTCTCCTTTCAATTTTATTTCCATTTTAAACTTTTTTGATCCTTCCTCCTTCCTTCCTTCCTTTTCGTATTATTCTATTCAAAAACCTTTATCTATTCCAATTCTTTCAACTCCTATTTCTATTCAATTTTATTTCCATTCTACACTCTTTCGATACTTTCTTTTTATATTATTTTATTACCTCTTATTTCTAAATCTTCAT
>monoID2872
CTCTTGTGAGTAAATCCCAAGAAGAATGGAAAATTAGTAACAAAGAGATTCTTCCGGATTGA
>monoID2873
AAAGATTTTTTTAACAATTTACTGCGCATAGCGCAGAATATTTTGTTACATTTCACTGCGTACAACGCAGA
>monoID2874
GTTAACTTGACTCAAGTTTTCAACTCGATTAAATTTCTTCAGCTCAAGTATTTCTTTGCAATATTTAAGTTAAATATTTAAATAGTTAAATTTAAACTGAAGTTCAAGTATTTTATGTAAATTAAAATATATATATACATAAATATACTAGATAAATTTAATCCGA
>monoID2875
TTCTGATAGCCCCGAGAAGAGTTCTAACTTTTATCATGATGTATCGAATCGCTGAAGTGAAAAACGAAAGACTTATATCAGCTAAAATTCGAAATTTTTGAGTAAAATTTTTTTTGCGAATTTCTCCAATATCTCTGTG
>monoID2876
ATTTTAACATTGACAATATTTCTTACAACTAAATTATAATAATTATAAAAAAATAATTTCTATTATTCTACATAAAAATCAATAAAAAAATAAAATTTATATAAGACAAATTTTATACAATTAATTATTAAAATCTGAAATACTAC
>monoID2877
AAACGTTATCTATGCGATATCTCACGTGTTTTACGTTAAAAAGCGTCAAACAAGCGTTGATCTGCATCAGAAACGAAACTATTGAAATTCCCAGCGCGAATTGCAAATG
>monoID2878
AACAAAGAGATTCTTCCGGATTGACTCTTGTGAGTAAATCCCAAGAAGAATGGAAAATTAGT
>monoID2879
ATAATTGTTGTTCCACATGGGTTTTGACTTTCCACGCGAAGCAAGGTCTATCTCTCCTTCTCCCTGCTTACAAAACAAAATGAGGTCT
>monoID2880
CCGGATTGACTCTTGTGAGTAAATCCCAAGAAGAATGGAAAATTAATAATAAAGAGATTCTT
>monoID2881
TACAATCATACAAATTTTGTTAATAGAATTATATAATATATAGTTGAGTGAACTATATTATAGTTACTGCAACTAAGTTAATGTTTAAAAATTAATAAAAAATAGTTGTAATATACTACTATATAATAATATAGTAATTACAACTATTTTT
>monoID2882
GAAGTTTCCAGCGCGAATTGCAAATGAAACGTTATCTATGCGATATCTCACGTGTTTTACGTTAAAAAGCGTCAAACAAGAGTTGATCTGCATCAGAAACGGAACTATT
>monoID2883
ATGCGATATCTCACGTGTTTTACCTTAAAAAGCGTCAAACAAGCGTGTTTCTGCATCAGAAACGAAACTATTGAAGTTCCCAGCGCGAATTGCAAATGAAACGTTATCT
>monoID2884
AAATATTTCAAGTATTAAGTAAAATTTCAATTCAAGTATTTATGTATTTGACTTAATACATAAAATACTCGAACCTGTTCATTTTTTTTTTACTAAATACTTTGATACTCAAATAATCAAGTATTTTATTTAGATACTTGAGCCGAAGTTC
>monoID2885
AACGTAAAACACGTGAGATATCGCATAGATAACGTTTCATTTGCAATTCGCGCTGGGAACTTCAATAATTTCGTTTCTGATGCAGAAACACGCTTGTTTGACGCTTTTT
>monoID2886
CGTGAGATATCGCATAGATAACGATTCATTTGCAATTCGCGCAGGGAACTTCAATAGTTTCGTTTCTGATGCAGATCAACGCTTGTTCGACGCTTTTTAACGTAAAACA
>monoID2887
TGATGGATCGAATCGCTAAAGTGAAAAACGAAGAGTTATATCAGTCAAATTTCGAAATTTTTGAGTAAAATTTTTTTTGCGAATTTCTCCAATATCTCTGTGTTCTGATAACCCCCAGAAGAATTCTAACTTTTATCA
>monoID2888
AACGCTTGTTTGACGCTTTTTAACGTAAAACACGTGAGATATCGCATAGATAACGTTTCATTTGCAATTCGCGCTGGGAACTTCAATAGTTTCGTTTCTGATGCAGAAA
>monoID2889
CCATTAGAAATCCATGAAACCTCCATAGCTCCATGAAATTTTACTTCCATCATGGAAGTCAGATAGACGT
>monoID2890
AGAAGGTCGTCGAGTGAGTTCTGATTTCAGAAGTGGACGACGCTCGGTAACCTGTGGCAAGAGCCCAGGGTAGAGC
>monoID2891
TCAATAATTTTCAATGATAAACAATGATATTATACATTCAATATTTTACTGATACATTTCTATAATATATTTTCTATTTTCATAACAAACTTTGAAACTACAAAATTTTATAACAAGCTATAATTTCTATAATATCCTATAATATTCAATATCCTATAATATTCTATAAAAACTTAATAAAGTAAAATATGAAAACTTATACAATGAG
>monoID2892
GGGACGACGCTCGGTAACCTGTGGCAGAAGCCCAGGGTAGAGCGGGAGATCGTCAATAAATGGCGATTGCAGAA
>monoID2893
TATTGAATATATATACTTAGTATAGAAAATTTTAATCAAATATATTAAAGATTATTATAAATATTTAATTAAAGATATTAAAAATGCTTGTTTTGAAAGGATAAAAATATTCTTATTATGTTTTTTTAACACTTAATTTTTATTAAAAAGTTTTGTTTTAACTTAAAGAATAAAAAAAATTATTATATTTATATTTAATTATAAAAATATATTATAAATTGTTTATTTGTGTGACAAATTTT
>monoID2894
CTGCATCAGAAACGAAATTATTGAAGTTCCCAGAGCGAATTGCAAATGAAACGTTATCTATGCGATATCTCACGTGTTTTACGTTAAAAAGCGTCAAACAAGCGTGTTT
>monoID2895
AAGAGTCAATCCGGAAGAATCTCTTTATTATTAATTTTCCATTCTTCTTGGGATTTACTCAC
>monoID2896
ATTTTAAAATTACATTTAAATATGAATATAAAGAAATTTAAATTATATATTAATAGAAATTAATAATAATTAATTTATGAAAGTATAATATTAATTTCAATAT
>monoID2897
ATGGAGGTTTCATGGACTTCTAATGGACGTCCATCTGACTTCCATGATGGAAGTAAAATCCCATGAAGCT
>monoID2898
TTTAAATAAAAATTAAATTAATGTTTCTTAAATTATTGTTTCAAATAAAAATTAATGTAAAATAAATATTAAATTAA
>monoID2899
CACATTGTAATTAACATTTTGCAAAATATTTAAAATATATTTTTATTTTATAACATATTTTATTTATTTGTAAGTAATAAAATCTCAAAA
>monoID2900
ACAAGATGGTACTTTACTCTTGCAGTGCGGTGCCAGCTCGCGGTTTAAAAATTAGTAAAAAAATGGTTAGAGACAAGAACTCTTGACAAAATCTATAGAAAGCTCTAGAACTATTGCGGAACTATCAAAAAATACCAAGAACTCGTTCAGAACTCTCA
>monoID2901
AAATAAATATTAATAAATGTTAAATTAATGTTAAAATAATGTATTACAATAATTATTTTAAACAAAAATAAGTGAAAAATAAATACTTAAATCAATATTAAATAAATAATAAAAAAATGTTATTAAAAAAAGAAAAGTAAATAAAAGAAATTG
>monoID2902
TAAATCAAATTTTCATTAAATCACATATTTAATTCTTATTAAATAATTTTTTCCCAAATAAAAAAAAAACACAATGTTTAACAACAACATTCATTTAAAATACTAAAATATAAAAATGTGCAAATTATTTTATTATTTCTTATATCTTA
>monoID2903
AACGAAACTATTGAAGTTTCCAGCGCGAATTGCAAATGAATCGTTATCTATGCGATATCTCACGTGTTTTACGTTAAAACGCGTCGAACAAGCGTTAATCTGCATCAGA
>monoID2904
TATTTAATAAACTAATTAAAAAAATCAAAAATTACAACGAAAAGTGTAATACTTTTATCAAGATGATTAATGCAGTTTAAATCAAATATTGCTTCAAAATGCATATAAAAAAAATAAATTTAACATATTTTATACTGTTATTAATTGCTACCATATGATCCCATCACA
>monoID2905
ACGTTAAAATTTTTTTTACAATTGAAAAATAAGTATTTTATGAATTATAAAAAAAATTACATCATATCTTCAATTAAAAATCGTTTGTAGTTATTTGTAGTGCAAGAATTTTTGTTTGTAGTTAAATAGT
>monoID2906
CATGGAAGTCAGATAGATCTCCATTAGAAGTCCATCAAACCTCCATAGCTCCATGGAATTTTACTTCCAT
>monoID2907
GAGGTTTCATGGATTTCTAATGGACGTCCATCTGACTTCCATGATGAAAGTAAAATCCCATGGAGCTATG
>monoID2908
ATTTACATAAAATAACATAAGGGCTAAATATGAAAAATATGATAAGAAACAATAGGGCTATCGAAATAAAATTTTTCATAAAATATCATAAGATTTACTTACCAAAATTTAGAAAAATTAATATTTTGTCTACCTTATGTAGAAAAATTGCATAGGAAACGATAGAGTTAAATTATAACATTTAATATAGATTACGATAGATTTCATTTGATCGTTAATGTTGCAATTAAGGTCT
>monoID2909
AGATAGATCTCCATTAGACATCCATCCAACCTCCATAGCTCCATGGGATTTTATTTCCATCATAGAAGTCAGATGGACGTCCATTAGAAGTCCATGAAACCTCCATAGCTCCATGGGATTTTACTTCCATCATGGAAGTC
>monoID2910
TGCCACAGGTTACCGAGCGTCGTCCCCGCCTTCAACCAAAATTCACGACCTCCCGCTCTACCCTGGGCTTC
>monoID2911
AGTAATAATATTGATAAAATAAGTATTTATAAAAACAAAAATATAATTTTATTACAAAATATATATAACAATTGAATATGATGATGGAATTAACTTATCATATTTAATAACAAATAAAATCTATATATCTTTTTATGTT
>monoID2912
ACTCTCTTTTACTTTCTGCAGGATACAATCGAACTCTCTTTCGATTGAGTCCGCAACTCTCTTTTACCTTCTGCAGGATACAATCGAACTCTCTTTTGATTGAGTCCGCA
>monoID2913
CTGCAAAGTTCGAAATTTATGCATAATTTTTTTGCGAATTTCGCCAATATCTCGGTAGTTCTGATAGCCCGCCTAAGAGTTCTAACTTGTTATCATAATGGATCGAATCGCTAAAGTCAAAAGTGAAAAGTTATACA
>monoID2914
AAATTAATGTAAAATAAATAATAAATTAATATTAAATAAATGTTAAATAATATTTTTAAATAATTGTTTTAAATACAAAAATTAATAAAAAAAATAAATATTAAATAAACATTCAATAAATATTAAATTAAGGTTTATGAAATTGTTTTAAATAAA
>monoID2915
TGTTTTACGTTAAAAAGCGTCAAGCAAGCGTGTTTCTGCATCAGAAACGAAATAATTGAAATTCACAGCGCGAATTGCAAATGAATCGTTATCTATGCAATATCTCACG
>monoID2916
CAAATGGCTCAACAAAAACAAATTCTTCAGCAACAGCAAGAATGATATTTCTCAGGATGGACAGAATGTTGTTACTCAAAGAAATTTG
>monoID2917
TTTACGTTAAAAAGCGTCAAACAAGCGTGTTTCTGCATCAGAAACGAAACTATTGAAGTTCCCAGCGCGAATTGCAAATGAAACGTTATCTATGCGATATCTCACGTGT
>monoID2918
CTCCATAGCTCCATGGGATTTTACTTCCATCATGGAAGTCAGATAGACCTCCATTAGAAATCCATAAAAC
>monoID2919
CTGTGCGATATCTCACGTGTTTTACGTTAAAACGCGTCGAACAAGCGTTGATCTGCATCAGAAACAAAACTATTGAAGTTCCCAGCGCGAATTGCAAATGAATCGTTAT
>monoID2920
AAGAGGACTCATTCTTAAAACTTGCACACAAATTCTGCATAATACGTGGAAGATACATGCAAAGTTTGAAGAATAAGTTTCTTTTAGAAAAAAGTTATGAAAAATTAATTTTAATTGTGAACTTTCTTCGAAATTAATTTACTTATAACTTTCTTTCT
>monoID2921
ATTTGCAATTCGCGCTGGGAACTTCAATAGTTTCGTTTCTGATGCAGAAACACGCTGGTTTGACGCTTTTTAACGTAAAACACGTGAGATATCGCATAGATAACGTTTC
>monoID2922
ATTAGGTATGACTTCTTTTTGAGTATCATTTTTAGTGTTACCCTCAAATAATTGAGTGTGACTTTTTTCTTGAGCGTCATTTTTAATGTTACCCTTAAATA
>monoID2923
AATATTAGGACGACGCGCTTTGCATCTCATGTTCATGAATCCATCGTATGAAAAAAATAAACGAAGAGAATTTTC
>monoID2924
AAGTTATTAATTTTTTGTTGATTAACAAATATCGGAATCGACCGGAACTCTTCGGAAAACTCTTTAATATGTTGAGAACTGTAGGAAAAATATTTTTTCGTACACAAAACTCTTCGAAAAAGATCAGCATCTCACTCATATATGCGGAAAATCGGCTTTTTCGG
>monoID2925
CAGATCTAACATATCTTTCATATCTGACAATATCTGTCATTCTGTATTTTCGCGAAAACTCCAGATCTGGCATATCTCTTCAAATCTGACAATATCTGAGATTTTATATTTTCTAGAATAATC
>monoID2926
GTTGAAACGTCGGCCTCGCCAGGACGTCCATACGGTCGAAGTGGCAGATGCTATGACGCGCTCGCGCTGCAACGGCTCGCGAGGACGTCCATCCGATCAAAGTGACAGATACTCATGCCACGGTCAC
>monoID2927
ACTTATAAATTTTCTTTCACTTACAAAAGTGTCAGAAAATTTCGATAAACGCCATTTCCTAAAGTGAACCCCTGTCCGGTTAAATTTTGATTAAATTAAT
>monoID2928
AATACACATATACTAATTAAATAAACGTTTCTTAAATATGTATATGATTTACAAAAGTTGTCCTTTAAAAAACATATCATAAAATGCCAAATATTATATACGTTTATAACACGTATAGAAATAATATCA
>monoID2929
TCGCTTTGCGTGGAAAGTCGAAAATCTATGTGGAGCAGAACAATTACAAACCTCATTTTGCCCCGTAAACAGGGGAAGGTGTGGGGTAGACC
>monoID2930
TCTATTCGACGGTACTGGTATAGAGCGGCAAATTTTAATTGATAAAATAAATACCAACGGCG
>monoID2931
TCGAGGATCTCAGACGTGATTGGTCGAGAATGCTCGGCCGGTGATGATGACGAGAATGCTCG
>monoID2932
TCATTAAATTCAACTTTATTTAATAATAAACATGGAGAAAGTTTGATTGATAAAAAGCTTGATAACATGTTATTATTCAATTTAATTTTACAACAAATTTGACATAACTTGATCCTTTTT
>monoID2933
ACAAAATATCAAAATATCATGTAATATTAGCCCATTATTTAAAAAAACCTTCAAACTGGTGTTTAATTGATGTCTTAATTTTATTCATCCTTTATTTAAAAATCTTAACTTTCTCTAACACCTTCAATTTCTTTCTCCTTTCAATTTTATTTTATTCTAAACTCTTTCGATCCTTCCTCCTTCCTTCCTTTCGTTTTACATTATTCTATTCTTCTCCTTTTCTATATCTTTATTTTTTTAAAAAACTTTACTAAAATAGATAATATTCTATTAAAGAAACTTTTATTCTTATGAC
>monoID2934
ATTCGCGCTGGGAACTTCAATAGTTTCGTTTCTGATGCAGAAACACGCTGGTTTGACGCTTTTTAACGTAAAACACGTGAGATATCGCATAGATAACGTTTCATTTGCA
>monoID2935
GAAACGATAATATTGAAATTCCCAGCGCGAATTGCAAATGAATCGTTATCTATGCAATATCTCACGTGTTTTACGTTAAAAAGCGTCAAACAAGCGTGTTTCTGCATCA
>monoID2936
AAACGCTTGTTTGACGCTTTTTAACGTAAAACACGTGAGATATCGCATAGATAACGTTTCATTTGCAATTCGCGCTGGAAACTTCAATAGTTTCGTTTCTGATGCAGAT
>monoID2937
ATAGTCCAATTAACTATATATTATAATTTTAAAAAATAATTGTAATATATTATATAAAATAGTAATTATACAACTATTTTTTATTAGTTCTCTTAACCATTAACTTAGTTGCAATAAATATAAT
>monoID2938
AATAACGAATAAATGTTTATTCATTATTCAAGAATGACTAAATAACAAATAAATTTTTATTCATTATTTACAAGTAGCTG
>monoID2939
TATATCAATAATCATATACTAATTATAATAAACGTTTCTTAAATACGTTTATGATTTGCAAAAGTTGTCCGTTTAAATAACGTATCATAAAATGCCAGAATTGTATCTACATTTATAACACGTATAAAAA
>monoID2940
ATCTCTCTATTATTAATTTTCCTTCTTCTTGGGATTTACTCACAAGAGTCAATCCGGAAGA
>monoID2941
ACGTGTTTTACGCTAAAAAGCGTCAAACAAGCGTGTTTCTGCATCAGAAACGGAATTGTTGAAGTTTCCAGCGCGAATTGCAAATGAATCGTTATCTATGCGATATCTC
>monoID2942
TTTCAACTAAATATTCTTGATTTGAAAATATTTTTTTAATAACAATTTTAAAATACACTTGTCATAAATTTTAGGAAAATTATCATCACGTACTAAAAAAAAAGATTTACATTCCTTTAAAAAGTATTATAAAATTTATCAAAAGTCAGAAAAATAAGCAAATCGAATTTTG
>monoID2943
TATTCGTATAATATTATCAGAATAATATTATACGAATATTATTATTATTAAATAAATTAATGAAAATTATAAAGTAAATATCCATAAACTTTATAATTGTTATATTCAAAAGTTATAATATTACCGATAATTTAAAATATTGAAGTAAATAATATTATTTATTTCTCATACAA
>monoID2944
ACAAGAGTCAATCCGGAAGAATCTCTTTATTAGTAATTTTCCACTCTTCTTGGGATTTACTC
>monoID2945
GTCAAGGTTTCTTCTTCCTTTCACTCCATATACGGTTACAATGCGTGGCTTACAAAAATAGATTTGACTCAGGTGATGAGGTAAGTATT
>monoID2946
AAATAAATGTTAAATTAATGTTTAAAAAATGTTAATTAAATAAAAAATTAATGTAAAATAAATATTAAATTAATGTT
>monoID2947
TCGCGGAGTGCGTAAGACTTGCTCGCGCTCGCTCGCACCCTCGTCGCCGAGCGAGCGCACCTCTTGTGATCTCGTTCGCGTGCTCGCAACCTAACG
>monoID2948
TTAATAATAATTAATTATTATTATCATAAGCGTATCATGACCGCAACTCTTCACGAACTAGTGTGTAGCGACACAATGCATGATTTAAAATATTTTTGGGGCCCAAAACTCGCGGCAGTGTCACAGCATCTCACTATCATGTGAATTTTTTA
>monoID2949
ATTTCCTTTTCTACTCCTCCTCTTATCCGGATTGAATTGAATACTTCAATTCGATTCTAAAGAGTTCCTCTTTTACTACTCACTCTTATCCGGATTAAATTAAATATTTCAATTCGATTCTAAAGA
>monoID2950
TTTGTTCAAGTAAAAAATATTTATTAGAAGTAAATAAATAAGAATATATACACTAAGAAAAAATTATTTTTATACAAAAAAAAATACATTTTTTAAAATAAATATTTTAATGCAAGATTTGATTA
>monoID2951
TAAAAGACGTCAGAAAATGAGACGTCCGTTAGACGTCTTAAAAAAGACGTCTTTTAGACATGTCTAAAAGACGTCTTTACGACGTCTTTTGGACAGGTC
>monoID2952
GACGGCACCAACGGCACCCCACCAATCAGGAGCCAGCTCCCCCCAGAGAGCCCCCAGCCACACAGAGCCGCAGCAACGGCACCAGGGCGGCAGGTCGGGCCCCAATCCGTCCACCCGCACAAAAATCGCCAGGCGACTGAGCCAGAAAAGCACCGAAACAAGCGTCAACCAGTCCACCAATCAGATATCGCTGCCCTCCACGCGGATTGGCCGGGCCGCCCAGATGAAATAGCGGTTCGTCGGAGTCAGCCAGTCCCCGGGCCAATCAATCCCGACGAGAAAACCGCAGGCT
>monoID2953
TATACTCGCATCTTTTTAGCCTACGACTGAGCATTTGAAACACATGTTTTTTTTAGCCTGACTTTACTCTCG
>monoID2954
ATGATGGATCGAATCGCTAAAGTGAAAAACGAAAGACTTATATCAGTCAAAGTTGAATATTTGAGTAAAATTTTTTTGCGAATTTCTCCAATATCTCTGTGTTCTGATAGCCCCCAGAAGAGTTCTAACTTTTATC
>monoID2955
ATTCGCGCTGGAAACTTCAATAGATTTGTTTCTGATGCAGATCAACGGTTGTTCAACGCGTTATAACGTAAAACACGTGAGATATCGAATAGATAACGATTCATTTGCA
>monoID2956
AAAACATAATAAAAAATTATAAAAAAAATCTAAATATTTTTATATTATACTTAAAATAGTAAAAAATTTTCATGAAAAATTTCATTGGATAAAAAATTATTCTATAAAAAAATAAAATGTGTTTTAATAAAAATATAATTAATAATGA
>monoID2957
AAAAGCGTCAAACAAGCGTTGATCTGCATCAGAAACGAAACTATTGAAGTTCCCAGCGCGAATTGCAAATGAAACGTTATCTATGCGATATCTCACGTGTTTTACGTTA
>monoID2958
AATACACAAATCAACTCAGCAAACAACTGGAGAGCGGGATATATCCAGAATAATCCAATGAATGACCAGCATTGTTTAGATGCACAAATTAATACAACAAACGTCTTGACAGGAAGATATAACCCAATGATTTTTCAGAATTGGTCAAATACAAAAATCAACGCAGGAAACAAGTTTGCAGCGAGATGTATCGAAAACAGTCCTATGAATGTTTCGAATTGTCCA
>monoID2959
TGCATGAAATGTTATTATAAAAATGCTAATAAATTTATAATTATGATATATAACAAATAAAAAGAACAGGGGTTCCATGGTGTAATGGTTAGCATTCTGGACTTTGAATCCAGCGATCCGAGTTCAAATCTCGGCGGAACCTTCATTTTTT
>monoID2960
TTTAATACGTTAAGAACTATTGAAAAATATTTTTTGGTACACAGAACTCTAGAAAATAGACCAGCGTCTCACCCATATGTAAGAATATACATATTTCGCTAGAGATAAGAAATTTATTACTAACTAATTAATAACGAAATCGACCGGAACTCTTCAGAAGGCGC
>monoID2961
ACGTTAAACTAAACGTGAAAAAACATGAAATAACGTTAAACTAAACGTGAAAAACAGAAATAACGTTAAACTAAACATGAAAA
>monoID2962
GAAACTTCAATAGTTTCGTTTCTGATGCAGATCAACGCTTGTTTGACGCTTTTTAACGTAAAACACATGAGATATCGCATAGATAACGTTTCATTTGCAATTCGCGCTG
>monoID2963
GTATAAATCTTTCATAAAGATAAAAAATTTATGTATTTTAATAAATATTTTATTCGAATATTCGAATAAATATTTACTAAATGTAAAAATATATTTATTCAGAGCAAGAATAACAAATTTAATTTAA
>monoID2964
TTTATTTAAAGATAAAAAATAATTTAATAATAATAAAAAAGAAATGTTTCTTAAAACAAACAATCAAAAATTAAAAAAAAAATATATTAAAAAATTA
>monoID2965
TTTTTCTATTGGGTCCGCGACTCTCTTTATTTCCCGCAGGATACAATCGAACTTTCTCTCTTTCGATTGGGTCCGCGACTCTCTTTATTTCCCGCAGGATACAATCGACCTCTTTCGATTGGGTCCGCGACTCTCTTTATTTCCCGCAGGATACAATCGAGC
>monoID2966
AACTTCAATAGTTTCGTTTCTGATGCAGAAACACGCTTGTTTGACGCTTTTTAACGTAAAACACGTGAGATATCGCATAGATAACGTTTCATTTGCAATTCGCGCTGGA
>monoID2967
GAAACTCGCGATTCTGAGTTTCGTTCTGAACGTCGATCTGCTAGCCTGGATCTTCACGTGATTTCGAACTATCATCGACTCTTCGTTCTGACAATCTTCGTGAATCAAGCATAGATCGCCTTTCCATGATTCTTCCACGAGAAACTTGCGATTCTAAGTTTCGCTCTGAACGTCGATCTGCTAGCCTGAATACTTCGTGATTTCAAATTATCATCGACTCTTCGTTCTGATGATCTTCGCGAATCAAGCATAGATCGCCTTTCCAAGATTCTTCCACGA
>monoID2968
ACGCTTGTTTGACGCTTTTTAACGTAAAACACGTGAGATATCGCATAGATAACGTTTCATTTGCAATTCGCGCTGGGAACTTCAATAATTTCGTTTCTGATGCAGAAAA
>monoID2969
CGAATTGCAAATGAAACGTTATCTATGCGATATCTCATGTGTTTTACGTTAAAAAGCGTCAAACAAGCGTGTTTCTGCATCAGAAACAAAACTATTGAAGTTCCCAGCG
>monoID2970
TCCATTCTTCTTGGGATTTACTCACAAGAGTCAATCCGGAAGAATCTCTTTGTTACTAATTT
>monoID2971
ACGTTATCTATGCGATATCTCACGTGTTTTACGTTAAAAAGCGTCAAACAAGCGTGGATCTGCATCAGAAACGAAACTATTGAAGTTCCCAGCGCGAATTGCAAATGAA
>monoID2972
AAAGAGTTCGATTGTATCCTGCGGGAAGTAAAGAGAGTTGCGGATTCAATCAAAAGAGAATTCGATTGTATCCTGCAGGAAGTAAAAGAATTGCGGATTCAATCG
>monoID2973
GAAAAACGCTTGTTTGACGCTTTTTAACGTAAAACACGTGAGATATCGCATAGATAACGATTCATTTGCAATTCGCGCTAGAAACTTCAATAGTTTCGTTTCTGATGCA
>monoID2974
ACATTTTACTTCTCACAACTAACGCTTACGTTGGCTAATTTAACTAAATCAATATTTTTCTTATTAATTGGTATTTAACAAACAAATTGAAAACAGACAATTAATCAATTTTGATTTATTAATAGGTAATAAAAAAAA
>monoID2975
ACGTTTCATTTGCAATTCGCGCTGGAAACTTCAATAGATTCGTTTCTGATGCAGATCAACGCTGGTTTGACGCTTTTTAACGTAAAACACGTGAGATATCGCATAGATA
>monoID2976
CAAACAGAGTTTGATTCAATCCAGAAGAATAAAAGTATAATTTCCTTTGAATCAAACGAGCCGAAACTCGATTTAATCCAGAATGGAAATCAAGATTGAATCGAAT
>monoID2977
ACATATTATTAACTGTTATTTTTATTTGCATTATTCGTTATTTGCATTATTCATTATTCGCATTATTCATTAATTCATATTATTGTCTATTATTCATTATTCGCATTATTCGTTATTTGTATTATGAATATTATTTATTATTCACATTATTCATTAT
>monoID2978
AATATTTATTAAACATTTATTTAACATTTATTTAACATTAATTAAACATTTAAAATAATAATTTACAAAAATATTTATTTAACATTTATTA
>monoID2979
TGTATTTTTAAGATAATATACTTTTAGATAAATTTAACATAATAAAAAAAATTCAAATAAAAAAACTGCAAAATTTGACATTTTTACAAAAATAATCATAAAATTCTTAAGTTTTGAGATAATTCAAAAAAAATTTATGAGA
>monoID2980
TATCAAAATAACATTTCAACAATTTTACATAAATATTTATCTTACGTTGCAATATATATTTAATATTTATGTAACATTTCAACAATTTTGCATTAATGTTTTGCTAACATTGTACATAACATTTATTACAA
>monoID2981
AAAACTTATCCGATTCAATTCGAAAATCGAACCTTGTACGTTTTAATCCGAACACCGTATTGAGATCTAATCCGAAGATTCCACGCTCGTATCCGAAATTTCGTGTCTCGTTTCTTTCCATTTCTATACAGCAGATCGGAACA
>monoID2982
AATACATTAAACAATAAAAAAATCAAACAAAAAATTTAAATATTATTAAATATCAAAACATTTAAGTAATAGAAAAAAATCGGTAGTAATATTATATCTATATAGAAAATAATTTTAATAAAAAAATAGACGAAAATTATAATGAAAAAATATT
>monoID2983
AAAGAGTTCTGTGTACAAAAAAATATTTTTCCTACAGTTCTCAACATATTAAAGCGCCTTCCGAAAAGTTGCGGTCGATTCCGATATTAGTTAATCAACAAAAAATTAATAACTTCCAAAAAAGTCGATTTTTCGCACATATGGGTGAGATGCTGATCTTTTTC
>monoID2984
TCGAATTCTCTTTCGATTGAATCCGCAACTCTCTTTACTTTCCGCAGGATAAAATCGAATTCTCTTTCGATTGAATCCGCAATTCTTTACTTCTTGCAGGATACAA
>monoID2985
GAAGAGACGGGAGGAAGAACATCGAAGACGATTAGAAGAAGAACAAAGACGACAATTGCAAGAAGAAGAAATGAGAAGAAGACCACAGAACAAGTGGCAGGAGGAGGAAAACTGGAGAAAATCAGGCTCTAGAACCTCTTCTGTTAATGATGAAGAAAGAAGACGAAGACTTCACGAAGAAGAAAT
>monoID2986
AATTCGGCTTTCCAGACTGCATAAGAAATTATAACAGTAAGCATTCGTTTGGTGGTCGCTTACTGACGTTTGGTAGTCCATTCTTGATGATTGGTAATTAAAACTGTAATTAATAGTACCAAAAAAGGACACTTTCGCGTGAAGTTGGCCGCCCTTTCATAA
>monoID2987
ACTTCAATAGTTTCGTTTCTGATGCAGATCAACGCTGGTTTGACGCTTTTTAACGTAAAACACGTGAGATATCGCATAGATAACGTTTCATTTGCAATTCGCGGTGGAA
>monoID2988
GAAAAACGCTGGTTTGACGCTTTTTAACGTAAAACACGTGAGATATCGCACACATAACGATTCATTTGCAATTCGCGCTGGGAACTTCAATAGTTTCGTTTCTGATGCA
>monoID2989
GAGTGTAAAATAGAAAAAAATAGAAAGGAGAAAGGAATTAAAGAAGGCGGAGAAGGTAAAGATTTTTAAATAAAAGTACGAAAGAAATTAAAAATGCAATCGAACACAAATTTGAAGATTTTTTAAATAAGGGTAAATATCACATGATATTTTGAGATTTTGTGTTATAAAAATGAAAATTTCTTTAATCGAACATTATCTCTTTTAGTAAAAATTTTAAAAAATGTGCAATGAAGGTAGAGAAACGAAGAGGAATGAAATAATGTAAGAAAAAAGGAGGAAAAATTAT
>monoID2990
CAGATGGACGTCCATTAGAAATCCATGAAACCTCCATAGCTCCATGGGATTTTACTTCCATCATGGAAGT
>monoID2991
TTTTACGATAGAGTCTTACATCTTATGTGAGATTTAACATACAATGTCGAACGTCTGAAGAAAATGTGCACATCTGGCTCAATCAGTGTATCTACTATATAAACTGATGAACAGAAATACTATTGTTTCTTAACCAGAAAATACGAAGTCGAGTCTGTTAACGGATTACACAAGAAATATTGTTAATGTTCTATCAGACTTTAGCCGAACAATGATATCATATTTCAATCACCG
>monoID2992
ATCGCACACATAACGATTCATTTGCAATTCGCGCTGGAAACTTCAATAGTTTCGTTTCTGATGCAGATCAACGCTGGTTTGACGCTTTTTAACGTAAAACACGTGAGAT
>monoID2993
TTAACGTAAAACACGTGAGATATCGCATAGATAACGATTCATTTGCAATTCGCGCTGGGAACTTCAATAGTTTCGTTTCTGATGCAGAACCACGCTCGTTCGACGCAATT
>monoID2994
TTATAACTCTTCGGGGGGCTATCAGAAGACAGAAATATTGGAGAAATTCGCAAAAAAAATTTTACTCAATAATTTCGAAATTTGCCTGATATAACTCTTTCGTTTTTCACTTCAGCGATTCGATACATCATGATAAAAGCTAGAACTCTTCGCGGGGCTATCAGAACACAGAGATATTGGAGAAATTCGGAAAAAAAATTTTACTCAAAAATTTCGAACTTTGACTGATATAACTCTTTCGTTTTTCACTTTAGCGATTCGATCCATTATGATAAAAG
>monoID2995
CCGGTTGAATTTTGATTAAATTGATACTTATAAATTTTCTTTCCTTTACAAAAGTGTTAGAAAATTTCGATTTTTGCCATTTCCTAAAGTGAACCCCTGG
>monoID2996
AATCGAAAGAGAGTTCGATAGTATCCAGCAGAAAGTAAAGATAGTTGCAAATTTAATCAAAAGAGAGTTCGATTGTATCCGGCAGAAAGTAAAGATAGTTGCGAATTCAATCGAAAGAGAGCTCGATTGTATCCAGCAGAAAGTAAAAGAGAGTTGCGAATTC
>monoID2997
AAAATAACCTTGTATCAGCGCACAGCAGCCGATTTTCAAAAGCACACTACAGTCTTGTATCAGCGCACAGCAGCCGATTTTTAGAAGCAC
>monoID2998
ATCATAAATATTTGTAATATCTAGGATATATATATCAAAAAGAATAATAAAGTATAATTAAAACATATCATTTATATCAATATATAAATATTTATAAAATATTTCTATAATATTTATAAAAAAAATTTATGTAAACATTTATTAATATTT
>monoID2999
CGGCTGTGGCATTTTGTTATAACTAACTTGTCGACGATGAATGTCTCAGACATTTTGTTATAACTAGCCATCGCACCATCA
>monoID3000
AAATTCGAAAAAAAATTTTACTCAAAAATTTCGAAATTTGACTGATATAACTCTTTCGTTTTTCACTTTAGCGAATCGATCCATCATGATAAAAGTTAGAAATCTTCTCGGGGCTATCAGAACACAGAGATATTGGAG
>monoID3001
AAATATTGGAGAAATTCGAAAAAAAATTTTACTCAAAAATTTCGAAATTTGCCTGATATAAATCTTTCGTTTTTCACTTCAACGATTCGATACATCGTGATAAAAGTTAGAACTCTTCGCGGGGCTATCAGAACACAG
>monoID3002
ATTTCTCAGGAAAATAATCCAGAAAGAAGGCATTCTTCAGGAGAAGAGGACATACCGCCTGTTACTCTTCCTCAAAGATCTATTCAT
>monoID3003
TTACTAAATATTACATAATTCATATAATAAAATATTAATAAATAATAGTTAATAATTATAATTATTAAAACTTAATAAAACAATTACAATTTCAAAAATAAATTAAAGACAGTTATATTTTAACGAACTCCTCATTTCATAATTGTCAT
>monoID3004
AAAACTTGAGAAAAAAACAAAAAGATAAGGAAGATATAGAAAATGACAACGAAAAAATAGCATCCAATGATGATGAAGAATTGTTGAAGATGAACATAATGGAAAATGAAGAGGATACGAGCCGAGATAATAATCGACTACTTTCTACAGAAAAATCAAAAA
>monoID3005
TAAAAATAAATTGTCGCTTTTCTCCTTTCACTGAAAAACGGTTATGAGGCCTAGAAAGAATGTAAAAAAAAAGCGGACCCGATACAGGTTGCGGAAAACACCCTTACAAGCCAAAAACCACCCTCAAACACACTTAAAAAATTCTAGACACCG
>monoID3006
GTGTTTTACCTTAAAAAGCGTCAAACAAGCGTGGGTCTGCATCAGAAACGAAACTATTGAAGTTCCCAGCGCGAATTGCAAATGAAACGTTATCTATGCGATATCTAAC
>monoID3007
GAAACGTATGTACATGAAACGTGAAACATGACGTACATGAAACGTGAAACATGACGTACATGAAACGTAAAACATGACGTACAT
>monoID3008
ATCTATGCGATATCTCACGTGTTTTACGTTAAAAAACGTCAAACAAGCGTGTTTCTGCATCAGAAACGAAACTATTGAAGTTCCCAGCGCGAATTGCAAATGAAACGTT
>monoID3009
TAAATTAATTAGAAAATTATAATTTATAAAAAAAAAATTGCTAAATTATAAAAAATAAAATTTTAATTTTAATAAATATTGACTTATTGAGAAATTATTTCTTATAAACAATGAATCATTTCTTAATAGAAAAATTATTTTCT
>monoID3010
AAACGTTATCTAGAGATATCTCACGTGTTTTACGTTAAAAAGCGTCAAACAAGCGTTGATATGCATCAGAAACGAAACTATTGAAGTTTCCAGCGCGAATTGCAAATG
>monoID3011
TCAACTACAAACAAAAATTCTTAAACTACAAACAACTACAAACAATTTATATTGAAATATGATGCCATTTGTACTGTAGTTATAAAATAATTCCCAACTGTTTTTTTTTAAATCGATAACATACTTATTTT
>monoID3012
ATAATGTTATATCATATAATATTATACGTTTAAAAGTTGTAAAAAATATACATTATTTAAACGTTTTTAATTGGTATAAATATAAGTAGAAA
>monoID3013
TAACAAGTAAAATGTTTTTTTTTATTATCTATTAATAAATGATAATTGATTAATTGTCTGTTTTCAATTTGTTAGTTAAATAACAAATAATAAGAAAAATATTGATGTAGTTAGATTAACCAACGTAAGCGTTAGTTG
>monoID3014
TTAAAAAGCGTCAAACAAGCGTGTTTCTGCATCAGAAACGAAACTATTGAAGTTTCCAGCGCGAATTGCAAATGAAACGTTATCTATGCGATATCTCACGTGTTTTACG
>monoID3015
ATCGGCTGCTGTGCGCCTCTACTAAAAAATCGGCTGCTGTGCGCCTCTACTCAAAAATCGGCTGCTGTGCGCCTCTAAAAATCGGCTGCTGTGCGCCTCTACTAAAAA
>monoID3016
TTTCTGCATCAGAAACGAAACTATTGAAGTTCCCAGCGCGAATTGCAAATGAATCGTTATGTATGCGATATCTCACGTGTTTTACGTTAAAAAGCGTCAAACAAGCGTG
>monoID3017
AAAATAGTTTAGTAATATTTTTTTAAAAAATTAAAAAAAAATTTTTATTTTTTAAGAAAATTTAGAATTGTTTTATAAACTTAATATATTTACTAAATATAGTTAATTATTTAATAAATAATCAAAGATAACATGATATATAAAATAATTTTAAATTTTACTAAAATTCTTAAGAAATCAAATTTTTTTAAAAAAAAATTTTGAGAGAATTTAAACATTTTCGTAAGAATTTTATTATTAATGCTTTTTATTGAAAATTTTAATAAAATTTAAAACTATTTATAAAAC
>monoID3018
AAAGAGATTCTTCCGGATTGACTCTTGTGAGTAAATCCCAAGAAGAATAGAAAATTAATAAT
>monoID3019
AGAAAGAGAAGATCCTTGCAAACGAGAAAGAGTTCACGCGATTGCCGTAAAACTTGCGAGCGAAAGGCAGAGATTCAAGAAGACCCGTGTAAACCAAAAAGGGATGACACTTCT
>monoID3020
CCATCTCAGCCAGTTTCACCATTTCGTTCAACTTAGCTATCTCCTTCATCCTCTGTACCTCATTATTTTGGCAATTCTGCGATATCTTCTCATCTCGTTCATCTATGCCATCTCGGTCATCTTGGTGATATCGGTATTATATTTGG
>monoID3021
AACTATTGAAGTTCCCAGCGCGAATTGCAAATGAATCGTTATCTAAGCGATATCTCACGTGTTTTACGTTAAAAGCAAACCAGCGTTATCTGCATCAGAAACGA
>monoID3022
GGATTGACTCTTGTGAGTAAATCCCAAGAAGAATGGAAAATTAGTAACAAAGAGATTCTTCC
>monoID3023
AATTTCGAAATTTTTGAGTAAAATTTTTTTTCGAATTTCTCCAATACCCCTGTGTTCTGATAGCCCCCAGAAGAGTTCTAACTTTTATCATAATGGATCGAACCGCTAAAGTGAAAAACGAAAGAGTTATATCAGTCA
>monoID3024
TATATACGTTAAATATTGTGCACTGTATATTCATACGAAATACATTAACAAATATAAACAATATATACCATAACATATATTAAAAACACGTATATGACATG
>monoID3025
GCCGCTACCGTTGTCGTGGTCGACCACAATTACCACTATCAACGACGACGACGACGACGACGACGAGGACGACGTT
>monoID3026
AATTCTTTCTCCTTTCTACTTACATTATTTCATTCCTATTTGTTACTCTACCTTTATTGCACATTTTTTAATATCTTTATTAAAATACTTAATTTTTCATTAAAGAAATTTTCATTTTTAAAACACAAAATCTCAAAATATTATATGATATTTACCAGTTATTAAAAAAATCTTCAAACTATGTTCAATTGCACTCTTAATTTCTTTGAACTATTATTTAAAAATCTGTACCTTCTCTGCCTTCTTTAATTTCTTTCTCCTTTCTATTTTATACCTACTTTACACTCTCAC
>monoID3027
AGCGTCAAACAAGCGTGTTTCTGCATCAGAAACGAAACTATTGAAGTTCCCAGCGCGAATTGCAAATGAAACGTTATCTATGCGATATCTCACGTGTTTTACCTTAAAA
>monoID3028
GACGACGACGACGACGACGACGACGACAACGAGGACGACGTTGCCGCTACCGTTGTCGTGGTCGATCACTATTACCACTAACAAT
>monoID3029
TTAGAAGCCTATAATGATGTTCTAAAAAAATTTGCAGCCCCGACCGAGACTTCGTTTTCCTGTTTTTGCAATAAATTTTATATTGTTTAAATAATTTTTCGTAGCCGTGCGCATTTTTTTTAATTTTTCTTACTAGTCGGGATTGAT
>monoID3030
GTTAAAAAGCGTCAAACAAGCGTGTTTCTGCATCAGAAACGAAACTATTGAAGTTTCCAGCGCGAATTGCAAATGAAACGTTATCTATGCGATATCTCACGTGTTTTAC
>monoID3031
TTAATGAGGTAATACTAAAATAATTAAAAATATAATTATTATAAATCATAATCAATAATACTACTATTTAAAAAATAATTATTAATATTAGAATCAATTTTTAAGTGAAAAAATATGAATAATAAATAA
>monoID3032
AGCAGACCAAAATTTTTGAGAAAAACTTTTTTGCGAATTTCTCCATTATCTCTGTGTTCTGATAACCCCCAGAAGAGTTTAAACTTTTTTCATGATGGATCGAATCGCTAAAGTGAAAAACGAAAAACTTAT
>monoID3033
TTTACTCAAAAATTTCGAACTTTGACTGATATAACACTTTCGTTTTTCACTTTAGCGATTCGATCCATTATGATAAAAGTTAGAACTCTTCTCGCGGCTATCAGAACACAGAGATATTGGAGAAAGTCGAAAAAAAAAT
>monoID3034
ATTTATTTTTATGTGACATATACTATATAGTAAAAGATTATGATAAATTTATTAAAAATAAAAAATTTTAATCAAATTCATAATAATCATATAATTAACATTTTTTAATAATTATATAAATAAGTTATATTAAGACCGTAAATATAAA
>monoID3035
CGTTTCTGATGCAGAAAAACGCTTGTTTGACGCTTTTTAACGTAAAACACGTGAGACATCGCATAGATAACGTTTCATTCGCAATTCGCGCTGGGAACTTCAATAGTTT
>monoID3036
GAACTTCAATAGTTTCGTTTCTGATGCAGAAACACGCTTGTTTGACGCTTTTTAACGTAAAACACGTGAGATATCGCATAGATAACGTTTCATTTGCAATTCGCGTTGG
>monoID3037
AAATTCATACATTTGAATTAGTCGAAATTCATACATTTGGTAGCGACTCGAAATTCATACATTTGTTCGACGAGTCGAAATTCATACATTGGCAACGAGTCG
>monoID3038
ATCTGACTTCCATGATGGAAATAAAATCCCATGGAGCTATGGAGGTTTGATGGACTTCTAATAGACATCC
>monoID3039
ATGTCATAACAATATTATAATGCGGTATATCGCATTCCAATATTTCTACAATATCACTGCAATATTGTAATATGAAATATATTGCAATATTGCTGCA
>monoID3040
CTTTCCTTTTGTAACATTCAAAATTTAATATAAAAGAAATTATTTGAAAGTATATTATTCAAAAAGAAACTCAAAACTATGCTCATTCCTGTTTTATTTGATCCATAAAGAAAAACTTTATATTGTTCCTAGATGTCATAAATCA
>monoID3041
TCATGTTTCATGTACGTCATGTTTCATGTGTCATGTAGTCACGTTTCATGTACGTCATGTTTCACGTTTCATGTACG
>monoID3042
TGGAACTTCAATAGTTTCGTTTCTGATGCAGAAACACGCTTGTTTGACGCTTTTTAACGTAAAACACGTGAGATATCGCACAGATAACGATTCATTTGCAATTCGCGC
>monoID3043
AATTCTTGCAATTTTTATTTTTGTATTAAGACTGGTTGACGGATGTGTGAATATACTTTTAATATATTATTTTATACTAACATGGCTATGTG
>monoID3044
TTGTTATAATAATATATGATATTTTAAAATTATATATGTAAATCTTAGACGATAATAAAAAAAATTAAAAAGACAGAAATTATATCTGTAATTTATTTATTGCTCACAAAAATTAGCTTTACACTGTTTGAAAAA
>monoID3045
ATTTCTCAGGAAAATAATCCAGAAAGAAGGCATTCTTCAGGAGAAGAGGACATGCCGCCTGTTACTCTTCCTCAAAGATCTATTCAT
>monoID3046
CACAATTCAAAAAAATTAATATTTAATAAGATATTTTGACTGATTTTGTTTCTACGAATTTGTTGCTTGCAATTTTTGACAAATCCAATTTTGTTGCTCCACCCCCGACCCTCAAAAAGCCACCCAACACAGTCTTACGTGAG
>monoID3047
AACTCGTAAGAGTTAATCCGAAAGAATCTCTTTATTTTTAATTCTTCTCTTTCTTGGGATT
>monoID3048
TCGCATAGATAACGTTTCATTTGCAATTCGCGCTGGGAACTTCAATAGTTTCGTTTCTGATGCAGAAACACGCTTGTTTGACGCTTTTTAACGTAAAACACGTGAGATA
>monoID3049
CTAGGCCCGACGTTAGCAGACCTTGATACTGGCATCCATGCCAGTGCCTATTCTGGGCCTATTAAAAAAATTCTATCCAGAATTTGCCTTTCTAATCCCTTT
>monoID3050
AGAGAGAGAAAGAAAGCGATAGAGAGCGAAGAAGAGCGAAAGAGAGCGAGGGAGGGTAAAGGAGAGGGTAGAGAACAAGAGAGAGTGGGGGAAAGCGAAAGAAAGCAAGGGAGAACAAAAGAAAGCGAGGGAGAACAGAAGAAAGCGAGAGAGAGCAGTAAAGGACGAAGGAGAGCGGTAGAGAGCGAGAAAGAACGGTAAAAAACGA
>monoID3051
AATTGCAAATGAAACGTTATCTATGCGATATCTCACGTCTTTTACGTTAAAAAGCGTCAAACAAGCGTGGATCTGCATCAGAAACGAAACTATTGAAGTTTCCAGCGCG
>monoID3052
CATCCTTTATTTTAAAATCTTTACCTTTTCCAACACCTTCAATTCTTTTCTCCATTCAATTTTATTTCCATTCTCTTACACTCCTTCGATCCTTCCTCCTCCCTCCTATCTATTTTATATTATTCTATTCCTTTATTTTCTTTATCACTTCACATTTTTAAAAAACTTTACTAAAATAGATAATATTTTATTAGAAAAATTTTTATTTTTATGACATAAAATCAAAATATCATGTAATATTCGCCCATTATTAAAAAAAACCCTTCAAACTGGTTTCAATTGATGTCTTAACTCTATT
>monoID3053
AATTAAAAATAAAGAGATTCTTTCGGATTAACTCTTACGAGTTAATCCCAAGAAAGAGAAG
>monoID3054
AAAAATTTCGAAATTTGACTGATATAACTCTTTCGTTTTTGACTTCAGCGAATCGATAAATCATGATAAAAGCTAGAACTCTTCGCGGGGCTATCAGAACACAGAAATATTGGAGAAAATCGAAAAAAAAATTTACTC
>monoID3055
TAAATTGTAAATTTTATAGGAAAGTAGCATTACCAATTAAATAAAAAATTTTACATATACTAATAAAACTCCAATAAATATTGATGCAAAAATTTATTTAGATTTACTTACTAGTTTAAAATTGCAACAAAAGTGTTCAATATTTTTAT
>monoID3056
GCCCGTCGTCCGGCCGAGCGGATCGGATTCGCCGCGCGGTGGAATACCCGAAGTACGGTGTAACGGACACGGATAGCCGGTTGGCCGCGTCATGAGAATGCCCGCACACGGCACGGCGGATCGGATTGGCCGCGCGACGAGAAT
>monoID3057
GAAACGAAACTATTGAAGTTCCCAGCGCGAATTGCAAATGAAACGTTATCTATGCGATATCTCACGTGTTTTACGTTAAAAAGCGTCAAACAAGCGTTGATCTGCATCA
>monoID3058
ATTTCAAAGTCCGCTCGCGGCGTGTTGCTTTCGCTCTCGAGCGAAAAATTTCAAAGTCCGCTCGCGGCGTGTTGCTTTCGCCCTCGAGCGAAAA
>monoID3059
TTGTTACTAATTTTCCATTCTTCTTGGGATTTACTCACAAGAGTCAATCCGGAAGAATCTCT
>monoID3060
TCATCCAGCATACAGCAGATAACAATATCAGCAATGAACCAACTCATGAAAAGGAATCGTGTTCAACTA
>monoID3061
TAATCTTGTACCAAAATGATCGTTAGACATCCTACTACTAAGAAAAATAGATTTCGGATTTAGTTACTAATTATAACTTGTAAAAAATATATTCGTTTATGCGAGGCGCGTGCTTTCCACGCACAAAGTAATTATTTTCAACAAGTTACAGCTAGCAAAAAAATCT
>monoID3062
TTTTATATAAATCATTTCAAATATTTCAAATAGTTATATAAAAAATTCATAATATTTTCATTATTTTATTAATACTTATTTATGTTTAATTATTTTATAAATAACTAAATACATTTTTAATTTACATAACTGAGAATCGCAATAAAAA
>monoID3063
GACGACGACGACGACGACGAGGACGACGTTGCCGCTACCGTTGTCGTGGTCGATCACTATTACCACTAACAATGAC
>monoID3064
AAGGCAAGACGACTGTCCAGTCAATTAAGACGAGTACACTGTCCAGCCAGTTAAGGCAAGACTGTAATGACTGTCCAGCCAATTAAGGCAAGACGAATTCACTGTCCAGCTAGTTAAGGCAAGACAAGTACATTGTCCAGTCAGTT
>monoID3065
CATAGATAACGTTTCATTTGCAATTCGCGCTGGGAACTTCAATAGTTTCGTTTCTGATGCAGAAAAACGCTGGTTTGACGCTTTTTAACGTAAAACACGTGAGATATCG
>monoID3066
AGTAATATTGCAGCAATATTAGAACGCGAGGTATCACACTGTAATATTACTCTGATATTGCTGCAATATTGTAATATGATATATCATAGTACAATATTGCAGTGATATTGCAGTAATATTGTAACATGATATATCGCAATACAATATTGCAGTAATATTGAAATGTAATATATCATATTGAGATATTGCAATAATATTGCAACAATATTGTAACATGGTATATCACAATACAATATTGT
>monoID3067
AAAATATTTTTTCGTACACAGAACTCTTAGAAAAAGATCAGCATCTCACCCATATATGCGCAAAATCGACTTTTTCGAAAATTATTAATTTTTTGTTGATTAACTAATATCGGAATCGACCGCAACTCTTCGGAAGGCGCTTTAGTATGTTGAGAACAGTAGGA
>monoID3068
AAATTTCACAAATAATTTTATTTAAATCTTCTAATATCTAATAATTAATAGTCATCAATAAATTCAAATAAATACAAGTGCATTCAAAAAAAGACACATATGTAATTTATAATTTATATTTAATTAACAAATATTGTATGAATTAAAC
>monoID3069
TGCAAATGAATCGTTATCTATGCGATATCTCACGTGTTTTACGTTAAAAAGCGTCAAACAAGCGTGTTTCTGCATCAGAAACGAAACTATTGAAGTTCCCAGCGCGAAT
>monoID3070
GGGGTGCTCGATTTGTGCTGACAGTCTGCCGTTAGATTGTGTTGCGCAGGTCATGCTCGAATTCTGCCGCAAATCTGACATCAGTCCTGTCAGCAC
>monoID3071
TTACAAGTCAACAATTGTACAATATTGCACTTACATTGGAAGTGCATTGGCCAAGATTTCCCAATCAAAAGCAAATATTGTATTATAAAAAAACAGTAATGTGCTCCAATG
>monoID3072
TAAAATTTTTTATGATCAAGATTAAAAAATATATAAATATTTATAAAAATAAATATGTATATTGATATAATTAAAAAGCTATTTTTATACGAATAATGTAGATGAAAAAGCAACAACAACATATAATATCTAA
>monoID3073
GGGAAATAAAGAGAGTCGCGGACCCAATCGAAAGAGAGAGAGAGTTCGATTGTATCCTGC
>monoID3074
GGATTTACTCACAAGAGTCAATCCGGAAGAATCTCTTTATTATTAATTTTCCATTCTTCTTG
>monoID3075
TTGGAGGAGTCGAGGATGGAGCAACAAAATTGGAATTGTTGAAAATTACGAGCAACAAATTCGGGGAAATGTAATCATTCTAGATATCTCATTAATTTCAATTTTAATGTGTTGTGCTAACATACGGCAGCTAGGGATAGCTT
>monoID3076
ATAACATCTTTTCTAAGTAGGTTTTTCTTAATACTTTGCATACACTTTCTGAGTAACATTGGGAAGATACTTGTAAAGTTTAAAAAAATAACCTTTTTAAAAAAGAAGTTGTGAAAAAATTCACTTAGAAAAAAACAAAAAATTTCTCTCTTCAAAATTAATTTGTTT
>monoID3077
ATGTCAAAATATCCTAGATATTCATTATTTAAAAATATTTACTTTCTCCACATTCTTTAATTCCTTTCTCCTTTCTATTTTATTTCTATTCTACACTTCTTCAATCTCTCTCCTCTCTCCCTTCCTTCTTATATTAATAAACCTTTTTATTCTTTATACTTTATTGCACATTTTTGAAAATCTTTACCAAACGAGATAATATTCAAAGGAAAGATATTTTCATATTACAACACAA
>monoID3078
TCTTTATTATTAATTTTCCATTCTTCTTGGGATTTACTCACAAGAGTCAATCCGGAAGAATC
>monoID3079
GTTTCTGCATCAGAAACGAAACTATTGAATTTACCAGCGCGAATTGCAAATGAATCGTTATATATGCGATATCTCACGTGTTTTACGTTAAAAAGCGTCAAACAAGCGT
>monoID3080
TTGTGAGTAAATCCCAAGAAGAATGGAAAATTAGTAACAAAGAGATTCTTCCGGATTGACTC
>monoID3081
TCCTTCCTTCCTTTCTTCCTTTTTATAATATTCTATTAAAAAATCTTTACCATCTCCAACAACTTCAATTCCTTTCTCCTTTCAATTTTATTTCAATTCTAAACTCCTTTGATCCTTCC
>monoID3082
ACACAATCTGACGGCAGACTGGCAGCACAAATCGAGCACCCCGTGCTAACAGGACTGACGTCAGATTGACGGCAGAAATCAAGCAAAACCTGCGCA
>monoID3083
TTTCTGGAGATTTTAAATATTGTGTTTCATGTCCTGCGTTATTAAACCGCAGTTCGTATAAATCTTTGAACACTCTAGAACCTTTAGCGCCTGATGTATTTAAAATAGAGAAAACATTAGCTAGATTCATTCCCTCTT
>monoID3084
TCTGCATCAGAAACGAAACTATTGAAGTTTCCAGCGCGAATTGCAAATGAAACGTTATCTATGCGATATCTCACGTGTTTTACGTTAAAAAGCGTCAAACAAACGTTGATCTGCATCAGAAACGAAACTATTGAAGTTCCCAGCGCGAATTGCAAATGAAACGTTATCTATGCGATATCTCACGTGTTTTACGTTAAAAGCGTCAAACAAGCGTGTT
>monoID3085
TCTCACCTTCGCGTTCACGCACCATTCCCCACGATGTCTTCCGATCGCGGAATCTCACCTTCGCCGTTCGCACATTTACCGACGACCGTCTTCCGATCGCGGTC
>monoID3086
TGTTTCTGCATCAGAAACGAAACTATTGAAGTTTCCAGCGCGAATTGCAAATGAATCGTTATCTATGCGATATCTCACGTGTTTTACGCAAAAAGCGTCAAACAAGCGTGTTTCTGCATCAGAAACGGAACTGTTGAAGTTTCCAGCACGAATTGCAAATGAATCGTTATCTATGCGATATCTCACGTGTTTTACGTTAAAATGCGTCAAACAAGCG
>monoID3087
TTCATTTGCAATTCGCGCTGGAAACTTCAATAGTTTCGTTTCTGATGCAGAAACACGCTTGTTTGACGCTTTTTAACGTAAAACACGTGAGATATCGCACACATAACGA
>monoID3088
AAAATAATAAAAAAAGGAAGGAAGAAGAAGGAGGAAAGATCGAAGGAGTTCAGAATAAAAATAAAATTGAAAAGAAAAAAGAATTGAAAGTGTTTGAGAAAGTAAAGATTTTTGAGT
>monoID3089
ATGAAGAATAATTTATTTGTTATTCGACCTCTTGTAAATGATGAATAAAAATTTATTTGTTATTTAGCCTCTTATAAATGATGAATAAAAATTTATTTGTTATTTAGCCTCTTGTAAATAATGAATAAAAATTTATTCCTTATTCAGCCACTTGTGA
>monoID3090
TATTATAACTAGCCATCGCACCATCACGGCTGTGGCATTTTGTTATAACTACTTGTCGACAATAAATGTCTCAGATATTC
>monoID3091
AGTTTCGTTTCTGATGCAGAAACACGCTGGTTTGACGCTTTTTAACGTAAAACACGTGAGATATCGCATAGATAACGTTTCATTTGCAATTCGCGCTGGGAACTTCAAT
>monoID3092
AACACGTGAGATATCGCATAGATAACGTTTCATTTGCAATTCGCGCTGGGAACTTCAATAGTTTCGTTTCTGATGCAGAAACACGCTTGTTTGACGCTTTTTAACGTAA
>monoID3093
AAACGTTATCAATGCGATATCTCACGTGTTTTACGTTAAAAAGCGTCAAACAAGCGTGGTTCTACATCAGAAACGAAACTATTGAAGTTCCCAGCGCGAATTGCAAATG
>monoID3094
AACATTAATTTAATATTTATTTCACATTAATTTTTTATTTGAAAAAACATTTTCAAAAACATTAATTTAACATTTATTC
>monoID3095
TTCCTTTCTCCTTTCTATTTTACTTCTATTTTACACTCTCACAATTCTTCCTCCTTCTTACTTACATTATTTCATTCCTCTTTGTTTCTCTACCTTCATTGCACATTTTTTAAAATCTTTACTAAAAGAGATTATTTTCAATTAAAGAAATTTTCATTTTTACTACACAAAATCTCAAAATATAATATGATATTTACCAGTTATTAAAAAAATCTTCAAACTCATGTTCAATTGCACTCTTAATTTCTTTGCGACTTTTATTTAAAAATCTTTACCTTCTCCGCCTTCTTTAA
>monoID3096
TCAATAGTTTCGTTTCTGATGCAGAAACACGCTTGTTTGACGCTTTTTAACGTAAAACACGTGAGATATCGCATAGATAACGATTCATTTGCAATTCGAGCTGGAAACTTCAATAGTTACATTTCTGATGCAGATCAACGCTGGTTTGACGCTTTTTAACGTAAAACACGTGAGATATCGCATACATAACGATTCATTTGCAATTCGCGATGGGAACT
>monoID3097
AAAGTAAAAAAACAAAGAGAAATGAAATAATGTAAGAAGGAAAGAGAAAGAATTGTGAGAGTGTAAAATAGAAAAAAAATAGAAAAAAGAAAGAAATTAAAGAAGGCGGAGAAGGTAAAGATTTTTAAATAAAGAACGAAAGAAATTAAGAATGCAATTGAAATCGAGTTTGAAGGTTTTTTTTAATAATTGGTAAATATTACATGATATTTTGAGATTTTTATTATAAAAATGAAAATTTTTTTAATCGAACATTATCTCTTTTAGTAAAGATTTTAAAAAATGTGCAAT
>monoID3098
CATCAGAAACGAAACTATTGAAGTTTCCAGCGCGAATTGCAAATGAATCGTTATCTATGCGATATCTCACGTGTTTTACGTTAAAAAGCGTCAAACAAGCGTGTTTCTG
>monoID3099
ATAAATGTTTAATAAATGTTAAATAAATGTTTTTATAAAATGTTTTTTTAAATAAAAAATTAATATGAAATAAATATTAA
>monoID3100
AACGTAAAACACGTGAGATATCGCATAGATAACGTTTCATTTGCAATTCGCGATGGGAACTTCAATAGTTCCGTTTCTGATGCAGATCAACGCTAGTTTGACGCTTTTT
>monoID3101
ATTTTGAACAATTTTATACAACGATCAAAAAACTTAGAAAAGTTACAAAAATTTCAAAAATTCGGTCAAAAATATAGCGTCCAAAGACGTCTCGCGAGATCCTCTATCGATTGGTGCAATCAA
>monoID3102
CTTCAATAGTTTCGTTTCTGATGCAGAAACACGCTTGTTTGACGCTTTTTAACGTAAAACACGTGAGATATCGCATAGATAACGATTCATTTGCAATTCGCGCTGGAAA
>monoID3103
TAACAGAGAGATTCTTCCGGATTGACTCTTGTGAGTAAATCCCAAGAAGAATGGAAAATTAA
>monoID3104
TCGTAAGAGTTAATCCGAAAGAATCTCTTTATCTTTAAATTCTTTTCTTTCTTGGGATTAAC
>monoID3105
ATATCTCACGTGTTTTACCTTAAAAAGCGTCAAACAAGCGTGTTTCTGCATCAGAAACGAAACTATTGAAGTTCCCAGAGCGAATTGCAAATGAAACGTTATCTATGCG
>monoID3106
CCATTAGAAGTCCATAAAACCTCCATAGCTCCATGAGATTTTACTTCCATCATAGAAGTCAGATAGACCT
>monoID3107
AATAGTTTCGTTTCTGATGCAGAAACACGCTAGTTTGACGCTTTTTAACGTAAAACACGTGAGATATCGCATACATAACGATTCATTTGCAATTCGCGATGGAAACTTC
>monoID3108
AATGATTTTGCCAAATTTTATTTTGAAAGTTGACTCTTTAGCTTTAAAACGCCGTAAAAAGAAAGTTCTTCAAAGTATTTTGTTGCAAAGATATAGATTTTTAATTTAAAAGTAGATTTTAATGCCCAAAAATACCTCATATTCTCCATGTTACATAAGTATATTTTTAAAAGA
>monoID3109
TAAAAATGAATTGTCGCTGTTCTCCTTTCTCTGAGAAAAGGCTATGAACTCTAGAAAGAATGTAGAAAAAAAGCGGACTCGATACAGGTTGCGGAAGACACCCTTACAAGCCAAAAACCACCCTCAAACACACTTAAAAAATTCTAGACACCG
>monoID3110
TTATTGCAAAAATAGGAAAACGAAACCTCGGTCGGGGCTGCAAATTTTTTTAGAACATCTTTATAGCCTTCTAAATCAATCCCGACTAGTAAGAAAAATTAAAAAAAATGCGCACGGCTACGAAAAATTATTTAAACAATATAAAAT
>monoID3111
TAATGGACATCTATCTGACTTCCATGATAGAAGTAAAATCCCATGGAGCTATGGAAATTTAATGGATGTC
>monoID3112
AAAGAGATTCTTCCGGATTGACTCTTGTGAGTAAATCCCAAGAAGAATGGAAAATTAATAAC
>monoID3113
AATTGAAGGTGTTGTAGAAGATAAAGATTTTTGAATAGAATAATATGAAAAGAAAGGAAGAAAATACAAAGATCAAAGGAGTTTAAAATGGAAATAAAATTGAAAGGAAAAATGAATTGAAGGTGTTGGAGAAGGTAAAGATTTTTAAATAAAGGATAAATAAAGTAAAGAGATCAATTAAAAACCAGATTAAAAGTTTTTTTTAATAATGGGCTAATATTACATGATATTTTGATATTATGTGTCATAAAAATAAAAATGCCTCTAATAAAATATTATATATTTTAGTAAAGTTTTTTAAAAATGTGTAAATAAAGATATAAAAAGAAGAGGAATAGAATAATATAAAAAGAAAGGATCAAAGGAGTGTAGAACGAAAATAAAATTGAAAGGAGAAAGG
>monoID3114
TTTTTAACGTAAAACACGTGAGATATCGCATAGATAACGTTTCATTTGCAATTCGCGCTGGGAACTTCAATAGTTTCGTTTCTGATGCAGAAAAACGCTTGTTTGACGC
>monoID3115
TGAAACATGACGTACATGAAACGTGAAACATGACGTACATGAAACGTGACTACATGAAACG
>monoID3116
ACGTCTAATGGACATCCATCTGACTTCCATGATAGAAATAAAATCCCATGAAGCTATAGAGGTTGGATGG
>monoID3117
AAAAAAATTTTTCTCAAAAATTTTGGTCTGATATAAGTCTTTCGTTTTTCACTTTAGCGATTCGATCCATCATGATAAAAGTTAGAACTCTTCTGGGGGCTATCAGAACACAGAGATATTGGAGAAATTCGCA
>monoID3118
CTCTCTTTTAATTGAATTTGCAACTATTCTGCTGGATTCGATCGAGTTTTTTTCGATTGAATTCGCAACTATTTCTAATTTCTACTGGATTCGATCAAG
>monoID3119
GATTCTTTTTAACTAGTTAATAAATTACAAATTATAGTATATTTACGTATTTATTTATAATCTTCATTTTTTTAAGTATTTCAAATACTTAATTTTTTTTCAATTGAAATATAGCAATATTAAATTAT
>monoID3120
CAATATTTTGGTTTTTACTGCAGATCAACGCTTGTTCAATGCTTATTAACATAATACAAGTGAAATATTGCATAGAAAACGTTTTATTTTTATTCGCGTTAAAGAACA
>monoID3121
TAGTTTAAAACGCCGTATTTAAAAATCATTAAATGTTTTTTGTTGCAAAGATATGATTTTTAAATTTAAAGAAGATTTTTAGACCAAAAATACCTCATATTCTTCATGTTACATAAGTATATTTTTAAAAAGAACGACTTTGCCAAATTTTATTTTGAAAGTCTGACTCTT
>monoID3122
AACTATTGAAGTTTCCAGCGCGAATTGCAAATGAAACGTTATCTATGCGATATCTCACGTGTTTTACGTTAAAAAGCGTCAAACAAGCGTTGATCTGCATCAGAAACGA
>monoID3123
AAAAATGTTTAAAATTTATTTTGATTATTACTTTTAGTGTTCTACTGTTCAAAGTTAGTATATCTATGCATAAGACATCACATAATAATGTGCAATTACATTAAAATGTATAAAATATTTAAAG
>monoID3124
CACACACACACACACACACTCCACAAGGAGGGTTTGGAGTCTTTAAATACTGTGGAATTGACGAACCACAAAGTCCTTATCCTTGCGGTATGCAAATACACACACA
>monoID3125
AATTATTGAAGTTCCCAAAGCGAATTGCAAATGAAACGTTATCTATGCGATATCTCACGTGTTTTACGTTAAAAAGCGTCAAACAAGCGTGTTTCTGCATCAGAAACGA
>monoID3126
GCATATTGCGAAAGCACATAAATAGAAGAATATTTTAAGCCTACAACCAATTTCAGAATTGCTTTCTTTCTGGTACTTTACTCTTGTAACTGAACGGTGGGGTGCTCACTTCAGGGTCGGTTTTTCGATCAAGGAGTTGAGCACAAAAATCTTGTCTT
>monoID3127
TAATGGACGTCCATCTGACTTCCATGATAAAAGTAAAATCCCATGAAGCTATAGAGGTTTCATGGACTTC
>monoID3128
CTTTATGGCAATGAAAAAAAGGATTATAAAATATAAATCTCGTAATATGCACAATACACTTATATATGCAATAAAAAGGAATTGATTAAGCCATTTAAAAGAAATTGTTAATCAATAGTTGTCTTTGACAGAAAAAAATACTCATATTATTTTTTTTTCCTTAAAATTTAAATCGAA
>monoID3129
TCGCTAAAGTGAAAATCGAAAGACTTATATCAGTCAAAGTTCAAAATTTTTGAGAAAAACATTTTTTGCGACTTTCTCCAATATCTCTGTGTTCTGATATCCCCCAGAAGAGTTCTAACTTTTATCATAATGGATCGAA
>monoID3130
CCGGGAAACCGACTCCGATATACCGTACCCCACGGGACATCCACCCCCGCGAGAAGAGACCACACCGGTCTACACCGCCACGTAG
>monoID3131
TAACGTTATTTCATGTTTTTTCACATTTAGTTTAACGTTATTTCATGTTTATTTTACGTTTAGTTTAACGTTTTTCACGTTTAGTT
>monoID3132
AACATTGATCTGCATTAGAAACGAAACTATTAAAGTTCTCAGCGCGCATTTCAAATGTAACGTTATCTATGCTATATCTCACGTGTTTTACGTTATAAATCGTCGAACA
>monoID3133
ACCCTTAAATCTTGATGACCTCTAGAGTAAAGTACTCTTTTCCCTTAGCAGAATCGAACGACACTATTTTTAATCGATGCTTGATAATTTGTACTACCAAAATGTGCAATTTAAGAATTTGTACCCTTGCCATTTTTCTCAAAACC
>monoID3134
TTCATTTGCAATTCGCGCTGGAAACTTCAATAGTTTCGTTTCTGATGCAGAAACACGCTTGTTTGACGATTTTTAACGTAAAACACGTGAGATATCGCATAGATAACGA
>monoID3135
TTAATAATAATATAAAGTATTAATTTATTATAACTAATATTTATATTTAAATTATAAATGTTATTAAGATTTAAATTAAAATTTTAAAATTATATTTACAATATTGTAAAAAATAATAATAATATATCATTA
>monoID3136
TTTCCATTCTTCTTGGGATTTACTCACAAGAGTCAATCCGGAAGAATCTCTTTATTATTAAT
>monoID3137
TAATGCAAATTGTGCTCATATCTGCCACGTTTTTGCTGTCACGATGACAGCACGCTATGCTCGATTTTTGCTGCGTTTCTGCCGTCAGTATCTGA
>monoID3138
AAAACAGTCATACTTAAGCTTGCCCAGTTACAGCCCGTATAGGGCCCAGTTTGGTTTAGATTTTTCTCCC
>monoID3139
ACTAATTTTCCATTCTTCTTGGGATTTACTCACAAGAGTCAATCCGGAAGAATCTCTTTATT
>monoID3140
AAAAAAATAAAGTTAAAATAAATATATTTATTTTAATATAACTTCCTTGATTAAAAAAATATTTCCTAAGTTTAAAAATACATTATTTTATATTAATTAACATTTAAATC
>monoID3141
CACTTTAGGAAATGGCAAAAATCGAAATTTTCTAACACTTTTGTAAAGGAAAGAAAATTTATAAGTATCAATTTAATCAAAAATTAACCGGCCAGGGGTT
>monoID3142
ACTCTCTTTACTTTCTGCAGGATACAATCGAGCTCTTTCGATTGAATCCGCAACTCTCTTTACTTTCCGCAGGATACAATCGAACTCTCTTTCGATTGAATCCGCA
>monoID3143
CTCTCTTTACTTCCCGCAGGATACAATCGAATTCTCTTTCGATTGAATCCGCAATTCTTTTACTTCCCGCAGGATACAATCAAATTCTCTTTCGATTGAATCCGCAATTCTTTTACTTTCTGCAGGATACAATCGAATTCTCTTTCGATTGAATCCGCAA
>monoID3144
AGAAACTCTTCCTTCAAATATAAATTTTGAAAGATTTTATTTCAAATCGATCTTGCATTGATAAAATTTGTATTAACTATTAATATATTTATAATTTTATTAAAATTACATATAATGGAATATTATTATTAAAATATTGCCGGAAAAAAACAAAGA
>monoID3145
CATTAGCTAGATTTATTCCATCTTTTTCTAGAGATTTTAAATATTGTGTTTTATGTCCTTCTTTATCAAACCACAGATCATATAAGTCTTTGAATGCTTTAGGAGCTTTAGCACCTGATCCACTTAAAATACTGGACACATTAGCAAAATTTATTCCTTCTTCTTCTAGAAATTTTAAATATTGTGTTTTATGTCCTTCTTCATCAAACCACAGATCATATAAATCTTTGAATGCTTTAGGAGCTTTTGCGCCTGATCCATTTAAAATACTGGAAA
>monoID3146
AGCGGCAGAAATCAAGCAAGACTACGCCACAATCTGACGGCAGACTGGCAGCACAAATCGAACACCCCGTGCTGACAGGACCTGACGTCAGATT
>monoID3147
AGCGTCAAACTAGCGTTGATCTGCATCAGAAACGAAACTATTGAAGTTCCCAGCGCGAATTGCAAATGAATCGTTATCTATGCGATATCTCACGTGTTTTACGTTAAAA
>monoID3148
TAAATATTTACATAATATTAAATAAACGTTTAAAAAATGTTAACTGAAATCATTTTCTCAAATGAATAATTAATGACAAA
>monoID3149
GCTTTTTAGCGTAAAACACGTGAGATACCGCATAGATAACGATTCATTTGCAATTCGCGATGGGAACTTCAATAGTTTCGTTTCTGACGCAGAAACACGATTGTTTGAC
>monoID3150
ATAAAAATACTGTCAAATATTATTATATACTAATTAAATAAACGTTTCTTAAATACGTTTATGATTGCAAAAATTGTTCCTTTAAATAACGTATCATAAAATGCCAAAAAAGATCTAAGTTTATAACACGA
>monoID3151
ATCTATTTTAATGTATAAATAATAAAAATATATAATATTAAAAATTAAAAAATTAAAAAAAATAATATCAAAATATACAGAGCACATCACAAAAAAATAAATTGAGTTTTAAAACTGTTAATAT
>monoID3152
ATTAATGTTGTTCAAAATATTTTTACAACGTTTGTTATAATATTACAAAAATGTTTATAAAACATTACCTAAATAATGCGATATTTACGAATATTTATAAAACGTTTT
>monoID3153
CCGGAAGAATCTCTTTATTACTAATTTTCCATTCTTCTTGGGATTTACTCACAAGAGTCAAT
>monoID3154
GAAATACTTATTGTACTATCATAGAATACATAACAGTACATACATAACAGTAACATTGAACAATAAACAAAAGAAACAAACATATATAAAAATATTACTCATTAGAATTATTGTCATTTTTT
>monoID3155
AGAAATTCGAACTTAAACAGAGGTTGCGCACACAGCTCACAAGAGAAAACTCATCTTAAAAAATTAAGTGCTCGGATAAACAAGGTACTAAAAAATTTGTTTTTTAATATTGTTTAAAGATATCAAATTACCGAATTAGGTGCTTGTTAGTTGGC
>monoID3156
CGGATTGACTCTTGTGAATAAATCCCAAGAAGAGTAGAAAATTACTAATAAAGAGATTCTTC
>monoID3157
ATTGCAAATGAAACGTTATCTATGCGATATCTCACGTGTTTTACGTTAAAAAGCGTCAAACAAGCGTGTTTCTGCATCAGAAACAAAATTATTGAAGTTCCCAGCGCGA
>monoID3158
CTCCAAGGGATAAATATTTCTTTAATTCTAATTAAAAATGCAACGTCTCGGATCCTTCGACTCTAGGAACTAAATCATAAAAAAAAATTGACAATGCCTGCGAAAGGTAGAGGAATGTCATTCAAGTTTAACATTTCTCGAATTCTTGAACACAGTACCGCAAAATCGT
>monoID3159
ATATAAATGCAATATTGTACAAATGTTGACTTATAACATTGGCAGCACATAAACATTTCTTTTATAACCAATATTTGCTTTAGATTGGCAAATCTTGGCCAATGCACTTTCA
>monoID3160
ATGTTTCTCACGTTTAGTTTCACGTTTTTCACGTTTAGTTTAACGTTTTTCATGTTTAGTTTAACGTTATTTTATGTATTTTTTCACGTTTCATGAACGTATGTTTCACGTTTCATGTATAACGTTTCTCCAACGTTACTTC
>monoID3161
TCTTTTTATATTATTCTATTCCTCTTTTTTTCTTTATCTTCATTTCATATTTTTAAAAAATTTTACTAAAATAAATAATATTCTAATAGAGAAACTTTTATTTTTATGACAAAAAATATCAAAATAACATGTAATATTTACCCAAAAAAACCTTCAAACTGGTGTTTAATTGATGTATTAATTTTATTCATCTTTGATTTAAAAATCTTAACCTTCTCCAACACCTTCAATTCCTTCTCCTTTCAATTTTATTTCCATTCTAAACTCCTTCGATCCTTCCTCCTTCCTTTCTT
>monoID3162
GCCGAGCATTCTCGACCAATCACATCCGAGATCCTCGACGAGCATTCTCGTCACTCTCACCG
>monoID3163
AATGGACGTCCATCTAACTTCCATGATGGAAATAAAATCCCATGGAGCTATGGAGGTTGCATGGACTTCC
>monoID3164
AATAACAAATTGGACGTGATAAGTGCATTTGAAACAATTTCAATTCAAAGAAAAAATAATAAATTGCAAATAAACAATCGCGTTTTATTCTTTAAATTTTAATTCGAGCTTGCAGTTTTTTACGTCAAGTCGTCTTCAAGTGTGAAAACATTTTTTTT
>monoID3165
ATAATATTGGATTTATATGATTTTTCAATATTGGACCAATAATGCAACTCCAATATTGGTTAAATAAGAGTTGATCATACTTTGCAATATTAGATCAATATTGAAAATCAATTCACAGTAAATAG
>monoID3166
AAGAAAATTAAAAAGATATACAACACATTACCCTGCATATAAAATTAATTTCGCGTACATAAGTTTCTAAGATCGTTAGTATCTGTTTAGATCTCTTAACGTAACGACTATAAATTTGCATGAATCAAATTTCTTCACAAAAATCTCTTCCCTTTGTTTAATATTATTTCATAATGCATTCAATATAAATTATAGATTATATAAAAATTAAATGTAAGTTATATAAAAATCGAAAAAGTCAC
>monoID3167
TAAGTACGACTGTCTTGGAAGAAAAATCTAAACCAAACTGGGCCCTATACGGGCTATAACTGGGCAAGCC
>monoID3168
TCTTTGTTACTAATTTTCCATTCTTCTTGGGATTTACTCACAAGAGTCAATCCGGAAGAATC
>monoID3169
ATAGATAACGATTCATTTGCAATTCGCGATGGGAACTTCAATAGTTTCGTTTCTGATGCAGAAACACGCTTGTTTGACGCTTTTTAACGTAAAACACGTGAGATATCGC
>monoID3170
CATTCAGTGCGGATCGAGTAAGAAGATCGCGGCTTTCGAGCGGAACGATCTTGAAAATTGTTTACATTTACTCGCGG
>monoID3171
TAACGTAAAACACGTGAGATATCGCATAGATAACGATTCATTTGCAATTCGCGATGGAAACTTCAATAGTATCGTTTCTGATGCAGAATCACGCTGGTTTGACGCTTTT
>monoID3172
TAGTTATAAACAATTTGTGATTATTGCCAGAGGCGTTTTGTGAGCTGGCTTGTTATAACAAAATGCCACAGCTGTAAATCGTGCTGTGGA
>monoID3173
CAGCGCGAATTGCAAATGAAACGTTATCTATGCGATATCTCACGTGTTTTACCTTAAAAAGCGTCAAACCAGCGTTGATCTGCATCAGAAACGAAACTATTGAAGTTCC
>monoID3174
ATTTTGAATACAATTATTATATATTAATAAATTTTTTTTTAATTAAAAAAATACATTTTTCAAAATAGTTCATTAGCATGTCTTATTTAGATAAAAATATTTAGATTATAATTAACAGACTTTCTTAATTCCATTATTAATGTTTAAC
>monoID3175
CTATCAGAACACAGAGATATTGGAGAAATTCGCAAAAAAAATTTTACTCAAAAATTTCGAACTTTGACTGATATAAGTCTTTCGTTTTTCACTTTAGCGATTCGATCCATCATGATAAAAGTTAGAACTCTTCTGGGGG
>monoID3176
TAGGCTTAAAATATTCTCCTATTTATGTGCTTTTAAAATATGCAAGACAAGATTTTTGTGCTCAACCCCTTGACTGAAAAACCGACCCTGAAGTGAGCACCCCACCATTAACGCTACAAGAGTAAACTACCAGAAAAAAAGCAATTCTGAAATTAGTTA
>monoID3177
TTGTTTGACGCTTTTTAACGTAAAACACGTGAGATATCGCATAGATAACGATTCATTTGCAATTCGCACTGCGAACTTCAATAGTTTCGTTTCTGATGCAGAAACACGC
>monoID3178
TACTCACAAGAGTCAATCCGGAAGAATCTCTTTATTACTAATTTTCCATTCTTCTTGGGATT
>monoID3179
CTTTCTTTATATAATATTCTATTAAAAAATCTTAACCGTTTAAAACACCTTCAATTCTATTGCCTTTCAATTGTATTTTCATACTGAATTCCTTCAATCCTCTTACATTCATTTTATATTACTCTATTCAAAAATCTTTAATTTATCTAACACCTTCAATTCTTTCTCTTTTTAATATTATTTTCATTCTCACTCCTTTGATCCTTCCTTTTCTTTCCTTTCTTTTTAATTATTTTATTCAATATCTTTATCTTCTCAACACCTTTCTTATCAATTTTACTTCAATTCTAAACTCTTTCAACATTCTTCTATCTTC
>monoID3180
AAGTTCCCAGAGCGAATTGCAAATGAAACGTTATATATGCGATATCTCACGTGTTTTACGTTAAAAAGCGTCAAACAAGCGTGTTTCTGCATCAGAAACAAAATTATTG
>monoID3181
AATGCGAAAGCAACACGCCGCGGAGCACTTTGAAAAATGAAGCTTGAAAGCGAAAGCAACACGCCGCAGTGGACTTGGAAAAATACCGCTTG
>monoID3182
GAAGTTCCCAGCGCGAATTGCAAACGAAACGTTATCTATGCGATATCTCACGTGTTTTACGTTAAAAAGCGTCAAACAAGCGTGTTTCTGCATCAGAAACGAAACTATT
>monoID3183
TTTCGATCATTGCTCGCTTCGCTTAAAAGTTTCGAAAGATCTCTTTTAATCTTGTCAATTCTGTATAGCGGAACTCTTGTGAAATTTCCTTTAGTCTCGTT
>monoID3184
TATTTAATTAAAGTTAAAAAAACATTAAATTAACGTTTTTAAAATCATTATTTTAAATAAAAAATTAATGTAAAATAAA
>monoID3185
GTAAAACACGTGAGACATCGCATAGATAACGTTTCATTTGCAATTCGCGCTGGGAACTTCAATAATTTCGTTTCTGATGCAGAAACACGCTTGTTTGACGCTTTTTAAC
>monoID3186
TAATGGACGTCCATCTGACTTCTATGATGGAAGTAAAATCCCATGAAGCTATAGAAGTTTAATGGACTTC
>monoID3187
GATTCATTTGCAATTCGCGCTGGAAACTTCAATAGTTACGTTTCTGATGCAGAAAAACGCTTGTTTGACGCTTTTTAACGTAAAACACGTGAGATATCGCATAGATAAC
>monoID3188
CCCAAGAAGAATGGAAAATTAGTAACAAAGAGATTCTTCCGGATTGACTCTTGTGAGTAAAT
>monoID3189
GAAAAATTTCGCTTGAAAGCGAAAGCAACACGCCGCGGGGGACTTGGAAAAATGCCGCTTGAAAGCGAAAGCAACACGCCGCGGAGCACTTTGAAAAATTTCGCTTGAAAACGAAAGCAACACGCCGCGGGCACTTT
>monoID3190
AATAGTTTCGTTTCTGATGCAGAAACACGCTTGTTTGACGCTTTTTAACGTAAAACACGTGAGATATCGCATAGATAACGTTTCATTTGCAATTCGCCCTGGAAACTTC
>monoID3191
AAATTCGCAAAAAAAATTTTACTCAAAAATTTCGAACTTTGACTGATATAAGTCTTTCGTTTTTCACTTTAGCGATTCGATCCATCATGATAAAAATTAGAACTCTTCTGGGGGCTATCAGAACAAAGAAATATTGGAG
>monoID3192
CAGCACGGGGTGCTCGATTTGTGCTGCCAGTCTGCCGTCAGATTGTGTTGCGCAGGTCATGCTTGAATTCTGCCGCCAATCTGACATCAAGTCCTGT
>monoID3193
ATCTATGCGATATCTCACGTGTTTTACGTTAAAAAGCGTCAAACAAGCGTGGAACTGCATCAGAAACGAAACTATTGAAGTTTCCAGCGCGAATTGCAAATGAATCGTT
>monoID3194
AAATGATGCAACTGAGATTTTAATTTGACCATTAGCTCTTGGTAAATCGACAATGATCTTCATGTATTTAATATCTTCCTAACGGCAGTAGTCTTCGAATTCGTTGAAAGTGAATACTGTCCCTCAATCGG
>monoID3195
AAACTAAAAATTTAATTTTTTTGATACAAATAAATATTTTCAAGAAAATTACATTGCGATCTAAAGTACGGAAAAATCCAAAATAATTATGTATTAAAATATTTTTTAAATTTTACTACAAATGTTAAAAAAAGAATAATATTATTTTTTTATTT
>monoID3196
AGCCCCCAGAAGAGTTCTAACTTTTATCATGATGGATCGAATCGCTAAAGTGAAAAACGAAAGACTTATATCAGTCAAAGTTCGAAATTTTTGAGTAAAATTTTTTTTACGAATTTCTCCAATATCTCTGTGTTCTGAT
>monoID3197
ATAATATTGGATTTATATGATTTTTCAATATTGGACCAATAATGCAACTCCAATATTGGTTAAATAAGAGTCATTATCATACTTTGCAATATTGAATCAATATTGAAAATCAATTCACAGTAAATAG
>monoID3198
ACTATTATGGATCATACGGACTTTATCGGACTTTATCGGACTTCAACAGACTTCACTGGACTACGCTGGACTTTATCGAATTTCACCGAACTTTATCAGATTTTATGGATTTTACTGGAGTTT
>monoID3199
AACATTAATGCAACATTGTTGAAATGTTATTTTGATATTGGAAAAAACGTTGTTAAAACGTAAGAAA
>monoID3200
TCGATCCATTATGATAAAAGTTAGAACTCTTCTCGGGGCTATCAGAACACAGAGATATTGGAGAAAATCGCAAAAAAAATTTTACTCAAAAATTTCGAACTTTGACTGATATAACACTTTCATCTTTTACTTTAGCGAT
>monoID3201
GCGGGCGGCGATGGCAACGCAAACGGAGGATCCGCGGAAGGAGGCAACAGCGGCGCCGGCGGTGACGGCAACGCAAACGGAGGATCCGCGGAAGAGGGAAACA
>monoID3202
ACTCTCTTTACTTTCTGCAGGATACAATCGAACTCTCTTTCGATTGAATCCGCAACTCTCTTTACTTTCTGCAGGATACAATCGAACTCTTTCGATTGAATCCGCA
>monoID3203
ATTACTTGTTCTATATAAATTGAAACGTCAATATATTCCTAGCAAAATTAGACTTGTGCTTCTAGAGTATTTAGAAGAGAAGCGTACTATTTTGCGAGATTTTAATATTTAAAAAAAAGCAACAAATATCTATGTTTCCGATTACACGAGTTC
>monoID3204
CGTCAATTGGACACAGATTTAAAAAAATACGTCAATTGAACACAGATTTGATAAAATACGTCAATTGAACACAGATTTGATAAAACA
>monoID3205
AAAGTAAAGAGAGTTGCGGATTTAATCGAAAAAGAGTTTGATTGTATCCTGCGGAAAGTAAAAGAAAGTTGCGGATTCAATCGAAAGAGCTCGATTGTATCCTGCGG
>monoID3206
TTTAACGTAAAACACGTGAGATATCGCATAGATAACGTTTCATTTGCAATTCGCGCTGGGAACTTCAATAATTTCGTTTCTGATGCAGAAACACGCTTGTTTGACGCTT
>monoID3207
CTGAAGTGAAAAACGCAAGAGTTATATCAGTCAAATTTCGAAATTTTTGAGTAAAATTTTTTTTCCAATTTCTCCAATATTTCTGTGTTCTGATAGCCCCCCGAAGAGTTCTAGCTTTTATCACAATGGATCGAATCG
>monoID3208
TACAATATTTTATAGAATTCAATAATATTTTATACAAACTTAATAAAGTAAAATATAAAAATTTATACAATCGATTCTATTTTTTACAATTATAAACAATTAAATATTACGCATGTAATAATTTATGATACATTTCTCAAAATATATTTTTATAACAAACTTCAAAAGCTATAAAATTCTATAAAAGCTATATTCTTATAATATCCTATAATTTATTC
>monoID3209
CGTATATACATATCATATACGTTATAATTTAAATTTACATTATAGTACATAATGTTTACATCATTAATGTATTTCGTATGAATATACAGTACACAATATTTAA
>monoID3210
AACTATTGAAGTTCCCAGCGCGAATTGCAAATGAATCGTTATCTATGCGATATCTCACGTGTTTTACGTTAAAAAGCGTCAAACAAGCGTGGATCTGCATCAGAAACGA
>monoID3211
AAACAATTTAGCAGCTAAGTCATACGCATACGCACAGGGACTTGAAAAAAATCACAGATACTCTCCAAGGACAGTACAAAACGATGGCAAGTGCTCTTCCCGGGGACAGCACTCATTTTTCATTAAAAAAAAATAAATAATTATTTTT
>monoID3212
ATATATGAGAAAATATGATTTTCGCGGAAGATAATAATTTTTTTCTAATTAATAAATAATGGAATCGACCGGAACTCTTCAGAACGCGCTTTAATACGTTGAGAACTATAGGAAAAATATTTTTTCGTACACAGAACTCTCGAATATAGACCAGCATCTCACCC
>monoID3213
GATATCTCACGTGTTTTACGTTAAAAAGCGTCAAACAAGCGTGTATCTGCATCAGAAACGAAACTATTGAAGTTTCCAGCGCGAATTGCAAATGAAACGTTATCTATGC
>monoID3214
CTTTGCATACATCTTCTAAATAACATTGAGAAGATACTTATAAAGTTAAAAAAAATAATCCTTCTTAGAAAACAAGTTATGAAAAAATTCACTTAGAAGAAACGAAAAGTCTCTCTCTTCAAAATTAATTTGTTTATAACATCTTTTCTAAGTGGGATTTTTTCTTAATA
>monoID3215
GCTCGGCCGGTGATGATGACGAGAATGCTCGTCGAGGATCTCGGACGTGATTGGTCGAGAAT
>monoID3216
TAAAAGAGAGTTGCGGACCCAATCGAAAGAGAGTTCGATTGTATCCTGCAGAAAGTAAAAGAAAGTTGCGGACCCAATCGAAAGAAAGTTCGATTGTATCCTGCAGAAAG
>monoID3217
ACAAGAGTCAATCCGGAAGAATCTCCTTGTTACTAATTTTCCATTCTTCTTGGGATTTACTC
>monoID3218
ATTGAATCAAACTCTGTTTGATTCGATTCAACCTTGATTTCCATTCTGGATTAAATCGAGTTTCGGCTCGTTTGATTCAAAGAAAATTATACTTTTATTCTCTGG
>monoID3219
TCCTTCCTTCCATTTTATATTATTCTAATCAAAAATCTTTACTTTCTTCAAAACCTTCAATTCTTTTTTCCTTTTCAATTTTATTTCCATTCTAAACTCCTTCGATCCTTCCCCCT
>monoID3220
GTGAGATATCGCATAGATAACGATTCATTTGCAATTCGCGATGGGAAATTCAATAGTTTCGTTTCTGATGCAGAAACACGCTTGTTTGACGCTTTTTAACGTAAAACAC
>monoID3221
GACGACGACGACGACGACGAGGACGACGTTGCCGCTACCGTTGTCGTGGTCGATCACTATTACCACTATCAATGAC
>monoID3222
GCTAAAGTGAAAAACGAAAGACTTATATCAGTCAAAATTCGAAATTTTTGAGTAAAATTTTTTTTGCGAATTTCTCCAATATCTCTGTGTTTTGATAGCCCCCAGAAGAGTTCTAACTTTTATCATGATCGATCGAATC
>monoID3223
TTCGATAGACGTTCAATTGATGTTCAATTATGGATCAATGTGGTTCAATAGACGTTCGATCATGGAACAACGTGGTTCAATAGACGTTCGATCATGACAATGTGG
>monoID3224
TTTATTGTTGTGATTTTCAACAAATCCAATTTTGTTGTTTATTTCAAGCATTGAGAAACGACCAAAAAATTCGATACGTAGAAAATCATTACAACAAAATGCAAATAGTTGAGATATCTCGACTGTTACTTCCCGAT
>monoID3225
TGAGATATCGCATAGATAACGTTTCATTTGCAATTCGCTCTGTGAACTTCAATAGTTTCGTTTCTGATGCAGAAACACGCTTGTTTGACGCTTTTTAACGTAAAACACG
>monoID3226
TGAAGTTCCCAGCGCGAATTGCAAATGAAACGTTATCTATGCGATATCTCACGTGTTTCAAGTTAAAAAGCGTCAAACAAGCGTGTTTCTGCATCAGAAACGAAACTAT
>monoID3227
GACGTGATTGGTCGAGAATGCTCGGCCGATGAGAATGACGAGAATGCTCGTCGAGGATATCG
>monoID3228
CGTTTCATTTGCAATTCGCGCTGGAAACTTCAATAGTTTCGTTTCTGATGCAGAAAAACGCTTGTTTGACGCTTTTTAACGTAAAACACGTGAGATATCGCATAGATAACGTTTCATTTGCAATTCGCGCTGGAAACTTCAATAGTTTCGTTTCTGATGCAGAACAACGCTTGTTTGACGCTTTTTAACGTAAAACACGTGAGATATCGCATAGATAACGATTCATTTGCAATTCGCGCTGGAAACTTCAATAGTTTCGTTTCTGATGCAGAAACACGCTTGTTTGACGCTTTTAACGTAAAACACGTGAGATATCGCATAGATAA
>monoID3229
ACGTTTCATTTGCAATTCGCCCTGGGAACTTCAATAGTTTCGTTTCTGATGCAGAAACACGCTTGTTTGACGCTTTTTAACGTAAAACACGTGAGATATCGCATAGATA
>monoID3230
AATAACATGTTCAAATTATTTAATTAAAATAATAGTTTTTTAAAATTATTTTTTCTTTTTTATTTAAATATGAAAATACCTTTAAGAAAAATAATAAGATATAATTTAAAGAAATTACTTATTAACATTTTAAAAATA
>monoID3231
AGTACCAAAAAATTAAAAATTCGGAGTTCCGGTTTTTTTCTTAAGTGTGCTGAATAGCACTCCCTGAGTGCTCAAAAAAAGTTAAATAACTTTTTTCTGTCAAGTAAAAATTACAAAAGTTTTACGTACTCAGTAGGATCCGCCACAAAAAATTTCAA
>monoID3232
GCAAATGAATCGTTATGTATGCGATATCTCACGTGTTTTACGTTAAAAAGCGTCAAACAAGCGTTGATATGCATCAGAAATGAAACTATTGAAGTTTCCAGCGCGAATT
>monoID3233
AAAAATTTTTGTGTGCAAACGTACATTTGTTTCTCAATTTAATATTTGTGCGCAATAGAGCTTGTAGGCAATCGAACTGTAGGC
>monoID3234
TAACATTGAGAAGGTACCTGTAAAGTTTAAAAAAATAACCCCTTTTTAAAAAAAGTTGAGAAAAAATTCACTTAGGAGAAAACGAGAAGTTTCTCTCTTCAAAATGAATTTGTCTATAACATTTTTTCTAAGTGGGATTATTTCTTGAAACTTTGCATACATCTTCTGGGTAACATTAGGAAGATACCTGTAAAGTTTAAAAAAATAACCCCTCTTAAAAAAAAAGTTATGAAAAAATTCACTTAGAGAAAACAAAAAATCTCTCTCTTCAAAATGAATTTGTTTATAACATCTTTTCCAAGTGGGATTTTTTCTTAATACTTTGCATACATCTTGTGAG
>monoID3235
TGCTAAATTTTTTAATAGTAAACAAATATTTCCGTATAATGAAATAAATGAAATGTCATGATTTCTTTTGCCAAGAAAACTCATTTTAATAAAAATATTAACTTCCATTAGGCAA
>monoID3236
TTTGTCACGTTTATTAATTATATTTTCTTTAGAGAAGAAACATTACGAGCTTTCCTAAAAAAGAATAAAATATCACGAAAGCGGAATTTACTTAATTTGTGAAATTAAAGAGCAAAACTGAACATAAACGCACAAATAAATTTGAGAAATATTTCGGTGATTAATAATATCGCAAGTTACTCGGAAGCACGAATCAAATGGAATCCTATTGATATTCGATTAATATTCAATAT
>monoID3237
CATAGATAACGTTTCATTTGCAATTCGCGCTGGAAACTTCAATAGTTTCGTTTCTGATGCAGAAACACGCTAGTTTGACGCTTTTTAACGTAAAACACGTGAGATATCG
>monoID3238
AACTCTTCTCGGGGCTATCAGAACACAGAAATATTGGAGAAATTCGAAAAAAAATTTTACTCAAAAATTTCAAAATTTGACTGATATAACTCTTTCGTTTTTCACTTCAGCGATTCGATACATCATGATAAAAGTTAG
>monoID3239
CATGATAAAAGTTAGAACTCTTCTCGGGGCTATCAGAACACAGAGATATTGGAGAAATTCGCAAAAAAAATTTTACTCAAAAATTTCGAATTTTAGCTGATATAAGTCTTTCGTTTTTCACTTTAGCGATTCGATCCAT
>monoID3240
TCCATTTTATATTATTCTATTCCTCTTATATTCTTTATCATTTCACATTTTTAAAAAACTTTACTAAAATACATAATATTTCATTTTAAAAAATTGTATTTTCATGACACAAAATCAAAATATCACGTAATATTCGCCCATATTTAAAAAAAAAAACCTTTACACTCTTCTTTAATTCCTGTCTTAATTCTATTTATCCTTTATTTAAAAGTCTTCAATTTTTCCAACACCTTCAATTCTTTTCTCCTTTTAATTTTAATTCCATTCTACACTTCTTTACCTTCCTCCTCTC
>monoID3241
TGTTTGACGCTTTTTAACGTAAAACACGTGAGATATCGCATAGATAACGTTTCATTTGCAATTCGCCCTGGAAACTTCAATAGTTTCGTTTCTGATGCAGAAACACGCT
>monoID3242
CGCTGGGAACTTCAATAGTTTCGTTTCTGATGCAGAAAAACGCTGGTTTGAAGCTTTTTAACGTAAAACACGTGAGATATCGCATAGATAACGTTTCATTTGCAATTCG
>monoID3243
ACTCTCTTTACTTTCTGCAGGATACAATCGAACTCTCTTTCGATTGGGTCCGCAACTCTCTTTTACTTTCTGCAGGATACAATCGAACTCTCTTTCGATTGGGTCCGCA
>monoID3244
ACGCTTGTTTGACGCTTTTTAACGTAAAACACGTGAGATATCGCATAGATAACGATTCATTTGCAATTCGCGATGGGAACTTCAATAGTTTCGTTTCTGATGCAGAAAC
>monoID3245
CTCACGTGTTTTACGTTAAAAAGCGTCAAACTAGCGTTGAACTGCATCAGAAACGAAACTATTGAAGTTTCCAGCGCGAATTGCAAATGAATCGTTAACTATGCGATAT
>monoID3246
AAAAAGTAAGAAAATTAGACAAGATATTCTTTTTAATCAAATCGAAACAGAATTCAATTCAATCTAGAAAAGTGAAAATAATTAATAAAAAAATTCTTTTGAATCGGATCAAAACAAAGTTCGATTCAATCTAG
>monoID3247
TTTCTTTGTGGTGTGTGTGTGTGTGTGTGTGTATGTGTTTGCATACCACAAGGATAAGGACCCCATGGTTCGTCAATTCCACAGTATTTAAAGACTCCAAAC
>monoID3248
AATATAATATTTAATTATAATATTGCAGAAATATTTAATGCGATATATTTAAAAATAATATTATTATAATATTGCAGAAATATTAGAATGCGATATATTACATTATAATATTGTATAACATTACAGCAATATTGCAATATGATGTATTCAATATAACATAACTATAAATTGCAGAAATATTGC
>monoID3249
TTCTTTACAAAAATTAATAAAATCCTCTTAATAAAACATTAAAAATGTAAAAAAAAGCATTAAGTATATTTTTTTGCAATATATTATTAAGGTTACAAAA
>monoID3250
CCCATGGAGCTATGGAGGTTGGATGGACGTCTAATGGACATCTATCTGACTTCCATGATGGAAGTAAAAT
>monoID3251
CGTGAGATATCGCATAGATAACGATTCATTTGCAATTCGCGATGGGAACTTCAATAGTTTCGTTTCTGATGCAGAAACACGATTGTTTGACGCTTTTTAGCGTAAAACA
>monoID3252
AACGTTATCTATGCGATATCTCACGTGTTTTACGTTAAAAAGCGTCAAACAAGCGTGTTTCTGCATCAGAAACGAAACTATTGAAGTTCCCAGGGCGAATTGCAAATGA
>monoID3253
CTAATAAAAATTTTTTAAAAATATTTCAAAATAATTTATTTCAAATAAATTACAACATATATTGTTAGTTAATCCAATTTAGAAATGAAGCTTGTGAAAATTTTTTTAAATAAATTTTTAAATAAAAATCAATGAATAAAATATTTTTAAAATAC
>monoID3254
TAACCTCCAACACCGCCAGCTCCAACACCAGTATTAGCATTGGCGTTGGCGCCAGCATTCGTTCCTGCCGATCCGTGCGGAAATCCTACTCCAGATTGACCCGGATAAGTGGTAGGAAAAGGTTTGGAA
>monoID3255
TATTCATGTGTAATACAGTAAACAGCGTCGAAAACGCGTTGATCGGCATTAGAAACGAAACTATTGCTGTTCATCAGCGCACAACTAAAATCTGATAGAATTTTAACGA
>monoID3256
AGCTAACCCATAATTTCAAATCTAATATCATTACAAATTATAACAAAAATAGGGGT
>monoID3257
TACTTTCCGCAGGATAAAATCGAATTTTCTTTCGATTGAATCCGCAATTCTTTTACTTCCGCAGGATACAATCGAATTCTCTTTCGATTGAATCCGCAACTCTCTT
>monoID3258
TATAAAATATAAATAATTTGTCTTTTTATCATTTTAATTTAAATCACATTACAAAATATAATGACAATATAAAATATAAATAATTTGTCTTTTATCATTTTAATTTAAATCACATTATAAAATATAATAACAA
>monoID3259
CGGGCTATCAGATCTACCGAGATATTGGCAAAATTCACAAAAAAAATTTGATTTAAAAATTTCAAACTTTGAAGATAATACTCTTTCGATTTTGACTTTAGCGATTCGATCCATTATGATAAAAGTTAGAACTCTTTGGCGGGCTATCAGATCTACCGAGATATTGGAGAAATTCGCAAAAAAAATTTGACTTAAAAATTTCGAATTTTGAAGACAATACTCTTTCGATTTTGACTTTAGCGATTCGATCCATTATGATAAAAGTTAGAACTCTTTGG
>monoID3260
ACAGGTAGATTTCTAATAATCTCCCCGCAGGACATTTACAATATTGATCTAATATAAGAACTCTCGATATTTAAAAATTCAAAAAAGAATTAACTATGCAATTGAGAATCGAATGCAGTTATTATTGGGACATAAAAAGAAATAAATAAAAAATATGTTCTATTTAAAAATACACATGTAAAATTGATTAACAAATTGACTCTCATTTGC
>monoID3261
ACTCTCTTTACTTTCTGCAGGATACAATCGAGCTCTATCGATTGGGTCCGCATACTTTCTTTACCTTCCGCAGGATACAATCGAACTCTCTTTCGATTGAATCCGCA
>monoID3262
TGTACTGTTCCACATGGGTTTGCGACTTTCCACGCAAAGCGAGGTCCACCCCACTTCCCCCTGCCCTTGCGAGCGAAACGAGGTCTACAGA
>monoID3263
TAACGCTCATTAATGATCTAAAACTCGCAACTTAAAATGTTAAACAAAGACATTTAAGACAATGAAATAATAAAAATTGCAGCTTAAAAAAACGAAAGTTTCGATTATTTTTGTTTGCTAAAAATATTAAGTTGATATTTGAAATTTTAAGTCATTCTTCAATCACGATTCAGACAGCTTCGTATTAATTATTT
>monoID3264
TTTATATTTCTATATCTCTTCTTATCTGGATTGAAATAAATTTATTTTAATTTAATTCTTAAGAGCTCTCTATATCTAATTCTCCTCATATCTGGATTAATTGAATTTATTTCAATTCGATTCTTAAGAGTTTCTCTTCTATTTCTCTCTCTTATCTGGATTGAATTGAATTTATTTCAATTCGATTCTTAAGAG
>monoID3265
CAAAAATTAACCGGCCAGGGGTTCACTTTAGGAAATGGCAAAAATCGAAATTTTCTAACACTTTTGTAAAGGGAAGAAAATTTATAAGTATCAATTTAATCAAAATTCAACCGGACAGGGGTTCACTTTAGGAAATGGCAAAAATCGAATTTTCCTAACACTTTTGTAAAGGACAGAAAATTTATAAGTATCAATTTAAT
>monoID3266
TACAATCGAATTCTCTTTCGATTGAATCCGCAACTCTCTTTACTTTCCGCAGGATAAAATCGAATTCTCTTTCGATTGAATCCGCAATCCTTTACTTCTTGCAGGA
>monoID3267
AAATAATATTTGTTATATATAATGATATCAAAAATCATAAAAAATTATTAATTATAAATATGAATTTTAAAAAAGTGCTAATTCAAATTTAGTACACGCATGTATTATTAAAATTTGTATATTTTAAAATAAAATTTAATAAAATTTTTACATTA
>monoID3268
ATTATCGGAAAATGCCAAAGAGCTGTCCAGAACTTGCATTAAAATAGTACTTTACTCTTGTGATGGGATGCCAGAGTTTAGGTTTAAAAATTGTTTAAAAATATGTAAACGTCGGAACACTTGACAAAACTTATAAAAAACTTTAGAACTATCTCAGA
>monoID3269
ATTGGAGAAATTCGAAAAAAATTTTACTCAAAAATTTCGAAATTTGACTGATATAACTCTTTCGTTTTTCACTTCAGCGATTCGATACATTATGATAAAAGCTAGAACTCTTCGCGGGGCTATCAGAACACAGAATATTGGAGAAATTCGTAAAAACAAATTTTACTCAAAAATTTCGAAGTTTGACTGATATAACACTTTCATATTTCACTTTAGCGATTCGAACCATTGTGATAAAAGCTAGAACTCTTCGGGGGGCTATCAGAACACAGAGAT
>monoID3270
TATAGTTATTATAACTATTTTTATTACTACATTATATAGTTACTACAACTTCTTTTTACTATTATATTGTATAATTATTACAACTATTATTCATTATTATATTG
>monoID3271
CAATATTGTACACTTATTGACGCGTAACATTAGCAGCACATTAACATTTCTTTTATAAACAATATTCGCTTTAGATTGGCAAATCTTGGCCAATGCACTTCCAATGTAAGTG
>monoID3272
ATATTGAATATAAAAACGAAAAACGTAGCATCTATGTAGACGGAACTAGTAAGCGTCTACTTAGATGAAAATAGAAAAATAATTTGTAGCGTCTTTATTGACGGAAATAGTAAAA
>monoID3273
TGTTTCTGCATCAGAAACGGAATTGTTGAAGTTTCCAGCGCGAATTGCAAATGAATCGTTATCTATGCGATATCTCACGTGTTTTACGCAAAAAGCGTCAAACAAGCG
>monoID3274
ATCCTCGACGAGCATTCTCGTCATCATCACCGGCCGAGCATTCTCGACCAATCACGTCCGAG
>monoID3275
TAGGGGCTATCAAAACACAGAGATATTGGAGAAAATCGCAAATAAAATTTTACTCAAAAATTTCGAACTTTGACTGATATAAGTCTTTCGATTTTCACTTTAGCGATTCGATCGATCATGATAAAAGTTAGAACTCTTC
>monoID3276
GCGCTGGAAACTTCAATAGTTTCGTTTCTGATGCAGAAACACGCTTGTTTGACGCTTTTTAACGTAAAACACGTGAGATATCGCATAGATAACGATTCATTTGCAATTC
>monoID3277
AGACCTACGCCACAATCTGACGGCAGAATGGCAGCACAAATCGAACACCCCGTGCTGACAGGACCTGACGTCAGATTAGCGGCAAAAAACAAGCA
>monoID3278
GTAAAAGAATTGCGGATTCAATCGGAAGAGAATACGATTGTATCCTGCAGAAAGTAAAAGAATTGCGGATTCAATCGAAAGAGAATTCGATTGTATCCTGCGGAAAGTAAAGAATTGCGGATTCAATCGAAAGAGAATTCGATTGTATCCTGCAGGAAGTTAAAGAATTGCCGACTCAATCGAAAGTAGTAGATTGTATCCTGCAGAAA
>monoID3279
ACAGATTACCGAGCGTCGTCCACTTCTGAAATCAAATCCACTGACGACCTTCTGCTCTACCCTGGGCTCCTGCC
>monoID3280
TTTTATATTTATACTAAAATTTGCAAAATTTATAGACTTAATTGATGAGATTTTATACTTTTCCTTTGAACTAGATTTCATAATTTTTCTCACTTACGTAACATTTATGATTTTCCTAAAACTGAACTTAATTTTAAAAAATTGAAA
>monoID3281
AATTTCTTTATTTTTAATTCTTCTCTTTCTTGGGATTAACTCGTAAGAGTTAATCCGAAAG
>monoID3282
ATCTCTGTGTTCTGATATCCCCCAGAAGATTTCTAACTTTTATCATGATAGATCGAATCGCTGAAGTGAAAAACGAAAGACTTATATCAGTCAAAGTTCGAAATTTTTGAGTAAAATTTTTTTTGCGAATTTCTTCAAT
>monoID3283
CATAATTTATTAGTTAATAATAAATTGTTAACTCCCGCCAAACACGTATTTCGTCATATATGGGTGAGACGCTGGTCTTTATTCGAGAGTTCTGTGTACCAAAAAATATTTTTCCAATAGTTCTTAACGTAACAAAGCGCCTTCCAAAGAGTTCCGGTCGATTG
>monoID3284
TTAGAACCCTTCTGGGGGCTATCAGAACACAGAAATATTGTAAAATTGGCAAAAAAATTTTGCTCAAAAATTTCGAACTTTGACTGATATAAGTCTTGCGTTTTTCACTTTAGCGATTCGATCAATCGTGATAAAAG
>monoID3285
ATTTTATTGCTCGCAATTTTCAACAAATTCGATTTTGTTGCTCCACCCTCAACCCTCAAAAAACCACCCCTAATAGTCCTATAGTAACATACTTCTACAAAATTAATAATTAACGACATATCTCGACTGATTACATCTTCCCG
>monoID3286
TTTACGTTAAAAAGGTCAAACAAGCGAGGATCTGCATCAGAAACGAAACTATTAAAGTTCCCAGCGCGAATTGCAAATGAATCGTTATCTATGCGATATCTCACGTGT
>monoID3287
GTTTTACGTTAAAAAGCGTCAAACAAGCGTGTTTCTGCATCAGAAACGAAACTATTGAAGTTCCCAGAGCGAATTGCAAATGAAACGTTATCTATGCGATATCTCACGT
>monoID3288
TTATATTAACAATACAATACGCTGTTTACATTATTTATAAAAAGAATTAAAAATTAATGAATAAGTAAATAAACATTATAGAAAACAATAGTAATATATATTATTGAATAAATAATAAA
>monoID3289
TTTACTAAAATACATAATATTCTATTACAAAAATTTTCATTTTTATGATACAAAATATCATGTAATATTTGCCCATATTAAAAAAAAAAAACTTTAATCTGGTGTTTAATTGATGTCTTTACTTTATTTATTCATCTTTATTTAGTAAAAATATCTTTAACCTCACCTTTAATTCATGTTTTACTTTTCAATTTCATTTCTTTTCATTTTATTTCCACTTTAAACTTTTTATCTTCCTCTTCCTTCCTTCCTTTTGTATATTCTATTCAAAAACCTTTACCTTCTACAACACCTTAAATTCCTACTCTATTCAATTTTATTTCCATTATACACTCATTCAATCTTTCTTTTATATTATTCTATTCCTCTTTTTTCTATATCTTATCTCATTTTTAAAAAAT
>monoID3290
TGATGGCGGTGCGGTGATCGTGGCCACCGCTGCGGACGATGGTAGCGGTGCGGCGACCTGTCACCGTTGCGGACGATGGTAGCGGTGCGGTCCACCGCTGCGAAGGA
>monoID3291
AAAAGAGTCGTGGACCCAATCGAAAGAGCTCGATTGTATCCTACGGGAAATA
>monoID3292
TAGTTTCGTTTCTGATGCAGAAACACGCTTGTTTGACGCTTTTTAACGTAAAACACGTGAGATATCGCATAGATAACGTTTCATTTGCAATTCGCGCTGGGAACTTCAA
>monoID3293
ACGTGAGATATCGCATAGATAACGTTTCATTTGCAATTCGCGCTGGGAACTTCAATAATTTCGTTTCTGATGCAGAAACACGCTTGTTTGACGCTTTTTAACGTAAAAC
>monoID3294
AGTATTATTTATATAATATAAATTAACGAATATTAAATTATACTATTTTTAATAACTTTGCAATAATAAATATAAATATAAATAAAATATATAATAGAAATATTATATATATTTAATTTAAAATATGAATATTTATAT
>monoID3295
TCGCTTGAAAGCGAAAGCAACACGCCGCGGAGCACTTTGAAAAATTTCGCTTGAAAGCGAAAGCAACACGCCGCGGAGCACTTTGAAAAATA
>monoID3296
GCAATTCGCGCTGGAAACTTCAATAGTTTCGTTTCTGATGCAGTTCAACGCTAGTTTGACCCTATTTAACGTAAAACACGTGAGATATCGCATAGATAACGATTCATTT
>monoID3297
GATGCAGATCAACGCTTGTTTGACGCTTTTTAACGTAAAACACGTGAGATATCGCATAGATAACGATTCATTTGCAATTCGAGCTGGAAACTTCAATAGTTTCGTTTCT
>monoID3298
TTTCATGTACGTCATGTTTCACGTTTAATGTACGTCATGTTTCATGTCGTATGTTTCATGTTATTTCATGTTTCACGTCGTCATGTTTCACGTTTCATGTACGTCATGTTTAACG
>monoID3299
AGAAACGAAACTATTGAAGTTCCCAGAGCGAATTGCAAATGAAACGTTATCTATGCGATATCTCACGTGTTTTACGTTAAAAAGCGTCAAACAAGCGTGTTTCTGCATC
>monoID3300
AGAGATCCTTCCGGATTGACTCTTGTGAGTAAATCCCAAGAAGAATGGAAAATTAATAATAG
>monoID3301
GCCATCATCGCCATCACCGCCATCATCGCCATCATCGCCATCATCATCGCCATAATCGCCATCACAGCAATCATCATCGCCATCATT
>monoID3302
TTAAAAAGCGTCAAACAAGCGTGTTTCTGCATCAGAAACGAAACTATTGAAGTTTCCAGCGCGAATTGCAAATGAATCGTTATCTATGCGATATCTCACGTGTTTTACG
>monoID3303
AATAAAAATATATATATATTAATAAAATAAAAAAATAAAAAAAAACTATAAAAATTTGTATATATCATTTAAGTACTATAATATTCAAAACAATTTATATAAATATAATTGCGATGTAGTGATTAATGTTGTAAA
>monoID3304
TAGATAACGTTTCATTTGCAATTCGCGCTGGAAACTTCAATAGTTTCGTTTCTGATGCAGAAAAACGCTTGTTTGACGCTTTTTAACGTAAAACACGTGAGATATCGCA
>monoID3305
TTACAATAATAGTGGCTCTCATTTAGAGTTAATTATTATTTTTCAAAATGCATTCATAGAAGGACGTTGGCCCTTT
>monoID3306
ATCGAACGTCTATCGAACCACATTGTTACATAATCGAACGTCTATCGAACCACATTGTTCTATGATCGAACGTCTATCGAACCACGTTGTTCTATG
>monoID3307
CAGAACTATCGGAAAATGCTAAAGAGCCGTCCAGAACCTGCATTAAAATAGTACTTTACTCTTGTGTGGAATGCCAAAGTTTAGATTTAAAAATTGTTTAAAAATATGTAAACGTCAGAACTCTTCACAAAACTTATAAAAAGCTTTAGAACTATCG
>monoID3308
TTTTAATTTTTCATATTATAATATAAATTTTAATTATAATTTGAAAATATATATATAAATTTTAAATTCAGAAATTTTGTATAAATATGTAATAATAAATACTATTAACGAATTTTAATGAATTAAACATTTTTTTTTATTTTTAATTT
>monoID3309
CTTCTGTCTCCATATCGGTGACTTGGACTCACTCGTTCTGCGAGATTGTTCAGAGTCACTGAGAAAAATCGCGGACTTGTGCATCGCTTTGTTACTGTTTCTCGATCATATGACGGTGATTTAGATTCGCTAGTCGCACGATCGATGCTCATAGTCGTCGCGGATCGTTCGGATTCTCTGCAGAAGAACTGCAGACTGGTGCTTCCCTTCTTAATATTTTCTGTTCGTACAGTGACGATTTAGATAGAAGAGCTTGTCGACCGAGACTCGTATCGTTTGGACTTTCTTTCGTTCGAAATCGGTCGTACTCGCTTTGTGATTTCCCTTGCTCCACTCGGATGATTTGGATTCGACAGTTTCTCGATCGGTACTCGTTGCTGTCTCGGATCGTTTGAATTCACGACTGAAGTATTGCGGACTCGTGCTTTGTCTTGACGAAATT
>monoID3310
AAAATGATATGATAATTCTATTAGTTTTCTATAGATATTACATCTAAAATAATAAGTTTAGATAATAATTAATAATCATTTTGAAACGAATATTTTTATAATTGCCATTTCCGCTTTTAATACAAATTCTATCTCTTTTCTGTCATTTTCATTTCGCAC
>monoID3311
AAATAAATTTATTTACATCTTGACTTCCATGAGAACCCTTTTTTTCAAATTGTGCACACTCCTTCAGATGACATGTAAAGTTGTAAGTAAATTTCAAAAAAAGGGCCCTCCCAGAAGCCAAGATAAAAAAAAATTAATTTTAAAATTGAAAGAATCGTTCATTTTGT
>monoID3312
GGGCTATCAGAACACAGAAATATTGGAGAAATTCGAAAAAAAATTTTACTCAAAAATTTCGAAATTTGACTGATATAACTCTTTCGTTTTTCACTTCAGCGATTCGATACATCATGATAAAAGTTAGAACTCTTCTTG
>monoID3313
CGATTAGGGGTGATTTTTGAGGAGTCGAAGGTGCAGCAACAAAATCGGATTTGTTGAAAATTACGAGCAACAAATCAGGGAGATCATAATCAGTCGAGATATCTCACTATTTTTCAATTTTGTAATATTGTGTTAACGTAGGA
>monoID3314
AATTTGTCTATAACATCTTTTCTAAGAGAGATTATTTTTTGAAACGTTGCATACACCTTCTGAGTAACATTGAGACAGATATTTGTAAAGTATAAAAAAATAACCTTTTAAAAAACAAGTTGTGAAAAAATTCACTTAAAAGAAAACAAGAAATTTCTCTCTTCAAAATTAATTTGTTTATAACATCTTTTCTAAGTGGAATTATTTCTCAAAACTTTGCATACACCTTCTGGGTAACATTGGAAAGATATTTGTAAAGTTTAAAAAAATAACCCCTTTTAAAAAAGAAGTTGTGAAAAAATTCACTTAGAAGAAAACAAGAAATTTTTCTCTCCAAAATTAATTTATTCATAGCATCTTTTCTAAGTGGAATTATTTCTTAATACACTGCATACACCTTCTAGGTAACATTGAGAAAGATACTTGTAAAGTTTAAAAAAATAACCCCTCTTAGAAAACAAGTTATGAAAAAATTCACTTAGAAGAAAACGAGAAATTTCTCTCTTCAAAATT
>monoID3315
TTTATTTAACATTAATTTTTTATAAAAAAAAACATTTTTTAAAAACATTAATTTAACATTTATTAAACATTAATTTAATA
>monoID3316
TAATACTTATAAATTTTCTCCCGACTACAAAGTTGTCAGAAAATTTCGAGAAATCCCATCTCCTAAAGTAAACCCCTGTCCGGTTGAATTTTAGTTAAATTGATACTTATAAATTTTCTCCCTCTTACAAAGTGTTAGAAAATTTCGATTTTTGCCATTTCCTAAAGTGAACCCCTGGCCAGTGAATTTTTGTTAAAT
>monoID3317
ATGAAACGTTATCTATGCGATATCTCACGTGTTTTACGTTAAAAAGCGTCAAACAAGCGTGTTTCTGCATCAGAAACGAAACTATTGAAGTTCCCAGCGCGAATTGCAA
>monoID3318
AACGTTTATTTAATATTTATTTAACATTAATTAAACATTTAAAATAATCATTTAGAAAAAATATTTATTTAACATTTATTA
>monoID3319
GTATATACATGTCATATACGTAATTTAATTAAATTACAGTATATATAATGTATATTCATTAATGTATTTCGTATGAATATACAGTGCACAATATTTAAT
>monoID3320
CACAAATCGAGCACCCCGTGCTGACAGGACTGACGTCAGATTGGCAGCAGAAATAAAGCAAAACCTGCACAACACAATCTAACGGCAGACTGGCAG
>monoID3321
AGAGATTCTTTCGGATTAACTCTTACGAGTTAATCCCAAGAAAGAAAAGAATTAAAAATAA
>monoID3322
AAATTAAAAAATGATTTATTAAAATAAAAGAAACATTTTCTTAAACAACAAACAAAAATTAGAAAAAATTTAATATCAAATATTTATTTATTTA
>monoID3323
TTTAACGTAAAACACGTGAGATATCGCATAGATAACGATTCATTTGCAATTCGCACTGGAAATTTCAATAGTTTCGTTTCTGATGCAGAAACACGCTTGTTTGACGCTT
>monoID3324
ACACTCCTTCAATCCTTCCTCTTCCTCCTTCTATTTTATATTATTCTATTCTTTTATTTTTTTTATCATTTCACATTTTTAAAAAAACTAAAAAAGATAATATTCTATTAGAGAAATTTTTATTTTCATGACACAAAATCAAAATATCATCTAATATTCCCAATTTAAAAATAAAAAAAACCTTAAACTGGTATTAAATTGCTGTCTTAATTCTATTTATCCTTTATTTAAAAATCTTCACTTTCTCCAACACTTTCTTCTTTTCTCATTAATTTTATTTCTATTTT
>monoID3325
AGATAGATGTCCATTAGAAATCCATGAAACCTCCATAGCTCCATGGGATTTTACTTCCATCATGGAAGTC
>monoID3326
ATCGCATAGATAACGATTCATTTGTAATTAGCGCTCAGAGCTTCAATAGTTTCGTTTCTGATGCAGATCCACGCTTGTTTGACGCTTTTTAACGTAAAACACGTGAGAT
>monoID3327
AACTACAAACAAAAATTCTTATACTACAAACAACTACAAACAAAATTAAATAAGAAGCACATTTGAAATCTGATTTCGTAAAATAATTACCAACTATTATTTAAAAGACAATAATATGTCATATTTTTT
>monoID3328
CGAAACTATTGAAGTTTCCAGCGCGAATTGCAAATGAATCGTTATCTATGCGATATCTCACGTGTTTTACGTTAAAAAGCGTCAAACAAGCGTGTATCTGCATCAGAAA
>monoID3329
GAAATGCAATAAATAAGCAGCACGATCTTTTTATCCCAGTGTCGTGTATATTTAATAAATACTTTAATACAAAAAAAAATGCAATCACCGAAACTATTTTCAAAAATAGTAGTCTAGCAAAGAACTCTATCAGAACTGGCGAGAACTGTCGCTG
>monoID3330
AATCGAAAGAGCTCGATTGTATCCTGCGGAAAGTAAAGAGAGTTGCGGATTCAATCGAAAAGAGCTCGATTGTATCCTGCGGAAAGTAAAGAGAGTTGCGGATTC
>monoID3331
AAACGGTATCTATTTCATTTTAAGTGTACACTTATTTAGAGAGTTCAGGAACAGAAAAC
>monoID3332
GAAGAGTTCGCTATTCCTTCTTCTCCAGCACCTCTACGAGAGTGCGAAGAATATTCCGCTCCTTTCTCTTCAGCACCTCTTCGAGTGTAC
>monoID3333
ATTTAAATAAACAATCGATACGATTAAAAAACCAATATGCTGATGATAAATTTATAAATAATCTATTGATAAAAAAAATAACTTAAAAAATAATCTGATATAATGTAAAAAATCGCTGATAATGATATCTTTGT
>monoID3334
ATCGAATTTTCTAACACTTTTGTAAAGGAAAGAAAATTTATAAGTATCAATTTAATCAAAATTCAACCGGCCAGGGGGACACTTTAGAAAATGGCAAAA
>monoID3335
ACACGTGAGATATCGCAAAGATAACGATTCATTTGCAATTCGCGCAGGGAACTTCAATAGTTTCGTTTCTGATGCAGATCAACGCTTGTTTGACGCTTTTTAACGTAAA
>monoID3336
CAATTCGCGCTGGGAACTTCAATAATTTCGTTTCTGATGCAGAAACACGCTTGTTTGACGCTTTTTAACGTAAAACACGTGAGATATCGCATAGATAACGTTTCATTTG
>monoID3337
TCTATGCGATATCTCACGTGTTTTACGTTAAAAAGCGTCAAACAAGCGTGTTTCTGCATCAGAAACGAAACTATTGAAGTTCCCAGCGCGAATTGCAAATGAATCGTTA
>monoID3338
CTGCATCAGAAACGAAACTATTGAAGTTCCCAGCGCGAATTGCAAATGAATCGTTATCTATGCGATATCTCACGTGTTTTACGTTAAAAAGCGTCAAACAAGCGTGGAT
>monoID3339
ACAGTAAAGCTAGAGAACACCCTTTAAGTAGGTACCGCTCTCGATAACTAGAGAACACCCTTTAAATAGGTACCGCTCTCGATAGCGTAAGTTAGGGAACGACCCTTTAAATAGGTACCGCTCG
>monoID3340
TTTCGGCTCGATTTGATTCAAAGAAATTTATACTCTTATTCTTCTGGATTGAATCAAACTCGGTTTGATTCGATTCAACCTTGATTTCCATTTTGGATTAAATCGAG
>monoID3341
TCTTCTAGGGGCTATCAAAACACAGAGATATTGGAGAAAATCGCAAATAAAATTATACTCAAAAATTTCAAACTTTGACTGATATAAGTCTTTCGATTTTCACTTTAGCGATTCGATCGATCATGATAAAAGTTAGAAC
>monoID3342
ACACGTGAGATATCGCACACATAACGATTCATTTGCAATTCGCGCTGGAAACTTCAATAGTTTCGTTTCTGATGCAGAAAAACGCTGGTTTGACGCTTTTTAACGTAAA
>monoID3343
AATTTTTGAGTAAAATTTTTTTTCGAATTTCTCCAATATTTCTGTGTTCTCATAGCCCCCAGAACAGTTCTAACTTTTATCACAATGGATCGAATCGCTAAAGTCAAAAACGAAAGAGTTATATGCAAAGTTCGA
>monoID3344
GATCAACGCTTGTTCAATGCTTTTTAACGTGAAATATCGCATAGATAACGTTTCACTTAAAATGCGCGCTGAAGAACGGCAATAGTTTCGTTTTTAATGCA
>monoID3345
GATATCGCACACATAACGATTCATTTGCAATTCGCGATGGAAACTTCAATAGTTTCGTTTCTGATGCAGAAACACGCTTGTTTGACGCTTTTTAACGTAAAACACGTGA
>monoID3346
GATTCATTTGCAATTCGCGCTGGAAACTTCAATAGTTTCGTTTCTGATGCAGATCAACGCTGGTTTGACGCTTTTTAACGTAAAACACGTGAGATATCGCATAGATAAC
>monoID3347
TCGGCCGAGTCTGTTCAGTCGTCGTGATCGGTCGAGTTCGTTCAATCGCGTAATCGATCGAGTCTGTTCAGTCGTCGTGA
>monoID3348
ATGTTTAGTTTAACGTTTCTCCAACGTTATTTCATGTTTTTCACGTTTAATTTAACGTTTTTCACGTTTAGTTTAACGTTTTTC
>monoID3349
ATAGAAATTATAATCTTAAACAGACATAATTTGCTTAAATAGAAAAAAACGATTTCTCTACAAGAAAAAAAATAGTATCAAATTAACAATTCATTGTTTCACATATAAACAAGAATATAAAATTTTCTTG
>monoID3350
TATCAATATAAGATATATGATATCAATATAAGTAAGCTATTTTGTTTTAAAATATTTTTTCTCTCGGTGTATACTATAATAGAGTTTTCTTTATCGTTTGTCTCTGTTGTTATAGTACTGTATATGTGTGTTGTGA
>monoID3351
AAAGATAGAACTATTCTGAAGGCTATCAGAACACAGAAATACTGGAGAAATCGCAAAAAAATTTTACTAAAAAATTAAGAACTTTGATATAACACTTTCGTTTTTCACTTTAGCGATTCGATTCATTATGAAA
>monoID3352
AAATTTTTATAAGCTTCTTTTATTAAAGACTAGTAATTTTTTATATTATTGTACTATTAATACATTATTATTTAAATTATTAATTAAAAATTATAATAAATTATAATTTCTAATGTTTTAAATAATTAAATTTAAAAAATTATTTTTATAATTATTAAACA
>monoID3353
GTATCTGCATCAGAAAAGAAACTATTGAAGTTCCCATCGCGAATTGCAAATGAATCGTTATCTATGCGAAATCTCACGTGTTTTACGTTAAAAAGCGTCAAACAAGCGT
>monoID3354
TTATAAAAAAAAGAAAGGAAGGAAGGAGAAAGGATCGAAGGAGTTTAGTATGGAAATAAAATTGAAAGGAGAAAGGAATTGAATGTGTTGGAGAAGATAAAAATTTTTTAATAGAATA
>monoID3355
GAATTTTTCACTCTCAAAATTAATTTGCCTGTAACTTTCGAACTAGACAGAGGCAAACGAAAATTCCAACGGGACATTCATGGGCAAACAATGGGCAAACGTTTGCAAAAAGAAATTTTTAGATTTTCCAAAATTGAGATGTCAGTGT
>monoID3356
ACGTATAATATTATACGGTATAAGAATTGTTTATTATTATACCTATACCAATTAAAAACGTATAAAAAACGTATATTTATTACAATTTTTAA
>monoID3357
[truncated: 1,150,260 more chars]
