# Supplementary material for: Evolution of long centromeres in fire ants
Source: BMC Evol Biol. 2016 Sep 15;16:189. doi: 10.1186/s12862-016-0760-7 (PMC5024525; doi:10.1186/s12862-016-0760-7)
Supplement: Additional file 5: — The unique set of 109 bp CenSol repeat sequences in the S. invicta genome. (TXT 1226 kb) [file 12862_2016_760_MOESM5_ESM.txt]

>sinv1
CGAGTTCTACTTTATATAGCGTTGAATAAGCATTGATCTGCATTTGAAACAAAACTCTTAAAGTTCCCAACGCGCATTTCAAATTAAATGTTATTTATGCAGTATCTCA
>sinv2
CGAGTTGTACGTTAAGAAGAGTCAAACAAGCGTGGATCTGCATCAGAAACGAAACTATTGTTGTTCCCTGCGCGAATTGCAAATGAATCTTTATCTATGCGATATCTCA
>sinv3
CGAGTTTAACGTTAAGAAGCGACAAACAAGCGTGGATCTGCATCAGAAACGAAACTAATGAAGTTCCCTGCGCGAATTGCAAATGAATCTTTATCTATGCGATATCTCA
>sinv4
CGAGTTTAACGTTAAGAAGCGCCAAACAAGCGTGGATCTGCATCAGAAACGAAACTATTGAAGTTCCCTGCGAGAATTGCAAATGAATCTTTATCTATGCGATATCTCA
>sinv5
CGAGTTTAACGTTAAGAAGCGCCAAACAAGCGTGGATCTGCATCAGAAACGAAACTATTGAAGTTCCCTGCGCGAATTGCAAATGAATCTTTATCTATGCGATATCTCA
>sinv6
CGAGTTTAACGTTAAGAAGCGCCGAACAAGCGTGGATCTGCATCAGAAACGAAACAATTGAAGTTCCCTGCGCGAATTGCAAATAAATCTTTATCTATGCGATATCTCA
>sinv7
CGAGTTTCACGTTATAAAGCGTCAAACCAGCGTTGATCTGCAACAGATACATTACTATTGAAGTTCCCAGGACAAATTGCAAATGAATCCTTATCTATGCGATATCTCA
>sinv8
CGAGTTTCACGTTATAAAGTGTCAAACCAGCGTTGATCTGCAACAGATGCATTACTATTGAAGTTCCCAGGACAAATTGCAAATGAATCTTTATCTATGCGATATCTCA
>sinv9
CGAGTTTGACGTTAAGAAGAGTCAAACAAGCGTGGATCTGCATCAGAAACGAAACTATTGAAGTTCCTTGCGCGAATTGAAAATGAATCTTTATGTATGCGATAACTCA
>sinv10
CGAGTTTTAAGTTAAAAAGCGTCAAACAAGCGTGGATCTGCATCAGAAACGAAACTATTGAAGTTCCCAGCGCGAATTGCAAACGAATCGCTATCTATGCGATATCTCA
>sinv11
CGAGTTTTAAGTTAAAAAGCGTCGAACAAGCGTTGATCTGCATCAGAAACGAAACTATTGAAGATCCCAGCGCGAATTGCAAACGAATCGCTATCTATGCGGTATCTCA
>sinv12
CGAGTTTTAAGTTAAGAAGCGCCAAACAAGCGTGGATCTGCAACAGAAACGAAACTATTGAAGTTCCCTGCGCGAATTGCAAATGAATCTTTATCTATGCGATATCTCA
>sinv13
CGAGTTTTACATTAAGAAGCGCCAAACAAGCGTGGATCTGCATCAGAAACGAAACTATTGAAGTTCCCGGCGCGAATTGCAAATGAATCTTTATCTATGCGATATCTCA
>sinv14
CGAGTTTTACATTAAGAAGCGCCAAACAAGCGTGGATCTGCATCAGAAACGAAACTATTGAAGTTCCCTGCTCGAATTGCAAATGAATCTTTATCTATGCGATATCTCA
>sinv15
CGAGTTTTACGATAAGAAGCGCCAAACAAGCGTGGATCTGCATCAGAAACGAAACTATTGAAGTTCCCTGCGCGAATTGCAAATGAATCGTTATCTATGCGATATCTCA
>sinv16
CGAGTTTTACGGTAAAAAGCGTCAAACAAGCGTGGATCTGCATCAGAAACGAAACTATTGAAGTTCCCAGCGCGAATTGCAAACGAATCGCTATCTATGCGATATCTCA
>sinv17
CGAGTTTTACGTAAAGAAGCGCCAAACAAGCTTGGATCTGCATCAGAAACGAAACTATTGAACTTCCCAGCGCGAATTGAAAACGAATCGCTATCTTTGCGATATCTCA
>sinv18
CGAGTTTTACGTTAAAAAGCATCGAACAAGCGTTGATCTGCATCAGAAACATTACTATTGAAGATCCCAGCGCGAATTGCAAACGAATCGCTATCTATGCGATATCTCA
>sinv19
CGAGTTTTACGTTAAAAAGCGCCAAACAAGCGTGGATCTGCATCAGAAACGAAACTATTGAAGTTCCCTGCGCGAATTGCAAATGAATCGTTATCTATGCGATAACTCA
>sinv20
CGAGTTTTACGTTAAAAAGCGCCAAACAAGCGTGGATCTGCATCAGAAACGAAACTATTGAAGTTCCCTGCGCGAATTGCAAATGAATCTTTGTCTATGCGATATCTCA
>sinv21
CGAGTTTTACGTTAAAAAGCGTCAAACAAGCATTGATCGGCATTAGAAACGAAACTATTGAAGTTCCCTGCGCGAATTGCAAATGAATCGTTATCTATGCGATAACTCA
>sinv22
CGAGTTTTACGTTAAAAAGCGTCAAACAAGCGTGGATCTGCATCAGAAACGAAACTATTGAAGTTCCCAGCGCGAATTGCAAACGAAGCGCTATCTATGCGATATCTCA
>sinv23
CGAGTTTTACGTTAAAAAGCGTCAAACAAGCGTGGATCTGCATCAGAAACGAAACTATTGAAGTTCCCAGCGCGAATTGCAAACGAATCGCTATCTATGCGATATCTCA
>sinv24
CGAGTTTTACGTTAAAAAGCGTCAAACAAGCGTGGATCTGCATCAGAAACGAAACTATTGAAGTTCCCTGCGCGAATTGCAAACGAATCATTATCTATGCGATAACTCA
>sinv25
CGAGTTTTACGTTAAAAAGCGTCAAACAAGCGTGGATCTGCATCAGAAACGAAACTATTGAAGTTTCCAGCGCGAATTGCAAACGAATCGCTATCTATGCGATATCTCA
>sinv26
CGAGTTTTACGTTAAAAAGCGTCAAACAAGCGTGGATCTTCATCAGAAACGAAACTATTGACGTTTACAGCGAGAATTGCGAATTAATCGTTATCTATGCGATATCTCA
>sinv27
CGAGTTTTACGTTAAAAAGCGTCAAACAAGCGTTGATCGGCATCAGAAACGAAACTATTGAAGTACCATGCGCGAATTGCAAATGTATCGTTATCTATGCGCTATCTCA
>sinv28
CGAGTTTTACGTTAAAAAGCGTCAAACAAGCGTTGATCTACATCAGAAACATAACTATTGAAGTCCCCAGCGCGAATTGCAAATGAATCGTTATCTATGCTATATCTCA
>sinv29
CGAGTTTTACGTTAAAAAGCGTCAAACAAGCGTTGATCTACATCAGAAACATAACTATTGAAGTTCCCAGCGCGAATTGCAAATGAATCGTTATCTATGCGATATCTCA
>sinv30
CGAGTTTTACGTTAAAAAGCGTCAAACAAGCGTTGATCTGCATCAGAAACGTTACTATTGAAGATCCCAGCGAGAATTGCAAACGAATCGCTATCTATGCGATATCTCA
>sinv31
CGAGTTTTACGTTAAAAAGCGTCAAACAAGCGTTGATCTGTATCAGAAACGAAACTATTGAAGTTCCCTGCGCGAATTGCAAATGAATCATTATCTATGCGATAACTCA
>sinv32
CGAGTTTTACGTTAAAAAGCGTCAAACAAGCGTTGATCTGTATCAGAAACGAAACTATTGAAGTTTCCTGCGCGAATTGCAAACGAATCGCTATCTAAGCGATATCTCA
>sinv33
CGAGTTTTACGTTAAAAAGCGTCATACAAGCGTGGATCTTCATCAGAAACGAAACTATTGACGTTTACAGCGAGAATTGCAAATTAATCGTTATCTATGCGATATCTCA
>sinv34
CGAGTTTTACGTTAAAAAGCGTCGAACAAACGTTGATCTGCATCAGAAACATAACTATTGAAGTTCCCAGTGCGAATTGCAAACGAATCGCTATCTATGCGATATCTCA
>sinv35
CGAGTTTTACGTTAAAAAGCGTCGAACAAACGTTGATCTGCGTCAGAAACATAACTATTGAAGTTCCCAGCGCGAATTGCAAACGAATCGCTATCTATGCGATATCTCA
>sinv36
CGAGTTTTACGTTAAAAAGCGTCGAACAAGCGTTGATATGCATCAGAAACATAACTATTGAAGATCCCAGCGCGAATTGCAAACGAATCGCTATCTATGCGATATCTCA
>sinv37
CGAGTTTTACGTTAAAAAGCGTCGAACAAGCGTTGATCTGCATCAGAAACATAACTATTGAAGATCCCAGCGCGAATTGCAAACGAATCGCTATCTATGCGATATTTCA
>sinv38
CGAGTTTTACGTTAAAAAGCGTCGAACAAGCGTTGATCTGCATCAGAAACATAACTATTGAAGATCCCAGCGCGAATTTGCAACGAATCGCTATCTATGCGATATCTCA
>sinv39
CGAGTTTTACGTTAAAAAGCGTCGAACAAGCGTTGATCTGCATCAGAAACATAACTATTGAAGATCCCAGCGGGAATTGCAAACGAATCGCTATCTATGCGATATCTCA
>sinv40
CGAGTTTTACGTTAAAAAGCGTCGAACAAGCGTTGATCTGCATCAGAAACATAACTATTGACGTTTACAGCGAGAATTGCAAATTAATCGTTATCTATGCGATATCCCA
>sinv41
CGAGTTTTACGTTAAAAAGCGTCGAACAAGCGTTGATCTGCATCAGAAACATTACTATTGAAGATAACAGCGCGAATTGCAAACGAATCGCTATCTATGCGATATCTCA
>sinv42
CGAGTTTTACGTTAAAAAGCGTCGAACAAGCGTTGATCTGCATCAGAAACATTACTATTGAAGATCCCAGCGCGAATTGCAAACGAATCGCTATCTATGCGAAATCTCA
>sinv43
CGAGTTTTACGTTAAAAAGCGTCGAACAAGCGTTGATCTGCATCAGAAACATTACTATTGAAGATCCCAGCTTGAATTGCAAACGAATCGCTATCTATGCGATATCTCA
>sinv44
CGAGTTTTACGTTAAAAAGCGTCGAACAAGTGTTGATCTGCATCAGAAACATAACTATTGAAGATCCCAGCGCGAATTGCAAACGAATCGCTATCTATGCGATATCTCA
>sinv45
CGAGTTTTACGTTAAAAAGTGTCAAACAAGCGTTGATCTGCATCAGAAACGAAACTATTGAAGTTCCCTGCGCGAATTGCAAATGAATCGTTATCTATGCGATAACTCA
>sinv46
CGAGTTTTACGTTAAAAAGTGTCAAACAAGGGTTGATCTGCATCAGAAACATAACTATTGAAGTTCCCAGCGCGAATTGCAAATGAATCGTTATCTATGTGATATCACA
>sinv47
CGAGTTTTACGTTAAAAATCGTCAAACAAGCGTTGATCTGCATCAGAAACGAAACTATTGAAGTTCCTGCGCGAAATTGCAAATGAATCGTTATCTATGCGATAACTCA
>sinv48
CGAGTTTTACGTTAAAACACATCGAACAAGCGTTTGTCTGCATCAGAAACGTAACTATTTATGTTCCCAGTGCGAATTGCAAATGAATCGTTATCTATGCGATATCTCA
>sinv49
CGAGTTTTACGTTAAAACACGTCAATCAAGCGTTGATCTGCATCAGAAACGAAACTATTGAAGTTCCCTGCGCGAATTGCAAATGAATCGTTATCGATGCGATATCTCA
>sinv50
CGAGTTTTACGTTAAAACACGTCGAACAAGCGTTGATCTGCATCAGAAACATAACTATTGAAGTTCCCAGCGCGAATTGCAAATGAATCGTTATCTATGCGGTATCTCA
>sinv51
CGAGTTTTACGTTAAAACGTGTCGAACAAGAGTTGATATGCAACAGAAACGAAACTATTGATGGTCCCAACGTGAATTGCAAATGAATCGTTATCAATGCGATATATCA
>sinv52
CGAGTTTTACGTTAAAATACGTGGAACAAGCGTGTATCTTCATCAGAAACATAACTATTGAAGTTCCCAGCGCGAATTGCAAACGAATCGCTATCTATGCGATATCTCA
>sinv53
CGAGTTTTACGTTAAAATGCGTCGAACAAGCGTGGATCTTCATCAGAAACACAACTATTCAAGTTCCCATCGCTAATTGCAAACGAGTCGCTATCTATGCGATATCTCA
>sinv54
CGAGTTTTACGTTAAAATGCGTCGAACAAGCGTGGATCTTCATCAGAAACACAACTATTGAATTTCCCATCGCGAATTGCAAACGAATCGCTATCTATGCGATATCTCA
>sinv55
CGAGTTTTACGTTAAAATGCGTCGAACAAGCGTGGATCTTCATCAGAAACACAACTATTTAAGTTCCCAGCGCGAATTGCAAACGAATCGCTATCTATGCGATATCTCA
>sinv56
CGAGTTTTACGTTAAAATGCGTCGAACAAGCGTGGATCTTCATCAGAAACATAACTATTGAAGTTCTCACCGCGAATTGCAAACGAATCGCTATCTATGCGATATCTCA
>sinv57
CGAGTTTTACGTTAAAATGCGTCGATCAAGCGTGGATCTTCATCAGAAATATAACTATTGAAGTTCTCAGCGCGAATTGCAAACGAATCGCTATCTATGCGATATCTCA
>sinv58
CGAGTTTTACGTTAAAATGCTTCAAACAAGGGTTGATCTGCATCAGAAACGTAACTATTGAATTTCCCAGCACGAATTGCAAACGAATCGCTATCTATGCGGTATCTCA
>sinv59
CGAGTTTTACGTTAAAATGCTTCAAACAAGGGTTGATCTGCATCAGAAACGTAACTATTGAATTTCCCAGCGCGAATTGCAAACGATTTGCTATCTATGCGATATCTCA
>sinv60
CGAGTTTTACGTTAAAATGCTTCAAACAAGGGTTGATCTGCATCAGAAACGTAACTATTGAATTTCCCAGCGCGAATTGCAAACTAATCGCTATCTATGCGATATCTCA
>sinv61
CGAGTTTTACGTTAAAATGCTTCAAACAAGGGTTGATCTGCATCAGAAACGTAACTATTGAATTTCCCAGCGCGAATTGCAAACTAATCTCTATCTATGCTATATCTCA
>sinv62
CGAGTTTTACGTTAAAATGCTTCAAACAAGGGTTGATCTGCATCAGAAACGTAACTATTGAATTTCCCAGCGCGAATTGCAATCTAATCTCTATCTATGCTATATCTCA
>sinv63
CGAGTTTTACGTTAAAATGCTTCAAACAAGGGTTGATCTGCATCAGAAACGTAACTATTGAATTTCCCAGCGCGATTTGCAAACTAATCGCTATCTATGCGTTTTCTCA
>sinv64
CGAGTTTTACGTTAAAATGCTTCAAACAAGGGTTGATCTGCATCAGTAACGTAACTATTGAATTTCCCATCGCGAATTTCAAACTAATCGCTATCTATGCGATATCTCA
>sinv65
CGAGTTTTACGTTAAAATGCTTCAAACAAGTATTGTTCTGCATCAGAAACGTAACTATTGAATTTCCCAGCGCGAATTGCAAACTAATCTCTATCTATGCGTTATCTCA
>sinv66
CGAGTTTTACGTTAAAATGCTTCAAACAAGTGTGGATCTTTATCAGAAACGAAAATATTGACATTTACAGCGAGAATTGCAAATGAATCGTTATCTATGCGATATCTCA
>sinv67
CGAGTTTTACGTTAAAATGCTTCAAACAAGTGTTGATCTGCATCAGAAACGTAACTATTGAATTTCCCAGCGCGAATTGCAAACTAATCTCTATCTATGAGTTATCTCA
>sinv68
CGAGTTTTACGTTAAAATGCTTCAAACAATGGTTGATCTGCATCAGAAACGTGACTATTGAATTTCCCACCGCGAATTGCAAACGAATCGCTATCTATGCGATATCTCA
>sinv69
CGAGTTTTACGTTAAATTGCGCCGAACAAGCGTGTATCTTCATCAGAAACATAACTATTGAATTTCCCATCGCGAATTGCAAACGAATCGCTATCTATGCGATATCTCA
>sinv70
CGAGTTTTACGTTAAGAAACGCCAAACAAGCGTGGATCTGCATCAGAAACGAAACTATTGAAGTTCCCTGCGCGAATTGCAAATGAATCTTTATCTATGCGATATCTCA
>sinv71
CGAGTTTTACGTTAAGAACCGCCAAACAAGCGTTGATCTGCATCAGAAACGAAACTATTGAAGTTCCCTGCGCGAATTGCAAATGAATCTTTATCTATGCGATATCTCA
>sinv72
CGAGTTTTACGTTAAGAAGAGCCAAACAAGCGTGGATCTGCATCAGAAACGAAACTATTGAAGTTCCCTGCGCGAATTGCAAATGAATCTTTATCTATGCGGTATCTCA
>sinv73
CGAGTTTTACGTTAAGAAGCCCCAAACAAGCGTGGATCTGCATCAGAAACGAAACTATTGAAGTTCCCTGCGCGAATTGCAAATGAATCGTTATCTATGCGATAACTCA
>sinv74
CGAGTTTTACGTTAAGAAGCGACAAACAATCGTGGATCTGCATTGGAAACGAAACTATTGAAGTTCCCTGCGCGAATTGCAAATGAATCTTTATCTATGCGTTATCTCA
>sinv75
CGAGTTTTACGTTAAGAAGCGCCAAAACAAGCGTGGATCTGCATCAGAAACGAAACTATTGAAGTTCCCTGCGCGAATTGCAAATGAATCTTTATCTATGCGATATCTC
>sinv76
CGAGTTTTACGTTAAGAAGCGCCAAACAAGAGTGGATCTGCATCAGAAACGAAACTTTTGAAGTTCCCTGCGCGAATTGCAAATGAATCTTTATCTATGCGATATCTCA
>sinv77
CGAGTTTTACGTTAAGAAGCGCCAAACAAGCGAGGATCTGCATCAGAAACGAAACTATTGAAGTTCCCTGCGCGAATTGCAAATGAATCTATATCTATGCGATATCTCA
>sinv78
CGAGTTTTACGTTAAGAAGCGCCAAACAAGCGAGGATCTGCATTAGAAACATAACTATTGAAGATCCCAGCGCGAATTGCAAACGAATCGCTATCTATGCGATATCTCA
>sinv79
CGAGTTTTACGTTAAGAAGCGCCAAACAAGCGTGGATCTACATCAGAAACGAAACTATTGAAGTTCCCTGCGCGAATTGCAAATGAATCTTTATCTATGCGATATCTCA
>sinv80
CGAGTTTTACGTTAAGAAGCGCCAAACAAGCGTGGATCTGCATCAGAAACGAAACTATTGAAGAACCCAGCGCGAATTGAAAACGAATCGCTATCTATGCGATATCTCA
>sinv81
CGAGTTTTACGTTAAGAAGCGCCAAACAAGCGTGGATCTGCATCAGAAACGAAACTATTGAAGCTCCCTGCGCGAATTGCAAATGAATCGTTATCTATGCGATATCTCA
>sinv82
CGAGTTTTACGTTAAGAAGCGCCAAACAAGCGTGGATCTGCATCAGAAACGAAACTATTGAAGTTACCTGCGCGAATTGCAAATGAATCTTTAACTATGCGATATCTCA
>sinv83
CGAGTTTTACGTTAAGAAGCGCCAAACAAGCGTGGATCTGCATCAGAAACGAAACTATTGAAGTTCCCAGCGCGAAATGCAAACGAATCGCTATCTATGCGATATCTCA
>sinv84
CGAGTTTTACGTTAAGAAGCGCCAAACAAGCGTGGATCTGCATCAGAAACGAAACTATTGAAGTTCCCAGCGCGAATTGCAAATGAATCGTTATCTATGCGATATCTCA
>sinv85
CGAGTTTTACGTTAAGAAGCGCCAAACAAGCGTGGATCTGCATCAGAAACGAAACTATTGAAGTTCCCGGCGCGAATTGCAAATGAATCTTTATCTATGCTATATCTCA
>sinv86
CGAGTTTTACGTTAAGAAGCGCCAAACAAGCGTGGATCTGCATCAGAAACGAAACTATTGAAGTTCCCTGCGCGAATTGCAAATGAATCGTTAGCTATGCGATATCTCA
>sinv87
CGAGTTTTACGTTAAGAAGCGCCAAACAAGCGTGGATCTGCATCAGAAACGAAACTATTGAAGTTCCCTGCGCGAATTGCAAATGAATCGTTATCTATGCAATAACTCA
>sinv88
CGAGTTTTACGTTAAGAAGCGCCAAACAAGCGTGGATCTGCATCAGAAACGAAACTATTGAAGTTCCCTGCGCGAATTGCAAATGAATCGTTATCTATGCGATAACTCA
>sinv89
CGAGTTTTACGTTAAGAAGCGCCAAACAAGCGTGGATCTGCATCAGAAACGAAACTATTGAAGTTCCCTGCGCGAATTGCAAATGAATCGTTATCTATGCGATATCTCA
>sinv90
CGAGTTTTACGTTAAGAAGCGCCAAACAAGCGTGGATCTGCATCAGAAACGAAACTATTGAAGTTCCCTGCGCGAATTGCAAATGAATCTTTATCTATGCGATATCTCA
>sinv91
CGAGTTTTACGTTAAGAAGCGCCAAACAAGCGTGGATCTGCATCAGAAACGAAACTATTGAAGTTCCCTGCGCGAATTGCAAATGACTCTTTATCTATGCGATATCTCA
>sinv92
CGAGTTTTACGTTAAGAAGCGCCAAACAAGCGTGGATCTGCATCAGAAACGAAACTATTGAAGTTCCCTGCTCGAATTGCAAATGAATCTTTATCTATGCGATATCTCA
>sinv93
CGAGTTTTACGTTAAGAAGCGCCAAACAAGCGTGGATCTGCATCAGAAACGAAACTATTGAAGTTCCCTTCGCGAATTGCAAATGAATCTTTATCTATGCGATATCTCA
>sinv94
CGAGTTTTACGTTAAGAAGCGCCAAACAAGCGTGGATCTGCATCGGAAACGAAACTATTGAAGTTCCCTGCGCGAATTGCAAATGAATCTTTATCTATGCGATATCTCA
>sinv95
CGAGTTTTACGTTAAGAAGCGCCAAACAAGCGTGGATCTGCATCGGAAACGAAACTATTGAAGTTCCCTGCGCGAATTGCAAATTAATCTTTATCTATGCGATATCTCA
>sinv96
CGAGTTTTACGTTAAGAAGCGCCAAACAAGCGTGGATCTGCTTCAGAAACATAACTATTGAAGATCCCAGCGCGAATTGCAAACGAATCGCTATCTATGCGATATCACA
>sinv97
CGAGTTTTACGTTAAGAAGCGCCAAACAAGCGTGGATCTTCATCAGAAACGAAACTATTGACGTTTACAGCGAGAATTGCAAATTAATCGTTATCTATGCGATATCTCA
>sinv98
CGAGTTTTACGTTAAGAAGCGCCAAACAAGCGTGGATGTGCATCAGAAACGAAACTATTGAAGTTCCCTGCGCGAATTACAAATTAATCTTTATCTATGCGATATCTCA
>sinv99
CGAGTTTTACGTTAAGAAGCGCCAAACAAGCGTGGATGTGCATCAGAAACGAAACTATTGAAGTTCCCTGCGCGAATTGCAAATGAATATTTATCTATGCGATATCTCA
>sinv100
CGAGTTTTACGTTAAGAAGCGCCAAACAAGCGTGGATGTGCATCAGAAGCGAAACTATTGAAGTTCCCTGCGCGAATTACAAATGAATCTTTATCTATGCGATATCTCA
>sinv101
CGAGTTTTACGTTAAGAAGCGCCAAACAAGCGTGGATGTGCATTAGAAACGAAACTATTGAAGTTCCCTGCGCGAATTACAAATGAATATTTATCTATGCGATATCTCA
>sinv102
CGAGTTTTACGTTAAGAAGCGCCAAACAAGCGTTGATCTGCATCAGAAACGAAACTATTCAAGTTCCCTTCGCGAATTGCAAATGAATCTTTATCTATGCGATATCTCA
>sinv103
CGAGTTTTACGTTAAGAAGCGCCAAACAAGCTTGGATCTGCATCAGAAACGAAACTATTGAAGTTCCCTGCGCGAATTGCAAACGAATCGCTATCTATGCGATATCTCA
>sinv104
CGAGTTTTACGTTAAGAAGCGCCAAACAATCGTGGATCTGCATCAGAAACGAAACTATTAAAGTTCCCTGCGCGAATTGCAAATGAATCTTTATCTATGCGATATCTCA
>sinv105
CGAGTTTTACGTTAAGAAGCGCCAAACAATCGTGGATCTGCATCAGAAACGAAACTATTAACGTTCCCTGCGCGAATTGCAAATGAATCCTTATCTATGCGATATCTCA
>sinv106
CGAGTTTTACGTTAAGAAGCGCCAAACAATCGTGGATCTGCATCAGAAACGGAACTATTAAAGTTCCCTGCGCGAATTGCAAATGAATCTATATCTATGCGATATCTCA
>sinv107
CGAGTTTTACGTTAAGAAGCGCCAAACCAGCGTGGATCTGCGTCAGAAACGAAACTAATTGAATTCCCAGCGTGAATTGCAAACGAATCGCTATCTATGCGATATCTCA
>sinv108
CGAGTTTTACGTTAAGAAGCGCCAATCAAGCGTGGATCTGCATCAGAAACGAAACTATTGAAGTTCCCTGCGCGAATTGCAAACGAATCGCTATCTATGCGATATCTCA
>sinv109
CGAGTTTTACGTTAAGAAGCGCCGAACAAGCGTGGATCTGCATCAGAAACGAAACTATTGAAGTTCCCTGCGCGAATTGCAAATGAATCTTTATCTATGCGATATCTCA
>sinv110
CGAGTTTTACGTTAAGAAGCGCCGAACTAGCGTGGATCTGCATCAGAAACGAAACTATTGAAGTTCCCTGCGCGAATTGCAAATGAATCGTTATCTATTAGATATCTCA
>sinv111
CGAGTTTTACGTTAAGAAGCGTCAAACAAGCGTGGATCTGCATCAGAAACAAAACTATTGAAGTTCCCTGCTCGAATTGCAAATGAATCTTTATCTATGCGATATCTCA
>sinv112
CGAGTTTTACGTTAAGAAGCGTCAAACAAGCGTGGATCTGCATCAGAAACGAAACTATTGAAGTTCCCAGCGCGAAAAGCAAATGAATCGTTATCTATGCGATATCTCA
>sinv113
CGAGTTTTACGTTAAGAAGCGTCAAACAAGCGTGGATCTGCATCAGAAACGAAACTATTGAAGTTCCCTGCGCGAATTGCAAATGAATCGTTATCTATGCGATATCTCA
>sinv114
CGAGTTTTACGTTAAGAAGCGTCAAACAAGCGTGGATCTTCATCAGAAACGAAACTATTGACGTTTACAGCGAGAATTGCAAATTAATCGTTATGTATGCGATATCTCA
>sinv115
CGAGTTTTACGTTAAGAAGCGTCAAACAAGCGTGGATCTTCATCAGAAACGAAACTATTGACGTTTACAGCGATAATTGCAAATTAATCGTTATCTATGCGATATCTCA
>sinv116
CGAGTTTTACGTTAAGAAGCGTCAAACAAGCGTTGGTCTGCATCAGAAACGAAACTATTGAAGTTCCCTGACCGAATTGCAAATGAATCGTTATCTATGCGATAACTCA
>sinv117
CGAGTTTTACGTTAAGAAGGGCCAAACAAGCGTGGATCTGCATCAGAAACGAAACTATTGAAGTTCTCTGCGCGAATTGCAAATGAATCTTTATCTATGCGATATCTCA
>sinv118
CGAGTTTTACGTTAAGAAGGGTCAAAAAAACGTGGATCTGCATCAGAAACGAAACTATTGACGTTCCCTGCGCGAATTGCAAATGAATCTTTATCTATGCGATATCTCA
>sinv119
CGAGTTTTACGTTAAGAAGTGCCAAACAAGCGTGGATCTGCATCAGAAACGAAACTATTGAAGTTCCCTGCGCGAATTGCAAATGAATCTCTATCTATGCGATATCTCA
>sinv120
CGAGTTTTACGTTAAGCAGCGCCAAACAAGCGTGGATCTGCATCATAAACGAAACTATTGAAATTCCCTGCGCGAATTTGAAATGAATCTTTATCTATGCGATATCTCA
>sinv121
CGAGTTTTACGTTAAGTAGCGCCAAACAAGCGATGATGTGCATCAGAAACGTTACTATTGAATTTCCCAGCCCGAATTGCAAATGAATCGTTATCTATGTGATATCTCA
>sinv122
CGAGTTTTACGTTAAGTAGCGCCAAACAAGCGTGGATCTGCATCAGAAACGAAACTATTGAAGTTCCCTGCGCGATTTGCAAATGAATCTTTATCTATGCGGTATCTCA
>sinv123
CGAGTTTTACGTTACAAAGCGTCAAACAAGCGTTGATCTGCATCAGAAACGAAACTATTGAAGTTCCCAGCGCGAATTGCAAATGAATCGTTATCTATGCGATATCTCA
>sinv124
CGAGTTTTACGTTAGAAAACATCGAACAAATGTTGATCTGCCACAGAAACGAAACTATTGAAGTTCCCAGCGCGAATTGCAAACGAATCGTTATCTATGCGATATCTCA
>sinv125
CGAGTTTTACGTTAGGAAGCGCCAAGCAAGCGTGGATCTGCATCAGAAACGAAACTATTGAAGTTCCCTGCGCGAATTGCAAATGAATCGCTTTCTATGCGATATCACA
>sinv126
CGAGTTTTACGTTGAAACGCGTCAAACAAGCGTGGATCTGCATCAGAAACGAAATTATTGAATTTACCAGCGCAAATTGCAAATGAATCGTTATCTATGCAATATCCCA
>sinv127
CGAGTTTTACGTTTAAAAGCGTCAAACATGCGTTGATCTGCATCAGAAACATAACTATTGAAGATCCCAGCGCGAATTGCAAACGAATCGCTATCTATGCGATATCTCA
>sinv128
CGAGTTTTACGTTTAGAAGCGCCAAACAAGCGTGGATCTGCATCAGAAACGAAACTATTGAAGTTCCCTGCGCGAATTGCAAATGAATCTTTATCTATGCGATATCTCA
>sinv129
CGAGTTTTACTTTAAAAAGCATCCAACAAGCGTTGATCTGCATCAGAAACGAAACTATTGAAGTTCCCCGCGCGAATTGCAAATGAATCGTTATCTATGCCATAACTCA
>sinv130
CGAGTTTTACTTTAAAATGCGTCGAACAAACGTTGATCTGCATCAGAAACATAACTATTGAATTTCCAAGCACAAATTGCAAATGAATCGTTATCTATGCGATATCTCA
>sinv131
CGAGTTTTATGTTAAAAAGCGTCAGACAAGCGTTGATCAGCATCAGAAACGAAACTATTGAAGATCCCTGCGCGAATTGCAAATGAATCGTTATCTATGCGATAACTCA
>sinv132
CGAGTTTTATGTTAAGAAGCGCCAAACAAGCGAGGATCTGCATCAGAAACGAAACTATTGAAATTCCCTGCGCGAATTGCAAATGAATCTTTATCTATGCGATATTTCA
>sinv133
CGAGTTTTATGTTAAGAAGCGCCAAACAAGCTAGGATCTACATCAGAAACGAAACTATTGAATTTCCCTGCGCGAATTGCAAATGAATCTTTATCTATGCGATATCTCA
>sinv134
CGAGTTTTTCGTTAAGAAGCGCCAAACAAGCGTGGATCTGCATCAGAAACGAAAATATTGAAGTTCCCAGCGCGAATTGCAAACGAATCGCTATCTATGCGATATCTCA
>sinv135
CGAGTTTTTCGTTCAAAAGCTTCGAAAAAGCGTTGATCTGCATCAGAAATGAAACTACTGAAGCTCATAGCGCAAATTGCAAATAAATCGTTATCTATGCCAGGTCTCA
>sinv136
CGCGTATTACGTTAAAAAGCATTGAACAAGCTTTGATCTGCATCAGAAACAGAATTATTAAAATTCCCAGCGCAAATTGCAAATAAAATGTTTTATATGCAATATCTCA
>sinv137
CGCGTATTATGTTAGAAACCGTCGAACAAGATTTGGTCTGAATTAGAAACAAAACTAATAAAGTTATCACTGCTAATTGCAAATGAATAGTTATCTATGCGATATCCCA
>sinv138
CGCGTCTTACCTTAAAATGCTTCAAACAAGAGTGGATCTTCATCAGAAACGAATATATTGACATTTACAGCGAGAATTGCAAATGAATCGTTATCTATGCGATATCTCA
>sinv139
CGCGTTCTACTTTAAAAAGCGTCAAACAAGCGTGGATCTGCATTAGAAACGAAACTATTGAAATTAACAGAGCATATTGCAAATGAATCGTGATCTATGCGATATCTCA
>sinv140
CGCGTTTAACGTTAAAACATTGCAAACAAGCTTTGATCTGCCTCAGAAGACAGACTATTAAATTTCTCACAGCAAATTGCAAATGAATCACTATCTATGCGATAACTCA
>sinv141
CGCGTTTTAAGTTAAAAACGTCAAACAACCGTGGATCTGCATCAGAAACATAACTATTGAAGATCCCAGCGCGAATTGCAAAACGAATCGCTATCTATGCGATATCTCA
>sinv142
CGCGTTTTAAGTTAAAACACGTCGAAAAAGCTTTGATCTGCATCAGAAACGAAGCTATAGAAGTTCCCAGCGCAAATTGCAAATGAATCGTTGTCTACGCTATATCTCA
>sinv143
CGCGTTTTAAGTTAAAACACGTCGAAAAAGCTTTGATCTGCATCAGAAACGAAGCTATAGAAGTTCCCAGGGCAAATTGCAAATGTATCGTTGTCTACGCTATATCTCA
>sinv144
CGCGTTTTAAGTTAAAACACGTCGAAAAAGCTTTGATCTGCATCAGAAACGAAGCTATAGAAGTTCCCCGCGCAAATTGCAAATGAATCGTTGTCTACGCTATATCTCA
>sinv145
CGCGTTTTAAGTTAAAACGCCTCGAAAAAGCGTTGATCTGCATCAGAAACGTAACTATTGATGTTCCCAGCACGAACTGCAAATGAATCATTATCTATGCGACATCTCA
>sinv146
CGCGTTTTAAGTTAAAACGCGTCGAAAAAGCGTTGATCTGCATCAGAAACGTATCTATTGATGTTCCCAGCACGAACTGCAAATGAAACATTATCTATGCGACATCTCA
>sinv147
CGCGTTTTAAGTTAAAATGCGTCGAACAAGCGTGGATCTTCTTAAGAAACATAACTATTGAAGTTCCCATCGCGAATTGCAAACGTATCGCTATCTATGCGAGATCTCA
>sinv148
CGCGTTTTACATTAAAACGAGTTAAACAAGCGTTGATCTGCACCAGAAACGAAACTATTGACGTATCCAGCGCAAATTGCAAATGAATCGTTATCTATGCGATATCTCA
>sinv149
CGCGTTTTACATTAAGAAGCGCCAAACAAGCGTGGATCTGCATCAGAAACGAAGCTATTGAAGTTCCCGGCGCGAATTGCAAATGAATCTTTATCTATGCGATATCTCA
>sinv150
CGCGTTTTACATTAGAAACCTTCCAGCAAGCGTTGATTTGCATCTGAAACAAAACTATTGAAGTTCACAGCGCGAATTGCAAATGAATCGTTATCTATTCGATATCTCA
>sinv151
CGCGTTTTACATTAGAAATCGTCGAACAAGCGTCGATGTGCATCAGAAACGAAACTATGGAATTTTCCAGCGAAAATTGCAAATGAGTCGTTATATATGCGATATTTCA
>sinv152
CGCGTTTTACCTTAAAATGCTTCAAACAAGCGTGGTTCATCATCAGGAACGAAGATATTAACGTTTACAGCGAGAATTGCAAATGAATTTTTATCTATGCGATATCTCA
>sinv153
CGCGTTTTACGATAAAATGCGTCGAACAAGAGTGGATCTTCATAAGAAACATAACTATTGAAGTTCCCATCGCGAATTGCAAACTAATCGCTATCTATGCGATATCTCA
>sinv154
CGCGTTTTACGATAAAATGCGTCGAACATGCGTGGATCTTCATCAGAAATATAACTATTGAAGTTCCTAGGGCGAATTGCAAACGAATCGCTATCTATGCGATATCTCA
>sinv155
CGCGTTTTACGGTAATAAGCGCCAAACATGCGTTGATCTGCATATGAAACAAATCTATTGAAGTTCCCAGCGCGAATTGCAAATGAATCGTTATCTATGCGATTTCTCA
>sinv156
CGCGTTTTACGTAAGAAACCGTCGAAAATGCATTGATCTGTATCAGAAGCAAAACAATTAATGTTCTCTGAGCGCATTGCAAACTAATAGTTATCTATGCGATATCTCA
>sinv157
CGCGTTTTACGTCAAAAACCATCGAACGAACGTGAATATGCGTCAGAAAGAAGACTATTGAAGTTTCCAGCGCGAATTGCAAACGAAAAATTATTTATGCGATATCTCA
>sinv158
CGCGTTTTACGTTAAAAAACGTCAAACAAGCGTGGAACTGCATCAGAAACGAAACTATTGAAATTCCCAGCGCGAATTGCAAACGAATCGCTATCTATGCGATATCTCA
>sinv159
CGCGTTTTACGTTAAAAAACGTCAAACAAGCGTGGATCTGCATCAGAAACGAAACTATTGAAATTCCCAGCGCGAATTGCAAACGAATCGCTATCTATGCGATATCTCA
>sinv160
CGCGTTTTACGTTAAAAACCATTAAACGAGCGTTCATCTGCATCAGAAACAAAACCATTGGAGTGCGAAGCGCGAATAAAAAATGAAACGTTATCTACGCGATATCTCA
>sinv161
CGCGTTTTACGTTAAAAACCGTCAAAGACGCGTTGATCTGCATCAGAAACGAAACTATTGAAGTTCCAAGCTCAAATTGCAAATGAATCGTTATCTATGCGATATCTCA
>sinv162
CGCGTTTTACGTTAAAAAGCGTCAAACAAGCGTGGATCTGCATCAGAAACGAAACTATTGAAGTTCCCGGCGCGAAATGCAGACGAATCGCTATCTATGCGATATCTCA
>sinv163
CGCGTTTTACGTTAAAAAGCGTCAAACAAGCGTGGATCTGCATCAGAAACGAAACTATTGAAGTTTCCAGCGCGAATTGCAAACGAATCGCTATCTATGCGATATCTCA
>sinv164
CGCGTTTTACGTTAAAAAGCGTCAAACAAGCGTGGATCTTCATCAGAAACGAAACTATTGACGTTTACAGCGAGAATTGCAAATTAATCGTTATCTATGCGATATCTCA
>sinv165
CGCGTTTTACGTTAAAAAGCGTCAAACAAGCGTGGATCTTCATCAGAAACGAAACTATTGACGTTTACAGCGAGAATTTCAAATGAATCGTTATCTATGCGATATCTCA
>sinv166
CGCGTTTTACGTTAAAAAGCGTCAAACAAGCGTTGATCTGCATCAGAAACGAAACTATTGAAGTTCCCTGCGCGAATTGCAAATGAATAGTTATCTATGCAATATCTCA
>sinv167
CGCGTTTTACGTTAAAAAGCGTCAAACAAGCGTTGATCTGCATCAGAAACGAAACTATTGAAGTTCCCTGCGCGAATTGCAAATGAATCGTTATCTATGCGATATCTCA
>sinv168
CGCGTTTTACGTTAAAAAGCGTCAAACAAGCGTTGATCTGCATCAGAAACGAAACTATTGAAGTTCCCTGCGCGAATTGCAAATGGATCGTTAACTATGCGATATCTCA
>sinv169
CGCGTTTTACGTTAAAAAGCGTCAAACAAGCGTTGATCTGCATCAGAATATAAACTATTGAAGTTCCCTGCGCGAATTGCAAATGAATCGTTATCTATGCGATATCTCA
>sinv170
CGCGTTTTACGTTAAAAAGCGTCAAACAAGCGTTGATCTGCATCAGGAACGAAACTATTGAAGTTCCCTGCGCGAATTGCAAATGAATCGTTATCTATGCGATATCTCA
>sinv171
CGCGTTTTACGTTAAAAAGCGTCAAACAAGTGTGGATATTCATCAGGAACGAAACTATTGACGTTTACAGCGAGAATTGCAAATTAATCGTTATCTATGCGATATCTCA
>sinv172
CGCGTTTTACGTTAAAAAGCGTCAAAGACGCGTTGATCTCCATCAGAAACGAAACTATTGAAGTTCCCACCGCAAATTGCAAATAAATCGTTATCTATGCGATATCTCA
>sinv173
CGCGTTTTACGTTAAAAAGCGTCCAACAAGCGTGATCTGCATCAGAAACGAAACTATTTGAAGTTCCTTGCGCGAATTGCAAATGAATCGTTATCTATGCGATAACTCA
>sinv174
CGCGTTTTACGTTAAAAAGCGTCGAACAAACGTTGATCTGCATCAGAAACATAACTATTGAAGTTCCAAGCACAAATTGCAAATGAATCTTTATCTATGCGATAACTCA
>sinv175
CGCGTTTTACGTTAAAAAGCGTCGAACAAACGTTGATCTGCATCAGGAACGTAACTATTGAATTTCCCAGCGTGAATTGCAAATGAATCGTTATCAATGCGATATCTCA
>sinv176
CGCGTTTTACGTTAAAAAGCGTCGAACAAGCGTTGATCTGCATCAGAAACATAACTATTGAAGATCCCAGCGCGAATTGCAAACGAATCGCTATCTATGCGATATCTCA
>sinv177
CGCGTTTTACGTTAAAAAGCGTCGAACAAGCGTTGATCTGCATCAGAAACATAACTATTGAAGATCCCAGGACGAATTGCAAACGAATCGCTATCTATGCGATATCTCA
>sinv178
CGCGTTTTACGTTAAAAAGCGTCGAACAAGCGTTGATCTGCATCAGAAACATAACTATTGAAGTTCCCAGTGCGAATTGCAAACGAATCGCTATCTATGCGATATCTCA
>sinv179
CGCGTTTTACGTTAAAAAGCGTCGAACAAGCGTTGATCTGCATCAGAAACATATCTATTGAAGATCCCAGCGCGAATTGCAAACGAATCGCTATCTATGCGATATCTCA
>sinv180
CGCGTTTTACGTTAAAAAGCGTCGAACAAGCGTTGATCTGCATCAGAAACATATCTATTGAAGATCCCAGCGCGAATTGCAAACGAATCGCTTTCTATGCGATATCACA
>sinv181
CGCGTTTTACGTTAAAAAGCGTCGAACAAGCGTTGATCTGCATCAGAAACGAAGCTATTGAAGATCCCTGCGCGAATTTCAAATGAATCGTTATCTCTGCGATAACTCA
>sinv182
CGCGTTTTACGTTAAAAAGCGTCGAACAAGCGTTGATCTGCATCAGAGACATAACTATTGAAGATCACAGCGCGAATTGCAAACGAATCGCTATCTATACGATATCTCA
>sinv183
CGCGTTTTACGTTAAAAAGCGTCGATCAAGCGTTGATCTGCATCAGAAACATAACTATTGAAGTTCCCTGCGAGAATTGCAAACGAATCGCTAGCTATGCGATATCTCA
>sinv184
CGCGTTTTACGTTAAAAAGCGTCGGACAAACGTTGATCTGCATCAGAAACATAACTATTGAAGTTCCCAGTGGGAATTGCAAACGAATCGCTATCTATGCGATATCACA
>sinv185
CGCGTTTTACGTTAAAAAGTGTCAAACAAAAGTTGATCTGCTTCAAAAACGAATCTATTGAATTTCCCAGCGAGAATTACAAATGAATCGTTTTGTATGCAATATCTCA
>sinv186
CGCGTTTTACGTTAAAAAGTGTCAAACAACCGTGGATCTTCATCAGAAACGAAACTATTGACGTTTACAGCGAAAATTGCAAATTAATCGTTATCTATGCGATATCTCA
>sinv187
CGCGTTTTACGTTAAAACACATCGAACAAGCGATGATCTGCATTAGAAACGTAACTATTTATGTTCCCAGTGCGAATTGCAAATGAATCGTTACCTATGCGATATCTCA
>sinv188
CGCGTTTTACGTTAAAACACGTCGAACAAACGAAGATCAGCATTAGAAACATAACTATTGATGTTCCCAGCGCGAATTGCAAATGAATCGTTATCTATGCAATATCTCA
>sinv189
CGCGTTTTACGTTAAAACACGTCGAACAAGCGTTGATCTGCATCAGAAACATAACTATTGAAGTTCCCTGAGCAAATTACAAATGAATCATGATCTATGCGATATCTCA
>sinv190
CGCGTTTTACGTTAAAACACGTCGAACAAGTGTTGATCTGCATCACAAATGTAACTATTGATGTTTCCAGCGCGAATTGCAAATAAATTGTTATCTATGCGATATCTCA
>sinv191
CGCGTTTTACGTTAAAACACGTCGAACAAGTGTTGATCTGCATCAGAAACGTAACTATTGATCTTCCCAGCGCGAATTGCAAATGCATCCTTATCTATGCAATATCTCA
>sinv192
CGCGTTTTACGTTAAAACACGTCGAACAAGTGTTGATCTGCATCTCAAATGTAGCTATTGATGTTTCCAGCGCGAATTGCAAATAAATTGTTATCTATGCGATATCTCA
>sinv193
CGCGTTTTACGTTAAAACACGTCGAGCAAGCATTGATCTGCATCAGAAATATTACTATTGAAGTTCCCAGCGAGAATTCCAAATGAATCGTTATCTATGCGATATCTCA
>sinv194
CGCGTTTTACGTTAAAACACTTCGAGCAAGTGTTGATCTGCATCAGAAACGTAACTATTGATGTTCCCATCGCGAATTGCAAATGAATCGTTATCTATGCGATATCTCA
>sinv195
CGCGTTTTACGTTAAAATACGTCGAACAAGCGTGGTTCTTCATAAGAAACATAACTATTGAAGTTCCAGGCGCGAATTGCAAACGAATCGCTATCTATGCGATATCTCA
>sinv196
CGCGTTTTACGTTAAAATGCGCCGAACAAGCGTGGATCTTCATCAGAAACATAACTATTGAAGTTCCCAGCGAGAATTGCAAACGAGTCGCTATCTAAGCGATATCTCA
>sinv197
CGCGTTTTACGTTAAAATGCGTCGAACAAGAGTGGATCTTCATAAGAAACATAACTATTGAATTTCCCAGCGCGAATTGCAAACTAATCGCTATCTATGCGATATCTCA
>sinv198
CGCGTTTTACGTTAAAATGCGTCGAACAAGCGGGGATCTTCATCAGAAATATAACTATTGAAGATCCCAGCGCGAATTGCAAACGAATCGCTATCTATGCGATAACTCA
>sinv199
CGCGTTTTACGTTAAAATGCGTCGAACAAGCGTGGAACTTCATAAGAAACATAACTATTGAAGTTCCCATCGAGAATTGCATACGAATCGCTATCTATGCGATATCTCA
>sinv200
CGCGTTTTACGTTAAAATGCGTCGAACAAGCGTGGATCTTCATAAGAAACATAACTATTGAAGTTCCCTTCGCGAATTGCAAACGAATCGCTATCTATGCGATATCTCA
>sinv201
CGCGTTTTACGTTAAAATGCGTCGAACAAGCGTGGATCTTCATCAGAAACACAACTATTGAAGTTCCCAGCGCGAATTGCAAACGAATCGGTATCTATGCGGTATCTCA
>sinv202
CGCGTTTTACGTTAAAATGCGTCGAACAAGCGTGGATCTTCATCAGAAACATAACTATTGAAGTTCCCAGCGCCAATTGCAAACGAATCGTTATCTATGCGATATCTCA
>sinv203
CGCGTTTTACGTTAAAATGCGTCGAACAAGCGTGGATCTTCATCAGAAACATAACTATTGAAGTTCCCAGCGCGAATTGCAAACGAATCGCTATCTATGCGATATCTCA
>sinv204
CGCGTTTTACGTTAAAATGCGTCGAACAAGCGTGGATCTTCATCAGAAACATAACTATTGAAGTTCCCAGCGCGAATTGCAAACGAATCGTTATCTATGCGATATCTCA
>sinv205
CGCGTTTTACGTTAAAATGCGTCGAACAAGCGTGGATCTTCATCAGAAACATAACTATTGAATTTCCCAGCGCGAATTGCTAACTAATCGCTATCTATGCGATATCTCA
>sinv206
CGCGTTTTACGTTAAAATGCGTCGAACAAGCGTGGATCTTCATCAGAAACATATCTATTGAAGTTCCCAGCGCGAATTGCAAACGAATCGCTATCTATGCGATATCTCA
>sinv207
CGCGTTTTACGTTAAAATGCGTCGAACAAGCGTGGATCTTCATCAGAAACTTAACTATTGAAGTTCCCAGCGCGAATTGCAAACGAATCGCTATCTATGCAATATCTCA
>sinv208
CGCGTTTTACGTTAAAATGCGTCGAACAAGCGTGGATCTTCGTAAGAAACATAACTGTTGAAGTTCCCATCGCGAATTGCAAACGTATCGCTATCTATGCGATATCTCA
>sinv209
CGCGTTTTACGTTAAAATGCTTCAAACAAGCGATGATCTGCATCAGAAACGGAACTATTGAAGTTCCCACAGCGAATTGCAAACGAATCGCTATCTATGCGATATCTCA
>sinv210
CGCGTTTTACGTTAAAATGCTTCAAACAAGCGATGATGTGCATCAGAAACGTTACTATCGAATTTCCCAGCCCGAATTGCAAATGAATCGTTATCTATGCGATATCTCA
>sinv211
CGCGTTTTACGTTAAAATGCTTCAAACAAGCGTTGATCTGCATCAGAAATGTAACTATAGAATTTCCCAGCGCGAATTGCAAATGAATCGTTATCTGTGTGATATCTCA
>sinv212
CGCGTTTTACGTTAAAATGCTTCAAACAAGCGTTGATCTGCATCAGAAATGTAACTATTGAATTTCCCAGCGCGAATTGCAAATGAATCGTTATATGTGTGATATCTCA
>sinv213
CGCGTTTTACGTTAAAATGCTTCAAACAAGCGTTGATCTGCATCAGAAATGTAACTATTGAATTTCCCAGCGCGAATTGCAAATGAATCGTTATCTATGCGATATCTCA
>sinv214
CGCGTTTTACGTTAAAATGCTTCAAACAAGCGTTTATCTGCATGAGAAACGTAACTATTGATTTTCCCCGTGCGAATTGCAAATGAATCGTTATCTATGCGATATCTCA
>sinv215
CGCGTTTTACGTTAAAATGCTTCAAACAAGGGTTGATCTGCATCAGAAACGTAACTATTGAATTTCCCAGCACGAATTGCAAATGAGTCGTTATCTATGCGATATCTCA
>sinv216
CGCGTTTTACGTTAAAATGCTTCAAACAAGGGTTGATCTGCATCAGAAACGTAACTATTGAATTTCCCAGCGCGAATTGCAAACTAATCGCTATTTATGCGATATCTCA
>sinv217
CGCGTTTTACGTTAAAATGCTTCAAACAAGGGTTGATCTGCATCAGAAACGTAACTATTGAATTTCCCAGCGCGAATTGCAAATGAATCGTTATCTATGCGATAACTCA
>sinv218
CGCGTTTTACGTTAAAATGCTTCAAACAAGGGTTGATCTGCATCAGTAACGTAACTATTGAATTTCCCAGCGCGAATTGCAAACTAATCGCTATCTATGCGATATCTCA
>sinv219
CGCGTTTTACGTTAAAATGCTTCAAATAAGGGTTGATCTGCATCAGAAACGTAACTATTTAATATCCCAGCGCGAATTGCAAACTAATCGCTATCTATGCGATATCTCA
>sinv220
CGCGTTTTACGTTAAGAAGCGCCAAACAAGCGTGGATCTGCATCAGAAACGAAACTATTGAAGTTCCCTGCGCGAATTGCAAATGAATCTTTATCTATGCGATATCTCA
>sinv221
CGCGTTTTACGTTAAGAAGCGTCAAACAAGCGTGAATATGCATCGGAAACGAAATTATTGAAGTTCCCTGCGCGAGTTGCAAATGAATCTTTTTCTATGCGATAACTCA
>sinv222
CGCGTTTTACGTTAAGAAGCGTCAAACAAGCGTGGATCTGCATCAGAAACGAAACTATTGAAGTTCCCTGAGCGAATTGCAAACGAATCGCTATCTATGCGATATCTCA
>sinv223
CGCGTTTTACGTTAAGAAGCGTCAAACAAGCGTGGATCTGCATCAGAAACGAAACTATTGAAGTTCCCTGCGCGAATTGCAAATGAATCTTTATCTATGCGATATCTCA
>sinv224
CGCGTTTTACGTTAAGAAGCGTCAAACAAGCGTGGATCTGCATCAGAAACGTAACTATTGAATTTCCCAGCACGAATTGCAAATGAATCGTTATCTATGCGATATGTCA
>sinv225
CGCGTTTTACGTTAAGCTGCGTCAAACAAGCGTGGATCTGCATCAGAAACGAAACTATTGAAGTTCCCTGCGCGAATTGCAAATGAATCATTATCTATGCGATAACTCA
>sinv226
CGCGTTTTACGTTAAGCTGCGTCAAACAAGCGTGGATCTGCATCAGAAACGAAACTATTGAAGTTCCCTGCGCGAATTGCAAATGAATCTTTATCTATGCGATATCTCA
>sinv227
CGCGTTTTACGTTAAGCTGCGTCAAACTAGCGTGGATCTGCATCAGAAACGAAACTATTGAAGTTCCCTGCGCGAATTGCAAATGAATCTTTATCTATGCGTTAACTCA
>sinv228
CGCGTTTTACGTTAATATGCTTCAAACAAGCGATGATGTGCATCAGAAACGTTACTATTGAATTTCCCAGCCCGAATTGCAAATGAATCGTTATCTATGCAGTATCTCA
>sinv229
CGCGTTTTACGTTAGAAAACATCGAACAAGCGTGGATCTGCATCACAAACAAAACTATTGAAGTTCCCATCGCGAATTGCAAGTGAATCGTTATCTCTTCGATATCTCA
>sinv230
CGCGTTTTACGTTAGAAACCGTCGAACAAACGTCAATATGCATTAGAAACAAAACTATTGTCATTCTTTAGTGGGCTAGACAAATGAAACGTTTTATATGCGACATCTC
>sinv231
CGCGTTTTACGTTAGAAACCGTCGAACAAGTGTTGATCTTCCTCAGAAAAGAATCTATTATTGTTTTCATAGAAAATTCCAAATGAATCGAAAACTGTGCAATATCTCA
>sinv232
CGCGTTTTACGTTAGAAACCGTTGAACAAGCGTTGAACTGCATCGGAAACAAAAGTATTTATGTTCTCAGCGCGAATAGCAAATGAGTCGTTATCTATGCGTTATCTCA
>sinv233
CGCGTTTTACGTTAGAAATTATTGAACAGGCGTTAATCTGCATCAGAAACAAAACAATTAAAGTTTCCAGCGCAAATTGCAAATAAATCGTTATCTATGCCATATCTCA
>sinv234
CGCGTTTTACGTTAGAATCCGTCGAACAACCGTTGATCTGCAACAGAAACGAAACTGTTGAAGTTCGCATCGCAAATTGCAAATGAATCGTTATCTATACGATATCTCA
>sinv235
CGCGTTTTACGTTAGAGATCGTCGAACAAGCGTTGATCTGCATCAGAAACGAATGTATTATATTTCTCAGCGCGAATTGCAAATGAATCGTTATCTGTGAGATTTTTCA
>sinv236
CGCGTTTTACGTTATAAAACGTCAAACAAGCGTGGATCTGCATCAGAAACGAAACTATTGAAGTTCCCAGCGCGAATTGAAAACGAATCGTTATCTATGCGATATCTCA
>sinv237
CGCGTTTTACGTTATACAACATTGAACCAGTATGGATCTGCATCACAAACGAAACTATTGAAGTTCTCAGCGCGAATTGCAAATGAATCGTAATATTTGTGATATTTCA
>sinv238
CGCGTTTTACGTTGAAAACCGTCGAACAAGATTTTATCTGCATCGAAAACGAAACTATTATAGTTCTCAGAGCAAATTGCAAATGAATCGTTATCTATGCGGTATTTCA
>sinv239
CGCGTTTTACGTTTAAAAGCGTCAAACAAGCGTTGATCTCTATCAGAAACGAAACTATTAAAGTTCCCAGCGCGAATTGCAAATGAATCGTTATCTATGTGATATCTCA
>sinv240
CGCGTTTTACGTTTAAAATGCGTCGAAAAACGTGGATCTTCATGAGAAACATAACTATTGAAGTTCGCAGCGCGAATTTCAAATGAATCGTTATCTATGTGATATCTCA
>sinv241
CGCGTTTTAGGTTAAAAAGCGTCAAACAAGCGTTGATCTGCATCAGAAACGAAACTATTGAAGTTCCCAGCGCGAATTGCAAACTAATCGATATCTATGCGATATCTCA
>sinv242
CGCGTTTTATGTTAGAAATTGTCGAACAAGCGTGGATCTGCATCAGAAACAAAACTGTTAAAGTTTCCAGCGCAAATTGCTAATAAATCGTTATCTATGCGATATCTCA
>sinv243
CGCGTTTTCGTTAAAAAAGCGTCGAACAAGCGTTGATCTGCATCAGAAACATAACTATTGAAGATCCCTGCGCGAATTGCAAACGAATCGCTATCTATACGATATCTCA
>sinv244
CGGGTTCTACGTTAAGAAGCGTCAAACAAGAGTGGATCTGCATCAGAAACGAAACTATTGAAGTTCCCTGCGCGAATTGCAAATTAATCTTTATATATGCGATAACTCA
>sinv245
CGGGTTTTAAGTTAAAAAGCGTCAAACAAGCGTGGATCTGCATCAGAAACGAAACTATTGAAGTTCCCAGCGCGAATTGCAAACGAATCGCTATCTATGCGATATCTCA
>sinv246
CGGGTTTTACGTTAAAAAGCGCCAAACAAGCGTTGATCTGCATCAGAAACGAAACTATTGAAGTTCCCTGCGCGAATTGCAAATGAATCGTTATCTATGCGAAAACTCA
>sinv247
CGGGTTTTACGTTAAAAAGCGTCAAACAAGCGTGGATCTTCATCAGAAAAGAATCAATTGACGTTTACAGCGAGAATTGCAAATTAATCGTTATCTATGCGATATCTCA
>sinv248
CGGGTTTTACGTTAAAAAGCGTCAAACAAGCGTGGATCTTCATCAGAAACGAAACTATTGACGTTTACAGCGAGAATTGCAAATTAATCGTTATCTATGCGATATCTCA
>sinv249
CGGGTTTTACGTTAAAAAGCGTCAAACAAGCGTGGATCTTCATCAGAAACGAATCTATTGACGTTTACAGCGAGAATTGCAAATTAATCGTTATCTATGCGATATCTCA
>sinv250
CGGGTTTTACGTTAAAAAGCGTCAAACAAGCGTTGATCTGCATCAGAAACGTAACTATTGTAGATCCCAGCGCGAATTGCAAACAAATCGCTATCTATGCGATATCTCA
>sinv251
CGGGTTTTACGTTAAAAAGCGTCAAACCAGCGTGGATCTTCATCAGAAACGAATCTATTGACGTTTACAGCGAGAATTGCAAATTAATCGTTATCTATGCGATATCTCA
>sinv252
CGGGTTTTACGTTAAAACACGTCGAACAAGCGTTTATCTGCATCAGAAACGTAGCTATTGATGTTCCCAGCGCGAATTGCAAATGAATCGTTATCTATGCAATATCTCA
>sinv253
CGGGTTTTACGTTAAAACACGTCGAACAAGCGTTTATCTGCATCAGAAACGTATCTATTGAAGTTTCCAGCGCAAATTGCATATGAATCGTTATCTATGCAATATCTCA
>sinv254
CGGGTTTTACGTTAAAATGCGCCGAACAAGGGTGGATCTTCATCAGAAACATAACTATTGAAGTTCCCAGCGCGAATTGCAAACGAATCGCTATCTATGCGATATCTCA
>sinv255
CGGGTTTTACGTTAAAATGCTTCAAACAAGGGTTGATCTGCATCAGAAACGTAACTATTGAATTTCCCAGCGCGAATTGCAAACTAATCGCTATCTATGCGATATCTCA
>sinv256
CGGGTTTTACGTTAAGAAGCGCCAAACAAGCGTGGATCTGCATCAGAAACGAAACTATTGAAGTTCCCTGCGCGAATTGCAAATGAATCTTTATCTATGCGATATCTCA
>sinv257
CGGGTTTTACGTTAAGAAGCGCCAAACAAGCGTGGATCTGCATCAGAAACGAAACTATTGAATTTCCCTGCGCGAATTGCAAATGAATCTTTATCTATGCGATCTCTCA
>sinv258
CGGGTTTTACGTTAATAAGCGTCGAACAAGCGTTGATCTGCATCAGAAACATTACTATTGAAGATCCCAGCGCGAATTGCAAACGAATCGCTATCTATGCGATATCTCA
>sinv259
CGGGTTTTACGTTAATATGCTTCAAACAAGTTTTGATCTGCATCAGAAACGTAACTATTGAATTTCCCAGCGCGAATTGCAAACTAATCGCTATCTATGCGATATCTCA
>sinv260
CGGGTTTTACGTTACAAAGCGTCAAACAAGCGTTGATCTGCATCAGAAACGAAACTATTGAAGTTCCCTTCGCGAATTGCGAATGAATCGTTATCTATGCGATAACTCA
>sinv261
CGGGTTTTACGTTATAATGCTTCAAACAAGGGTTGATCTGCATCAGAAACGTAACTATTGAATTTCCCAGCGCGAATTGCAAACTAATCGCTATCTAAGCGATATCTCA
>sinv262
CGGGTTTTACGTTCAGAAGCGCCAAACAAGCGTGGATCTGCATCAGAAACGAAACTATTGAAGTTCCCTGCGCGAATTGCAAATGAATCTTTATCTATGCGATATCTCA
>sinv263
CGGGTTTTACGTTTAGAAGCGCCAAACAAGCGTGGATCTGCATCAGAAACGAAACTATTGGATTTCCCTGCGCGAATTGCAAATGAATCTTTATCTATGCGATATCTCA
>sinv264
CGGGTTTTACTTTAAAAAGCGTCAAACAAGCGTTGATCTGCATCAGAAACGAAACTATTGAAGTTCCCTGCGCGAATTGCAAATGAATCGTTATCTATGCGATATCTCA
>sinv265
CGNGTTTTAACGTTAAAAATCTTCAAACAAGCGAGGATCTGCATCAGAAACGAAACTATTGAAGTTCCCAGCGCGAATTGCAAACGAATCGCTATCTATGGGTATCTCA
>sinv266
CGNGTTTTAAGTTAAAAAGCGTAAAACAAGCGTGGATCTGCATCAGAAACGAAACTATTGAAGTTCCCATCGCGAAATGCAAACGAATCGCTATCTATGCGATATCTCA
>sinv267
CGNGTTTTACGTTAAAAAGCGTCGAACAAGCGTTGATCTGCATCAGAAACATAACTATTGAAGTTCCCAGCGCGAATTGCAAACTAATCGCTAGCTATGCGGTATCTCA
>sinv268
CGNGTTTTACGTTAAAATGCGTTGAACAAGCGTGGATCTTCATAAGAAACATAACTATTGAAGTTCCCAGGGCGAATTGCAAACGAATCGCTATCTATGCGATATCTCA
>sinv269
CGNGTTTTACGTTAAGAAGCGTCAAACAAGCGTGGATCTGCATCAGAAACAAAACTATTGCAGTTCCCTGCGCGAATTGCAAATGAATCTTTATCTATGCTATATCTCA
>sinv270
CGNGTTTTACGTTAAGATGCGTCAAACAAGCGTGGATCTGCATCAGAAACGAAACTATTGAAGTTCCCTGCGCGAATTGCAAATGAATGTTTATCTATGCGATAACTCA
>sinv271
CGNGTTTTCGTTAAAAAAGCGTCAAACAAGCGTTGATCGGCATCAGAAACGAAACTATTGAAGTACCCTGCGCGAATTGCAAACGAATCGTTATCTATGCGATAACTCA
>sinv272
CGNGTTTTCGTTAAAAATGCTTCAAACAAGCGATGATGTGCATCAGAAACGTTACTATTGAATTTCCCAGCCCGAATTGCAAATGAAACGTTATCTAAGCGATATTTCA
>sinv273
CGTATATTACCTTAATAAGAATTGAACAAGCGTTGATCAACATAAAAAACCAATACATTGCGTTCTTTAGCGTGCATTTCAAATCAAACGTTCTCTATGCGATACCTCA
>sinv274
CGTATATTACCTTAATAAGAATTGAACAAGCGTTGATCAACATAAAAAACCAATACATTGCGTTCTTTAGCGTGCATTTCAAATCAAACGTTCTCTATGCGATATCTCA
>sinv275
CGTATATTACCTTAATAAGAATTGAACAAGCGTTGATCAACATAAAAAACTTATACATTGCGTTCTTTAGCGTGCATTTCAAATCAAACGTTCTCTATGCGATATCTCA
>sinv276
CGTATGTTACGATAAAACACGTCGAACAAGCGTTGATCTGCATCAGAAACGAAACTATTGAATTAGCTAACGCGAATTGCAAATAAATTGACAACTATGGGGTATCTCA
>sinv277
CGTATGTTACGATAAAACACGTCGAACAAGCGTTGATCTGCATCAGGAACTAATATTTTGAAGGTCCCAGCGCGAAATGCGGATGAATCGTTATCTATGCGATATCTCA
>sinv278
CGTATGTTACGATAAAACGCGTCGAACAAGCGTTGATCTGTATCAGAAACGAACGTATTGAAGTTCCCAGCGCGTATTACAAATGAATTGATATCTAAGCGATATCTCA
>sinv279
CGTATGTTACGTTAAAACGCGTCGTACAAGCGTTGATCTGTATCAGAAACGAACGTATTGAAGTTCCCAGCGCTAATTGCTAATGAATTGATATCTAAGCGATATCTCA
>sinv280
CGTATTATACGTTAAAAAGCGTCAAACAAGCGTGGATCTGCATCAGAAACGAAACTATTGAAGTTCCCAGCGCGAATTGCAAACGAATCGCTATCTATGCGATATCTCA
>sinv281
CGTATTCTACGTTAAAACACGTCAAACAAGCGTTGATCTGCATCGGAAACATAACTATTGAAGTTCCCAGCGCGAATTGCAAATGAATCGTTATCTATGCGATATCTCA
>sinv282
CGTATTCTACGTTAAAATGCTTCATACAAGCCTAGATCTGCATCAGATACGTAACTATTGATGTTCCCAGCGCGAATTACAAATGAATCGCTATCTAAGAGATATCTCA
>sinv283
CGTATTTAGCGTTAAAATGCGTCGAACAAGCGTGGATCTTCATCAGAAACATAACTATTGAAGTTCCCAGCGAGAATTGCAAACGAATCGCTATCTATGCGATATCTCA
>sinv284
CGTATTTCACGTTAAAAGGAGTTGAACAAGCGTTGATCTGCATCAGAAACAAATGTATTGAAGTTCCCAACGCGAATTGCAAATGAATGGTTATCTAAGCGCCATTTCA
>sinv285
CGTATTTTAAGTTAAAAAGCGTCGAACACGCGTTGATCTGCATCAGAAACATAACTATTGAAGTTCCCAGCGCGAATTGCAAACGAATCGCTATCTATGCGATATCTCA
>sinv286
CGTATTTTAAGTTAAAAAGCTTCAAACAAGGGTTGATCTGCATCAGAAACGAAACTATTGAATTTCCCAGCGCGAATTGCAAACGAATCGCTATCTATGCGATATCTCA
>sinv287
CGTATTTTAAGTTAAAATGCTTCAAACAAGGGTTGATCTGCATCAGAAACGAAACTATTGAATTTCCCAGCGCGAATTGCAAACGAATCGCTATCTATGCGATATCTCA
>sinv288
CGTATTTTACAATAAAATGCTTCAAACAAGCGTTGATCTGCATCAGAAACGTAACTATTGAATTTCCCAGGGCGAATTGCAAACTAATCGCTATCTATGCGTTATCTCA
>sinv289
CGTATTTTACATTAAAACGCGTCAAACAAACGTTGATCTGCATCTGAAAGTAAACTATTAATGTTTCCACCGCGAATTACAAATGAATAGTTATCTGTGCGATATCTCA
>sinv290
CGTATTTTACATTAAAATGCTTCAAACAAGCGTGGGTCTTCATCAGAAACGATAATATTGACGATTACATCGACAATTGCAAATGAATCGTTATCTATGCGATATCACA
>sinv291
CGTATTTTACGATAAAAAACGTCAAAAAAGCGTTGATCCGCCTCAGAAACAAAACTATTGAATTTTCCAGGATGAATTGAAAATGTATTGTTATCTATGCGGTATCTCA
>sinv292
CGTATTTTACGATAAAAAACGTCAAAAAAGCGTTGATCCGCCTCAGAAACGAAACTATTGAATTTTCCAGGATGAATTGAAAATGTATTGTTATCTATGCGGTATCTCA
>sinv293
CGTATTTTACGATAAAAAACGTCAAAAAAGCGTTGATCCGCCTCTGAAACAAAACTATTGAATTTTCCAGGATGAATTGAAAATGTATTGTTATCTATGCGGTATCTCA
>sinv294
CGTATTTTACGCTAAAACGCGACGAATAAGCGTTGATGTGCATCATTAAAGAAACTATTGCAGTTCCCAGCGCGAATTGCAAATAATACGTTATCTATGTGATATCTCA
>sinv295
CGTATTTTACGTCAAATCGTGTCGAACAAGCTTTGATCTGTATCTGAAACGAATGTATTGAAGTTCCCAGCGCGAATTGCAAATGAATTGATATCTAAGCGATATCTCA
>sinv296
CGTATTTTACGTGAAGAAGCGTCAAACAAGAGTGGATCTGCATCAGAAACGAAACTATTGAAGTTCCCTGCGCAAATTTCAAATGAATCTTTTTCTATGCGATATCTCA
>sinv297
CGTATTTTACGTTAAAAACCGTCGAACAAACGTTGATCTGCATCAGAAACATAACTATTGAAGATCCCAGCGCGAATTGCAAACGAATCGCTATCTATGCGATATCTCA
>sinv298
CGTATTTTACGTTAAAAACCGTCGAACAAACGTTGATCTGCATCAGAATCTTAACTATTGTAGTTCCCAGCGCGAATTGCAAACGAATCGCTATCTATGCGATATCTCA
>sinv299
CGTATTTTACGTTAAAAAGAGTCAAACAAGCGTGGATCTTCATCAGAAGGGAAACTATTGACGTTTACAGCGAGAATTGCAAATGAATCGTTATCTATGCGATAACTCA
>sinv300
CGTATTTTACGTTAAAAAGAGTCGAACAAGCGTTGATCTGCATCAGAAACATAACTATTGAAGATCCCAGCGCGAATTGCAAACGAATCGCTATCTATGCGATATCTCA
>sinv301
CGTATTTTACGTTAAAAAGCGTATAACAAGCGTTGATCTGCATCAGAAACGAAACTATTGAAGTTCCCTGCGCCAATTGCAGATGAATCGTTATCTATGCGATAACTCA
>sinv302
CGTATTTTACGTTAAAAAGCGTCAAACAAGCATTGATCAGCGTCAGAAACAAATCTATTGATGTTTTCTGCGCGATTAGCAAATAAATCGTTATCTATGTGATATCACA
>sinv303
CGTATTTTACGTTAAAAAGCGTCAAACAAGCGTCGTTCTGCATCAGAAACATAACTATTGATGTTCCCTGCGCGAATTGCAAACGAATCGCTATCTATGCGATATCTCA
>sinv304
CGTATTTTACGTTAAAAAGCGTCAAACAAGCGTGGACCTTCATCAGAAACGAAACTATTGACGTTTACAGAGAGAATTGCAAATTAATCTTTATCTATGCGATATCTCA
>sinv305
CGTATTTTACGTTAAAAAGCGTCAAACAAGCGTGGATCTCCATCAGAAACATAACTATTGACGTTTACAGCGAGAATTGCAAACGAATCGCTATCTATGCGATATCTCA
>sinv306
CGTATTTTACGTTAAAAAGCGTCAAACAAGCGTGGATCTGCATCAGAAACGAAACTATTGAAGTTCCCTGCACGAATAACAAATGAATCGTTATCTATTTAATATCTCA
>sinv307
CGTATTTTACGTTAAAAAGCGTCAAACAAGCGTGGATCTGCATCAGAAACGAAACTATTGAAGTTCCCTGCGTGAATTGCAAATGAATCTTTATCTATGCGATAACTCA
>sinv308
CGTATTTTACGTTAAAAAGCGTCAAACAAGCGTGGATCTGCATCAGAAACGTAACTATTGAATTTCCCAGCGCGAATTGCAAACTAATCGCTATATATGCGATATCTCA
>sinv309
CGTATTTTACGTTAAAAAGCGTCAAACAAGCGTGGATCTTCATCAGAAACGAAACTACTGACGGTTACAGCGAGAATTGCAAATTAATCGTTATCTATGTGATATCTCA
>sinv310
CGTATTTTACGTTAAAAAGCGTCAAACAAGCGTGGATCTTCATCAGAAACGAAACTATTGAAGTTCCCTGCGCGAATTGCAAATGAATCTTTATCTATGCGATAACTCA
>sinv311
CGTATTTTACGTTAAAAAGCGTCAAACAAGCGTGGATCTTCATCAGAAACGAAACTATTGACGGTTACAGCGAGAATTGCGTATTAATCGTTATCTATGCGATATCTCA
>sinv312
CGTATTTTACGTTAAAAAGCGTCAAACAAGCGTGGATCTTCATCAGAAACGAAACTATTGACGTTTACAGCGAGAATTGCAAATGAATCGTTATCTATGCGATAACTCA
>sinv313
CGTATTTTACGTTAAAAAGCGTCAAACAAGCGTGGATCTTCATCAGAAACGAAACTATTGACGTTTACAGCGAGAATTGCAAATTAATCGTTATCTATGCGATATCTCA
>sinv314
CGTATTTTACGTTAAAAAGCGTCAAACAAGCGTTGATCCGCATCAGAAACGAAACTATTGAAGTTCCCAGTGCGAATTGCAAATGAATGGCTATCTATGCGATATTTCA
>sinv315
CGTATTTTACGTTAAAAAGCGTCAAACAAGCGTTGATCTGAATCAGAAACGTATCTATTGAAGAACCCTGCGCGAAATGCAAATAAATCGTTATCTAGGCACTATCTCA
>sinv316
CGTATTTTACGTTAAAAAGCGTCAAACAAGCGTTGATCTGCATCACGAACGAAACTATTGAAGTTCCCTGCGCGAATTGCAAATGAATCGTTATCTATGCGATATCTCA
>sinv317
CGTATTTTACGTTAAAAAGCGTCAAACAAGCGTTGATCTGCATCAGAAACGAAACTATTGAAGTTCACTGCGCGAATTGCAAATTAATCGTTATCTATGCGATAACTCA
>sinv318
CGTATTTTACGTTAAAAAGCGTCAAACAAGCGTTGATCTGCATCAGAAACGAAACTATTGAAGTTCCCTGCGCGAATTCCAAATGAATCGTTATCTATACGATATCTCA
>sinv319
CGTATTTTACGTTAAAAAGCGTCAAACAAGCGTTGATCTGCATCAGAAACGAAACTATTGAAGTTCCCTGCGCGAATTGCAAATGAATCGTTATCTATGCGATAACTCA
>sinv320
CGTATTTTACGTTAAAAAGCGTCAAACAAGCGTTGATCTTCATCAGAAACGAAACTATTGGTGTTCCCTGCGCGAATTGCAAATGAATCTTTATCTATGTGATATCTCA
>sinv321
CGTATTTTACGTTAAAAAGCGTCAAACAATCGTGGATCTTCATCAGAAACTAAACTATTGACGTTTACAGCGAGAATTGCAAATTAATCGTTATCTATGCGATATCTCA
>sinv322
CGTATTTTACGTTAAAAAGCGTCAAACACGCGTTGAAATGCATCAGAAACGAAACTATAGAAGTTCCCAGCGCAAATTGCAAATGAATCGTTATCTACGCGATATCTCA
>sinv323
CGTATTTTACGTTAAAAAGCGTCAATCACGCGTTGAACTGCATCAGATACGAAACTATAGAAGTTCCCAGCGCAAATTGCAAATGAATCGTTATCTACGCGATATCTCA
>sinv324
CGTATTTTACGTTAAAAAGCGTCGAAAAAACGTTGATCTGCATCAGAAACATAACTATTGAAGATCCCAGCGCGAATTGCAAACGAATCGCTATCTATGCGATATCTCA
>sinv325
CGTATTTTACGTTAAAAAGCGTCGAACAAACGATGATCTGCATCTGAAACATAACTATTGAAGTTCCCAGCGCGAATAGCAAACGAATTGCTATCTATGCGATATCTCA
>sinv326
CGTATTTTACGTTAAAAAGCGTCGAACAAACGTCGTTCTGCATCAGAAACATAACTATTGAAGTTCCCTGCGCGAATTGCAAATGAATCGTTATCTATGCGATATCTCA
>sinv327
CGTATTTTACGTTAAAAAGCGTCGAACAAACGTTGATCTGAATCAGAAACATAACTACTGAAGTTCCCAGCGCGAATTGCAAACGAATCGCTATCTATGCGATATCTCA
>sinv328
CGTATTTTACGTTAAAAAGCGTCGAACAAACGTTGATCTGAATCAGAAACATAACTATTGAAGTTCCAAGCACAAATTGCAAATAAATTGTTATCTATGCGATATCTCA
>sinv329
CGTATTTTACGTTAAAAAGCGTCGAACAAACGTTGATCTGAATCAGAAACATAACTATTGAAGTTCCCAGCGCGAATTGCAAACGAATCGCTATCTATGCGATATCTCA
>sinv330
CGTATTTTACGTTAAAAAGCGTCGAACAAACGTTGATCTGCATCAGAAACATAACTATTAAAGTTCCAAGCACAAATTGCAAATGAATCGTTATCTATGCGATATCTCA
>sinv331
CGTATTTTACGTTAAAAAGCGTCGAACAAACGTTGATCTGCATCAGAAACATAACTATTGAAATTCCCAGCGCGAATTGCAAACGAATCGCTATCTATGCGATATCTCA
>sinv332
CGTATTTTACGTTAAAAAGCGTCGAACAAACGTTGATCTGCATCAGAAACATAACTATTGAAGATCCCAGCGCGAATTGCAAACGAATCGCTATCTATGCGATATCTCA
>sinv333
CGTATTTTACGTTAAAAAGCGTCGAACAAACGTTGATCTGCATCAGAAACATAACTATTGAAGTACCAAGAACAAATTGGAAATGAATCGTTTTCTATGCGATAACTCA
>sinv334
CGTATTTTACGTTAAAAAGCGTCGAACAAACGTTGATCTGCATCAGAAACATAACTATTGAAGTTCCAAGCACAAATTGGAAATGAATCGTTATCTATGCGATATCTCA
>sinv335
CGTATTTTACGTTAAAAAGCGTCGAACAAACGTTGATCTGCATCAGAAACATAACTATTGAAGTTCCCTGCGCGAATTGCAAATGAATCGTTATCTATGCGATATCTCA
>sinv336
CGTATTTTACGTTAAAAAGCGTCGAACAAACGTTGATCTGCATCAGAAACATAACTATTGAATTTCCCAGCCCGAATTGCAAACGAATCGCTATCTATGCGATATCTCA
>sinv337
CGTATTTTACGTTAAAAAGCGTCGAACAAACGTTGATCTGCATCAGAAACATAACTATTGAATTTCCCAGCCCGAATTGCAAACGAATCGTTATCTATGCGATATCTCA
>sinv338
CGTATTTTACGTTAAAAAGCGTCGAACAAACGTTGATCTGCATCAGAAACATAACTATTGTAGGTCCAATCACAAATTGCAAACGAATCGCTATCTATGCGATATCTCA
>sinv339
CGTATTTTACGTTAAAAAGCGTCGAACAAACGTTGATCTGCATCAGAAACGAAACTATTGAAGTTCCCTGCGCGAATTGCAAATGAATCGTTTTCTATGCGATATCTCA
>sinv340
CGTATTTTACGTTAAAAAGCGTCGAACAAACGTTGATCTGCATCAGAAACGTAACTATCGAAGATCCCAGCGCGAATAGCAAACGAATCGCTATCTATGCGATATCTCA
>sinv341
CGTATTTTACGTTAAAAAGCGTCGAACAAACGTTGATCTGCATCAGAAACGTAACTATTGAAGTTCCCAGCGCGAATTGCAAACGAATCTCTATCTATGCAATATCTCA
>sinv342
CGTATTTTACGTTAAAAAGCGTCGAACAAACGTTGATCTGCATCAGATACATAACTATTGAAGTTCCCTGCTCGAATTGCAAACGAATCGCTATCTATGCGATATCTCA
>sinv343
CGTATTTTACGTTAAAAAGCGTCGAACAAACGTTGATCTGCATCAGGAACATAACTATTGAAGTTCCAAGCACAAATTGCAAATAAATCGTTATCTATGCGATATCACA
>sinv344
CGTATTTTACGTTAAAAAGCGTCGAACAAACGTTTATCTGCATCAGAAACGAAACTATTGAAGTTCCCAGCGCGAATTGCAAACGAATCGCTATCTATGCGATATCTCA
>sinv345
CGTATTTTACGTTAAAAAGCGTCGAACAAGCGTGGATCTGCATCAGAAACAAAACTTTTGAAGTTCCCTGCGCGAATTGCAAATTAATCGTTATCTATGCGATATCTCA
>sinv346
CGTATTTTACGTTAAAAAGCGTCGAACAAGCGTTGAACTGCATCAGAAACATAACTATTGAAGATCCCAGCGCGAATTGGAAACGAATCGCTGTCTATGCGATATCTCA
>sinv347
CGTATTTTACGTTAAAAAGCGTCGAACAAGCGTTGATCTGCATCAGAAACATAACTAATGATGTTCCCAGCGCGAATTGCAAACTAATCGCTATCTATGAAATATCTCA
>sinv348
CGTATTTTACGTTAAAAAGCGTCGAACAAGCGTTGATCTGCATCAGAAACATAACTATTGAAGATCCCAGCGCCAATTGCAAACGTATCGCTATCTATGCGATATCTCA
>sinv349
CGTATTTTACGTTAAAAAGCGTCGAACAAGCGTTGATCTGCATCAGAAACATAACTATTGAAGATCCCAGCGCGAATTGCAAACGAATCGCTATCTATGCGATATCTCA
>sinv350
CGTATTTTACGTTAAAAAGCGTCGAACAAGCGTTGATCTGCATCAGAAACATAACTATTGAAGATCCCAGCGCGAATTGCAAATGAATAGTTTTCTATGCGATAACTCA
>sinv351
CGTATTTTACGTTAAAAAGCGTCGAACAAGCGTTGATCTGCATCAGAAACATAACTATTGAAGATCCCAGGGCGAATTGCAAACGAATCGCTATCTATGCGGTATCTCA
>sinv352
CGTATTTTACGTTAAAAAGCGTCGAACAAGCGTTGATCTGCATCAGAAACATAACTATTGAAGATTCCAGCGCGAATTGCAAACGAATCGCTATCTATGCGATATCACA
>sinv353
CGTATTTTACGTTAAAAAGCGTCGAACAAGCGTTGATCTGCATCAGAAACATAACTATTGAAGTTCCCAGTGCGAATTGCAAACGAATCGCTATCTATGCGATATCTCA
>sinv354
CGTATTTTACGTTAAAAAGCGTCGAACAAGCGTTGATCTGCATCAGAAACATAACTATTGATGATCCCAGCTCGAATTGCAAACGAATCGCTATCTATGCGATATCACA
>sinv355
CGTATTTTACGTTAAAAAGCGTCGAACAAGCGTTGATCTGCATCAGAAACATAACTATTGATGTTCCCAGCGCGAATTGCAAACTAATCGCTATCTATGCGGTATCTCA
>sinv356
CGTATTTTACGTTAAAAAGCGTCGAACAAGCGTTGATCTGCATCAGAAACATAACTATTGCAGATCCCAGCGCGAATTGCAAACGAATCGCTATCTATGCGATATCTCA
>sinv357
CGTATTTTACGTTAAAAAGCGTCGAACAAGCGTTGATCTGCATCAGAAACATAACTATTGTAGATCCCAGCGCGAATAGCAAACGAATCGCTATCTATGCGATATCTCA
>sinv358
CGTATTTTACGTTAAAAAGCGTCGAACAAGCGTTGATCTGCATCAGAAACATTACTATTGAAGATCCCTGCGCGAATTGCAAATGAATCGTTAATAATGCGATATCTCA
>sinv359
CGTATTTTACGTTAAAAAGCGTCGAACAAGCGTTGATCTGCGTCAGAAACATAACTATTGAGGATCTCAGCGCGAATTGCAAACAAATCGCTATCTATGCTATATCTCA
>sinv360
CGTATTTTACGTTAAAAAGCGTCGAACAAGCGTTGATCTGCTTCAGAAACATAACTATTGAAGTTCCCAGCGCGAATTGCAAACTAATCGCTATCTATGCGATATCACA
>sinv361
CGTATTTTACGTTAAAAAGCGTCGAACAAGCGTTGATCTTCATCAGAAACATAACTATTGAAGATACCAGTGCGAATTGCAAACGAATCGCTATCTATGCGATATCTCA
>sinv362
CGTATTTTACGTTAAAAAGCGTCGAACAAGCGTTTATCTACATCAGAAACATAACTATTGAAGTTCCCAGCGCGAATTGCAAACGAATCGTTATCTATGCGATATCTCA
>sinv363
CGTATTTTACGTTAAAAAGCGTCGAACAAGTGTTGATCTGCATCAGAAACATCACTATTGAAGATCCCATCGAGAATTCCAAACGAATCGCTATCTATGCGATATCTCA
>sinv364
CGTATTTTACGTTAAAAAGCGTCGAACAGACGTTGATCTAAATCAGAAACATAACTATTGAAGTTCCCAGCGTGAATTGCAAACGAATCGCTATCTATGCGATATCTCA
>sinv365
CGTATTTTACGTTAAAAAGCGTCGAACATACGTCGTTCTGCATCAGAAACATAACTATTGAAGTTCCCTGCGCGAATTGCAAATGAATCGTTATCTATGCGATATCTCA
>sinv366
CGTATTTTACGTTAAAAAGCGTCGAACATACGTTGATCTGCATCAGAAACATAACTATTGAAGTTCCAAGCGCGAATTGCAAACGAATCGCTATCTATGCGATATCTCA
>sinv367
CGTATTTTACGTTAAAAAGCGTCGAACGAACGTTGATCTGCATCAGAAACATAACTATTGAAGTACCAAGCACAAATTGGAAATGAATCGTTTTCTATGCGATAACTCA
>sinv368
CGTATTTTACGTTAAAAAGCGTCGAAGAAACGTTGATCTGCATCAGAAACATAACTATTGAAGTTCCCAGTGCGAATTGCAAACGGATCGCTATCTATGCAATATATCA
>sinv369
CGTATTTTACGTTAAAAAGCGTCGAATAAACGTTGATCTGCATCAGAAACATAACTATTGAAGTTCCAAGCACAAATTGGAAACGAATCGTTATCTATGCGATATCTCA
>sinv370
CGTATTTTACGTTAAAAAGCGTCGAGCAAACGTTGATCTGCATCAGAAACATAACTATTGAAGTTCCCAGTGCGAATTGCAAACGAATCGCTATCTATGCGATATCTCA
>sinv371
CGTATTTTACGTTAAAAAGCGTCGAGCAAACGTTGATCTGCATCAGAAACGTAACTATTGAAGATCCCAGCGCGAATTGCAAACGAATCGCTATCTATGCGATATCTCA
>sinv372
CGTATTTTACGTTAAAAAGCGTTGAACAAACGATGATCTGCATCTGAAACATAACTCTTAAAGTTCCCAGCGCGAATTGCAAACGAATTGCTGTCTATGCGATATCTCA
>sinv373
CGTATTTTACGTTAAAAAGCGTTGAACAAGCGTTGATCTGCATCAGAAACATAACTATTGAAGAACCCAGCGCGAATTGCCAACGAATCGCTATCTATGCGATATCTCA
>sinv374
CGTATTTTACGTTAAAAAGCTTCAAACAAGCGTGGATCTGCATCAGAAACGAAACTATTGAAGTTCCCAACGTGAATTGCAAACGAATCGCTATCTATGCGATATCTCA
>sinv375
CGTATTTTACGTTAAAAAGGGTCGAACAAACGTTGATCTGCATACAGAAACATAACTATTGAAGTTCCAAGCACAAATTGACAAATAAATCGTTAACTATGCGATATCT
>sinv376
CGTATTTTACGTTAAAAAGGTTCAAACAAGCGTGGATCTGCATCAGAAACGAAACTATTGAAGTTCCCAACGTGAATTGCAAACGAATCGCTATCTATGCGATATCTCA
>sinv377
CGTATTTTACGTTAAAAAGTGTCGTACAAACGTTGATCTGCATCAGAAACATAACTATTGAAGTTCTAAGCACAAATTGCAAACTAATCGCTATCTATGCGATATCTCA
>sinv378
CGTATTTTACGTTAAAACACATCGAACAAGCGTTGATCTGCAACAGAAACATAACTATTGAGGTTCCCAGCGCGAATTGCACATGAATCGTTATCTATGCGACATCTCA
>sinv379
CGTATTTTACGTTAAAACACGTCAAACAAGCAATGATCTGCATAAGAAACATAACAATTGAAGAACCCAGCGCGAATTGCAAACGAATCGCTATCTATGCGATATCTCA
>sinv380
CGTATTTTACGTTAAAACACGTCAAACAAGCGGTGATCTGCGTAAGAAACGAAACTATTAAAGTTCCCCACTCGAAGTGCAAATGAATCGTTATCTATGCGATATCTCA
>sinv381
CGTATTTTACGTTAAAACACGTCAAACAAGCGTTGATCTGCATCAGAAACGAAAATATTGAAGTTCCCAGCGCGAATTGCAAACGAATCGCTATCTATGCGATATCTCA
>sinv382
CGTATTTTACGTTAAAACACGTCGAACAAGCGTTGATCTGCATCAGAAACGTAACTAATGATGTACCCAGCGCGAATTGCAAATGAATCGTTATCTATGCGATATCTCA
>sinv383
CGTATTTTACGTTAAAACGAAACAAACATCAGTTAATCTGCATTAGAAACAAAACTATAATCGTTCTTCAACGCACTACACAAATAAAACTTTATCTATGCGATATCTC
>sinv384
CGTATTTTACGTTAAAACGCATCGAACAAGCGCCGTTCTGCATCAGAAACAAATTTATTGAAGTTACCAGATCGAATTGCAAATGAAACGATATCTATGCGATATCTCA
>sinv385
CGTATTTTACGTTAAAACGCGGCGAACAAACGTCGATCTGCATCCGAAACGAATGTATTGAAGTTCCCAGCGCGAATTGCAAATGAATCGTTATCTATGCGATATCTCA
>sinv386
CGTATTTTACGTTAAAACGCGTCCAACAAGCATTGATCTGATTCAGAAACGAAACTATTGAATTTCCCAGAGCGCATTGCAAATAAATCGTTATCTGTGCGATATCTCA
>sinv387
CGTATTTTACGTTAAAAGACGTCGAACAAACGTTGATCTTCATCAGAAACATAAATATTGAAGTTCCCAGTGCGAATTGTAAACGAATCGCTATCTATGCGATATCTCA
>sinv388
CGTATTTTACGTTAAAAGCGTCGAACAAGCGTTGATCTGCATCAGAAACGAAACTATTGAAGTTCCCTGCGCGAATTGCAAATAGAATCGTTATCTATGCGATAACTCA
>sinv389
CGTATTTTACGTTAAAATAAGTCAAACTAGCGTTGATCTGCATCATAAACGAAACTATTGAAGTTCCCTGCGCGAATTGCAAACGAATCGCTATCTATGCGATATCTCA
>sinv390
CGTATTTTACGTTAAAATGCATCGAACAAGCGTGGATCTTCATCAGAAACATAACTATTGAAGTTCCCAGCGCGAATTGCAAACGAATCGTTATCTATGCGATATCTCA
>sinv391
CGTATTTTACGTTAAAATGCGGCGAACAAACGTTGATTTGCATCTGAAACGAATGTATTGAAGTTCCCAGCTCGAATTGCAAATGAATCGTTATCTATGCTATATCTCA
>sinv392
CGTATTTTACGTTAAAATGCGTCAAACAAGCGTTGATATGCATCAGAAACGAAACTATTTAAGTTCTCTGCGCGAATTGCAAATGAATTGTTATCTATGCGATATCTCA
>sinv393
CGTATTTTACGTTAAAATGCGTCAAACAAGCGTTGATCTGCATCAGAAACGAAACTATTGAAGTTCCCAGCGCGAATTGCAAACGAATCGCTATCTATGCGATATCTCA
>sinv394
CGTATTTTACGTTAAAATGCGTCAAACAAGCGTTGATCTGCATCAGAAACGAAACTATTGAAGTTCCCTGCGCGAATTGCAAATGAATCGTTATCTATGCGAAATCTCA
>sinv395
CGTATTTTACGTTAAAATGCGTCAAACAAGCGTTGATCTGCATCAGAAACGAAACTATTGAAGTTCCCTGCGCGAATTGCAAATGAATCGTTATCTATGCGATATCTCA
>sinv396
CGTATTTTACGTTAAAATGCGTCAAACAAGCGTTGATCTGCATCAGAAACGAATCTATTGAAGTTCTCTGCGCGTATTGCAAATGAATTGTTATCTATGCGATATCTCA
>sinv397
CGTATTTTACGTTAAAATGCGTCAAACGAAGCGTTGATCTGCATCAGAAACGAACTATTGAAGTTCCCTGCGCGAATTGCAAACGAATCGATATCTATGCGATATCTCA
>sinv398
CGTATTTTACGTTAAAATGCGTCGAACAAACGTGGATCTTCATCAAAAACACAACTATTGAAGTTCACAGCGCGAATTGCAAACGAATCGCTATCTATGCGATAACTCA
>sinv399
CGTATTTTACGTTAAAATGCGTCGAACAAGCGTGGATCTGCATCAGAAACAAAACTATTGAAGATCCCAGTGCGAATTGCAAACGAATCGCTATCTATGCCATATCACA
>sinv400
CGTATTTTACGTTAAAATGCGTCGAACAAGCGTGGATCTGCATCAGAAACACAACTATTGAAGTTCCCAGCGCGAATTGCTTACGAATCGCTATCTATGCTCTATCTCA
>sinv401
CGTATTTTACGTTAAAATGCGTCGAACAAGCGTGGATCTGCATCAGAAACATAACTATTGAAGATCCCAGCGCGAATTGCAAACGAATAGCTATCTATGCGATATCTCA
>sinv402
CGTATTTTACGTTAAAATGCGTCGAACAAGCGTGGATCTGCATCAGAAAGGAAACTATTGAAGTTCCCTGCGCGAATTGCAAATGAATCGTTATCTATGCGATAACTCA
>sinv403
CGTATTTTACGTTAAAATGCGTCGAACAAGCGTGGATCTGCATCAGAAAGGAAACTATTGAAGTTCCCTGCGCGAATTGCAAATGAATCTTTATCTATGCGATAACTCA
>sinv404
CGTATTTTACGTTAAAATGCGTCGAACAAGCGTGGATCTTCAACAAAAACACAACTATTGAAGTTCCCAGCGCGAATTGCAAACGAATCGCTATCTATGCGATATCTCA
>sinv405
CGTATTTTACGTTAAAATGCGTCGAACAAGCGTGGATCTTCATCAGAAACACAACTATTGAAGTTCCAAGCGCGAATTGCAAACGAACCGCTATCTATTCGATATCTCA
>sinv406
CGTATTTTACGTTAAAATGCGTCGAACAAGCGTGGATCTTCATCAGAAACATAACTATTGAAGTTCCCAGCGCGAATTGCAAACGAATCGCTATCTATGCGATATCTCA
>sinv407
CGTATTTTACGTTAAAATGCGTCGAACAAGCGTGGATCTTCATCAGAAACATAACTATTGAAGTTCCCAGCGCGAATTGCAAATGAATCGGTATCTATGTGATATCTCA
>sinv408
CGTATTTTACGTTAAAATGCGTCGAACAAGCGTGGATCTTCATCAGAAACATAACTATTGAAGTTCCCTGCGCGAATTGCAAACGAATCGCTATCTATGCGATATCTCA
>sinv409
CGTATTTTACGTTAAAATGCGTCGAACAAGCGTGGATCTTCATCAGAAACATAACTATTGTAGTTCCCAGCGCGAATTGCAAACGAATTGCTATCTATGCGATATCTCA
>sinv410
CGTATTTTACGTTAAAATGCGTCGAACAAGCGTGGATCTTCATCAGAAACGAAACTATTGAAGTTCCCTGCGCGAATTGCAAATGAATCGTTTTCTATGCGATAACTCA
>sinv411
CGTATTTTACGTTAAAATGCGTCGAACAAGCGTGGATCTTCATCAGAACCGAAACTATTGAAGTTCCCTGCGCGAATTGCAAATGAATCGTTATCTATGCGATATCTCA
>sinv412
CGTATTTTACGTTAAAATGCGTCGAACAAGCGTGGATCTTCATCAGTAACATAACTATTATAGTTCCCAGCGCGAATTGCAAACGAATTGCTATCTATGCGATATCTCA
>sinv413
CGTATTTTACGTTAAAATGCGTCGAACAAGCGTGGATGTTCATCAGAAACATAACTATTGAAGTTCCCAGCGCGAATTGCAAACGAATCGTTATCTATGAGATATCTCA
>sinv414
CGTATTTTACGTTAAAATGCGTCGAACAAGCGTGGGTCTTCATCAGAAACACAACTATTGAAGATCCCAGCGCGAATTGCAAACGAATCGCTATCTATGCGATATCTCA
>sinv415
CGTATTTTACGTTAAAATGCGTCGAACAAGCGTGGTTCTTCATCAGAAACATAACTATTGAAGTTCCCAGCGCGAATTGCAAACGAATCGCTATCTATGCGATATCTCA
>sinv416
CGTATTTTACGTTAAAATGCGTCGAACAAGCGTGGTTGTTCATCAGAAACATAACTATTGAAGTTCCCAGTGCGAATTGCAAACGAATCGTTATCTATGCGATATCACA
>sinv417
CGTATTTTACGTTAAAATGCGTCGAACATGCGTGGATCTACATCAGAAACTTAAATATTGAAGTTCCCAGCGCGAATTGCAAACGAATCGCTATCTATGCGATATCTCA
>sinv418
CGTATTTTACGTTAAAATGCGTCGAACCATTGTTGATCTGCATCAGAAACAAATGTATTAAATTTCCCAGAACAAACTGCAAATAAATCGTTATCTATGCGGTATCTCA
>sinv419
CGTATTTTACGTTAAAATGCGTTGAACAAGCGTGGAACTTCATCAGAAATGAAACTATTGAAGTTCTCTGTGCGAATTGCAAATTAATCGTTATCTATGCGATATCTCA
>sinv420
CGTATTTTACGTTAAAATGCTTCAAACAAACGATGATCTGCATCAGAAACGTTACTATTGAACTTCCCAGCCCGAATTCCAAATGAATCGTTATCTATGCGGTATCTCA
>sinv421
CGTATTTTACGTTAAAATGCTTCAAACAAACGATGATCTGCATCAGAAACGTTACTATTGAATTTCCCAGCCCGAATTCCAAATGAATCGTTATCTATGCGGTATCTCA
>sinv422
CGTATTTTACGTTAAAATGCTTCAAACAACCGATGATCTGCATCAGAAACGTTACTATTGAATTTCCCAGCCCGAATTGCAAATGAATCGTTATCTATGCGGTATCTCA
>sinv423
CGTATTTTACGTTAAAATGCTTCAAACAAGCGATGATCTGCATCAGAAACGTTACTATTGAATTTCCCAGCCCGAATTGCAAATGAATCGTTATCTATGCGATATCTCA
>sinv424
CGTATTTTACGTTAAAATGCTTCAAACAAGCGATGATCTGCATCAGAAACGTTACTATTGAATTTCCCAGCCCGAATTGCAAATGAATCGTTATCTATGCGGTATCTCA
>sinv425
CGTATTTTACGTTAAAATGCTTCAAACAAGCGATGATCTGCATCAGAAACGTTACTATTGAATTTCCCATCCCGAATTGCAAATGAATCGTTATATATGCGATATCTCA
>sinv426
CGTATTTTACGTTAAAATGCTTCAAACAAGCGATGATCTGCATCAGAAACGTTACTATTGACTTTCCCAGACCGAATTGCAAATGAATCGTTAACTATGCGGTATGTCA
>sinv427
CGTATTTTACGTTAAAATGCTTCAAACAAGCGATGATCTGCGTCAGAAACGTAACTATTGAATTTCCCAGCCCGAATTGCAAATGAATCGTTATCTATGCGATATCTCA
>sinv428
CGTATTTTACGTTAAAATGCTTCAAACAAGCGATGATCTGTATCAGAAACGTTACTATTGAAGATCCCAGCGCGAGTTGCAAACGAATCGCTATCTATGCGATATCTCA
>sinv429
CGTATTTTACGTTAAAATGCTTCAAACAAGCGATGATGTGCATCAGAAACGATACTATTGAAGTTCCCAGAGCGAATTGCAAATGAATCGTTATCTATGCGATATCTCA
>sinv430
CGTATTTTACGTTAAAATGCTTCAAACAAGCGATGATGTGCTTCAGAAACGATACTATTGAATTTCCCAGGCTTAATTGCAAATGAATCGTTATCATTGCGATATCTCA
>sinv431
CGTATTTTACGTTAAAATGCTTCAAACAAGCGATGATGTGCTTCAGAAACGATACTATTGAATTTCCCAGGCTTAATTGCAAATGAATCGTTATCTATGCGATATCTCA
>sinv432
CGTATTTTACGTTAAAATGCTTCAAACAAGCGATGATGTGCTTCAGAAACGTTACTATTGAATTTCCCAAGCTTAATTGCAAATGAATCGTTATCTATGCGATATCTCA
>sinv433
CGTATTTTACGTTAAAATGCTTCAAACAAGCGATGATGTGCTTCAGAAACGTTACTATTGAATTTCCCAGGCTTAATTGCAAATGAATCGTTATCTATGCGATATCTCA
>sinv434
CGTATTTTACGTTAAAATGCTTCAAACAAGCGATTATCTGCATCAGAAACGTTACTATTGAATTTCCCAGCCCGAATTGCAAATGAATCGTTATCTATGCGGTTTCTCA
>sinv435
CGTATTTTACGTTAAAATGCTTCAAACAAGCGGAGATCTGCATCAGAAACGTAACTATTGAATTTCCCAACGCGAATTGCAAATGAATCGTTATCTATGCAATATCTCA
>sinv436
CGTATTTTACGTTAAAATGCTTCAAACAAGCGTTGATCTTCAGAAGAAACCAAACTATTGACGTTTACAGCGATAATTGCAAATGAATCGTCTTCTAAGTTATATCTCA
>sinv437
CGTATTTTACGTTAAAATGCTTCAAACAAGGATTGATCTGCATCAGAAACGTAACTATTGAATTTCCCAGCGCGAATTGCAAACGAATCACTATCTATGCGATATCTCA
>sinv438
CGTATTTTACGTTAAAATGCTTCAAACAAGGGTTGATCTGCATCAGAAACGTAACTATTGAATTTCCCAGCGCGTATTGCAAACTAATCGCTATCTATGCGATATCTCA
>sinv439
CGTATTTTACGTTAAAATGCTTCAAACAAGGGTTGATCTGCATCAGAAACGTAACTATTGAATTTCCCAGCGTGAATTGCAAATTAATCGTTATCTACGCGATATCTCA
>sinv440
CGTATTTTACGTTAAAATGCTTCAAACAAGGGTTTATCTGCATCAGAAACGAAACTATTGAAGTGCCCTGCGCGAATCTCAAATGAATTGTTATCTATGCGATATCTCA
>sinv441
CGTATTTTACGTTAAAATGCTTCAAACAAGTGTTGATCTGCATCAGAAACGTAACTATTGAATTTCCCAGCGCGAATTGCAAACTAATCGCTATCTATGCGATATCTCA
>sinv442
CGTATTTTACGTTAAAATTCGTCGAACAAACGTTGATCTGCATCAGAAACATAACTATTGAAGATCCCAGCGCGAATTGCAAACGAATCGCTATCTATGCGATATCTCA
>sinv443
CGTATTTTACGTTAAACAGCGTCGAACAGACGTTGATCTAAATCAGAAACATAACTATTGAAGTTCCCAGCGCGATTTGCAAACGAATCGCTATCTATGCGATATCTCA
>sinv444
CGTATTTTACGTTAAATAGCGTCGAACAAGCGTTGATCTGCATCAGAAACATAACTATTGAAGTTCCCAGTGCGAATTGCAAACGAATCGCTATCTATGCGATATCTCA
>sinv445
CGTATTTTACGTTAAATCGTGCCGAACAAACGTCGATCTGCATCATAAACGAATGTATTGACGTTCCCAGCGCGAATTGCAAATGAATCGTTATCTATGAGATATCTCA
>sinv446
CGTATTTTACGTTAAATCGTGCCGAACAAGCGATGATCTGCATCAGAAACGAATGAATTGAATTTCCTAGCGCGAATTGCAAATCAATCGTTATCTATGCTATATCTCA
>sinv447
CGTATTTTACGTTAAATCGTGTCGAACAAGCGTTGATCTGTATCAGAAGCGAATGTATTGAACTTCCCAGCGCGAATTGCAAATGAATCGTTATCTATGCGATATCTCA
>sinv448
CGTATTTTACGTTAAGAACCGTTGAACAAATGTGGAACAGCATTAAAAACAAAACTTTTGAAATTCTCAGCGCCCAATTCAAATGAATCGTTATCTGTGCGATATCACA
>sinv449
CGTATTTTACGTTAAGAAGTGTCAAACAAGCGTGGATCTGCATCAGAAACGAAACTATTGAAGTTCCCAGCGCGAATTGCAAACGAATCGCTATCTATGCGATATCTCA
>sinv450
CGTATTTTACGTTAAGAAGTGTCAAACAAGCGTGGATCTGCATCAGAAACGAAACTATTGAAGTTTCCAGCGCGAATTGCAAACGAATCGCTATCTATGCGATATCTCA
>sinv451
CGTATTTTACGTTAATAAGCGTCAAACAAGCGTTGATCTGCATCAGAAACGAAACTATTGAAGTTCCCTGCGCGAATTTCAAATGAATCGTTATCTATGCGATAACTCA
>sinv452
CGTATTTTACGTTAGGACGTGTCGAACAAGCGTTGATCTACATCCAAAACGACACTATTGTAGTTTCTAGCGCGAATTGCAAATGTATCGTTATCTATTCGATATCTCA
>sinv453
CGTATTTTACGTTATAAAAGCGTCCGAACAAACGTTGATCTGCATCAGAAACATAACTATTGAAGTTCCAAGCACAAATTGCAAATAAATCGTTATCTATGCGATATCT
>sinv454
CGTATTTTACGTTATAAAGCGCCGAACAATCGTTGATCTGCATCAGAAACATAACTATTGATGTTCCAAGCACGTATTGCAAATGAATCGTTATCTATGCGATATCTCA
>sinv455
CGTATTTTACGTTATAAAGCGTCAAACAAGAATTGATCTGCATCAGAAACGAAAATATTGAAGTTCCCTGCGCGAATTGCAAATGAATCGTTATCTATGCGATAACTCA
>sinv456
CGTATTTTACGTTATAAAGCGTCGAACAAACGTTGATCTGCATCAGAAACATAACTATTGAAGATCCCAGCGCGAATTGCAAACGAATCGCTATCTATGCGATATCTCA
>sinv457
CGTATTTTACGTTATCACGCATCGAACAAACGTTGATCTGCATCAGAAACGAATGTATTAATGTTCCCAGCTCGAATGGCAAATGAATTGATATCTAAGCGATATCTCA
>sinv458
CGTATTTTACGTTATGAAGCGTCAAACAAGCGTGGATCTGCATCAGAAACGAAACTATTGAAGTTCCCTGCGCGAATTGCAAATGAATCTTTATCTATGCGATAACTCA
>sinv459
CGTATTTTACGTTTAAAAGCGTCAAACAAGCGTTGATCTTCATCAGAAACGAAACTATTGAAGTTCCCAGCGCGAATTGCAAACGAATCGCTATCTATGCGATATCTCA
>sinv460
CGTATTTTACGTTTAAAAGCGTCGAACAAACGTTGATCTGCATCAGAAACATAACTATCGAAGTTCCCTGCGCGAATTGCAAATGAATCGTTATCTATGCGATATCTCA
>sinv461
CGTATTTTACGTTTAAATGCGTCAAACAAGCGTTGATCTGCATCAGAAACGAAACTATTGAAGTTCCCTGCGCTTATTGCAAATGAATCGTTATCTATGCGGTATCTCA
>sinv462
CGTATTTTACTTTAAAATGCGGCGACCAAACGTTGATCTGCATCTGAAACGAATGTACTGAACTTCCCAGCGCGAAATGCTAATAAATCGTTATCTATGGAAAATCTCA
>sinv463
CGTATTTTACTTTTAAAAGCGTCAAACAAGCGTTGATCTTCATCAGAAACGAAACTATTGAAGTTCCCAGCGCGAATTGCAAACGAATCGCTATCTATGCGATATCTCA
>sinv464
CGTATTTTAGGTTAAAACACGTCGAACAAGAGTTGATCTGCATCAGAAAAATAACTATTGAATTTTCCAGGGCGAATCGAAAATGAATCTTTATCTTTGCGATATCTCA
>sinv465
CGTATTTTAGGTTAAAACACGTCGAACAAGCGTTGAACTGCATCAGAAAAATAACTATTGAATTTTCCAGGGCGAATTGAAAATGTATCGTTATCTTTGCGATATCTCA
>sinv466
CGTATTTTAGGTTAAATCGTGTCGAACAAGCGATGATCTGCATCAGAAATTAATGTATTCAAATTCCCAGGTAGAATTGCAAATGAGTTGTTATCTATGCGATGTCTCA
>sinv467
CGTATTTTAGGTTAAATCGTGTCGAACAAGCGATGATCTGCATCAGAAATTAATGTATTCAAGTTCCCAGGGCGAATTGCAAATGAGTTTTTATCTATGCGATGTCTCA
>sinv468
CGTATTTTATGCTAAAACGCGACGAATAAGCGTTGATGTGCATCATTAAAGAAACTATTGCAGTTCCCAGCGCGAATTGCAAATAATACGTTATCTATGTGATATCTCA
>sinv469
CGTATTTTATGTTAAAAACCGTCGAACAAGTGTTGATCTGCATCAGAAACATTACTATTGAAGATCCCAGCGCGAATTGCAAACGAATCGCTATCTATGGGATATCTCA
>sinv470
CGTATTTTATGTTAAAAAGAGTCGAACAAGCGTCGTTCTGCATCAGAAAGATAACTATTGAAGTTCCCTGCGCGAATTGCAAATGAATCGTTATCTATGCGATATCTCA
>sinv471
CGTATTTTATGTTAAAAAGCGTCGAACAAACGTTGATCTGCATCAGAAACATAACTATTGAAGATCCCAGCGCGAATTGCAAACGAATCGCTATCTATGCGATATCTCA
>sinv472
CGTATTTTATGTTAAAAAGCGTCGAACAAGCGTTGATCTGCATCAGAAACATAACTATTGAAGATCCCAGCGCGAATTGCAAACGAATCGCTATCTATGCGATATCTCA
>sinv473
CGTATTTTATGTTAAAAAGCTTCAAACAAGAGTGGATCTGCATCAGAAACGAAACTATTGAAGTTCCCAGCGCGAATTGCAAATGAATCGTTATCTATGCGATATCTCA
>sinv474
CGTATTTTATGTTAAATAGCTTCAAACCATCGCTGATCAGCATCAGAAACGAAACTATTGCAGTTCCTTGCGCGATTTGCAAATAAATCGTTATTTATGCGATGTCACA
>sinv475
CGTATTTTGCGTTAAAACGCGTCGAAAAAGCGATGATCTGCATCAGAAACGAATGTATTGAAGTTCCCAGCGTGAATTGCAAATAAATCGATATCTATGCGATATCTCA
>sinv476
CGTATTTTTCGATAAAAAGCGTCAAACAAGCGTGGTTCTGCTTCAGAAACGAAAATATTGAAGTTCCCACCGCAAATTGCAAATGAATCGTTTTCTGTGTGAAATCTCA
>sinv477
CGTATTTTTCGTTAAAAAGCGTCAAACAAGCGTTGATCCGCATCAGAAACGAAACTATTGAAGTTCCCAGCGCGAATTGCAAATGAATCGTTATCTATGCGATATCTCA
>sinv478
CGTATTTTTCGTTAAAAAGCGTCGAACAAACGTTGATCTGAATCAGAAACATAACTATTGAAGTTCCCAGCGCGAATTGCAAACGAATCGCTATCTATGCGATATCTCA
>sinv479
CGTCTATTACGTTAATAAGAATTAAACAAGCGTTTATCAGCAATAAAAACCAAAATATTGCGTTCTCTAACGCGCATTTTAAATGAAACGTTCTCTATGCGATATCTCA
>sinv480
CGTCTATTACGTTAATAAGAATTAAACAAGCGTTTATCAGCAATAAAAACCAAAATATTGCGTTCTCTAACGCGCATTTTAAATGAAACGTTCTCTATTCGATATCTCA
>sinv481
CGTCTTTAACGTTAAAAAGCTTCAAACAAGCGCTGATCAGCATCAGAAACGAAACTATTGAAGTTCCTTGCGCGATTTGCATATAAATCGTTATCTATGCGATGTCTCA
>sinv482
CGTCTTTATCGTTCAAAAGCGTCAAACAAGCGTGGATCTTCATCAGAAACGAAACTATTGAAGTTCCCAGCGAGAAATGCAAACGAATCGCTATCTATGCGATATCTCA
>sinv483
CGTCTTTTAAGTTAAAATGCTTCAAACAAGCGATGATCTGCATCAGAAACGTTACTATTGAATTTCCCAGCCCGAATTGCAAATGAATCGTTATCTATGCGATATCTCA
>sinv484
CGTCTTTTACATTAAAAAGCGTCGAACAAGCATTGATCTTCATCAGAAACATAACTATTGAAGATCCCAGCGCGAATTGCAAACGAATCGCTATCTATGCGATATCTCA
>sinv485
CGTCTTTTACCATTAAATGCTTCAAACAAGCGTTGATATGCATCAGAAACGTAACTATTGAAGTTCCCAGCGCGAATTGCAAACTAATCGCTATCTATGCGATATCTCA
>sinv486
CGTCTTTTACCATTAAATGCTTCAAACAAGCGTTGATATGCATCAGAAGCGTAACTATTGAATTTCCCAGCGCGAATTGCAAACTAATCGCTATCTATGCGATATCTCA
>sinv487
CGTCTTTTACGTTAAAAAACGTCAAACAAGAGTGGATCTGCATCAGAAACGAATCTATTGAAGCTCCCAGCGCGAATTGCAAACGAATCGCTATCTATGCGATATCTCA
>sinv488
CGTCTTTTACGTTAAAAAGCGCCGAACAAGCGTGGATCTGCATCAGAAACGAAACTATTTAAGTTCGAAGCGCGAATTGCAAATGAATCGCTATCTATGCGTTATCTCA
>sinv489
CGTCTTTTACGTTAAAAAGCGTCAAACAAACGTGGTTCTGCATCAGAAACGAAACTATTGAAGTTCCCAGCGCGAATTGCAAACGAATCGCTATCTATGCGATATCTCA
>sinv490
CGTCTTTTACGTTAAAAAGCGTCAAACAAGCGATGATCTTCATCAGAAACTAAACTATTGAAGTTCCCTGTGCGAATTGCAAATGAATCGTTATCTATGCGATATCTCA
>sinv491
CGTCTTTTACGTTAAAAAGCGTCAAACAAGCGTTGATCTGCAACAGAAACGAAACTATTGAAGTTCCCTGCGCGAATTGCAAATAAATCGTTTTCTATGCGGTAACTCA
>sinv492
CGTCTTTTACGTTAAAAAGCGTCAAACAAGCGTTGATCTGCATCAGAAACATACATATTGAATTTCCCAGCGCGAATTGCAAACTAATCGCTATCTATGCGATATCTCA
>sinv493
CGTCTTTTACGTTAAAAAGCGTCAAACAAGCGTTGATCTGCATCAGAAACGAAACTATTGAAGTTCCCTGCGCGAATTGCAAATGAATCGTTATCTATACTATAACTCA
>sinv494
CGTCTTTTACGTTAAAAAGCGTCAAACAAGCGTTGATCTGCATCAGAAACGAAACTATTGAAGTTCCCTGCGCGAATTGCAAATGAATCGTTATCTATGCGATAACTCA
>sinv495
CGTCTTTTACGTTAAAAAGCGTCAAACAAGCGTTGATCTTCATCAGAAACGAAACTATTGAATTTCCCAGCGCGAATTGCAAATGAATCGTTATCTATGCGATAACTCA
>sinv496
CGTCTTTTACGTTAAAAAGCGTCAAACAAGCGTTGCTCTGCATCAGAAACGAACTATTGAAGTTCCTTGCGCGAATTGTCAAACGAATCACTATCTATGCGATATCTCA
>sinv497
CGTCTTTTACGTTAAAAAGCGTCAAACAAGCGTTTATCTGCATCAGAAATGAAACTATTGAATTTCCCTGCGCGAATTGCAAATGAATCGTTATCTATGCCATAACTCA
>sinv498
CGTCTTTTACGTTAAAAAGCGTCGAACAAACGTTGATCTGCATCAGAAACATAACTATTGAAGTTCCCAGTGCGAATTGCAAACGAATCGCTATCTATGCGATATCTCA
>sinv499
CGTCTTTTACGTTAAAAAGCGTCGAACAAGCGATGATCTGCATCAGAAACATAACTATTGTAGTTCCCAGTGCGAATTGCAAACGAATCGCTATCTATGCGATATCTCA
>sinv500
CGTCTTTTACGTTAAAAAGCGTCGAACAAGCGTTGATCTGCATCAGAAACATAACTATTGAAGTCCCCAGTGTGAATTGCAAACGAATCGCTATCTATGCGATATCTCA
>sinv501
CGTCTTTTACGTTAAAAAGCGTCGAACAAGCGTTGATCTGCATCAGAAACATTACTATTGAAGATCCCAACGCGAATTGCAAACGAATCGCTATCTATGCGATATCTCA
>sinv502
CGTCTTTTACGTTAAAAAGCGTCGAACAAGCGTTGATCTGCATCAGAAACGAAACTATTGAAGTTCCCTGCGCGAATTGCAAATGAGTCGTTATCTATGCGATAACTCA
>sinv503
CGTCTTTTACGTTAAAAAGCGTCGAACAAGCGTTGATCTGCATCAGAAACGAAACTATTGACGTTTACAGCGATAATTGCAAATTAATCGTTATCTATGCGATATCTCA
>sinv504
CGTCTTTTACGTTAAAAAGCGTCGAACAAGCGTTGATCTGCATTAGAAGTGAAACTATTGAAGTTCCCAGCGCGAAATGCAAACGAATCGCTATCTATGCGATATCTCA
>sinv505
CGTCTTTTACGTTAAAAAGCGTCGAACAAGCGTTGATCTTCATCAGAAACATAACTATTGAAAATCCCAGCGCGAATTGCAAACGAATCGCTATCTATGCGATATCTCA
>sinv506
CGTCTTTTACGTTAAAAAGCGTCGAACAAGCGTTGTACTGCATCAGAAACATAACTATTGAAGATCCCAGCGCGATTTGCAAACGAATCGCTATCTATGCAATATCTCA
>sinv507
CGTCTTTTACGTTAAAAAGCGTCGAACAAGCTTTGATCTACGTCAGAAACATAACTATTGCAGTTTCCAGAGCGAATTGCAAACGAATCGCTATCTATGCGATATCTCA
>sinv508
CGTCTTTTACGTTAAAAAGCGTCGAACAAGGGTTGATCTGCATCAGAAACATAATTATTGAAGATCCCAGCGCGAATTGCAAACGAATCGCTATATATGCGATATCTCA
>sinv509
CGTCTTTTACGTTAAAAAGCGTTAAACAAGCGTTGATCTGCATCAGAAACGAAACTATTGAATTTCCCTGAGCGAATTGCAAATGAATCGTTATCTATGCGATAACTCA
>sinv510
CGTCTTTTACGTTAAAAAGCTTCAAACAATCGTTGATCAGCATCAGAAACGAAACTATTGAAGTTCCCTGCGCGATTTGCAAATAAATCGTTATCTATGCGATGTCTCA
>sinv511
CGTCTTTTACGTTAAAAAGGGCCAAACAAGCGTTGATCTGCATCAGAAACGAAACTATGGAAGTTCCCTGAGCGAATTGCAAATGAATCGTTATCTATGCGATAACTCA
>sinv512
CGTCTTTTACGTTAAAAAGTGTCGAACAAGCGTTGATCTGCATTAGAAACATTTCTATTGAAGATCCCAACGCGAATTGCAAACGAATCGCTATCTATGCGATATCTCA
>sinv513
CGTCTTTTACGTTAAAACACGTCAAACAAGCGGTGATCTGCATAAGAAACGAAACTATTAAAGTTCCCCGCTCGAATACCAAAAGAATCGTTATCTATGCGATATCTCA
>sinv514
CGTCTTTTACGTTAAAACACGTCAAACAAGCGTTGATCTGCATCAAAAACGTAACTATTGAAGTTCCTAGCTCGAATTGCAAATAAATCGTTATCTATGCGATACCTCA
>sinv515
CGTCTTTTACGTTAAAACGCGTCGAACAAGCGTTGATTTGCATCAGAATCAAATGTATTGACATTGCCAGCGCGAATTCCAAATGAAACGTTATCTATGCAATATCTCA
>sinv516
CGTCTTTTACGTTAAAAGGCGTCAAACAAGCGTTGATCTGCATCAGAAACGAAACTATTGAAGTACCCTGCGCGAATTGCAATTGAATCGTTGTCTATGCGATATCTCA
>sinv517
CGTCTTTTACGTTAAAAGGCGTCAAGCAAGCGTGGATCTGCATCAGAAACGAAACTATTGAAGTTCCCAGCGCGAATTGCAAACGAATCGCTATCTATGCGATAACTCA
>sinv518
CGTCTTTTACGTTAAAATGAGTCGAACAAGCGTGTATCTTCATCAGAAACATAACTATTGAAGATCCCAGCGCGAATTGCAAACGAATCGCTATCTATGCGATATCTCA
>sinv519
CGTCTTTTACGTTAAAATGAGTCGAACAAGCGTGTATCTTCATCAGAAACATAACTATTGAAGTTCCCAGCGCGAATTGCAAACGAATCGCTATCTATGCGATATCTCA
>sinv520
CGTCTTTTACGTTAAAATGCGTCGAACAAGCGGGGATCTTCATCAGAAATGTAACTATTGAAGTTCCCAGCGCGAATTGCAAACGAATCGCTATCTATGCGATATCTCA
>sinv521
CGTCTTTTACGTTAAAATGCGTCGAACAAGCGTGGATCTGCATCAGAAACGAAACTATTGAAGTTCCCAGCGCGAAATGCAAACGAATCGCTATCTATGCGATATCTCA
>sinv522
CGTCTTTTACGTTAAAATGCGTCGAACAAGCGTGGATCTTCATCAGAAACACAACTATTGAAGTTCCCAGCGCGAATTGCAAACGAATTTCTATCTATGCTCTATCTCA
>sinv523
CGTCTTTTACGTTAAAATGCGTCGAACAAGCGTTGATCTGCATCAGAAACATAACTATTGAAGATCCCAGCGCGAATTGCAAACGAATCGCTATCTATGCGATATCTCA
>sinv524
CGTCTTTTACGTTAAAATGCGTCGAACAAGCGTTGATCTGCATCAGAAACATAACTATTGAAGATCCCAGCGCGAATTGCAAACGAATCGTTATCTATGCGATATCTCA
>sinv525
CGTCTTTTACGTTAAAATGCGTCGAACAAGCGTTGATCTGCATCAGAAACATAACTATTGAAGATCCCAGTGCGAATTGCAAACGAATCGCTATCTATGCGATATCTCA
>sinv526
CGTCTTTTACGTTAAAATGCGTCGAACAATCCTGGATCTTCATCAGAAACATAACTATTGAAGTTCCCAGCGCGAATTGCAAACGAATCGCTATCTATGCGATATCTCA
>sinv527
CGTCTTTTACGTTAAAATGCTCCAAACAAGTGTGGATCATCATCAGAAACGAAAATATTGTCGTTTACATCGAGAATTGCAAATGAATCGTTATCTATGCGATATCTCA
>sinv528
CGTCTTTTACGTTAAAATGCTTCAAACAAGCGATGATCTGCATCAGAAACGTTACTATCGAATTTCCCAGCCCGAATTGCTAATTAATCGTTATCTATGCGATATCTCA
>sinv529
CGTCTTTTACGTTAAAATGCTTCAAACAAGCGATGATGAGCATCAGAAACGTTACTATTGAATTTCCCAGCCCGAATTGCAAATGAATCGTTATCTATGCGATATCTCA
>sinv530
CGTCTTTTACGTTAAAATGCTTCAAACAAGCGATGATGTGCATCAGAAACGTTACTATTGAATTTCCCAGCCCGAATTGCAAATGAATCGTTATATATGCGATATCTCA
>sinv531
CGTCTTTTACGTTAAAATGCTTCAAACAAGCGTTGATCTGCATCAGAAACGAAACTATTGAATTTCCCAGCACGAATTTCAAATGAATCGTTATCTATGCGATATCTCA
>sinv532
CGTCTTTTACGTTAAAATGCTTCAAACAAGGGTTGATCTGCATCAGAAACAAAACTTTTGAAGTTCCGAGCGCGAATTGCAAACGAATCGCTATCTATGCGATATCTCA
>sinv533
CGTCTTTTACGTTAAAATGCTTCAAACAAGGGTTGATCTGCATCAGAAACGTAACTATTGAAATTCCCAACGCGAATTGCAAACGAATCGCTATCTATGCGATATCTCA
>sinv534
CGTCTTTTACGTTAAAATGCTTCAAACAAGGGTTGATCTGCTTCAGAAACGTAACTATTGAATTTCCCAACGCGAATTGCAAACTAATCGCTATCTATGCGATATCTCA
>sinv535
CGTCTTTTACGTTAAAATGCTTCAAACATGGGTTGATCTGCATCAGAAACGTAACTATTGAATTTCCCAGCACGAATTACAAATGAATCGTTATCTATGCGATATCTCA
>sinv536
CGTCTTTTACGTTAAAATGCTTCAGACAAGTGTTGATCTGCATCAGAAACGTAACTATTGAATTTCCCAGCGCGAATTGCAAACTAATCGCTATCTATGCGATATCTCA
>sinv537
CGTCTTTTACGTTAAAATGTTTCAAACAAGTGATGATGTACATCAGAAACGTTACTATTGAATTTCCCAGCCCGAATTGCAAATGAATCATTATCTATGCGATAACTCA
>sinv538
CGTCTTTTACGTTAAAATGTTTCAAACAAGTGTGGATCTTCATCAGAAACGAAAATATTGAAATTTACAGCGAGAATTGCAAATGAATCGTTATCTGTGCGACATCTCA
>sinv539
CGTCTTTTACGTTAAAGAGCGTCAAACAAGCGTGGATCTTCATCAGAAACGAAACTATTGACGATTACAGCGAGAATTGCAAATTAATCGTTATCTATGCGATATCTCA
>sinv540
CGTCTTTTACGTTAAGAAACGTCAAACAAGCGTGGATCTGCATCAGAAACGAAACTATTGAAGTTCCCTGCGCGAATTGCAAATGAATCTTTATATATGCGATAACTCA
>sinv541
CGTCTTTTACGTTAAGAAGCGCCAAACAAGCGTGGATGTGCATCAGAAACGAAACTATTGAAGTTCCCAGCGCGAATTGCAAATGAATCGTTATCTATGCGATATCTCA
>sinv542
CGTCTTTTACGTTAATACACGTCGAACAAGCGTTGATCTGCATCAGAAACGTAACTATTTATGTTCCCAGCGCGAATTGCAAATGAATCGTTATCTATGCGATATCTCA
>sinv543
CGTCTTTTACGTTAATACACGTCGAACAAGCGTTGATCTGCATCAGAAGCGTAACTATTGATGTTCCCAGCGCGAATTGCAAATGAATCGTTATCTATGCGATATCTCA
>sinv544
CGTCTTTTACGTTACAAAGCGTCAAACAAGCGCGGATCTTCATCAGAAACGAAACTATTGACGTTTACAGCGAGAATTGCAAATTAATCGTTATCTATGCGATATCTCA
>sinv545
CGTCTTTTACGTTAGAAAGCGTCGAACAAGCGTTGATCTGCATCAGAAAAGTAACTATTGAAGTTCCCTGCGCGAATTGCAAATGAATCGTTATCTATGTGATATCTCA
>sinv546
CGTCTTTTACGTTAGAAATATTCGAACAAACTTTGATTTGCAACAGAAACGAAGCTATTGAAGATCCCAGCGCGAATTGCAAATGAATCGTTATCTTTGCGTTATCTCA
>sinv547
CGTCTTTTACGTTAGAAATATTCGAACAAGCTTTGATTTGCAACAGAAGCGAACCTATTGAAGAACCCAGCGCGAATGGCAAATGAATCGGTATCTATGCGACATCTCA
>sinv548
CGTCTTTTACGTTATAAATCGCCGAACAATCGTTGATCTGCAACAGAAACATAACTATTGATGTTCCTAGCACGTATTGCAAATGAATCGTTATCTATGCAATATCTCA
>sinv549
CGTCTTTTACGTTCAAAAGCGTCAAACAAGCGTGGATCTTCATCAGAAACGAAACTATTGACGTTTACAGCGAGAATTGCAAATTAATCGTTATCTATGCGATATCTCA
>sinv550
CGTGAATTACGTTAAAAAGCGTCAAACACGCATGGATCTACATCAGAAACGAATCTATTGAAGTTTCCGGCGCGAAATGCAAATAAATCGTTTTCTATGCGGTATCTCA
>sinv551
CGTGAATTACGTTAAAAAGCGTCAAACACGTATGGATCTACATCAGAAACGAATCTATTGAAGTTTCCGGCGCGAAATGCAAATAAATCGTTTTCTATGCGGTATCTCA
>sinv552
CGTGAATTACGTTAAAATGCTTCAAACAAGCGTTGATCTGCATGAGAAACGTAACTATTGATTTTCCCCGCGCGAATTGCAAATGAATCGTTATCTATGCGATATCACA
>sinv553
CGTGATATACGTTAAAATGCTTCAAACAAGCGATGATGTGCATCAGAAACGTTACTATTGAATTTCCCAGCCCGAATTGCATATGAATCTTTATCTATGCGATATCTCA
>sinv554
CGTGATTCACGTTAAAATGCGTCGAACAAGCGTGGTTCTTCATAAGAAACATAACTATTGAAGTTCCCAGCGCGAATTGCAAACTAATCGCTATCTATGCGATTTCTCA
>sinv555
CGTGATTTACCATAAAATGCTTCAAACAAGCGTTGATCTGCATCAGAAACGAAACTATTGACGTTCCCAGCCCGAATTGCAAACGAATCGTTATCTATGCGATATCTCA
>sinv556
CGTGATTTACGATAAAAAGCGTCAAACAAGCGTTGATCTGCATCAGAAACGAAACTATTGAAGTTCCCAGCGCGAAATGCAAACGTATCGCTATCTATGCGATATCTCA
>sinv557
CGTGATTTACGTCAAAAAGCGTCAAACAAGCGTGGATCTGCATCAGAAACGAAACTATTGAAGTTCCCTGCGCGAATTGCAAATGAATCGTTATCTATGCGATAACTCA
>sinv558
CGTGATTTACGTTAAAAAACGTCAAACAAGCGTGGATCTGCATCAGAAACGAAACTATTGAAGTTCCCAGCGCGAATTGCAAACGAATCGCTATCTATGCGATATCTCA
>sinv559
CGTGATTTACGTTAAAAAACGTTAAACAAGCGTTGATCTGCATCAGAAACGAAACTATTGAAGTTCCCTGCGCGAATTGCAAATGAATCATTATCTATGCGATAACTCA
>sinv560
CGTGATTTACGTTAAAAAATGTCAAACAAGCGTGGATCTGCATCAGAAACGAAACTATTGAAATTCCTAGCGCGAATTGCAAACGAATCGCTATCTATGCGATATCTCA
>sinv561
CGTGATTTACGTTAAAAAGCGTCAAACAAGATTGGAACTGCATCAGAAACGAATCTTTTGAAGTTCCCAGTTCGAATTGCAAATGAATCGTTATCTATGCGATATCTCA
>sinv562
CGTGATTTACGTTAAAAAGCGTCAAACAAGCGATGATCTGCATCAGAAACGTTACTATTGAATTTCCCAGCCCGAATTGCAAATGAATCGTTATCTATGCGGTATCTCA
>sinv563
CGTGATTTACGTTAAAAAGCGTCAAACAAGCGTGGATCTGCATCAGAAACGAAACTATTGAAGTTCCCTGCGCGAATTGCAAATGAATCGTTATCTATGCGATAACTCA
>sinv564
CGTGATTTACGTTAAAAAGCGTCAAACAAGCGTGGATCTGCATCAGAAACGTAACTATTGAAGTTCCCAGCGCGAATTGCAAACGAATCGCTGTCTATGCGATATCTCA
>sinv565
CGTGATTTACGTTAAAAAGCGTCAAACAAGCGTTCATCTGCATCAGAAACGAAACTATTGAACTTCCCTGCGCGAATTGCAAATGAATCGTTATCTATGCGATAACTCA
>sinv566
CGTGATTTACGTTAAAAAGCGTCAAACAAGCGTTGATCTGCATCAGAAACGAAACTATTGAAGTTCCATGCTCGAATTGCAAATGAATCGTTATCTTTGCGATAACTCA
>sinv567
CGTGATTTACGTTAAAAAGCGTCAAACAAGCGTTGATCTGCATCAGAAACGAAACTATTGAAGTTCCCAGCGCGAAATGCAAATGAATCGTTATCTATGCGATATCTCA
>sinv568
CGTGATTTACGTTAAAAAGCGTCAAACAAGCGTTGATCTGCATCAGAAACGAAACTATTGAAGTTCCCTGCGCGAATTGCAAATGAATCATTATCTATGCGATAACTCA
>sinv569
CGTGATTTACGTTAAAAAGCGTCAAAGACACGTTGATCTGCATCAGAAACGAAACTATTAAAGTTCCCAGCGCAAATTGCAAATGAACCGTTATCTATGCGATATTTCA
>sinv570
CGTGATTTACGTTAAAAAGCGTCAAATAAGAGTTGATCTGCATCAGAAACGAAACTATTGAAGCTCCCTGCGCGAATTGCAAATGAATCGTTATCTATGCGATCTCTCA
>sinv571
CGTGATTTACGTTAAAAAGCGTCGAACAAGCGTTAATCTGCATCAGAAACATAACTATTGAAGATCCCAGCTCGAATTGCAAACGAATCGCTATCTATGCGATATCTCA
>sinv572
CGTGATTTACGTTAAAAAGCGTCGAACAAGCGTTGATCTGCATCAGAAACATTACTATTGAAGATCCCAGCGCGAATTGGAAACGAATCGCTATCTATGCGATATCTCA
>sinv573
CGTGATTTACGTTAAAAAGCGTCGAACAAGCGTTGATCTGCATCAGAAACGTAACTATTGAAATTCCCAGCGCGAATTGCAAACGAATCGCTATCTATGCGATATCTCA
>sinv574
CGTGATTTACGTTAAAAAGCGTCGAACAAGTGTTGATCTGCATCAGAAACATTACTATTGAAAATCCCAGCGCGAGTTGCAAACGAATAGCTATCTATGCGATATCTCA
>sinv575
CGTGATTTACGTTAAAAAGCGTCGAACAATCGTTGATCTGCATCAGAAAGATAACTATTGAAGATCCCAGCGCGAATTGCAAACGAATCGCTATAAATGCGATATCTCA
>sinv576
CGTGATTTACGTTAAAAAGCGTTAAACAAGCGAAGATCTGCATCAGAAACGAAACTATTGAAGTTCCCTGCGCGAATTGCAAACGAATCGCTATCTATGCGATATCTCA
>sinv577
CGTGATTTACGTTAAAAAGCTTCAAACAAGCGTTGATCTGCATCAGAAACGAAACTATTGAAGTTCCCTGCGCGAATTGCAAACGAATCGCTATCTATGCGATATCTCA
>sinv578
CGTGATTTACGTTAAAAAGTGTCAAACAAGCGTTGATCTGCATCAGAAACGAAACTATTGAAGTTCCACGCGCGAATTGCAAATGAATCGTTATCTAGGCGGTAACTCA
>sinv579
CGTGATTTACGTTAAAACGTGTCAAACAAGCGTAGATCAGCATCAGAAATGAATCTATTGAAGTTCCCAACGCAAATTGCATGTAAATCGTTACATATGTGATGTGTCA
>sinv580
CGTGATTTACGTTAAAATGCCTCGAACAAGCGTGGATCTTCATCAGAAACATAACTATTGAAGTTCCCAGCGCAAATTGCAAATGAATCGTTATCTATGTTATATCTCA
>sinv581
CGTGATTTACGTTAAAATGCGTCGAAAAAGCGTGGATCTTCATCAGAAACGAAACTATTGAAGTTCCCTGCTGGAATTGCATATGAATCGTTATCTATGCGATATCTCA
>sinv582
CGTGATTTACGTTAAAATGCGTCGAACAAACGTTGATCTGCATCAGAAACATAACTATTGAAGTTCCCAGTGCGAATTGCAGACGAATCACTATCTATGCGATATTTCA
>sinv583
CGTGATTTACGTTAAAATGCGTCGAACAAACGTTGATTTGCACTAGAAATGAAACTATTGAAGTTCCCAGCGCCAATTGCATATGAATCGTTTTCTATACGGTATCTCA
>sinv584
CGTGATTTACGTTAAAATGCGTCGAACAACCGTGGATCTTCATCAAAAACACAACTATTGAAGTTCCCAGCGCGAATTGTAAACGATACGCTATCTAAGCGATATCTCA
>sinv585
CGTGATTTACGTTAAAATGCGTCGAACAAGCGTGGATCTTCATCAGAAACATAACTATTGAAGTTTCCAGCTTGAATTGCAAACGAATCACTATCTATGCGATAACTCA
>sinv586
CGTGATTTACGTTAAAATGCGTCGAACAAGCGTGGATCTTCATCAGAAACATACCTTTTGAAGAACCCAAGCTGAATTGCAAACGAATCGCTATCTATGCGATATCTCA
>sinv587
CGTGATTTACGTTAAAATGCGTCGTACAAGCGTGGATCTTCATTAGAAACGTAACTATTGAAGTTCCTAGCGCGAATTGCAAACGAATCGTTATCTATGCGATATCTCA
>sinv588
CGTGATTTACGTTAAAATGCTTCAAACAAGCGATGATGTGCATCAGAAACGTTACTATTGAATTACCCAGCCCGAATTGCAAATGAATCGTATCTATGGCGATATCTCA
>sinv589
CGTGATTTACGTTAAAATGCTTCAAACAAGCGATGATGTGCATCAGAAACGTTACTATTGAATTTACCAGCCCGAATTGAAAATGAATCGTTATCTATGCGATATCTCA
>sinv590
CGTGATTTACGTTAAAATGCTTCAAACAAGCGATGATGTGCATCAGAAACGTTACTATTGAATTTACCAGCCCGAATTGCAAATGAATCGTTATCTATGCGATATCTCA
>sinv591
CGTGATTTACGTTAAAATGCTTCAAACAAGCGATGATGTGCATCAGAAACGTTACTATTGAATTTCCCAGCCCGAATTGCAAATGAAACGTTATCTATGCGATATCTCA
>sinv592
CGTGATTTACGTTAAAATGCTTCAAACAAGCGATGATGTGCATCAGAAACGTTACTATTGAATTTCCCAGCCCGAATTGCAAATGAATCGTTATCTATGCGATATCTCA
>sinv593
CGTGATTTACGTTAAAATGCTTCAAACAAGCGATGATGTGCATCAGAAATGTTACTATTGAATTTCCCAGCCCGAATTGCAAATGAATCTTTCTCTATGCGATATCTCA
>sinv594
CGTGATTTACGTTAAAATGCTTCAAACAAGCGGTGATGTGCATCAGAAACGTTACTATTGAATTTCCCAGCCCGAATTGCAAATGAATCGTTATCTATGCGATATCTCA
>sinv595
CGTGATTTACGTTAAAATGCTTCAAACAAGGGTTGATCTGCATCAGAAACGTAACTATTGAATTTCCCAGCGCGAATTGCAAGCGAATCGCTATCTATGCGATATCTCA
>sinv596
CGTGATTTACGTTAAAATGCTTCACACAAGCGATGATGTGCATCACATACGTTACTATTGAATTTCCCAGCCCGAATTGCAAATGAATCGTTATCTATGCGATATCTCA
>sinv597
CGTGATTTACGTTAAGAAGCGCCAAACAAGCGTGGATCTGCATCAGAAACGAAACTATTGAAGTTCCCTGCGCGAATTGCAAATGAATCTTTATCTATGCGATATCTCA
>sinv598
CGTGATTTACGTTAAGAAGCGTCAAACAAGCGTGGATCTGCATCAGAAACGAAACTATTGAAGTTCCCTGCGCCAATTGCAAATGAATCATTATCTATGCGATAACTCA
>sinv599
CGTGATTTACGTTAAGAAGCGTCAAACAAGCGTGGATCTGCATCAGAAACGAAACTATTGAAGTTCCTTGCGCGAAATGCAAATGAATTTTTATCTATGCGATAACTCA
>sinv600
CGTGATTTACGTTAAGAAGCGTCGAACAAGCGTTTATCTGCATCAGAAACGAAACTATTGAAGTTCCCAGCGCGAATTGCAAATGAATCTTTATATATGCTATAACTCA
>sinv601
CGTGATTTACGTTAATAAGCGTCGAACAAGCATAGATCTGCATCAGAAACGAAACTATTGAAGTTCCCAGCGGGAATTGAAAACGAATCGCTATCTATGCGATAACTCA
>sinv602
CGTGATTTACGTTATAACGCGTCGAACAAGCGTTGATCTGCTTCACAGGCTAAACTATTAAAGTTCCCAGCGCGAATTGCAAATGAATCGTTATCTATGCAATATCTCA
>sinv603
CGTGATTTACGTTATAATGCTTCAAACAAGGGTTGATCTGCATCAGAAACGTAACTATTGAATTTCCCAGCACGAATTGCAAATGAATCGTTATCTATGCGATATCTCA
>sinv604
CGTGATTTACGTTTAAAAGCGTCAAACAAGCGTTGATCTTCATCAGAAACGAAACTATTGAAGTTCCCTGCGCGAATTGCAAATGAATCGTTATCTATGCGATATCACA
>sinv605
CGTGATTTACTTCAAAACGTTTCGAACAATCGTTGATCTGCTTCAGAAACAAAACTTTTGAAGTTCCTTGTGCGAATTCCAAATGAATCGTTATCTTTGCGATATCTCA
>sinv606
CGTGATTTAGGTTAAAAAGCTTCAAACAAGCGTTGATCTGCATCAGAAACGAAACTATTGAAGTTCCCTGCACGAATTAAAAACGAATCGCTATCTATGCGATATCTCA
>sinv607
CGTGATTTTCGTTAAAAAGCGTCGAACAAGCGTTGATCTGCATCAGAAACATAACAATTGAAGATCCCAGCGCGAATTGCAAACTAATCGCTGTCTATGCGATATCTCA
>sinv608
CGTGCTCTACGTTAAAAATCGTCAAACAAGCTTTGATCTGCATCAGAAAAGAAACAATTGAAGTTCCCAGCGCGAATCGCAAATGAATCGTTATCTATATGATACCTCA
>sinv609
CGTGCTTTAAGTTAAAAAGCGTCAAACAAGCGTGGAACTGCGTCAGAAACGAAACTGCTGAAGTTCCCAGCGCGAAATGCAAATAAATCGTTATCTATGGGATATCTCA
>sinv610
CGTGCTTTACGCTAAAAAACGTCGAACAAACGTTGATCTGCATTAGAAACATAACTATTGATGTTCCCAGCGAGAATTACAAATGAATCGTTTTCTATGCGATGTCTCA
>sinv611
CGTGCTTTACGTCAAAATGCTTCAAACAAGCGTGGATTTTCATCAGAAACGAAACTATTGACGTTTATAGTGAGAATTGCAAATAAATCGTTATCCATGCGATATCTCA
>sinv612
CGTGCTTTACGTTAAAAAACGTCAAACAAGCGTGGATCTGCATCAGAAACGAAACTATTGAAGTTCCCAGCGCGAATTGCAAACGAATCGCTATCTATGCGATATCTCA
>sinv613
CGTGCTTTACGTTAAAAAACGTCAAACAAGCGTGGATCTGCATCAGAAACGAAACTATTGAAGTTCCCAGCGCGAATTGCATACGAATCGCTATCTATGCGATATCTCA
>sinv614
CGTGCTTTACGTTAAAAAACGTCAAACAAGCGTGGATCTGCATCAGAAACGAAACTATTGAAGTTCCCAGCGCGAATTGTAAACGAATCGCTATCTATGCGATATCTCA
>sinv615
CGTGCTTTACGTTAAAAAACGTCAAACAAGGGCGGATCTGCATCAGAAACGAAACTATTGAAGTTCCCAGTGCGTATTGCAAACGAATCGCTATCTATGCGATATCTCA
>sinv616
CGTGCTTTACGTTAAAAAACGTCAATCAAGCGCCGATCAGCATCAGAAACGAAACTATTGAAGTTCCCAGCGCGAATTGCAAATGAATAGTTATCTATGCTATAACTCA
>sinv617
CGTGCTTTACGTTAAAAAACGTCAATCAAGCGCGGATCTGCATCAGAAACGAAACTAATGAAGTTCCCAGCGCGAATTGCAAACGAATCGCTATCTATGCGATATCTCA
>sinv618
CGTGCTTTACGTTAAAAAACGTCGAACAAGCGTGGATCTTCATCAGAAACGAAACTATTGACGTTTACAGCGAGAATTGCAAATGAATCGTTATCTATGCGATAACTCA
>sinv619
CGTGCTTTACGTTAAAAAGCGTCAAACAAGAGTGGATCGGCATCAGAAACGAAACAATTGAAGTTCCCTACCCGAATTGCAAATGAATCTTTATCTATGCGATAACTCA
>sinv620
CGTGCTTTACGTTAAAAAGCGTCAAACAAGCGTGGATCTGCATCAGAAACGAAACTATTGATTTTCCCAGCGCGAATTGCAAATGAATCGTTATCTATGCGATATCACA
>sinv621
CGTGCTTTACGTTAAAAAGCGTCAAACAAGCGTGGATCTTCATCAGAAACGAAACTATTGACGTTTACAGCGAGAATTGCAAATTAATCGTTATCTATGCGATATCTCA
>sinv622
CGTGCTTTACGTTAAAAAGCGTCAAACAAGCGTGGATCTTCATCAGAAACGAAACTATTGACGTTTACAGCGGGAATTGCAAATTAATCGTTATCTAAGCGTTATCTCA
>sinv623
CGTGCTTTACGTTAAAAAGCGTCAAACAAGCGTTGATCTGCATCAGAAACGAAACTATTGAAGTTCCCAGCGCGAATTGCAAATGAATCGTTATCTATGCGATATCACA
>sinv624
CGTGCTTTACGTTAAAAAGCGTCAAACAAGCGTTGATCTGCATCAGAAACGAAACTATTGAAGTTCCCTGCGCGAATTGCAAACGAATCGCAATCTATGCGATATCTCA
>sinv625
CGTGCTTTACGTTAAAAAGCGTCAAACAAGCGTTGATCTGCATCAGAAACGAAACTATTGAAGTTCCCTGCGCGAATTGCAAATGAATCGTTATCTATGCGATAACTCA
>sinv626
CGTGCTTTACGTTAAAAAGCGTCAAACAAGCGTTGATCTGCATCAGAAACGAAACTATTGAAGTTCCCTGCGCGATTTGCAAATGAATCGTTATCTATGCGATAACTCA
>sinv627
CGTGCTTTACGTTAAAAAGCGTCAAACAAGCGTTGATCTGCATCAGAAACGAAACTATTGAATTTCCCAGCGCGAATTGCAAATGAATCGTTATCTATGCGATATCTCA
>sinv628
CGTGCTTTACGTTAAAAAGCGTCAAACAAGCGTTGATCTGCATCAGAAACGAATCTATTGAAGTTCCCTGAGCGAATTGCAAATGAACCGTTATCTATGCGTTATCTCA
>sinv629
CGTGCTTTACGTTAAAAAGCGTCAAACAAGCGTTGATCTGCATCAGAAACGAATCTATTGAAGTTCCCTGAGCGAATTGCAAGTGAATCGTTATCTATGCGTTATCTCA
>sinv630
CGTGCTTTACGTTAAAAAGCGTCAAACAAGCGTTTGTCTGCATCAGAAACGAAACTATTGAATTTCCCAGCGCGAATTGCAAACTAATCGCTATCTATGCGATATCTCA
>sinv631
CGTGCTTTACGTTAAAAAGCGTCAAACAATCGTTAATCCGCATCAGAAACGGAACTATTGAAATTCCCAGCGCGAATTACAAATTAGTCGTTATCTATGCGATATCTCA
>sinv632
CGTGCTTTACGTTAAAAAGCGTCGAACAAACGTTGATCTGCATCAGAAACATAACTATTGAAGATCCCATCGCGAATTGCAAACGAATCGCTATCTATGCGATATCTCA
>sinv633
CGTGCTTTACGTTAAAAAGCGTCGAACAAACGTTGATCTGCATCAGAAACATAACTATTGAAGTTCCCAGTGCGAATTGCATACGAATCGCTATCTATGCGATATCTCA
>sinv634
CGTGCTTTACGTTAAAAAGCGTCGAACAAGCGTCATTCTGCATCAGAAACAAAACTATTGAAGTTCCCTGCGCGAATTGCAAATGAATCGTTATCTATGCGATATCTCA
>sinv635
CGTGCTTTACGTTAAAAAGCGTCGAACAAGCGTCATTCTGCATCAGAAACATAACTATTGAAGTTCCCTGCGCGATTTGAAAATGAATCGTTATCTATGCGAAAACTCA
>sinv636
CGTGCTTTACGTTAAAAAGCGTCGAACAAGCGTTGATCTGCATCAGAAACATAACTAATGAAGATCCCAGCGCGAATTGCAAACGAATCGCTATCTATGCGATATCTCA
>sinv637
CGTGCTTTACGTTAAAAAGCGTCGAACAAGCGTTGATCTGCATCAGAAACATAACTATTGAAGATCCCAGCGCGAATTGCAAACGAATCACTATCTATGCGATATCTCA
>sinv638
CGTGCTTTACGTTAAAAAGCGTCGAACAAGCGTTGATCTGCATCAGAAACATAACTATTGAAGATCCCAGCGCGAATTGCAAACGAATCGCTATCTATGCGATATCTCA
>sinv639
CGTGCTTTACGTTAAAAAGCGTCGAACAAGCGTTGATCTGCATCAGAAACATAACTATTGAAGATCCCAGCGCGAATTGCAAACGAATCGTTATCTATGCGATATCTCA
>sinv640
CGTGCTTTACGTTAAAAAGCGTCGAACAAGCGTTGATCTGCATCAGAAACATAACTATTGAAGATCCCTGCGCGAATTGCAAATTAATCTTTATCTATGCGATAACTCA
>sinv641
CGTGCTTTACGTTAAAAAGCGTCGAACAAGCGTTGATCTGCATCAGAAACATAACTATTGAAGTTCCCTGCGCGAATTGCAAATGAATCGTTATCTATGCGATAACTCA
>sinv642
CGTGCTTTACGTTAAAAAGCGTCGAACAAGTGTTGATCTGCATCAGAAACATTACTATTGAAGATCCCAGCGCGAATTGCAAACGAATCGCTATCTATGCGATATCTCA
>sinv643
CGTGCTTTACGTTAAAAAGCGTCGAACAGGCGTCGTTCTGCATCAGAAACATAACTATTGAAGTTCCCTGCGCGAATTGCAAACGAATCGCTAACTATGCAATATCTCA
>sinv644
CGTGCTTTACGTTAAAAATCGTCAAACAGGAGTGGATCTGCATCAGATACGTAACTCTTGAATTTCCCGGCGCGAATTGCAAATGAATCGTTATCTATGCGATATCTCA
>sinv645
CGTGCTTTACGTTAAAACACGTCAAACAGGCGGTGATCTGCGGAAGAAACGAAACTATTAAAGTTCCCCGCTCGAATTGCAAATGAATCGTTATCTATGCGATATCTCA
>sinv646
CGTGCTTTACGTTAAAACACGTCGAACATGCGTTGATCACCATCAGAAACATAATTATTGAAGTTCACAGCGAGAATGGCAAATGAATTGTTATGTACGCGATACCTCA
>sinv647
CGTGCTTTACGTTAAAAGCGTCGAACAAGCGTCATTCTGCATCAGAAACATAACTATTGAAGTTTCCCAGCGCGAATTGCAAACTAATCGCTATCTATGCGATATCTCA
>sinv648
CGTGCTTTACGTTAAAAGCGTCGAACAAGCGTTGATCTGCATCAGAAACGTAACTATTGAAGATCCCAGCGCGAATTGCAAACGAATCGCTATCTATGCGATACTCTCA
>sinv649
CGTGCTTTACGTTAAAAGGCGTCAAATATGCGTTGATCTGCATCAGAAACATAACAATTGAAGTTCCCAGAGCAAATTGCAATTAAATCGTTATCTATGTGATATCTCA
>sinv650
CGTGCTTTACGTTAAAAGGCGTCGAAAAAGCGTTGATCTGCATCAGAAACGAATCTATTGAAGTTCCCAGCGCGAAATACAAATGAGTCGTTATTTATGCGATATCTCA
>sinv651
CGTGCTTTACGTTAAAATGACGTCGAACGAAGCGTGGATCTTCATCAGAAACATAACTATTGAAGTTCCCAGCGCGAATTGCAAAACGAGTCGTTATCGATGCGATATC
>sinv652
CGTGCTTTACGTTAAAATGCGTAGAACAAGCGTGGATCTTCATCAGAAACATAACTATTGAAGTTCCCAGCGCGAATTGCAAACGAATCGCTATCTATGCGATATCTCA
>sinv653
CGTGCTTTACGTTAAAATGCGTCGAACAAGCGCGGATCTTCATCGGAATCGAAACTATTGAAGTTCCCTGCGCGAATTGCAAATGAATCGTTATCTATGCGATATCTCA
>sinv654
CGTGCTTTACGTTAAAATGCGTCGAACAAGCGTGGATCTTCATCAGAAACATAACTATTGAAGATCCCAGCGCGAATTGCAAACGAATCGCTACCTATGAGATATCTCA
>sinv655
CGTGCTTTACGTTAAAATGCGTCGAACAAGCTTGGATCTTCATCAGAATTATAACTATTGAAGTTCCCAGCCCGAATTGCAAACGAATCGCTATCTATGCGATATCTCA
>sinv656
CGTGCTTTACGTTAAAATGCTTCAAACAAAGGTTGATCTGCTTCAGAAACGTATCTATTAAATTTCCCAGCGCGAATTGCAAACTAATCGCTATCTATGCGATATCTCA
>sinv657
CGTGCTTTACGTTAAAATGCTTCAAACAAGCGTTGATCTGCATCATTAACGTAACTATTGAATTTCCCAGCGCGAATTGCAAACTAATCACTATCTATGCGATATCTCA
>sinv658
CGTGCTTTACGTTAAAATGCTTCAAACAAGGGTTGATCTGCATCAGAAACGAAACTATTGAATTTCCCAGCGCGAATTGCAAACTAATCGCTATCTATGCGATATCTCA
>sinv659
CGTGCTTTACGTTAAAATGCTTCAAACAAGGGTTGATCTGCATCAGAAACGTAACTATTGAATTTATCAGCACGAATTCCAAATGAATCGTTATCTATGCGATATCTCA
>sinv660
CGTGCTTTACGTTAAAATGCTTCAAACAAGGGTTGATCTGCATCAGAAACGTAACTATTGAATTTCCCAGCGCGAATTGCGAACTAATCGCTATCTATGCGATATCTCA
>sinv661
CGTGCTTTACGTTAAAATGCTTCGAACAAGCGTGGATCTGCATCAGAAACGAAACTATTGATGTTCCCTGCGCGAATTGCACATGAATCTTTATCTATGCGATAACTCA
>sinv662
CGTGCTTTACGTTAAAATGTTCAAAACAAGCGTTGATCTGCATCAGAAACGTAACTATTGAAGTTCCCAGCGCGAATTGCAAATGAATCGTTATCTATGCGATATCTCA
>sinv663
CGTGCTTTACGTTAAATTCCGTCGAACAAGCGTGGATCTTCATCAGAAACNTAACTATTGAAGATCCCAGCGCGAATTGCAAACGAATCGCTATCTATGCGATATCTCA
>sinv664
CGTGCTTTACGTTAAGAAGCGTCAAACAAGCGTGGATCTGCATCAGAAACGAAACTATTGAAGTTCCCTGCGCGAATTGCAAATGAATCTTTATCTATGCGAGAACTCA
>sinv665
CGTGCTTTACGTTACGAAGCGTCAAACAAGCGTGGATCTGCATCAGAAACGAAACTATTGATGTTCCCTGCGCGAATTGCTAATGAATCCTTATCTATGCGATATCTCA
>sinv666
CGTGCTTTACGTTATAATGCTTCAAACAAGTGTGGATCTTTATCAGAAACGAAAATATTGACATTTACAGCGAGAATTGCAAATGAATTGTTATCTATGCGATATCTCA
>sinv667
CGTGCTTTTACGTTAAAAAGCGTCGAACAAGCGTCGTTCTGCATCAAGAAACGTAACTATTGAAGTTCCCTGCGCGAATTGCAAATGAATTGTTATCTATGCGATATCT
>sinv668
CGTGGTTTACCTTAAAATACTTCAAACAAGCGTGGAACTTCATCAGAAACGAAGATATTGACGTTTACAACGAGAATTGCAAATGAATTTTTATCTATGCGATATCTCA
>sinv669
CGTGGTTTACGTTAAAAACCGTTGAACAAGCGTTGATCTGCATCAGAAACGAAACTATAAGAGGTTCCAGCGCGAAACGCAAATAAATCGATATCTATGCGATATCTCA
>sinv670
CGTGGTTTACGTTAAAAAGCGTCAAACAAGCGTGGATCTTCATCAGAAACGAAACTATTGACGTTTACAGCGAGAATTGCAAATTAATCGTTATCTATACGATATCTCA
>sinv671
CGTGGTTTACGTTAAAAAGCGTCAAACAAGCGTTGATCTGCATCAGAAACATTACTATTGGAGATCCCAGCGCGAATTGCAAACGAATCGCTATCTATGCGATATCTCA
>sinv672
CGTGGTTTACGTTAAAAAGCGTCAAACAAGCGTTGATCTGCATTGGAAACGAAACTATTGAAGTTCCCTGCGCGAATTGCAAATGAATCGTTATCTATGCAATATCTCA
>sinv673
CGTGGTTTACGTTAAAAAGCGTCAATCAAGCGTGGATCTTCATCAGAAACGAAACTATTGACGTTTACAGCGAGAATTGCAAATTAATCGTTGTCTGTGCGATATCTCA
>sinv674
CGTGGTTTACGTTAAAAAGCGTCGAACAAGCGTTGATCTGCATCAGAAACATAACTATTGAAGATCCCAGCGCGAATTGCAAACGAATAGCTGTCTATGCGATATCTCA
>sinv675
CGTGGTTTACGTTAAAAAGCTTCAAACAAGCGTTGAGCAGCATCAGAAACGAAACTATTGAAGTTCCCAGCGCAATTTGCAAATAAATCAATATCTATGCGGTATCTCA
>sinv676
CGTGGTTTACGTTAAAAAGCTTCAAACAAGCGTTGATCAGCATCAGAAACGAAACTATTGAAGTTCCCAGCGCAATTTGCAAATAAATCAATATCTATGCGGTATCTCA
>sinv677
CGTGGTTTACGTTAAAACACGTCAAACAAGCGGTGATCTGCGTAAGAAACGAAACTATTACAGTTCCCCTCTCGAATTGCAAACGAATCGTTATCTATGCGATATCACA
>sinv678
CGTGGTTTACGTTAAAACGCGTCGAACAGGCGATGATCTGCCTGAGAAACGAATGTATTGAAGTTCGCAGCGCGAATTTCAAATGAATCGTTATCTATGCGATATCTCA
>sinv679
CGTGGTTTACGTTAAAATGCGTCGAACAAGCGTGGATCTTCATCAGAAACATAACTATTGAAGTTCCCAGCGCGAACTGCAAACCTATCGCTATCTATGCGATATCTCA
>sinv680
CGTGGTTTACGTTAAAATGCGTCGAACAAGGGTGGATCTTCGTCAGAAACATAACAATTGAAGTTCCCAGCCCGAAATGCAAACGAATCGCTATCTATGCGATATCTCA
>sinv681
CGTGGTTTACGTTAAAATGCTTCAAACAAGGGTTGATCGGCATCAGAAACGTAACTATTGAATTTCCCAGCGCGAATTGCAAACTAATCGCTATCTATGCGATATCTCA
>sinv682
CGTGGTTTACGTTAAGAAGCGTCAAACAAGCGTGGATCTACATCAGAAACAAAACTATTGAAGTTCCCTGCGCGAATTGCAAATGAATCTTTATCTATGCTATATCTCA
>sinv683
CGTGGTTTACGTTACAAAGCGTCAAACAAGCGTGGATCTGCATCAGAAACCTAACTATTGAATTTCCCAGCGCAAATTGCAAATGAATCGTTATCAATGCCATGTCTCA
>sinv684
CGTGGTTTACGTTGAAAAGCGTCAAACAAGCGTGGATCTGCATCAGAAACGAAACTATTGAAGTTCCCAGCGCGAAATGCAAACGAATCGCTATCTATGAGATATCTCA
>sinv685
CGTGGTTTACTTTAAAAAGCGTCAAAGAAGCCTTGATCTTCATCAGAAACAAAACTATTGATGTTCACATCGCAAATTGCAAATGAATCGTTATGTATGTGATATCTCA
>sinv686
CGTGGTTTGCTTTAAAACGCATCGAACAAGCGTTGATCTGCCTGAGAAACGAATGTATTGAAATTCGCAGTGCGAATTGCAAATGAATCGTTATCTATGCAAAATCTCA
>sinv687
CGTGTAATACGTTAAAAAGCGTCGAACAAGTGTTGATCTGCATCAGAAACATTACTATTGAAGATCCCAGCGCGAATTGCAAACGAATCGCTATCTATGCGATATCTCA
>sinv688
CGTGTACTAAGTTAAAAAGCGTCAAACAAGCGTTGATCTGCATCAGAAACATAACTATTGAAGATCCCAGCGCGAATTGCAAACGAATCGCTATCTATGCGATATCTCA
>sinv689
CGTGTACTACCATAAAATGCTTCAAACAAGCGTTGATCTGCATCAGAAACGAAACTATTGATGTTCCCAGCGCGAATTGCAATCGAATCGCTATCTATGCGATATCTCA
>sinv690
CGTGTACTACGTTTAATAGCATTGAGCAAGCGTTGATCTGTTTTTAAAACAAAATTATTGTCCTTCTTCGTCGCGCAATTCAAATGAATCGTTCTCTATGCCATGTCTC
>sinv691
CGTGTATAACGTTAAAAAAAGTCAAACAATCGTTGATCTGCATCAGAAACATAACTTTTGAAGTTTCCAGCGCAAATTGCATATGAATCGTGATCTATGCAATATCTCA
>sinv692
CGTGTATAACGTTAAAAAGCGTCAAACAAGCGTGAATCTGCATCAGAAACGAAACTATTAAAGTTTACAGCGCGAATTGCAAATGAATCGTTATCTAAGCAATATCTCA
>sinv693
CGTGTATAACGTTAAAAAGCGTCGAACAAGTGTTGATCTGCATCAGAAACATTACTATTGAAGATCCCAGCGCGAATTGCAAACGAATCGCTATCTATGCGATATCTCA
>sinv694
CGTGTATAACGTTAAAATGCGACGAACAAGCGTGGATCTTCATCAGAAACACAACTATTGAAGTTCCCAGCGCGAATTGCAAACGAATCGCTAACTATGCGATATCTCA
>sinv695
CGTGTATAACGTTTAAAAGCGTCAAACAAGCGTTGATCTACATCAGAAACGAAACTATTAAAGTTCCCTGCGCGAAATGCAAATGAATCGTTATCTATGCGATATCTCA
>sinv696
CGTGTATTACATTAAAACACGTCAAACAAGCGATGATCTGCTTCAGAAACGTAACTATTGAAATTCCCAGCGCGAATTGCAAACGAATCGTAATCTATGTGATCTCTCA
>sinv697
CGTGTATTACCTTAATAAGCGTCAAGCAAGCTTTGATCTGCATCAGAAACGAAACTATTGAATTTCCCAGCGAGAATTACATATGAATCGTTATCTATGCGATATCTCA
>sinv698
CGTGTATTACGGTAAAACGTGTCGAACAAAAGTTGATCTGCATCCAAAAAGAAACTATTATAGTTTCCAGCGCAAATTGCAAATGAATCGTTATCTATGCGACATTTCA
>sinv699
CGTGTATTACGTCAAAAAGCTTCAAACAAGCGTGGATCTGCATCCGAAACGAAACTATTGAAGTTCCCTGCGCGAATTGCAATCGAATCGCTATCAATGCGATATCTCA
>sinv700
CGTGTATTACGTTAAAAAACGTCAAACAAGTGTGGAGCTGCATGAGAAACGAAACTATTGAAGTTTAGAGCGCGAATTGTAAATGAATCGTTATCTATGCGACATCTCA
>sinv701
CGTGTATTACGTTAAAAAACGTCAAACATGTCTGGATCTGCACGAGAAACGAAACTATTGAAGTTCCCAGCGCGAATTGAAAATGAATCGTTATAAAAGCGATATGTCA
>sinv702
CGTGTATTACGTTAAAAAGCATTGAACAAGCGTTGATCTGCATTAAAACAAAACTATTGCCATTCTTCAACGCGGATTTCAAATTAAACGTTATCTATGAGATACCTCA
>sinv703
CGTGTATTACGTTAAAAAGCGTCAAACAAGCGTGGATCTTCATCAGAAACGAAACTATTGACGTTTACAGCGAGAATTGCAAATTAATCGTTATTTATGCGATATCTCA
>sinv704
CGTGTATTACGTTAAAAAGCGTCAAACAAGCGTGGATCTTCATCAGAAACGAAACTATTGACGTTTACAGCGAGAATTGCAAATTTATCGTTATCTATGCGATATCTCA
>sinv705
CGTGTATTACGTTAAAAAGCGTCAAACAAGCGTGGATCTTCATCAGAAACGAAACTATTGACGTTTACATCAAGAATTGCAAATTAATCGATATCTATGCGATATCTCA
>sinv706
CGTGTATTACGTTAAAAAGCGTCAAACAAGCGTGTATCTGCATCAGAAACGAAACTATTGAAGTTCCCAGCTCGAATTGCAAATGAATCGTTATCTATGCGGTATCTCA
>sinv707
CGTGTATTACGTTAAAAAGCGTCAAACAAGCGTTGATATGCATCAGAAACGAAACTATTGACGTTTACAGCGAGAATTGCAAATTAATCGTTATCTATGCGATATCTCA
>sinv708
CGTGTATTACGTTAAAAAGCGTCAAACAAGCGTTGATCCGCATCAGAAATGAAACTATTGAAGTTCCCAGCGCGAATTGCAAATGAATCGTTATCTATGCGATATCTCA
>sinv709
CGTGTATTACGTTAAAAAGCGTCAAACAAGCGTTGATCTGCATCAGAAAAATAACTATTGAAAATCCCAGCGCGAATTGCAAACGAATCGCTATCTATGCGATATCTCA
>sinv710
CGTGTATTACGTTAAAAAGCGTCAAACAAGCGTTGATCTGCATCAGAAAAGAAACTATTGAAGTTCCCTGCGCGAATTGCAAATGAATCGTTATCTATGCGATTTCTCA
>sinv711
CGTGTATTACGTTAAAAAGCGTCAAACAAGCGTTGATCTGCATCAGAAACATAACTATTGAAGATCCCAGCGCGAATTGCAAACGAATAGCTATCTATGCGATATCTCA
>sinv712
CGTGTATTACGTTAAAAAGCGTCAAACAAGCGTTGATCTGCATCAGAAACCTAACTATTGAAGTTCCCAGCGCGAATTGCAAAAGAATCGCTATATATGCGATATCTCA
>sinv713
CGTGTATTACGTTAAAAAGCGTCAAACAAGCGTTGATCTGCATCAGAAACGAAACTATTGAACTTTCCTGCGCGAATTGCAAACGAATCGCTATCTATGCGATATCTCA
>sinv714
CGTGTATTACGTTAAAAAGCGTCAAACAAGCGTTGATCTGCATCAGAAACTAAACTATTGAAGTTCCCTGCGCGGATTGCAAACGAATCGCTATCTATGCGATATCTCA
>sinv715
CGTGTATTACGTTAAAAAGCGTCGAACAAGCGCTGATCTTCATCAGAAACATAACTNTTAAAGATCCCAGCGCGAATTGCAAACGAATTGCTGTCTATGCGATATCTCA
>sinv716
CGTGTATTACGTTAAAAAGCGTCGAACAAGCGTTGATCTGCATCAGAAACATAACTATTGAAGATCCCAGCGCGAATTGCAAACGAATAGCTATCTATGCGATATCTCA
>sinv717
CGTGTATTACGTTAAAAAGCGTCGAACAAGCGTTGATCTGCATCAGAAACATAACTATTGAAGATCCCAGCGCGAATTGCAAACGAATCGCTATCTATGTGATATCACA
>sinv718
CGTGTATTACGTTAAAAATTATTGAACAAGCGTTGATCAGCACTAAAAACAAAAATGATGCGTTATTCACAGCAAAATACGAATAAAACGTTCTCTAGGTGATATTTCA
>sinv719
CGTGTATTACGTTAAAACGCGTCCAACAAGCTTTGATATAAATTAGAAACGAATCTATTGACGTTTTTCTTCGCGCAACTAAAATAAAACGTTGTCTATACAATATCTC
>sinv720
CGTGTATTACGTTAAAATGCGTCGAACAAGCGTGGATCTTCATCAGAAACACAACTATTGAAGTTCCCAGCGCGAATTGCAAACGAATCGCTTTCTATTCGATATCTCA
>sinv721
CGTGTATTACGTTAAAATGCGTCGAACAAGCGTGGATCTTCATCAGAAACATAACCATTGAAGATCCCAGCGCGAATTGCAAACGAATCGCTATCTATGCGATATCTCA
>sinv722
CGTGTATTACGTTAAAATGCGTCGAACAAGCGTGGATCTTCATCAGAAACATAACTATTGAAGATCCCAGCGCGAATTGCAAACGAATCGCTATCTATGCGATATCTCA
>sinv723
CGTGTATTACGTTAAAATGCGTCGAACAAGCGTGGATCTTCATCAGAAACATAACTATTGAAGTTCCCAGCGCGAATTGCAAACGAATCGCTATCTATGCGATATCTCA
>sinv724
CGTGTATTACGTTAAAATGCTTCAAACAAACGTTGATCTGCATCAGAAACGAAACTATTGAAGTTCCCTGCGCGAATTGCAAATGAATCGTTATCTATGCGATAACTCA
>sinv725
CGTGTATTACGTTAAAATGCTTCAAACAAAGGTTGATCTGCATCAGAAACGTAACTATTGAATTTCCCAGCACGAATTGCAAATGAATCGTTATCTATGCGATATCTCA
>sinv726
CGTGTATTACGTTAAAATGCTTCAAACAACGGGTTGATCTGCATCAGAAACGTATCTATTGAATTCCCAGCACGAATTGCAAATGAATCGTTATCTATGCGATATCTCA
>sinv727
CGTGTATTACGTTAAAATGCTTCAAACAAGCGTTGATCTGCATGAGAAACGTAACTATTGAATTTCCCAGCGCGAATTGCAAATGAATCGTTATCTCTGTGATATCTCA
>sinv728
CGTGTATTACGTTAAAATGCTTCAAACAAGCGTTGATCTGCTTGAGAAACGTATCTATTGAATTTCCCAACGCGAATTGCAAATGAAAAGTTATCTAAGTGATATCTCA
>sinv729
CGTGTATTACGTTAAAATGCTTCAAACAAGGATTGATCTGCATCAGAAACGTAACTATTGAATTTCCCAGCACGAATTGCAAATGAATCGTTATCTATGCGATATCTCA
>sinv730
CGTGTATTACGTTAAAATGCTTCAAACAAGGGTTGATCGGCATCAGAAAAGTAACTATTGAATTTCCCAACACGAATTGCAAATGAATCGTTATCTATGCGATATCTCA
>sinv731
CGTGTATTACGTTAAAATGCTTCAAACAAGGGTTGATCTACATCAGAAACGTAACTATTGAATTTCCAAGCGCGAATTGCAAACTAATCGCTATTTATGCGATATCTCA
>sinv732
CGTGTATTACGTTAAAATGCTTCAAACAAGGGTTGATCTGCATCAGAAACGTAACTATCGAAATTCCCAGCACGAATTGCAAATGAATCGTTATCTATGCGATATCTCA
>sinv733
CGTGTATTACGTTAAAATGCTTCAAACAAGGGTTGATCTGCATCAGAAACGTAACTATTGAATTACCCAGCACGAATTGCAAATGAATCGTTATCTATGCGATATCTCA
>sinv734
CGTGTATTACGTTAAAATGCTTCAAACAAGGGTTGATCTGCATCAGAAACGTAACTATTGAATTTCCCAGCACGAATTGCAAATGAATCGTTATCTATGCGATATCTCA
>sinv735
CGTGTATTACGTTAAAATGCTTCAAACAAGGGTTGATCTGCATCAGAAACGTAACTATTGAATTTCCCAGCACGAATTGCAAATGAATCGTTATCTATGCGATATTTCA
>sinv736
CGTGTATTACGTTAAAATGCTTCAAACAAGGGTTGATCTGCATCAGAAACGTAACTATTGAATTTCCCAGCACGTATTGCAAATGAATCGTTATCTATGCGATATCTCA
>sinv737
CGTGTATTACGTTAAAATGCTTCAAACAAGGGTTGATCTGCATCAGAAACGTAACTATTGAATTTCCCAGCGCAAATTGCAAACTAATCGCTATCTATGCGATATCTCA
>sinv738
CGTGTATTACGTTAAAATGCTTCAAACAAGGGTTGATCTGCATCAGAAACGTAACTATTGAATTTCCCAGCGCGAATTGCAAACGAATCGCTATCTATGCGATATCTCA
>sinv739
CGTGTATTACGTTAAAATGCTTCAAACAAGTGTTGATCTGCATCAGAAACATTACTATTGAAGATCCCAGCGCGAATTGCAAACGAATCGCTATCTATGCGATATCACA
>sinv740
CGTGTATTACGTTAAAATGCTTCAAACAATGGTTGATCTGCATCAGAAACGTAACTATTGAATTTCCCTGCACGAATTGCAAATGAATGGTTATCTATGCGATATCTCA
>sinv741
CGTGTATTACGTTAAAATGCTTCAAACAGGGGTCGATCTGCATCAGAAACGTAACTATTGAATTTCCCAGCACGAATTGCAAATGTATCATTATCTATGCGATATCTCA
>sinv742
CGTGTATTACGTTAAAATGGTTCAAACAAGGGTTGATCTGCATCAGAAACGTAACTATTGAATTTCCCAGCCCGAATTGCAAATGAATCGTTATCTATGCGATGTCTCA
>sinv743
CGTGTATTACGTTAAAGTGCATCGAACAAGCGTTGATCTGCATCAGAAACTTAACTATTGGAGTTCCCAGCGCGAATTGCAAACGAATCGCTATCTATGCGATATCTCA
>sinv744
CGTGTATTACGTTAAGAAGCGCCAAACAAGCGTGGATCTGCATCAGAAACGTAACTATTGAATTTCCCAGCGCGAATTGCAAACGAATCGCTATCTATGCGATATCTCA
>sinv745
CGTGTATTACGTTAAGAAGCGTCAAACAAGCGTGGATTTGCATCAGAAACGAAACTATTGAAGTTCCCTGTGCGAATTGCAAATGAATCTTTATCTATGCGATATCTCA
>sinv746
CGTGTATTACGTTAATAAAAATTGAAGAACCGTTGATCAGCAGTAAAAACCAAAATATTGAGTTCTTTAACGCGCATTTAAAATTAAACGTTCTCTATGCGATATGTCA
>sinv747
CGTGTATTACGTTAATAAGAATTGAACAAGCGTTGGTCAGCAGTAAAAACCAAAATATTGACTTCTTTAACACGCATTTTAAATGAAAAGTTCTCTATGCGATATTTCA
>sinv748
CGTGTATTACGTTAATAAGAATTGAACGAGCGTTGATCAGCAGTAAAAACCAAAATATTGGCTTCTTTAACCCGCATTTTAAATGAAAAGTTCTCTATGCGATATTTCA
>sinv749
CGTGTATTACGTTAATAAGCACTAAACAATCGTTGAACAGCATTAAAAACCAAAATATTTCGTTATTCAACGCGAAATACGAATTAAACGTTCTATAGGCGATATCTCA
>sinv750
CGTGTATTACGTTAATAAGCACTAAACAATCGTTGAACAGCATTAAAAACCAAAATATTTTGTTATTCAACGCGAAATACGAATTAAACGTTCTATAGGCGATATCTCA
>sinv751
CGTGTATTACGTTAATAAGCACTGAACAATCGTTGAACAGCATTAAAAACCAAAACATTTCGTTATTCAACGCGAAATACGAACAAAACAATCTCTAAGCGATATCTCA
>sinv752
CGTGTATTACGTTAATAAGCACTTAACAAGCGTTGATCAACAGTAAAAACCAAAATATTGCGTTTTTTAACGCGCATTTCAAATGAAACCTTCCCTATGCAATATCTCA
>sinv753
CGTGTATTACGTTAATAAGCATTAAACAAGCGTTGATCTGCAGTAAAAACCAAAATATTACTGTATTCAACGCGCATTTTAAATTAAACGTTCTTTATGCGATATCTCA
>sinv754
CGTGTATTACGTTAATAAGCATTGAACAAGCGTTGATCTGTAGTAAAAACCAAATTATTACGTTATTCAACGCGAATTTTAATTTAAAAGATCTTTATGAGATATCTCA
>sinv755
CGTGTATTACGTTAATAAGCATTGAAGAAGCGTTGATCAACACTAAAAAACAAAATATTGCGTTATTCAACGAGAAATACAAATAAAACGTTTTCTATGCGATTTCTCA
>sinv756
CGTGTATTACGTTAGTAAGTATTGAACAAGCGTTGATGAGCAGTAAAAAAGAAAATATTACGTTCTTTAACGCGCAAATTAAATGAAACGTTCCCTATGCGATACCTCA
>sinv757
CGTGTATTACGTTATAAAGCGCCGAACAATCGTTGATCTGCATCAGAAATATAACTATTGATGTTCCAAGCGCGAATTGCAAATGAATCGATATCTATGCGATATCTCA
>sinv758
CGTGTATTACTTTAAAAAGCGTCGTACAATCGTTGATCTGCTTCAGAAACGTAACTATTGTAGGTCCAAGGGAAAATTGAAAATAAATCTTCAACTATGCGATATCTCA
>sinv759
CGTGTATTACTTTAAAAAGCGTCGTACAGTCGTTGATCTGCTTCAGAAACGTAACTATTGAAGGTCATAGGGAAAATTGAAAATAAATCTTCAACTATGCGATATCTCA
>sinv760
CGTGTATTACTTTTGAAAGCGTCAAACAAGCGTTGATCTGCATCAGAAACATAACTATTGAAAATCCCAGGGCGAATTGCCATCGAATCGCTATCTATGCGATATCTCA
>sinv761
CGTGTATTATGTTAAAATGCTTCAAACAAGGGTTGATCTGCATCTGAAACGTATCTATTGAATTTCCCAGCACGAATTGCAAATGAATCGTTATCTATGTGATATCTCA
>sinv762
CGTGTATTCCGTTAAAAAAGTGTCAAACAAGCGTGGATCTTCATCAGAAACATAACTATTGAAGTCCCAGCGCGAATTGCAAACGAATCGCTATCTATGCGATATCACA
>sinv763
CGTGTATTCGTTAAAAAGAGTCAAACAAGCGTTGATTTGCATTAGAAACAAAACTATTGACGATCTTCAGCGCGCAACACAAAGGAAACGTTATCTATGCCATGTCTCA
>sinv764
CGTGTATTCGTTAAAAAGCGTCGAACAAGCGTTGATCTGCATCAGAAACATAACTATTGAAGTTCCCAGCGCGAATTGCAAAAGAATCGCTTATCTATGCGATATCTCA
>sinv765
CGTGTATTCGTTAAAATGCTTCAAACAAGGGTTTGATCTGCATCAGAAACGTAACTATTGAATTTCCCAGCACGAATTGCAAATGAATCGTTATCTATGCGATATCTCA
>sinv766
CGTGTATTGCGTTAAAAAGCGTCGAACAAGCGTTGATCTGCATCAGAAACATTACTATTGAAGATCCCAGCGCGAATTGCAAACGAATCGCTGTCTATGCGATATCTCA
>sinv767
CGTGTATTGCGTTAAAACGCGTCGAACAAGCGACGGTCTGCTTCACAAACGAATGTATTAAAGTTCCCATCTCGAATTGCAAATGAATCGTTATCTACGCTATATCTCA
>sinv768
CGTGTATTTACGTTAAAATGCTTCAAACAAGGGTTGATCTGCATCAGAAACGTAACTATTGAATTTCCAGCACGAATTGCAAATGAATCGTTATCTATGCGATATCTCA
>sinv769
CGTGTCGTACGTTAAAAAGCGTCGAACAAGCGTTGATCTGCATCAGAAACATAACTATTGAAGATCCCAGCGCGAATTGCAAACGAATCGCTATCTATGCGATATATCA
>sinv770
CGTGTCTCACGTTAAAATGCGTCGAACAAGCGTGGATCTTCATCGGAAACACAACTATTGAAGTTCCCAGCGCGAATTGCAAACGAATCGCTATCTATGCGATATCTCA
>sinv771
CGTGTCTTAAGTTAAAAGGCGTCGAACAAGCGTGGATCTTCATCAGAAACACAACTATTGAAGTTCCCAGCGCGAATTGCAAACGATTCGCTATCTATGCGATATCTCA
>sinv772
CGTGTCTTAAGTTAAAATGCGTCGAACAAGCGTGGATTTTCATCAGAAACATACCTTTTGAAGATCCCAGCGCGAATTGCAAACGAATCGCTATCTATGCGATATCTCA
>sinv773
CGTGTCTTACATTAAAATGCTTCAAACAAGGGTTGATCTGCATCAGAAACGTAACTATTGAATTTCCCAGCGCGAATTGCAAACTAATCTCTATCTATGCGATATCTCA
>sinv774
CGTGTCTTACCTTAAAATGCTTCAAACAAGCGTGGCTCTTCATCAGAAACGAATATATTGACGTTTACAGCGAGAATTGCAAATGAATCGTTATCTATGCGATATCTCA
>sinv775
CGTGTCTTACGATAAAAAGCGTCGAATAAGCGTTGATCTGCATCAGAAACGTTACTATTGAAGATCCCAGCGCGAATTGCAAACGAATCGCTATCTATGCGATATCTCA
>sinv776
CGTGTCTTACGTTAAAAAACGTCAAACAAGCGTGGATCTGCATCAGAAACGAAACTATTGAAGTTTCCAGCGCGAATTGCAAACGAATCGCTATCTATGCGATATCTCA
>sinv777
CGTGTCTTACGTTAAAAACGTACAAACAATCGTGGATCTGCATCAGAAACGAAACTATTGATGTTCCAAGCGCGAATTGCAAACGAATCGCTATCTATGCGATATCTCA
>sinv778
CGTGTCTTACGTTAAAAAGCATCAAACAAGCGTGTATCTTCATCAGAAACGAAACTATTGACGTTTACAGCGAGAATTGCAAATTAATCGTTATCTATGGAATATCTCA
>sinv779
CGTGTCTTACGTTAAAAAGCGCCGAACAAGCGTTGATCTGCATTAGAAACATAACTATTGAAGTTCCCATCGCGAATTGCAAACTAATCGCTATCTATGCGATATCTCA
>sinv780
CGTGTCTTACGTTAAAAAGCGTCAAACAAGCGAGGATCTGCATCAGAAACGAAACTATTGAGGTTCCCAGCGCAAATTGCAAACGAATCGTTATATATGCGATATCTCA
>sinv781
CGTGTCTTACGTTAAAAAGCGTCAAACAAGCGTGGGTCTGCATCAGAAACTTAACTATTGAAGTTCCCAGCGCGAATTGCAAACGAATCGCTATCTATGCGAAATCTCA
>sinv782
CGTGTCTTACGTTAAAAAGCGTCAAACAAGCGTTGATCTGCATCAGAAACGAAACAATTGAAGTTCCCTGCGCGAATTGCAAATGAATCGTTATCTATGCGATATCTCA
>sinv783
CGTGTCTTACGTTAAAAAGCGTCAAACAAGCGTTGATCTGCATCAGAAACGAAACTATTGACGTTTACAGCGAGAATTGCAAATGAATCATTATCTATGCGATAACTCA
>sinv784
CGTGTCTTACGTTAAAAAGCGTCGAACAAGAGTTGATCTGCATCAGAAACGTAACTATTGAATTTCCCAGCGCGAATTGCAAACGAATCGCTATCTATGCGATATCTCA
>sinv785
CGTGTCTTACGTTAAAAAGCGTCGAACAAGCATTGATCTGCATCAGAAACATTACTATTGAAGATCCCAGCGCGAATTGCAAACGAATCGCTATCTATGCGATATCTCA
>sinv786
CGTGTCTTACGTTAAAAAGCGTCGAACAAGCGTTGATCTGCATCAGAAACATAACTATTGAAGATCCCAGCGCGAATTGCAAACGAATCGCTATCTATGCGATATCTCA
>sinv787
CGTGTCTTACGTTAAAAAGCGTCGAACAAGCGTTGATCTGCATCAGAAATATAACTATTGAAGATCCCAGCACGAATTGCAAACGAATCGCTATCTATGCGATATCTCA
>sinv788
CGTGTCTTACGTTAAAAAGCGTCGAACAAGCGTTGATCTGCGTCAGAAACATAACTATTGAAGATGCCAGCGCGAATTGCAAACGAATCTCTATCTATGCGATATCTCA
>sinv789
CGTGTCTTACGTTAAAAAGCGTCGAACAAGTGTTGATCTGCATCAGAAACATTACTATTGAAGATCCCAGCGCGAATTGCAAACGAATCGCTCTCAATGCGATATCTCA
>sinv790
CGTGTCTTACGTTAAAAAGCGTCGAACAATCGTTGAACTGCTTCAGAAACATAACTATTGAAGATCCCAGCGCGAATTGCAAACGAATCGCTGTCTAAGTGATATCTCA
>sinv791
CGTGTCTTACGTTAAAAAGCTTCAAACAAGCGTAGATCTGCATCAGAAACGAAACTATTGAAGTTCCCAGCGCGAATTGCAAACGAATCGCTATCAATGCGATATCTCA
>sinv792
CGTGTCTTACGTTAAAACACATCAAACAAGCGTTGATCTGCATCAGAAACGTAAATATTGAAGTTTCCAGCGCAAATTGCATATGAATCGTGATCTATGCAATATCTCA
>sinv793
CGTGTCTTACGTTAAAACACGTCGAACAAGCGTTAATTTGCATCAGAAATATAACTATTGAAGTTCCTAGCGCTAATTGCAAATGAATAATTATCTTTGTGATATCTCA
>sinv794
CGTGTCTTACGTTAAAACACGTCGAACAAGCGTTGATTTGCATCAGAAACATAATTATTGAAGTTCCTAGAGTTAATTGCAAATGAATAATTATCTTTATGATATCTCA
>sinv795
CGTGTCTTACGTTAAAATGCGTCGAACAAGCGTGGATCTTCATCAGAAACATAAATATTGAAGTTCCAAGCGCGAATTGCAAACGAATCGCTATCTATGTGATATCTCA
>sinv796
CGTGTCTTACGTTAAAATGCGTCGAACAAGCGTGGATCTTCATCAGAAACATAACTATTGAATTTCCCAGCGCGAATTGCAAACTAATCGCTATCTATGCGATATCTCA
>sinv797
CGTGTCTTACGTTAAAATGCTCAAACAAGGGGTTGATCTGCATCAGAAACGTAACTATTGAATTTCCCAGCGTGAATTGCAAATGAATCGTTATCTATGCGATATCTCA
>sinv798
CGTGTCTTACGTTAAAATGCTTCAAACAGGGGTTGATCTGCATCAGAAACGTAACTATTGAATTTCCCAGCGCGAATTGCAAACTAATCGCTATCTATGCGATATCTCA
>sinv799
CGTGTCTTACGTTAAAGCACGTCGAACAAGCGTTGATTTGCATCAGAAATATAACTATTGAAGTTCCTAACGATAATTGCAAATGAATAATTATCTTTGTGATATCTCA
>sinv800
CGTGTCTTACGTTAATACGAGTCGAACAAGCGTTGTTCTGCATCAAAAACAAAACTATTGCCGTTCCCAGGGGGACTTGCAAATGAATCGTTGTATATGCAATATCTCA
>sinv801
CGTGTCTTACGTTAGAAAGCGTCAAGCAAGCGTGGATCTGCATTAGAAAATAATCTATTGAAGTTCCCAGCGCAAATTGCAAATGAATCGTTATGTATGCGATATATCA
>sinv802
CGTGTCTTATGTTAAAAAGCGTCAGACAAGCGTTGATCTTCATCAGATACGAAACTATTGAAGTTCCCTGCGCGAATTGCAAATGAATCGTTATCTATGCGATAACTCA
>sinv803
CGTGTGTGACGTTAAAAAGCGTCAAACAAACGTGGATTTTCATCAGAAACGAAACTATTGACGTTTACAGCGAGAATTGCAAATTAATCGTTATCTATGCGATATCTCA
>sinv804
CGTGTGTTACGTTAAAAAGCGTCAAACAAGCGTTGATCTGCATAAGAAACGAAATTATTGATGTATCCAGCACGAATTGAAAATGAGTCGTTTTCTATGCAATATCTCA
>sinv805
CGTGTGTTACGTTAAAAAGCGTCAAACAAGCGTTGATCTGCATCAGAAACATAACTATTGAAGTTCCAAGCACAAATTGCAAATGAGTCGTTATCTATGCGCTATCACA
>sinv806
CGTGTGTTACGTTAAAAAGCGTCCAACAAGCGTTGATTTGCATCAGAAACAAACCTATTGAAGTTCCCTGCGCGAATTGCAAATGAATCGTTATCTATGCGATAACTCA
>sinv807
CGTGTGTTACGTTAAAAAGCGTCGAACAAACGTTGACCTGCATCAGAAACATAACTATTGAAGATCCCAGCGCGAATTGCAAACGAATCGCTATCTATGCGATATCTCA
>sinv808
CGTGTGTTACGTTAAAAAGCGTCGAACAAACGTTGATCTGCATCAGAAACATAACTATTGAAGATCCCAGCGCGAATTGCAAACGAATCGCTATCTATGCGATATCTCA
>sinv809
CGTGTGTTACGTTAAAAAGCGTCGAACAAGCGTTGATCTGCAACAGAAACATAACTATTGAAGATCCAAGCGCGAATTGCAAACGAATCGCTGTCTATGCGATATCTCA
>sinv810
CGTGTGTTACGTTAAAAAGCGTCGAACAAGCGTTGATCTGCATCAGAAACATAACTATTGAAGATTCCAGCGCGAATTGCAAACGAATCGCTATCTATGCGATATCTCA
>sinv811
CGTGTGTTACGTTAAAAAGCGTCGAACAAGTGTTGATCTGCATCAGAAACGAAACTATTGAAGTTCCTTGCGCGAATTGCAAATGAATCGTTATCTATGCGATAACTCA
>sinv812
CGTGTGTTACGTTAAAAAGCGTCGAACAAGTGTTGATCTGCATCAGAAACGAAACTATTGAAGTTCCTTGCGCGAATTGCAAATGAATCGTTTTCTATGCGATAACTCA
>sinv813
CGTGTGTTACGTTAAAAAGCTTCAAACAAGCGTGGATCTTCATCAGAATCGAAACTATTGACGTTTACAGCGAGAATTGCAAATTAATCGTTATCAATACGATATCTCA
>sinv814
CGTGTGTTACGTTAAAACGCGTCGAACAAGCGTTGATCTGCATCAGAAACTAAGGTTTTGAAGTTCCCACCGCGAAATGCGAATGAATCGTTATCTATGCGATATGTCA
>sinv815
CGTGTGTTACGTTAAAATGCGTCGAACAAGCGTGGATCTTCATCAGAAACACAACTATTGAAGTTCCCAGCGCGAATTGCAAACGAATCGCTATCTATGCGATATCTCA
>sinv816
CGTGTGTTACGTTAAAATGCTTCAACCAAGGGTTGATCTGCATCAGAAACGTAACTATTGAATTTCCCAGCGCGAATTGCAAACTAATCGCTATCTATGCGATATCTCA
>sinv817
CGTGTGTTACGTTAAAATGTTTCAAACAAGCGATGGTGTGCGTCAGAAACGTTACTATTGAATTTCCCAGCCCGAATTGCAAATGAATCGCTATCTATGCGATATCTCA
>sinv818
CGTGTGTTACTTTAAAAATCGTCGTACAGTCGTTGATCTGCTTCAGAAACGTAACTATTGAAGGTCATAGGGAAAATTGAAAATAAATCTTCAACTATGCGATATCTCA
>sinv819
CGTGTGTTTCGTTAAAAAGCATTGAACAAGCGTTGGTCAACAGTAAATAACAAAATTTTACGTTACTTAACGCGCATTTCAAATGAAACGTTCTCTATGCGACATTTCA
>sinv820
CGTGTGTTTCGTTAAAAAGCTTCAAACAAGCGTGGATCTTCATCAGAATCGAAACTATTGACGTTTACAGCGAGAATTGCAAATTAATCGTTATCAATGGGATATCTCA
>sinv821
CGTGTTACTACGTTAAAAACGTCAAACAAGCGTGGATCTGCATCAGAAACGAAACTATTGAAGTTCCCAGCGCGAATTGCAAACGAATCGCTATCTATGCGATATCTCA
>sinv822
CGTGTTATAAGTTAAAAAGCGTCAAACAAGCGTGGATCTGCATCAGAAACGAAACTATTGAAGTTCCCAGCGCGAAATGCAAACGAATCGCTATCTATGCGATATCTCA
>sinv823
CGTGTTATACCTTAAAATGCTTCAAACAAGCGTGGATCTTCATCGGAAAAGAATATATTGACGTTTACAGCGAGAATTGCAAATGAATCGTTATCTATGCGATATCTCA
>sinv824
CGTGTTATACGATAAAATGCTTCAAACAAGCGATGATCTGCATCAGAAACGTTACTATTGAATTTCCCAGCCCGAATTGCAAATGAATCGTTATCTATGCGATATCTCA
>sinv825
CGTGTTATACGTTAAAAAACGTCAAACAAGCGTGGATCTGCATCAGAAACGAAACTAATGAAGTTCCCAGTGCGAATTGCAAACGAATCGCTATCTATGCGATATCTCA
>sinv826
CGTGTTATACGTTAAAAAACGTCAAACAAGCGTGGATCTGCATCAGAAACGAAACTATTGAAGTTCCCTGCGCGAATTGCAAAAGAATCGTTAACTATGCGATATCTCA
>sinv827
CGTGTTATACGTTAAAAAGCCTCGAACAACCGTTGATCTGCATCAGAAACATAACTATTGAAAATCCCAGCGCGAATTGCAAACGAATCGCTATCTATGCGATATCTCA
>sinv828
CGTGTTATACGTTAAAAAGCGACAAGCAACGGTGGATCTTCATCAGAAACGAAACTGTTGACGTTTACAGCGAGAATTGCAAATTAATCGTTATCTATGCGATATCACA
>sinv829
CGTGTTATACGTTAAAAAGCGACAAGCAACGGTGGATCTTCATCAGAAACGAAACTGTTGACGTTTACAGCGAGAATTGCAAATTAATCGTTATCTATGCGATATCTCA
>sinv830
CGTGTTATACGTTAAAAAGCGTCAAACAAGAGTTGATCTGCATCAGAAACGAAACTATTGAAGTTCCCTGCGCGAATTGCAAATGAATCGTTATCTATGCGATATCTCA
>sinv831
CGTGTTATACGTTAAAAAGCGTCAAACAAGCCATGATCGGCATCAGAAACGAAACTATTGAAGTTCCCTGCGCGAATTGCAAATGAATCGTTATCTATGCGATAACTCA
>sinv832
CGTGTTATACGTTAAAAAGCGTCAAACAAGCGTGAATCTTCATCAGAAACGAAACTATTGAGGTCTACAGCGAGAATTGCAAATTAATCGTTATCTATGCGATATCTCA
>sinv833
CGTGTTATACGTTAAAAAGCGTCAAACAAGCGTGGATCTGCATAAGAAACAAAACTATTGAAGTTCCCAGTGCGAATTGCAAACGAATCGCTCTCTGTGCGATATCTCA
>sinv834
CGTGTTATACGTTAAAAAGCGTCAAACAAGCGTGGATCTGCTTCAGTAACGAAATTATTGAAGTTCCAAGCCCGAATTGCAAATGAATCATTATCTATCCAATATCGCA
>sinv835
CGTGTTATACGTTAAAAAGCGTCAAACAAGCGTGGATCTTCATCAGAAACGAAACTATTGACGTTTACAGCGAGAATTGCAAATTAGACGTTATCTATGCGATATCTCA
>sinv836
CGTGTTATACGTTAAAAAGCGTCAAACAAGCGTGGATCTTCATCAGAAACGAAACTATTGAGGTTTACAGCGAGAATTGCAAATTAATCGTTATCTATGCGATATCTCA
>sinv837
CGTGTTATACGTTAAAAAGCGTCAAACAAGCGTTGATCTGCATCAGAAACGAAAATATTGAAGTTCCCAGCGCGAATAGAAAACGAATCGCTATCTATGCGATATCTCA
>sinv838
CGTGTTATACGTTAAAAAGCGTCAAACAAGCGTTGATCTGCATCAGAAACGAAACTATTGAAGTTCCCTGCGCGAATTGCAAATGAATCGTTATCTATGCGATAACTCA
>sinv839
CGTGTTATACGTTAAAAAGCGTCAAACAAGCGTTGATCTGCATCAGAAACGAAACTATTGAAGTTCCCTGCGTGAATTGCAAATGAATCGTTTTCTATGCGATAACTCA
>sinv840
CGTGTTATACGTTAAAAAGCGTCAAACAAGCGTTGATCTGCATCAGAAACGAAACTATTGTATTTCCCTGCGCGAATTGCAAATGAATCTTTATCTATGCGATATCTCA
>sinv841
CGTGTTATACGTTAAAAAGCGTCAAACAAGCGTTGATCTGCATCTGAAACGAAACTATTGAAGTTCCCTGCTCGAATTGCAAATGAATCGTTATCTATGCTATATCTCA
>sinv842
CGTGTTATACGTTAAAAAGCGTCCAACAATCATTGATCTGCATCAGAAACGAAACTATTGAGGTTCCCTGCGCGAATTGCAAATTAATCGTTATCTATGCGATAACTCA
>sinv843
CGTGTTATACGTTAAAAAGCGTCGAACAAGCGTGGATCTTCATCAGAAACGAAACTATTGAAGTTCCCTGCGCGAATTGCAAATGAATCGTTATCTATGCAATATCTCA
>sinv844
CGTGTTATACGTTAAAAAGCGTCGAACAAGCGTTGATCTGCATCAGAAACATAACTATTGAAGATCCCAGCGCGAATTGCAAACGAATCGCTATCTATGCGATATCTCA
>sinv845
CGTGTTATACGTTAAAAAGCGTCGAACAAGCGTTGATCTGCATCAGAAACATAACTATTGAAGATCCCAGCGCGAATTGCAAACGAATCGCTGTCTATGCGATATCACA
>sinv846
CGTGTTATACGTTAAAAAGCGTCGAACAAGCGTTGATCTGCATCAGAAACATAACTTTTGAAGTTCCCAGCGCGAATTGCAAACTAATCGCTATCTATGCGATATCTCA
>sinv847
CGTGTTATACGTTAAAAAGCGTCGAACAAGCGTTGATCTGCATCAGAAACGTAACTATTAAAGATTCCAGCGCGAATTGCAAACGAATCGCTATCTATGCGGTATCTCA
>sinv848
CGTGTTATACGTTAAAAAGCGTCGAACAAGCGTTGATCTGCATCTGAAACATAACTATTGAAGTACTCAGCGCGAATTGCAAACTAATCGCTATCTATGCGATATCTCA
>sinv849
CGTGTTATACGTTAAAAAGTGTCAAACAAGCGTTGATCTACATCAGAAACGAAACTATTGAAGTTCCCTGCGCGAATTGCAAATGAATCGTTATCTATGCGATAACTCA
>sinv850
CGTGTTATACGTTAAAACACGTCAAACAAGCGGTGATCTGCATAAGAAACGAAACTATTAAAGTTCTCCGCTCGAATTGCAAATGAATCGTTATCTATGCGATATCTCA
>sinv851
CGTGTTATACGTTAAAACGCGTTGAACCAGCGTTGAACTGTTTTAGAAACAAAATTATTGAAGTTTCCAGCGCGAATTGCAAATGAATCGTTATCTATGCAAAATCTCA
>sinv852
CGTGTTATACGTTAAAACGCTTCAAACAAGGGTTGATATGCATCAGAAACGACACTATCGAAGTTCCCAGCGCGAATTGCAAACGAAGCGCTATCTATGCGATATCTCA
>sinv853
CGTGTTATACGTTAAAAGCGTCAAACAAGCGTTGATCTGCATCAGAAACGAAACTATTGAAGTTCCCTGCGCGAATTGCAAATTGAATCGTTATCTATGCGATAACTCA
>sinv854
CGTGTTATACGTTAAAATCGGTCGAACAAGCGTGGATCTTCATCAGAAACATAACTATTGAAGATCCCAGCGCGAATTGCAAACGAATCGCTATCTGTGCAATATCTCA
>sinv855
CGTGTTATACGTTAAAATGCGTAGAACAAGCGTGGATCTTCATCAGAAACATAACTATTGAAGTTCCCAGCGCGAATTGCAAATGAATCGTTATCTATGTGATATCTCA
>sinv856
CGTGTTATACGTTAAAATGCGTCAAACAAGCGTGGATCTTCACAAGAAACATAACTATTGATGTTCCCAGCGCGAATTGCAAACGAATCGCTATCTATGCGATATCTCA
>sinv857
CGTGTTATACGTTAAAATGCGTCGAACAAGCGTGGATCATCATCAGAAACTTAACTATTGAAGTTCCATGCGCGTATTGCAAACGAATCGCTATCTATGCGATATCGCA
>sinv858
CGTGTTATACGTTAAAATGCGTCGAACAAGCGTGGATCTTCATCAGAAACATAACTATTGAAGTTCCCAGCGCGAATTGCAAACGAATCGCTATCTATGCGATATCTCA
>sinv859
CGTGTTATACGTTAAAATGCGTCGAACAAGCGTGGATCTTCATCAGAAACGAAACTATTGACGTTTACAGCGAGAATTGCAAATTAATCGTTATCTATGCGATATCTCA
>sinv860
CGTGTTATACGTTAAAATGCGTCGAACAAGCGTGGATCTTCATCAGAAACTTAACTATTGAAGTTCCCAGCGCGAATTGCAAACGAATAGCTATCAATGCGATATCTCA
>sinv861
CGTGTTATACGTTAAAATGCGTCGAACAATCGTGGATCTTCATCAGAAAATTATCTATTGAAGTTCCCATCGCGAATTGCAAACGAATCGCTATCAATGCGATATCTCA
>sinv862
CGTGTTATACGTTAAAATGCTACAAACAAGTGTTGATCTGCATCAGAAACGTAACTATTAAATTTCCCAGCGCGAATTGCAAATGAATCGTTATCTATGCGATATTTCA
>sinv863
CGTGTTATACGTTAAAATGCTTCAAACAAGCGATGATCTGCATCAGAAACGTTACTATTGAATTTCCCAGCCAGAATTGCAGTTGAATCGTTATCTATGCGATATCTCA
>sinv864
CGTGTTATACGTTAAAATGCTTCAAACAAGCGATGATCTGCATCAGAAACGTTACTATTGAATTTCCCAGCCCGAATTGCAAATGAATCGTAATCTATGCGATATCTCA
>sinv865
CGTGTTATACGTTAAAATGCTTCAAACAAGCGATGATCTGCATCAGAAACGTTACTATTGAATTTCCCAGCCCGAATTGCAAATGAATCGTTATCTATGCGATATCTCA
>sinv866
CGTGTTATACGTTAAAATGCTTCAAACAAGCGATGATGTGCATCAGAAACGTTACTATTGAATTTCTCAGCCCGAATTGCAGATGAATCGTTATCTATGCGATATCTCA
>sinv867
CGTGTTATACGTTAAAATGCTTCAAACAAGCGATGATGTGCATCAGAAACTTTACTATTGAATTTCCCAGCCCGAATTGCAAATGAATCGTTATCAATGCGATATCTCA
>sinv868
CGTGTTATACGTTAAAATGCTTCAAACAAGCGATGATGTGCATCAGAAACTTTACTATTGAATTTGCCAGCCCGAATTGCAAATGAATCGTTATCTATGCGATATCTCA
>sinv869
CGTGTTATACGTTAAAATGCTTCAAACAAGCGATGATGTGCATCAGAAACTTTGCTATTGAATTTCCCAGCCCGAATTGCAAATAAATCGTTATCTATGCGATATCTCA
>sinv870
CGTGTTATACGTTAAAATGCTTCAAACAAGGGTTGATCTGCATCAGAAACGTAACTATTGAATATCCCACCGCGAATTGCAATCTAATCGCTATCTATGCGATATCTCA
>sinv871
CGTGTTATACGTTAAAATGCTTCAAACAAGGGTTGATCTGCATCAGAAACGTAACTATTGAATTTCCCAGAGCGAATTGCAAACGAATCGCTATCTATGCGATATCTCA
>sinv872
CGTGTTATACGTTAAAATGCTTCAAACAAGGGTTGCTCTGCATCAGAAATGTAACTATTGGATTTCCCAGCACGAATTGCAAATGAATCGTTATCTATGCGATATCTCA
>sinv873
CGTGTTATACGTTAAAATGTTTCAAACAAGGGTTGATCTGCATCAGAAACGTAACTATTGAATTTTCCAGCGTGAATTGCAAATGAATCGTTATCTATGCGATATCTCA
>sinv874
CGTGTTATACGTTAAAGTGCGTCAAACAAGCGTGGATCTGCATCAGAAACGAAACTATTGAAGTTTCCAGCGCGAATTGCAAACGAATCGTTATCTATGCGATAACTCA
>sinv875
CGTGTTATACGTTAACATGCTTCAAACAAGCGATGATGTGCATCAGAAACGTTACTATTGAATTTCCCAGACCGAATTGCAAATGAATCGTTATCTATGCGATATCTCA
>sinv876
CGTGTTATACGTTAAGAAGCGCCAAACAAGCGTGGATCTGCATCAGAAACGAAACTATTGAAGTTTCCTGCGAGAATTGCAAATGAATCGTTATCTATGCGATATCTCA
>sinv877
CGTGTTATACGTTACAAAGCGTCAAACAAGCGTTGATCTGCGTCAGAAACATAACTATTGAAGATCCCAGCGCGAATTGCAAACGAATCGCTATCTATGCGATATCTCA
>sinv878
CGTGTTATACGTTTAAAAGCGTCAAACAAGCGTTGATCTTCATCAGAAACGAAACTATTGAAGTTCCCTGCGCGAATTGCAAATGAATCGTTATCTATGCGATATCTCA
>sinv879
CGTGTTATACTTTAAAATGCTTCAAACAAAAGTTGTTCTGCATCAGAAACGTAACTATTTAATTTCCCAGCGCGAATTGCAAACTAATCGCTATCTATGCGATATCTCA
>sinv880
CGTGTTCTACGATAAAAAGCGTCAAACAAGCGTGGATATTCATCAGAAACGAAACTATTGACGTTTAAAGCGAGAATTGCCAATTAATCATTATCTATGCGATAACTCA
>sinv881
CGTGTTCTACGATAAAAAGCGTCAAACAAGCGTGGATATTCATCAGAAACGAAACTATTGACGTTTACAGCGAGAATTGCCAATTAATCGTTATCTATGCGATAACTCA
>sinv882
CGTGTTCTACGTCAAAACACGTCGAACAAGCGTTGATCTGCATCAGAAACATAACTATAGAAGTTCCAAGCAAAAATTGCAAATGAATCGTTATCTATGCAATATCTCA
>sinv883
CGTGTTCTACGTTAAAAAGAGTCGAACAAACGTTGATCTGCATCAGAAACATAACTATTGAAGTTCCAAGTGCGAATTGCAAACGAATAGCTAGCAATGCGATATCTCA
>sinv884
CGTGTTCTACGTTAAAAAGCGTCAAACAAGCGTGGATCTGCATCAGAAACATAACTATTGAATTTACAAACACGAATTGCAATCTAATCGTTTTCTATGCGATATCTCA
>sinv885
CGTGTTCTACGTTAAAAAGCGTCAAACAAGCGTGGATCTGCATCAGAAACGAAACTATTGAAGTTCCCAGCGCGAAATGCAAACGTAAAGCTATCTATGCGATATCTCA
>sinv886
CGTGTTCTACGTTAAAAAGCGTCAAACAAGCGTGGATCTGCATCAGAAACGGAACTATTGAAGTTCCCTGCGCGAATTGCAAATGAATCGTTATCTATGCGATATCTCA
>sinv887
CGTGTTCTACGTTAAAAAGCGTCAAACAAGCGTGGATCTTCATCAGAAACGAAACTATTGACGTTTACAGCGAGAAATGCAAATAAATCGTTATCTATGCGATATCTCA
>sinv888
CGTGTTCTACGTTAAAAAGCGTCAAACAAGCGTGGATCTTCATCAGAAACGAAACTATTGACGTTTACAGCGAGAATTGCAAATTAATCGTTATCTATGCGATATCTCA
>sinv889
CGTGTTCTACGTTAAAAAGCGTCAAACAAGCGTTGATCTGCATCAGAAACGAAACTATTGAAGTTCCCTGCGCGAATTGCAAATGAATCGTTTTCTATGCGATAACTCA
>sinv890
CGTGTTCTACGTTAAAAAGCGTCAAACAAGCGTTGATCTGCATCCGAAACGAAACTATTGACGTTTACAGCGAGAATTGCAAATTAATCGTTATCTACGCGATATCTCA
>sinv891
CGTGTTCTACGTTAAAAAGCGTCAAACAGGCGTTGATCTGCATCACAAACGAAACTATTGAAGTTCCCTGCGCGTATTGCAAATGAATCGTTATCTATGTGATATCTCA
>sinv892
CGTGTTCTACGTTAAAAAGCGTCGAACAAACGTTGATCTGCATCAGAAACATAACTATTGAAGTTCCCAGTGCGAATTGCAAACGAATCGCTATCTATGCGATATCTCA
>sinv893
CGTGTTCTACGTTAAAAAGCGTCGAACAAGCGTTGATCTGCATCAGAAACATAACTATTGAAGATCCCAGCGCGAATTGCAAACGAATCGCTATCTATGCGATATCACA
>sinv894
CGTGTTCTACGTTAAAAAGCGTCGAACAAGCGTTGATCTGCATCAGAAACATTACTATTGAAGATCACAGCGCGAATTGCAAACGAATCGCTATCTATGCGATATCTCA
>sinv895
CGTGTTCTACGTTAAAAAGCGTCGAACAAGCGTTGATCTGCATCAGAAACATTACTATTGAAGATCCCAGCGCGAATTGCAAACGAATCGCTATCTATGCGATATCTCA
>sinv896
CGTGTTCTACGTTAAAAAGCGTCGAACAAGCGTTGATCTGCATCAGAAACGAAACTATTGAATTTCCCAGCGCGAATTGCAAACAAATCGCTATCTATGCGATATCTCA
>sinv897
CGTGTTCTACGTTAAAAAGCGTCGAACAAGTGTTGATCTGAATCAGAAACATTACTATTGAAGATCCCAGAGCGAATTGCAAACGAATCGCTATCTATGCGATATCTCA
>sinv898
CGTGTTCTACGTTAAAAAGCGTCGAACAAGTGTTGATCTGAATCAGAAACATTACTATTGAAGATCCCAGAGCGAATTGCAAACGAATCGCTGTCTATGCGATATCTCA
>sinv899
CGTGTTCTACGTTAAAAAGCGTCGAACAAGTGTTGATCTGAATCAGAAACATTACTATTGCAGATCCCAGAGCGAATTGCAAACGAATCGCTGTCTATGCGATATCTCA
>sinv900
CGTGTTCTACGTTAAAAAGCGTCGAACAAGTGTTGATCTGCATCAGAAACATTACTATTGAAGATCGCAGCGCGAATTGCAAACGAATCGCTGTCTATGCGATATCTCA
>sinv901
CGTGTTCTACGTTAAAAAGCGTCGAACAAGTGTTGATCTGCATCAGAAACGTTACTATTGAAGATCCCAGCGCGAATTGCAAACGAATCGCTATCTATGCGATATCTCA
>sinv902
CGTGTTCTACGTTAAAAAGCGTCGCACAAGCGTTGATCTGCATCAGAAACATTACTATTGAAGATCCCAGCGAGAATAGCAAACGAATCGCTATCTATGCGATATCTCA
>sinv903
CGTGTTCTACGTTAAAATGCGTCGAACAAGCGCAGATCTTCATCAGAAACATAACTATTGAAGTTCCCAGCGCGAATTGCAAACGAATCGCTATCTATGTAATATCTCA
>sinv904
CGTGTTCTACGTTAAAATGCGTCGAACAAGCGCAGATCTTCATCAGAAACATAACTATTGAAGTTCCCAGCGCGAATTGCAAACGAATCGCTATCTATGTGATATCTCA
>sinv905
CGTGTTCTACGTTAAAATGCGTCGAACAAGCGTGGATCTTCATCAGAAACACAACTATTGAAGTTCCCAGCGCGAATTGCAAACGAATCGCTATCTATGCGATATCTCA
>sinv906
CGTGTTCTACGTTAAAATGCGTCGAACAAGCGTGGATCTTCATCAGAAACATAACTATTGAAGTTCCCAGCGCGAATTGCAAACGAATCGCTATCTATGCAATATCTCA
>sinv907
CGTGTTCTACGTTAAAATGCGTCGAACAAGCGTGGATCTTCATCAGAAACATAACTATTGAAGTTCCCAGCGCGAATTGCAAACGAATCGCTATCTATGCGATATCTCA
>sinv908
CGTGTTCTACGTTAAAATGCGTCGAACAAGCGTGGATCTTCATCAGAAACATAACTATTGAAGTTCCCAGCGCGAATTGCAAACGAATCGCTGTCTGTGCGATATCTCA
>sinv909
CGTGTTCTACGTTAAAATGCTTCAAACAAGCGATGATCTGCATCAGAAACGTTACTATTGAATTTCCCAGCCCGAATTGCAAATGAATCGTTATCTATGCGATATCTCA
>sinv910
CGTGTTCTACGTTAAAATGCTTCAAACAAGCGATGATGTGCATCAGAAACGTTACTATTGAATTTCCCAGCCCGAATTGCAAATGAATCGTTATCTATGCGATATCTCA
>sinv911
CGTGTTCTACGTTAAAATGCTTCAAACAAGCGATGATGTGCATCAGAAACTTTACTATTGAATTTCCCAGCCCGAATTGCAAATGAATCGTTATCTATGCGATATCTCA
>sinv912
CGTGTTCTACGTTAAAATGCTTCAAACAAGCGTGGATCTTCATCAGAAACGAAGCTATTGACGTTTACAGGGAGAATTGCAAATGAATCGTTTTCTATGCGATATATCA
>sinv913
CGTGTTCTACGTTAAAATGCTTCAAACAAGGGTTGATCTGGATCAGAAACGTAACTATTGAATTTCCCAGCGCGAATTGCAAACTAATCGCTATCTATGCGATATCTCA
>sinv914
CGTGTTCTACGTTAAATAGCGTCGAACAAGCGTTGATCTGCTTCAGAAACATAACTATTGAAGATCCCAGCGCGAATTGCAAACGAATCGCTATCTATGCGATATCTCA
>sinv915
CGTGTTCTACGTTAAGAAGCGTAAAACAAGCGTGGATCTTCATCAGAAACGAAACTATTGAAGTTCCCTGCGCGAATTGCAAATGAATCGTTATCTATGCGATATCTCA
>sinv916
CGTGTTCTACGTTAAGAAGCGTCAAACAAGCGTGGATCTTCATCAGAAACGAAATTATTGAATTTCCCAGCACGAATTGCAAATGAATCGTTATCTATGCGATATCTCA
>sinv917
CGTGTTCTACGTTAAGAAGCGTCAAACAAGCGTGGATCTTCATTAGAAACGAAACTATTGACGTTTACAGCGAGAATTGCAAATTAATCGTTATCTATGCGATATCTCA
>sinv918
CGTGTTCTACGTTAAGAAGCGTCGAACAAACGTTGATCTGCATCAGAAACATAACTATTGAAGTTCCCAGTGCGAATTGCAAACGAATCGCTATCTATGCGATATCTCA
>sinv919
CGTGTTCTACGTTATAAAGCGTCGAACAAGCGTTGATCTGCTTCAGAAACGAAACTATTGAATTTCCCTGCGCGAATTGCAAATGAATCGTTATCTATGCGATAACTCA
>sinv920
CGTGTTCTACTTTAAGAAGTGTCAAACAAGCGTGGATCTTCATCTGAAACGAAACTATTGACGTTTACAGCGAGAATTGCAAATTAATCGTTATCTATGCGATATCTCA
>sinv921
CGTGTTCTGCGTTAAAATGCGTCGAACAAGCGTGGATCTTCATCAGAAACGAAACTATTGAAGTTCTCTGCGCGAATTGCAAATGAATCGTTATCTATGCGATATCTCA
>sinv922
CGTGTTCTTCATTAAAATGCTTCAAACAAGCGATGATCTGCGTCAGAAACGTAACTATTGAAATTCCCAGCGCGAATTGCAAACGAATCGCTATCTATGTGATCTCTCA
>sinv923
CGTGTTCTTCGTTAAAAAGCGTCGAACAAACGTTGATCGGCATCAGAAACATAACTATTGAAGTTCCAAGCACAAATTGCAAATGAATCGTTATCTATGCGATATCTCA
>sinv924
CGTGTTCTTCGTTAAAAAGCGTCGAACAAACGTTGATCTGCATCAGAAACATAACTATTGAAGTTCACAGTGCGAATTGCAAACGAATCGCTATCTATGCGATATCTCA
>sinv925
CGTGTTGCATGTTAAAACGCGTCTAACAAGCGTCGATCAGAATCAGAAACGAATCTATAGAAGTTTTCATCGCGTATTGTTTCTGAATCGTTATCTATGCAATATCTCA
>sinv926
CGTGTTGGACGTTAAAAAGTGACAAACAAGCGTTGATCTGCATCAGAAACGAAACTATTGAAGTACACAGCGCGAATTGCAAATGATTCGTTACGTATGCGATATCTCA
>sinv927
CGTGTTGTACGTTAAAAAGCGTCAAACAAGCGTGGATCTTCATCAGAAACGAAACTATTGAAGTTCCCTGCGCGAATTGCAAATGAATCGTTATCTATGCGATATCTCA
>sinv928
CGTGTTGTACGTTAAAAAGCGTCAAACAAGCGTGGATCTTCATCAGAAACGAAACTATTGACGTTTACAGCGAGAATTGCAAATTAATCGTTATCTATGCGATATCTCA
>sinv929
CGTGTTGTACGTTAAAAAGCGTCAAACAAGCGTTGATCTGCATCAGAAACAAAACTATTGTAGTTCCCTGCGCGAATTGCAAACGAATCGCTATCTATGCGTTATCTCA
>sinv930
CGTGTTGTACGTTAAAAAGCGTCGAACAAACGTTGATCTGCATCAGAAACATAACTATTGAAGTTCCCAGAGCGAATTGCTAACGAATCGCTATCCATGCGGTATCTCA
>sinv931
CGTGTTGTACGTTAAAAAGCGTCGAACAAACGTTGATCTGCATCAGAAACATAACTATTGAATTTCCAAGCACAAATTGCAAATGAATCGCTATCTATGCGATATCTCA
>sinv932
CGTGTTGTACGTTAAAAAGCGTCGAACAAGCGTTGATCTGCATCAGAAACATAACTATTGAAGTTCCAAGCACAAATTGCAAATGAATCGTTATCTATGCGATATCTCA
>sinv933
CGTGTTGTACGTTAAAAAGCGTCGAACAAGCGTTGATCTGCATCAGAAACATAACTATTGAAGTTCCCAGCGCGAATTGCAAACGAATCGCTATCTATGCGATATCTCA
>sinv934
CGTGTTGTACGTTAAAACGCGTCGAACAATCGTTAATCTGCATTAGAATCAAAGCCATTGAAGTACCCTAAGCAAATTGCAAATGAATCGTTATGTATGCGGTATCTCA
>sinv935
CGTGTTGTACGTTAAAAGCGTCGAACAAGCGTTGATCTGCATCAGAAACATAAATATTGAAGATCCCAGCGCGAATTGCAAACGAATCGCCTGTCTATGCGACATCTCA
>sinv936
CGTGTTGTACGTTAAAATGCGTCGAACAAGCGTGGATCTTCATCAGAAACATAACTACTGAAGTTCCCAGCGCGAATTGCAAACGAATCGCTATCTATGCGATATCTCA
>sinv937
CGTGTTGTACGTTAAAATGCGTCGAACAAGCGTGGTTCTTCATCAGAAACATAACTACTGTAGTTCCCAGCGCGAATTGCAAACGAATCGCTATCTATGCGATATCTCA
>sinv938
CGTGTTGTACGTTAAATCACGTCAAACAAGCGTTGATCTTCATCAGAAACATAACTATAGAAATTCCCAGCGCGAATTGCAAATGAATCGTTATCTATGCGATATCTCA
>sinv939
CGTGTTGTACGTTATAATGCTTCAAACAAGCGTGGATCTGCATCAGAAACGAAACTATTAAAGTTCCCTGAGCGAATTGCAAACGAATCGCTATCTATGCGATATCTCA
>sinv940
CGTGTTGTAGGTTAAAAAGCGTCAAACAAGCGTTGATCTGCATCAAAAACATAACTATTGAATTTCCCTGCGCGAATTGCAAATGAATCGTTATCTATGCGATATCTCA
>sinv941
CGTGTTTAAAGTTAAAAAGCGTCAAACAAGCGTTGATCTGCATCAGAAACGAAACTATTGAAGTTCCCTGCGCGAATTGCAAATGAATCGTTATCTATGCGATAACTCA
>sinv942
CGTGTTTAAAGTTAAAAAGCGTCGAACAAGCGTTGATCCGCATCAGAAACGAAACTATTGAAGTTCCCAGCGCGAATTGCAAATGAATCTTTATCTATGCGATATCACA
>sinv943
CGTGTTTAAAGTTAAAACATGTCGAACAAGCGTTGATCGGCATCAGAAACATAACTATTGAAGTTTCCAGCGCGAATTGCAAATGAATCTTTATCTATGCGATATCTCA
>sinv944
CGTGTTTAAAGTTAAAATGCTTCAAACAAGCGATGATCTGCATCAGAAACGTTACTATTGAATTTCCCAGCCCGAATTGCAAATGAATTGTTATCTATGCGATATCTCA
>sinv945
CGTGTTTAAAGTTAAGAAGCTTCAAACAAGCGTGGATCTGCATCAGAAACGAAACTATTGAAGTTCCCTGCGCGAATTGCAAATGAATCGTTTTCTATGCGATAACTCA
>sinv946
CGTGTTTAACATTAAAAAGCGTCAAACAAGCGTGGATCTTCATCAGAAACGAAACTATAGACGTTTACAGCGAGAATTGCAAACTAATCGATATCTATGCGATATCTCA
>sinv947
CGTGTTTAACGATAAAAAGCGTCAAACAAGCGTGGATCTTCATCAGAAACGAAACTATTGACGTTTACAGAGAGAATTGCAAATTAATCGTTATCTATGCGATATCTCA
>sinv948
CGTGTTTAACGTTAAAAAACGTCAAACAAGCATGGATCTGCATCAGAAACGAAACTATTGAAGTTCCCAGCGCGAATTGCAAACGAATCGCTATCTATGCGATAACTCA
>sinv949
CGTGTTTAACGTTAAAAAACGTCAAACAAGCGTGGATCTGAATCAGAAACGAATCTATTGTAGTTCCCAGCGCGAATTGCAAACGAATCGCTATCTATGCGATATCTCA
>sinv950
CGTGTTTAACGTTAAAAAACGTCAAACAAGCGTGGATCTGCATCAGAAACGAAACTATTGAAGTTCCCAGCGCGAATTGCAAACGAATCGCTATCTATGCGATATCTCA
>sinv951
CGTGTTTAACGTTAAAAAACGTCAAACAAGCGTGGATCTGCATCAGAAACGAAACTATTGAAGTTCCCATGGCGAATTGCAAACGAATCGCTATCTATGCGATATCTCA
>sinv952
CGTGTTTAACGTTAAAAACCGCCAAACAAGCGTGGATGTGCATCAGAAACGAAACTATTGAAGTTCCCAGCGCGAATTGCAAACGAATCGCTATCTATGCGATATCTCA
>sinv953
CGTGTTTAACGTTAAAAACGTCAAACAAGCGTTGATCTGCATCAAGAAACGAAACTATTGAAGTTCCCTGCGCGAATTGCAAATAGAATCGTTATCTATGCGATATGTC
>sinv954
CGTGTTTAACGTTAAAAAGCGTCAAACAAGCCTGGATCTTCATCAGAAACGAAACTATTGACCTTTACAGCGAGAATTGCAAATTAATCGTTATCTATACGATATCTCA
>sinv955
CGTGTTTAACGTTAAAAAGCGTCAAACAAGCGTGGATCTGCATCAGAAACGAAACTATTGAAGTTCCCAGCGCGAATTGCAAACGAATCGCTATCTATGCTATATCTCA
>sinv956
CGTGTTTAACGTTAAAAAGCGTCAAACAAGCGTGGATCTGCATCAGAAACGAAACTATTGAAGTTCCCAGCGCGAATTGCAAATGAATCGTTATCTATGCGATATCTCA
>sinv957
CGTGTTTAACGTTAAAAAGCGTCAAACAAGCGTGGATCTTCATCAGAAACGAAACTATTGACGTTTAAAGAGAGAATTGCAAATTAATCGTTATCTATGCGATATCTCA
>sinv958
CGTGTTTAACGTTAAAAAGCGTCAAACAAGCGTGGATCTTCATCAGAAACGAAACTATTGACGTTTACAGAGAGAATTGCAAACTAATCGTTATCTATGCGATATCTCA
>sinv959
CGTGTTTAACGTTAAAAAGCGTCAAACAAGCGTGGATCTTCATCAGAAACGAAACTATTGACGTTTACAGAGATAATTGCAAATTAATCGTTATCTATGCGATATCTCA
>sinv960
CGTGTTTAACGTTAAAAAGCGTCAAACAAGCGTTGATCTGAATCAGAAACGTAACTATTGAAGATCCCAGCGCGAATTGCAAACGAATCGCTATCTATGCGATATCTCA
>sinv961
CGTGTTTAACGTTAAAAAGCGTCAAACAAGCGTTGATCTGCATCAGAAACGGAACTATTGATGTTCCCTGCGCGAATTGCAAACTAATCGCTATCTATGCGATATCTCA
>sinv962
CGTGTTTAACGTTAAAAAGCGTCAAACAAGCTTGGATCTGCATCAGAAACGAAACTATTGAAGTTCCCAGCGCGAATTGCAAACGAATCGCTTTCTATGCGATATCTCA
>sinv963
CGTGTTTAACGTTAAAAAGCGTCGAAAAAGCGTTGATCTGCATCAGAAACATAACTATTGAAGATCCCAGCGCGAATTGCAAACGAATCGCTATCTATGCGATATCTCA
>sinv964
CGTGTTTAACGTTAAAAAGCGTCGAACAAACGTTGATCTGCATCAGAAACATAACTATTGAAGTTCCAAGCACAAATTGCAAATGAATCGTTATCTATGCGATATATCA
>sinv965
CGTGTTTAACGTTAAAAAGCGTCGAACAAGCGTGGATCTTCATCAGAAACGAAACTATTGACGTTTACAGAGAGAATTGCAAATGAATCGTTATCTATGCGATATCTCA
>sinv966
CGTGTTTAACGTTAAAAAGCGTCGAACAAGCGTTGATCTGCAACAGAAACGAAACTATTGAAGTTCCCTGCGCGAATGGCAAATAAATCGTTTTCTATGCAATAACTCA
>sinv967
CGTGTTTAACGTTAAAAAGCGTCGAACAAGCGTTGATCTGCATCAGAAACATTACTATTGAAAATCCCAGCGCAAATTGCAAACGAATCGCTATCTATGCGATATCTCA
>sinv968
CGTGTTTAACGTTAAAAAGCGTCGAACAAGCGTTGGTCTGCATCAGAAACATAACTATTGAAAATCCCAGCGCAAATTGCAAACGAATCGCTATCTATGCAATATCTCA
>sinv969
CGTGTTTAACGTTAAAAAGCGTCTAACAAGCGTGGATCTTCATCAGAAACGAAACTATTGACGTTTACAGCGAGAATTGCAAATTAATCGTTATCTGTGCGATATCTCA
>sinv970
CGTGTTTAACGTTAAAAAGCGTGAAACAAGCGTTGATCTGCATCAGAAACGAAACTATTGAAATTCCCAGCTCGAATTGCAAATGAATCGTTATCTATGCCATATCTCA
>sinv971
CGTGTTTAACGTTAAAAAGCTTAAAACAAGCGATGATCTGCATCAGAAACGTTACTATTAAATTTCCCAGCTCGAATTGCAAATGAATCGTAATCTATAGGATATCTCA
>sinv972
CGTGTTTAACGTTAAAAAGCTTAAAACAAGCGATGATCTGCATCAGAAACGTTACTATTAAATTTCCCAGCTCTAATTGCAATTGAATCGTAATCTATAGGATATCTCA
>sinv973
CGTGTTTAACGTTAAAAAGCTTCAAACAAGCGATGATCTGCATCAGAAACGAAACTATTGAAGTTCCCTGCGCGAATTGCAAATGAATCTTTAGCTATGCGATGACTCA
>sinv974
CGTGTTTAACGTTAAAAAGCTTCAAACAAGCGATGATCTGCATCAGAAACGTTACTATTAAATTTCCCAGCTCGAATTGCAAATGAATCGTTATCTATGCGATATCTCA
>sinv975
CGTGTTTAACGTTAAAAAGCTTCAAACAAGCGTTGATCTGCATCAGAAACGAAACTATTGAAGTTCCCAGCGCGAATTGCAAACGAATCGCTATCTATGCGATATCTCA
>sinv976
CGTGTTTAACGTTAAAAAGTTTAAAACAAGCGATGATCTGCATCAGAAACGTTACTATTAAATTTCCCACCTCGAATTGCAAATGAATCGTAATCTATAGGATATCTCA
>sinv977
CGTGTTTAACGTTAAAAATCGTCGAACAAGCGTTGATCTGCATAAGAAACATAACTATTGAAGATCCCAGCGCGAATTGCAAACGAATCGCTATCTATGCGATATCTCA
>sinv978
CGTGTTTAACGTTAAAACACGTCAATCAAGCGGTGATCTGCGTAAGAAACGAAACTATTAAAGTTCCCCAATCGAATTGCAAATGAATCGTTATCTATGCGATATCTCA
>sinv979
CGTGTTTAACGTTAAAACACGTCGAACAAGCGTGTATCTACATCAGAAACATAACTATTGAATTTTCCAGCTCGAATTACAAATGAATCGTTATCTATGCTATATCTCA
>sinv980
CGTGTTTAACGTTAAAACGCATCAAACAAGCGTTGATCTGCATCAGAAACAAAACCATTGAAGTTACCAGCGTAAACTGCAGATGAATCGATATCTATGCTACATCACA
>sinv981
CGTGTTTAACGTTAAAACGCGTCAAACAAGAGTTGATCTGCATCAGAAAGGAATCTATTGAAGTTTTCAGCCCGAATTGCTAATAAATCGTTATATATGCGATATCTCA
>sinv982
CGTGTTTAACGTTAAAACGCGTCAAACAAGCGTTGATCTGCATTAGAAACGAAACTATTGAAATACCCATTGCAAATTGCTAATGACTTTTTAGCTATGCAATATCTCA
>sinv983
CGTGTTTAACGTTAAAAGACGTCAAACAAGCGTGGATCTGCATCAGAAACGAAACTATTGAAGTTCCCAGCGCGAATTGCAAACGAATCGATATCTATGCGATATCTCA
>sinv984
CGTGTTTAACGTTAAAAGCGTACGAAAAGCGTTGATCTGCATCAAGAAACGTAACTATTGAAGTTCCCAGTGCGAATTGCAAACTAATCGCTATCTATGCGATATCTCA
>sinv985
CGTGTTTAACGTTAAAATGCATCGAACAAGCGTGGATCTTCATCAGAAACGAAACTATTGACGTTTACAGAGAGAATTGCAAATTAATCGTTATCTACGCGATATCTCA
>sinv986
CGTGTTTAACGTTAAAATGCGCCCAACAAGCGTGGATCTGCATCAGAAACGAAACTATTGAAGTTCAAAGCTCGAATTGCAAATGAATCGTTATCTATGCGGTATCTCA
>sinv987
CGTGTTTAACGTTAAAATGCGTCGAACAAGCCTGGATATTCATCAGAAACTTAACTATTGAAGTTCCCAGCGCGAATTGCAAACGAATCGCTATCTATGCGATATCTCA
>sinv988
CGTGTTTAACGTTAAAATGCGTCGAACAAGCGTGGATCTTAATCAGAAACATAACTATTGAAGTTCCCAGCTCGAATTGCAAACGAATCGCTATCTATGCGATATCTCA
>sinv989
CGTGTTTAACGTTAAAATGCGTCGAACAAGCGTGGATCTTCATCAGAAACACAACTATTGAAGTTCCAAGCGCGAATTAAAAACGAATCGCTATCTATGCGATATCTCA
>sinv990
CGTGTTTAACGTTAAAATGCGTCGAACAAGCGTGGATCTTCATCAGAAACACAACTATTGAAGTTCCAAGCGCGAATTGCAGACGAATCGCTGTCTATCCGATATCTCA
>sinv991
CGTGTTTAACGTTAAAATGCGTCGAACAAGCGTGGATCTTCATCAGAAACACAACTATTGAAGTTCCCAGCGCGAATTGCAAACGAATCGCTATCTATGCGATAACTCA
>sinv992
CGTGTTTAACGTTAAAATGCGTCGAACAAGCGTGGATCTTCATCAGAAACACAACTATTGAAGTTCCCAGCGCGAATTGCAAACGAATCGCTATCTATGCGATATATCA
>sinv993
CGTGTTTAACGTTAAAATGCGTCGAACAAGCGTGGATCTTCATCAGAAACGAAACTATTGTACTTCCCTGCCCGAATTGCAAATGAATCGTTATCTATGCGATATCTCA
>sinv994
CGTGTTTAACGTTAAAATGCGTCGAACAAGCGTGGATCTTCATCAGAAACTTAACTATTGAAGTTCCCAGCGCGAATTGCAAACGAATCGCTATCTATGCGATATCTCA
>sinv995
CGTGTTTAACGTTAAAATGCGTCGAACAAGCGTGGATCTTTATCAGAAACGAAACTATTGAAGTTCCCTGCGCGAATTGCAAATGAATCTTTATCTATGCGATAACTCA
>sinv996
CGTGTTTAACGTTAAAATGCTTCAAACAAGCGATGATCTGCATCAGAAACGTTACTATGGAATTTCCCAGCCTGAATGGCAAATGAATCGTTATCTATGCGATATCTCA
>sinv997
CGTGTTTAACGTTAAAATGCTTCAAACAAGCGATGATCTGCATCAGAAACGTTACTATTGAATTTCCCAGCCCGAATTGCAAATGAATCGTTATCTATGCGATATCTCA
>sinv998
CGTGTTTAACGTTAAAATGCTTCAAACAAGCGATGTTCTGCATCAGAAACGTTACTATGGAATTTCACAGCGTGAATTGCAAATGAATCGTAATCTATGCGATATCTCA
>sinv999
CGTGTTTAACGTTAAAATGCTTCAAACAAGGGTTGATCTGCATCAGAAAAGTTACTATTAAATTTCCCTGCTCGAATTGCAAATGAATCGTTATCTATGCGTTATCTCA
>sinv1000
CGTGTTTAACGTTAAAATGCTTCAAACAAGGGTTGATCTGCATCAGAAACGAAACTATTGAAGTTCCCTGCGCGAATTGCAAATGAATCGTTATCAATGCGATATCTCA
>sinv1001
CGTGTTTAACGTTAAAATGCTTCAAACAAGGGTTGATCTGCATCAGAAACGAAACTATTGAAGTTCCCTGCGCGAATTGCAAATGAATCGTTATCTATGCGACATCTCA
>sinv1002
CGTGTTTAACGTTAAAATGCTTCAAACAAGGGTTGATCTGCATCAGAAACGTAACTACTGAATTTCCCAGCACGAATTGCAAATGAATCGTTATGTATGCGATATCTCA
>sinv1003
CGTGTTTAACGTTAAAATGCTTCAAACAAGTGTGGATCTTTATCAGAAACGAAACTATTGACGTTTACAGCGAGAATTGCAAATGAATCGTTATCTATGCGATATCTCA
>sinv1004
CGTGTTTAACGTTAAAATGCTTCGAACAAGGGTTGATCTGCATCAGAAACGTAACTATTGAATTTCCCGTCGCGAATTGCAAACTAATCGCTATCTATGCGATATCTCA
>sinv1005
CGTGTTTAACGTTAAAATGCTTTAAACAAGCGATGATCTGCATCAGAAACGTTACTATTAAATTTCCCAGACCGAATTGCAAATGAATCGTTATCTATGCGATATCTCA
>sinv1006
CGTGTTTAACGTTAAGAAGCGTCAAACAAGCGTGGATCTGCATCAGAAACGAAACTATTGAAGTTCCCTGCGCGAATTGCAAATGAATCTTTATCTATGCGATATCTCA
>sinv1007
CGTGTTTAACGTTAAGAAGCGTCAAACAAGCGTGGATCTGCATCAGAAACGAAACTATTGAAGTTCCCTGCGCGAATTGTAAATGAATCTTTATCTATGCGATAACTCA
>sinv1008
CGTGTTTAACGTTAATAAGCGTCGAACGAGCAAAGATCTGCATCAGAAACATATCTATTGAGGTTCCCAGCCCGAATTGCAGACGAATCGCTATCTATGCGAAATCTCA
>sinv1009
CGTGTTTAACGTTAGGACGTGTCGAACAAGAATTGATCTACATCCACAACGACACTATTGTAGTTCCCAGCGCGAATTGCAAATTAATCGTTATCTATTCTATATCTCA
>sinv1010
CGTGTTTAACGTTCAAAAGCGTCGAACAAGTGTTGATCTGCATCAGAAACATTACTATTGAAGATCCCAGCGCGAATTGCAAACGAATCGTTGTCTATGCGATATCTCA
>sinv1011
CGTGTTTAACGTTGAAACGCGTCAAACAAGAGTTGATCTGCATCAGAAAGGAATCTATTGAAGTTTTCAGCCCGAATTGCGAATAAATCGTTATCAATGCGATATTTCA
>sinv1012
CGTGTTTAATGTTAAAAAACGTCAAACAAGCGTGGATCTGCATCAGAAACGAAACTATTGAAGTTCCCAGCGCGAAATGCAAACGAATCGCTATCTATGCGATATCTCA
>sinv1013
CGTGTTTAATGTTAAAACGCGTCGAACAAAGGTTGATACTAATCAGAAACGAATCTATTGAAGTTCTCAGCGCAAAATGCAAACGAATCGTTATCTCTGCGATATCTCA
>sinv1014
CGTGTTTACGGTTAAAATGCGTCGAACAAGCGTGGATCTTCATCAAAAACACAACTATTGAAGTTCCCAGCGCGAATTGCAAACGAATCGCTATCTATGCGATATCTCA
>sinv1015
CGTGTTTACGTTAAAAAGACGTCAAACAAGCGTGGATCTTCATCAGAAACGAAACTATTGACGATTACAGGGAGAATTGCAAATTAATCGTTATCTATGCGATATCTCA
>sinv1016
CGTGTTTACGTTAAAAAGACGTCAAACAAGCGTGGATCTTCATCAGAAACGAAACTATTGACGTTTACAGCGAGAATTGCAAATTAATCGTTATCTATGCGATATCTCA
>sinv1017
CGTGTTTACGTTAAAAAGACGTCAAACAAGCGTTGATCTGCATCAGAAAAGAAACTATTGAAGATCCCAGCGCTAATTGCAAACGAATCGCTATCTATGCGATATCTCA
>sinv1018
CGTGTTTACGTTAAAAAGACGTCAAACAAGCGTTGATCTGCATCAGAAACAAAACTATTGAAGTTCCCAAAGCGAATTGCAAATGAATCGTTATCTACGCGATATCTCA
>sinv1019
CGTGTTTACGTTAAAAAGACGTCGAACAAGCGTTGATATGCATCAGAAACAAAACTATTGAAGTTCCCAGCGCGAATTGCAAACGAATTGTTATCTATGCTATATCTCA
>sinv1020
CGTGTTTACGTTAAAAAGACGTCGAACAAGCGTTGATCAGCATCAGAAACATAACTCTTGAAGTTCCCAGCGCGAATTGCAAACTAATCGCTATCAATGCGATATCTCA
>sinv1021
CGTGTTTACGTTAAAAAGACGTCGAACAAGCGTTGATCTGCATCAGAAACATAACTATTGAAGTTCCCAGTGCGAATTGCAAACGAATCATTATCTATGAGATATCTCA
>sinv1022
CGTGTTTACGTTAAAAAGACGTCGAACAAGCGTTGATCTGCATCAGAAACATTACTATTGAAGATCCCAGCGCGAATTGCAAACGAATCGCTATCTATGCGATATCTCA
>sinv1023
CGTGTTTACGTTAAAAAGCGTCAAACAACGTTGATCTGCATCAGAAACGAAACTATTGAAGATCCCAGCGCGAATTGCAAAACGAATCGTCTATCTATGCGATATCTCA
>sinv1024
CGTGTTTACGTTAAAAAGCGTCAAACAAGCCGTGGATCTTCATCAGAAACGAAACTATTGACGTTTACAGCGAGAATTGCAAATTAATCGTTATCTATGCGATATCTCA
>sinv1025
CGTGTTTACGTTAAAAAGCGTCAAACAAGCGTGGATCTGCATCAGAAACGAAACTAGTTGAAGTTCCCTGCGCGAATTGCAAACGAATCATTATCTATGCGATAACTCA
>sinv1026
CGTGTTTACGTTAAAAAGCGTCAAACAAGCGTTGATCCGTCATCAGAAACGAAACTATTGAAGTTCCCAGCGCGAATTGCAAATGAATCGTTATCTATGCGATATCTCA
>sinv1027
CGTGTTTACGTTAAAAAGCGTCAAACAAGCGTTGATCTGCATCAGAAACGAAACTATTGAAGTTCCCTCGCGCGAATTGCAAATGAATCGTTATCTATGCGATAACTCA
>sinv1028
CGTGTTTACGTTAAAAAGCGTCAAACAAGGGTTGTATCTGCATCAGAAACGAAACTATTGAAGTTCCCTGCGCGAATTGCAAATGAATCGTTATCTATGCGATATCTCA
>sinv1029
CGTGTTTACGTTAAAAAGCGTCCAACAAGCGTTGATCTGCATCAGAAACGAAACTATTGAAGTTCCCTGCGCGAATTGACAAATGAATCGTTATCTATGCGATAACTCA
>sinv1030
CGTGTTTACGTTAAAAAGCGTCGAACAAGCGTTGAATCTGCATCAGAAACATAACTATTGAAGTTCCCAACGCGAATTGCAAACTAATCGCTATCTATGCGATATCTCA
>sinv1031
CGTGTTTACGTTAAAAAGTCGTCCAACAAGCGTTGATCTGCATCAGAAACATAACTATTGAAGATCCCAACGCGAATTGCAAACGAATCGCTATCTATGCGATATCTCA
>sinv1032
CGTGTTTACGTTAAAAATCGTCAAACAAGCGTTGATCCGTCATCAGAAACGAAACTATTGAAGTTCCCAGCGCGAATTGCAAATGAATCGTTATCTATGCGATATCTCA
>sinv1033
CGTGTTTACGTTAAAAATGCGTCGAACAAGCGTGGATCTGCATCAGAAACGAAACTATTGAAGTTCCCGGCGCGAATTGCAAATGAATCGTTATCTATGCGATATCTCA
>sinv1034
CGTGTTTACGTTAAAAATGCGTCGAACAAGCGTGGATCTTCATCAGAAACATAACTATTGAAGTTCCCAGCGCGAATTGCAAACGAATCGCTATATATGCGATATCTCA
>sinv1035
CGTGTTTACGTTAAAAGCGTCAAACAAGACGTTGATCTGGCATCAGAAACGAAACTATTGAAGTTCCCTGCGCGAATTGCAAATGAATCGTTATCTATGCGATATCTCA
>sinv1036
CGTGTTTACGTTAAAAGCGTCCAACAAGCGTTGATCTGCATCAGAAACGAAACTATTGAAGTTCCCCTGCGCGAAATTGCAAATGAATCGTTATCTATGCGATATCTCA
>sinv1037
CGTGTTTACGTTAAAAGCGTCGAACAAGCGTTGATCTGCATCAGAAACATAACTAATTGAAGATTCCCAGCGCGAATTGCAAACGAATCGCTATCTATGCGATATCTCA
>sinv1038
CGTGTTTACGTTAAAAGCGTCGAACCAGCGTTTATCTGCATCAGAAACATAAACTATTGAAGATCCCAGTGCGAATTGCAAACGTAATCGCTATCTATGCGATATCACA
>sinv1039
CGTGTTTACGTTAAAAGGCGTCGAACAAAAGTTCATCTGCATCAGAAACATAACCTATTGAAGATCCCAGCGCGAATTGCAGACGAATCGCTATCTATGCGATATCTCA
>sinv1040
CGTGTTTACGTTAAAAGTACGTCGAACAAGCGTTGATCTGCATCAGAAACATAACTATTGAAGATCCCAGCGCGAATTGCAAATGAATCGTTATCTATGTGATATCTCA
>sinv1041
CGTGTTTACGTTAAAAGTCGTCAAACAAGCGTGGATCTGCATCGAGAAACGAAACTATTGAAGTTCCCTGCGCGAATTGCAAATGAATCGTTATCTATGCGATAACTCA
>sinv1042
CGTGTTTACGTTAAAATAGCGTCAAACAAGCGTGGATCTGCATCAGAAACGAAACTATTGAAGTTCCCTGCTCGAATTGCATATGAATCTTTATCTATGCGATAACTCA
>sinv1043
CGTGTTTACGTTAAAATAGCGTCGAACAAACGTTGATCTGCATCAGAAACATAACTATTGAAGTTCCCAGCGCGAATTGCAATTGAATCGCTGTCTATGCGATATCTCA
>sinv1044
CGTGTTTACGTTAAAATAGCGTCGAACAAGCGTGGATCTTCATCAGAAACATAACTATCGAAGTTCCCAGCGCGAATTGCAAACGAATCGCTATCTATGCGATATCTCA
>sinv1045
CGTGTTTACGTTAAAATAGCGTTGAACAAGCGTGGATCTGCATCAGAAACGAAACTATTGAAGTTCCCTGCGCGAATTGCAAATGAATCTTTATCTATGCGATATCTCA
>sinv1046
CGTGTTTACGTTAAAATGACGTCGAACAAGCGTGGATCTTCATCAGAAACATAACTATTGAAGTTCCCAGTGCGAATTGCAAACGAATCGCTATCTATGCGATATCTCA
>sinv1047
CGTGTTTACGTTAAAATGACTTCAAACAAGCGATGATGTGCATCAGAAACGTTACTATTGAATTTCCCAGCGCGAATTGCAAACTAATCGCTATCTATGCGATATCTCA
>sinv1048
CGTGTTTACGTTAAAATGACTTCAAACAAGGGTTGATCTGCATCAGAAACGTAACTATTGAATTTCCCAGCGCGAATTGCAAACTAATCGCTATCTATGCGATATCTCA
>sinv1049
CGTGTTTACGTTAAAATGCGTCGAACAAGCGTGGATCTTCATAAGAAACATAACTATTGAAGTTCCCAGCGCGAATTGCAAACGAAACGCTATCTATGCGACTATCTCA
>sinv1050
CGTGTTTACGTTAAAATGCGTCGAACAAGCGTGGATCTTCATCAGAAACATAACTATTGAAGTTCCCAGCGCGAAATTGCAAACGAATCGCTATCTATGCGATATCTCA
>sinv1051
CGTGTTTACGTTAAAATGCGTCGAACAAGCGTGGATCTTCATCAGAAACATAACTATTGAAGTTCCCAGCGCGAATTGCAAACGAATCGCTACTCTATGTGATATCACA
>sinv1052
CGTGTTTACGTTAAAATGCGTCGAACAAGCGTGGATCTTCATCAGAAACATAACTGTTGAAGTTCCCCTGCGCGAATTGCAAATGAATCGTTATCTATGCGATAACTCA
>sinv1053
CGTGTTTACGTTAAAATGCTTCAAACAAGCGATGATCTGCATCAGAAACGTTACTATTGAATTTTCCCAGCTCGAATTGCAAATGAATCGTTATCTATGCGATATCTCA
>sinv1054
CGTGTTTACGTTAAAATGCTTCAAACAAGGGATTGATCTGCATCAGAAACGTAACTATTGAAGTTCCCAGCGCGAATTGCAAATGAATCGTTATCTATGCGATATCTCA
>sinv1055
CGTGTTTACGTTAAAATGCTTCAAACAAGGGTTGATCTGCATCAGAAACGTAACTATTGAACTTCCCTGCGCGAATTGCAAATGAATCGTTTTTCTATGCGATAACTCA
>sinv1056
CGTGTTTACGTTAAAATGCTTCAAACAGGGGTTGATCTGCATCAGAAACGTAACTAATGAATTTCCCAGCACGAATTGCAAATGAATCGTTATCTTATGCGATATCTCA
>sinv1057
CGTGTTTACGTTAAAATTCTTCAAACAAGCGATGATCTGCATCAGAAACGTTACTATTGAATTTCCCTGCTCGAATTGCAAATGAATCGTTATCTATGCGATTATCTCA
>sinv1058
CGTGTTTACGTTAAAATTCTTCAAACAAGGGTTGATCTGCATCAGAAACGAAACTATTCGAAGTTCCCAGCGCGAATTGCAAACGAATCGCTATCTATGCGATATCTCA
>sinv1059
CGTGTTTACGTTAAATAAGCGTCGAACAAGCGTGGATCTTCATCAGAAACATAACTATTGAATTTCCCAGCGCGAATTGCAAACTAATCGCTATCTATGCGATATCTCA
>sinv1060
CGTGTTTACGTTAAATGACTTCAAACAAGCGATGATCTGCATCAGAAACGTTACTATTGAATTTCCCAGACCGAATTGCAAATAGAATCGTTATCTATGCGATATCACA
>sinv1061
CGTGTTTACGTTAAATGCTTCAAACAAGGGTTGATCTGCATCAGAAACGTAACTAATTGAATTTCCCAGCACGAATTGCAAATAGAATCGTTATCTATGCGATATCTCA
>sinv1062
CGTGTTTACGTTAAGAAACGTCTAACAAGCGTGGATCTGCATCAGAAACGTAACTATTGAAGTTCCCAGCGCGAATTGCAAATAGAATCGTTATCTATGCGATAACTCA
>sinv1063
CGTGTTTACGTTAAGAAGCGTACGAACAAACGTTGATCTGCATCAGAAACATAACTATTGAAGTTCCCAATGCGAATTGCAAACGAACCGCTATCTATGCGATATCTCA
>sinv1064
CGTGTTTACGTTAAGTAAGACGTCAACAAGCGTTGATCTGCATCAGAAACGAAACTATTGAAGTTCCCTGCGCGAATTGCAAATGAATCGTTATCTATGCGATAACTCA
>sinv1065
CGTGTTTACGTTAAGTAAGCGTCGAACAAGCGTTGATCTGCATCAGAAACATAACTATTGAAGTTCCCAGCGCGAATTGCAAACGAATCGCTATCTATGCAATAACTCA
>sinv1066
CGTGTTTACGTTAATATAGCGTAGAACAAGCGTGGATCTTCATCAGAAACATAACTATTGAAGATCACAGCGCGAATTGCAAATGAATCGTTATCTATGTGATATCTCA
>sinv1067
CGTGTTTACGTTCAAAAAGCGTCGAACAAGCGTTGATCTGCATCAGAAACATTACTATTTAAAATCCCAGCGCGAATTGCAAACGAATCGTTATCTATGCGATATCTCA
>sinv1068
CGTGTTTACGTTTAAAAGCGGTCAAACAAGCGTTGATCTTCATCAGAAACGAAACTATTGAAGTTCCCCGCGCGAATTGCAAATGAATCGTTATCTATGCGATATCTCA
>sinv1069
CGTGTTTACGTTTAAAATGCGTAGAACAAGCGTGGATCGTCATCAGAAACATAACAATTGAAGTTCCCAGCGCGAATTGCAAACGAATCGCTATCAATGCGATATCTCA
>sinv1070
CGTGTTTACTATTAGAAATCATCGAACAAGCGTTGATCTGCAACAGAAACGAAACTTTTGAAGTTTCCAGCGCTAATTGCAAATGAATTGTCATCTATGCTACATCTCA
>sinv1071
CGTGTTTACTTTAAAAAAGCGTCAAACAAGCGTGGATCTTCATCAGAAACGAAACTATTGACGTTTACAGCGGGAATTGCAAATTAATCGTTATCTATGCGATATCTCA
>sinv1072
CGTGTTTATCGTTAAAATGCTTCAAACAAGCGATGATCTGCATCAGAAACGTTACTATTGCTCTTCCCAGCGCGAATTGCAAACGAATCGCTATCTATGCGATATCTCA
>sinv1073
CGTGTTTATGGTTAAAAAGCGTCGAACAAGCGTTGATCTGCATCAGAAACATAACTATTGAAGATCCCAGCGCGAATTGCAAACGAATCGCTATCTATGCGATATCTCA
>sinv1074
CGTGTTTCAAGTTAAAAAGCGACAAACAAGCGTGGATCTGCATCAGAAACGAAACTATTGAAGTTCCCATCGCGAAATGCAAACGAATCGCTATCTATGCGATATCTCA
>sinv1075
CGTGTTTCAAGTTAAAACACGTCAAACAAGCGGTGATCTGCGTAAGAAACGAAACTATTGAAGTTCCCTGCGCGAATTGCAAATGAATCTTTATCTATGCGATATCTCA
>sinv1076
CGTGTTTCACATTAAAAAGCTTCAAACAAGCATTGATCTCCATCAGAAACGAAACTATTGATGTTCCCTGCGCGAATAGCAAATGAATCGTTATCTATGCGATAACTCA
>sinv1077
CGTGTTTCACATTAAAAGCGTCAAACAAATGTTAATTTACATTAAAAACGAACCTATTGCCGTTCTTCAGCGCGCATTTTGAATGAAACGTTGTGTATGCCATATTTCA
>sinv1078
CGTGTTTCACCATAAAATGCTTCAAACAAGCGTTGATCTGCATCAGAAACGAAACTATTGAAGTTCCCAGCGCGAATTGCAAATGAATCTTTATCTATGCGATATCTCA
>sinv1079
CGTGTTTCACGTTAAAAAGCGTCAAACAAGCGTGGATCTTCATCAGAAACGAAACTATTGACGTTTACAGCGAGAATTGAAAATTAATCGTTATCTATGCGATATCTCA
>sinv1080
CGTGTTTCACGTTAAAAAGCGTCAAACAAGCGTTGATCTGCATCAGAAACGAAACTATTGAAGTTCCCAGCGCGAAATGCAAACGAATCGCTATCTATGCGATATCTCA
>sinv1081
CGTGTTTCACGTTAAAAAGCGTCAAACAAGCGTTGATCTGCATCAGAAACGAAACTATTGATGTTCACAACGCAAATTGCAAATGAATCGATATCTATGCAATATCTCA
>sinv1082
CGTGTTTCACGTTAAAAAGCGTCAAACAAGCGTTTATCTGCTTCAGAAACGAAGCTATTGAAGTTCCCTCCGCGAATTGCAAATGAATCGTTATCTATGCGATAACTCA
>sinv1083
CGTGTTTCACGTTAAAAAGCGTCGAACAAGCGTTGATCTGCATCAGAAACATAACTATTGAAGATCCCAGAGCGAATTGCAAACGAATCGCTATCTATGCGGTATTTCA
>sinv1084
CGTGTTTCACGTTAAAAAGCGTCGAACAAGCGTTGATCTGCATCAGAAACATAACTATTGAAGATCCCAGCGCGAATTGCAAACGAATCGCTATCTATGCGATATCTCA
>sinv1085
CGTGTTTCACGTTAAAAAGCGTCGAACAAGCGTTGATCTGCATCAGAAACATTACTATTGAAGATCCCAGCGCGAATTGCAAATGAATCGCTATCTATGCGATATCTCA
>sinv1086
CGTGTTTCACGTTAAAAAGCGTCGAACAAGCGTTGATCTTCATCAGAAACATAACTATTGAAGATACCAGTGCGAATTGCAAACGAATCGCTATCTATGCGATATCTCA
>sinv1087
CGTGTTTCACGTTAAAAAGCGTCGAACAAGTGTTGATCGGCATCTGAAACATTACTATTGAAGATCCCAGCGCGAATTGCAAACGAATCGCTCTCTCTGCGATATCTCA
>sinv1088
CGTGTTTCACGTTAAAAAGCGTCGAACAAGTGTTGATCTGCATCAGAAACATTACTATTGAAGATTCCAGCGCGAATTGCAAACGAATCGCTATCTATGCGATATCTCA
>sinv1089
CGTGTTTCACGTTAAAAAGCGTCGAACAGGCGTTGATCTGCATCAGAAACGTAACTATTGAAGATCCCAGCGCGAATTGCAAACGAATCGCTATCTATGCAATATCTCA
>sinv1090
CGTGTTTCACGTTAAAAAGTGTCGAACAAGCGTTGATCTGCATCAGAAACATAACTATTGAAGATCCCAATGCGAATTGCAAACGAATCGCTATCTATGCGATATCTCA
>sinv1091
CGTGTTTCACGTTAAAAATCTTCAAACAAGCGTGGATCTGCATGAGAAACGAAACTATTGAAGTTCTCAGCGCGAATTGCAAACGAATCGCTATCTATGCGATATCTCA
>sinv1092
CGTGTTTCACGTTAAAACACGTAGAACCCGCGTTGATCTGCTTCAGAAACATAGCTATTGAAGTTCCGAGCGCGAATTGCCAATGAATCTTTATCTATGCGATATCTCA
>sinv1093
CGTGTTTCACGTTAAAACACGTCGAACAAGCGTTGATCTGCATCAGAAACGAAACTATTGTGGTTCCCAGAGCGAATTGCAAATGAATCGTTATATATGCAATATCTCA
>sinv1094
CGTGTTTCACGTTAAAACACGTCGAACACGCGATGATCAGCATCAGAAACAAAACTATTGAAATTCCCATTACAAATTGCAAATTCCTTGTTATCTATTCAATATATCA
>sinv1095
CGTGTTTCACGTTAAAACACGTCGAAGAAGCGTTAATCTGCACCAGAAACATAACAATTGAATTTTCCAACGCTAATTGCAAATGATTCGTTATCGATGCCATATCTCA
>sinv1096
CGTGTTTCACGTTAAAACACGTCGAAGAAGCGTTAATCTGCATCAGAAACATAACAGTTGAATTTTCCAACGCTAATTGCAAATGATTCGTTATCGATGCCATATCTCA
>sinv1097
CGTGTTTCACGTTAAAATGAGTCGAACAAGCGTGGATCTTCATCAGAAACGAAACTATTGAAGTTCCCTGCGTTAATTGCAAATGAATCGTTATCTATGCGATATCTCA
>sinv1098
CGTGTTTCACGTTAAAATGCGTCGAACAAACGTGGATCTTCATCAGAAACATAACTATTGAAATTCCCAGCGCGAATAGCAAATGTATCGTTATCTATGTGATATCTCA
>sinv1099
CGTGTTTCACGTTAAAATGCGTCGAACATGCGTGGATCTTCATCAGAAACTTAACTATTGAAGTTCCCAGCGCGAATTGCAAACGAATCGCTATCTATGAGATATCTCA
>sinv1100
CGTGTTTCACGTTAAAATGCTACAAACAAGCGTTGATGTGCGTCAGAAACGTAACTATCTAATTTCCAAGCGCGAATTGCAAATGAATCGTTATCTATGCGATATCTCA
>sinv1101
CGTGTTTCACGTTAAAATGCTTCAAACAAGCGATGATCGTGCCCATCAGAAACCGTTACGTATGATTCCAGCCGAATTGCAAATGAATCGTTATCTATGCGATATCTCA
>sinv1102
CGTGTTTCACGTTAAAATGCTTCAAACAAGCGATGATCTGCATCAGAAACGTTACTATTGAATTTCCCAGCCCGAATTGCAAATGAATCGTTCTCTATGCGATATCTCA
>sinv1103
CGTGTTTCACGTTAAAATGCTTCAAACAAGCGATGATGTGCATCAGAAACGTTACTATTGAATTTCCCAGCCCGAATTGCAAATGAATCGTTATCTATGCGATATCTCA
>sinv1104
CGTGTTTCACGTTAAAATGCTTCAAACAAGCGATGATGTGCATCAGAAACGTTACTATTGAATTTCCCAGCGCGAATTGCAAACTAATCGCTATCTATGCGATATCTCA
>sinv1105
CGTGTTTCACGTTAAAATGCTTCAAACAAGCGATGATGTGCATCAGAAACGTTACTATTGAATTTCCCAGCGCGAATTGCAAATGAATCGTTATCTATGTGATATCTCA
>sinv1106
CGTGTTTCACGTTAAAATGCTTCAAACAAGGGTTGATCTGCATCAGAAACGTAACTATTGAATTTCCCAGCACGAATTGCAAATGAATCGTTATCTATGCGATATCTCA
>sinv1107
CGTGTTTCACGTTAAAATGCTTCAAACAAGGGTTGATCTGCATCAGAAACGTAACTATTGAATTTCCCAGCGCGAATTGCAAACTAATCGCTATCTATGCGATATCTCA
>sinv1108
CGTGTTTCACGTTAAAATGCTTCAAACAAGGGTTGATCTGCATCAGAAACGTAACTATTGAATTTCCCAGCGTGAATTGCAAATGAATCGTTATCTATGCGATATCTCA
>sinv1109
CGTGTTTCACGTTAAGAAGAGACAAACAAGCGTGGATCTGCATCAGAAACGAAACTATTGAAGTTCCCTGCGCGAATTGCAAATGAAACTTTATCTATGCGATAACTCA
>sinv1110
CGTGTTTCACGTTAAGAAGCGTCAAACAAGCGTGGATCTGCATCAGAAACGAAACTAATGAAGTTCCCTGCGCGTATTGCAAATGAATCGTTATCTATGCGATATCTCA
>sinv1111
CGTGTTTCACGTTAAGAAGCGTCAAACAAGCGTGGATCTGCATCAGAAACGAAACTATTGAAGTTCCATGCGCGAATTGCAAATGAATCTTTATCTATGCGATATCTCA
>sinv1112
CGTGTTTCACGTTAAGAAGCGTCAAACAAGCGTGGATCTGCATCAGAAACGAAACTATTGAAGTTCCCTGCGCGAATTGCAAATGAATCGTTATCTATGCGATATCTCA
>sinv1113
CGTGTTTCACGTTAAGAAGCGTCAAACAAGCGTGGATCTGCATCAGAAACGAAACTATTGAAGTTCCCTGCGCGAATTGCAAATGAATCTTTATCTATACGATATCTCA
>sinv1114
CGTGTTTCACGTTAAGAAGTGTCAAACAAGCGTGGATCTGCATCAGAAACGAAACTATTGAAGTTCCCAGCGCGAATTGAAAACGAATCGCTATCTATGCGATATCTCA
>sinv1115
CGTGTTTCACGTTACAAAGCGTCGAACAAGCGTTGATCTGCATCAGAAACGTAACTATTGAAGATCCCAGCGCGAATTGCAAATGAATCGTTATCTATGCGATATCTCA
>sinv1116
CGTGTTTCACGTTAGAAACCATCAAACAATCGGAGATCTGCATCAGAAACAAAACTATTAATGTTCCCAGCGCGAATTGCAAATGAATCGTTATCAATGTGATATCTCA
>sinv1117
CGTGTTTCACGTTAGAAACCATCAAACAATCGGAGATCTGCATCAGAAACAAAACTATTAATGTTCCCAGCGCGAATTGCAAATGAATCGTTATCTATGTGATATCTCA
>sinv1118
CGTGTTTCACGTTATAATGCTTCAAACAAGGGTTGATCTGCATCAGAAACGTAACTATTGAATTTCCCAGCACGAATTGCAAATGAATAGTTATCTATGTGATATCTCA
>sinv1119
CGTGTTTCACGTTTAAATGCGTCGAACAAGCGTGGATCTTCATCAGAAACATAACTATTGAAGATCCCAGCGCGAATTGCAAACGAATCGCTATCTATGCGATATCTCA
>sinv1120
CGTGTTTCCCGTTAAAAAGCGTCGAACATGCGTTGATCTGCATCAGAAACATAACTATTGAAGATCCCAGCGCGAATTGCAAACGAATCGCTATCTATGCGATATCTCA
>sinv1121
CGTGTTTCGTTTAAGAAGCGTCGAACAAGCCTCGTTCTGCATCAGAAACATTAACTATTGAATTTCCCTGCGCGAATTGCAAATGAATCGTTATCTATGCGATATCTCA
>sinv1122
CGTGTTTCTACGTTAAAAGCGTCGAACAAGCGTTGATCTGCATCAGAAACATTACTATTGAAGATCCCAGCGCGAATTGCAGACGAATCGCTATCTATGCGGAATCTCA
>sinv1123
CGTGTTTGAAGTTAAAATGCGTCGAACAAGCGTGGATATTCATAAGAATCATAACTATTGAAGATCCCAGCGCGAATTGCAAACGAATCGCTATCTATGCGATATCTCA
>sinv1124
CGTGTTTGACCATAAAATGCTTCAAACAAGCGTTGATCTGCATCAGAAACGAAACTATTGAAGTTCCCAGCGCGAATTTCAAACGAATCGCTATCTATGCGATATCTCA
>sinv1125
CGTGTTTGACGTTAAAAAACGTCAAACAACCGTGGATCTGCGTCAAAAACGAAACTATTGAAGTTCCCAGCGCGAATTGCAAACGAATCGCTATCTATGCGATATCTCA
>sinv1126
CGTGTTTGACGTTAAAAAGCGACAAACAAACGTGGATCTTCATCAGAAACGAAACTATTGACGTTTACAGCGAGAATTGCAAATTAATCGTTAACAATGCGATATCTCA
>sinv1127
CGTGTTTGACGTTAAAAAGCGTCAAACAAGCGTTGATCCGCATCAGAAACGAAACTATTGAAGTTCCCAGCGCGAATTACAAATGAATCGTTATCTATGCGATATCTCA
>sinv1128
CGTGTTTGACGTTAAAAAGCGTCAAACAAGCGTTGATCTGCATCAGAAACGAAACTATTGAAGTTCCCAGCGCGAATTGCAAATGAATCGTTATCTATGCGATATCTCA
>sinv1129
CGTGTTTGACGTTAAAAAGCGTCGAACAAACGTTGATCTGCATCAGAAACATAACTATTGAAGTTCCAAGCACAAATTGCAAATGAATCGCTATCTATGCGATATCTCA
>sinv1130
CGTGTTTGACGTTAAAAAGCGTCGAACAAGCGTTGATCTGCATCAGAAACATTACTATTGAAGATCCCAGCGCGAATTGCAAACAAATCGCTATCTATGCGATATCACA
>sinv1131
CGTGTTTGACGTTAAAAAGCGTCGAACAAGCGTTGATCTGCATCAGAAACATTACTATTGGAGATCCCAGCGCGAATTGCAAACTAATCGCTATCTATGCGATATCTCA
>sinv1132
CGTGTTTGACGTTAAAAAGTGTCGAACAAGCGTTGATCTGCATCAGAAACATAACTATTGAAGTTCTCAGCGCGAATTGCATACTAATCGCTATCTATGCGATATCTCA
>sinv1133
CGTGTTTGACGTTAAAATGCGTACGAACAAGCGTTGATCTCATCAGAAACGAAACTATTGAAGATCCCAGCGCGAATTGCAAACGAATCTCTATCTATGCGATATCTCA
>sinv1134
CGTGTTTGACGTTAAAATGCGTCGAACACGCGTGGATCTTCATCAGAAACTTAACTATTGAAGTTCCCAGCGCGAACTGCAAACGAATCGCTATCTATGCGATATCTCA
>sinv1135
CGTGTTTGACGTTAAAATGCTTCAAACAAGCGATGATCTGCATCAGAAACGTTACTATTGAATTTCCCAGCCCGAATTGCAAATGAGTCGTTATCTATGCGATATCTCA
>sinv1136
CGTGTTTTAAATTAAAACACGTCAAACAAGCGGTGATCTGCATAAGAAACGAAACTATAATAGTTCCCTGCTCGAATTGCAAATGAATCGTTACCTATGCGATATCTCA
>sinv1137
CGTGTTTTAACATAAAATGCTTCAAACAAGCGTTGATCTGCATCAGAAACGTAACTATTGAATTTCCCAGCCCGAATTGCAAACTAATCGCTATCTATGCGATATCTCA
>sinv1138
CGTGTTTTAACATAAAATGCTTCAAACAAGCGTTGATGTGAATCAGAAACGAAACTGTTGAAGTTTCCAGCACGAATTGCAAATGAATCGTTATCTATGCGATATCTCA
>sinv1139
CGTGTTTTAACATAAAATGCTTCAAACAAGCGTTGATTTGCATCAGAAACGAAACTATTGAATTTCCCAGCGCGAATTGCGAATGAATCGTTATCTATGCGATATCACA
>sinv1140
CGTGTTTTAACGTAAAACACGCCAAACAAGCGTGGATCTGCATCAGAAACAAAACTATTGAAGTTCCCTGCGCGAATTGCAAATGAATCTTTATCTATGTTATATCACA
>sinv1141
CGTGTTTTAACGTTAAAAACGTCAAACAAGCGTGGATCTGCATCAGAAACGAAACTATTGAAGTTCCCAGCGCGAATTGCAAACGAATCGCTATCTATGCGATATCTCA
>sinv1142
CGTGTTTTAACGTTAAAAACTCAAACAAGCGTGGATCTGCATCAAGAAACGAAACTATTGAAGTTCCCAGCGCGAATTGCAAACGAATCGCTATCTATGCGATATCTCA
>sinv1143
CGTGTTTTAACGTTAAAAAGCGTACGAACAAGCGTTGATCTGCATCAGAAACATAACTATTGAAGTTCCAAGCACAAATTGCAAATGAATCGTTATCTATGCGATATCT
>sinv1144
CGTGTTTTAACGTTAAAAAGCGTCAAACAAGCGTCGTTCTGCATAAGAAACATAACTATTGAAGTTCCCTGAGCGAATTGCAAACGAATCGTTAGTCTATGCGATATCT
>sinv1145
CGTGTTTTAACGTTAAAAAGCGTCAAACAAGCGTTGATCTGCAATAGAAACGAACTATTGAAGTTCCCTGCGCGAATTGCAAATGAATCGTTATCTATGCGATAACTCA
>sinv1146
CGTGTTTTAACGTTAAAAAGCGTCGAACAACGTTGATCTGCATCAGAAACATTACTATTGAAGATCCCAGGGCGAATTGCAAACGGATCGCTCTCTATGCGATATCTCA
>sinv1147
CGTGTTTTAACGTTAAAACCGTCAAACAAGCGTTGATCTGCATCAGAAACGAAACTATTGAAGTTCCCTGCGCGAATTGCAAATGAATCATTATCTATGCGATAACTCA
>sinv1148
CGTGTTTTAACGTTAAAAGCGTCAAACCAGCGTGGATCTGCATCAGAAACGAAACTATTGAAGTTCCCAGCGCGAATTGCAAACGAATCGCTATCTATGCGATATCTCA
>sinv1149
CGTGTTTTAACGTTAAAATGCTTCAAACAAGGGTGATCGGCATCAGAAACGTAACTATTGAATTTCCCAGCGCGAATTGCAAACTAATCGCTATCTATGCGATATCTCA
>sinv1150
CGTGTTTTAACTTAAAAAGCGTCAAACAAGCGTGGATCTGCATCAGAAACGAAACTATTGAAGTTCCCTGCGCGAATTGCAACTGAATCTTTATCTATGCGATAACTCA
>sinv1151
CGTGTTTTAACTTAAAATGCTTCAAACAAACGTGGATCTTTATCAGAAACGAATATATTGACGTTTACAGCAAGAATTGCAAATAAATGGTTATCTATGCGATATCTCA
>sinv1152
CGTGTTTTAAGATAAAAAGCGTCAAACAAGCGTGGATCTGCATCAGAAACGAAACTATTGAAGTTCCAAGCGCGAAATGCAAACGAATCGCTATCTTTGCGATATCTCA
>sinv1153
CGTGTTTTAAGCTAAAAAGCGTCAAACAAGCGTTGATCTGCATCAGAAAAGAAACTATTGAAGTTCCCTGCGCGAAATGCAAATGAATCGTTATCTATGCGTTAACTCA
>sinv1154
CGTGTTTTAAGCTAAAAAGCGTCAAACAAGCGTTGATCTGCATCAGAAACGAAACTATTGAAGTTCCCTGCGCGAATTGCAAATGAATCGTTATTTATGCGATAACTCA
>sinv1155
CGTGTTTTAAGTCAAAAAGCGTCAAACAAGCGCGGATCTGCATCAGAAACGAAACTATTGAAGTTCCCTGCGCGAATTGCAAATGAATCTTTATCTATGCGATATCTCA
>sinv1156
CGTGTTTTAAGTTAAAAAACGTCAAACAAGCGTTGATCGGCATCAGAAACGAAACTATTGAAGTTCCCTGCGCGAATTGCAAATGAATCGTTATCTATGCGATAACTCA
>sinv1157
CGTGTTTTAAGTTAAAAAATGTCAAACAAGCGTGGATCTGCATCAGAAACGAAACTATTGAATTTCCCAGCGCGAATTGCAAACGAATCGTTATCTATGCGATATCTCA
>sinv1158
CGTGTTTTAAGTTAAAAAGCGACAAACAAGCGTGGATCTGCATCAGAAACGAAACTATTGAAGTTCCCAGCGCGAAATGCAAATGAATCGTTATCTATGCGATATCTCA
>sinv1159
CGTGTTTTAAGTTAAAAAGCGCCAAACAAGCGTGGATCTGCATCAGAAACGAAACTATTGAAGTTCCAAGCGCAAAATGCAAATGAATCGTTATCTAAGCGATATCTCA
>sinv1160
CGTGTTTTAAGTTAAAAAGCGTAAAACAAGCGTGGATCTGCATCAGAAACGAAACTATTGAAGTTCCCATCGCGAAATGCAAACGAATCGCTATCTATGCGATATCTCA
>sinv1161
CGTGTTTTAAGTTAAAAAGCGTACAAACAAGCGTTGATCTGCATCAGAAACGAACTATTGAAGTTCCCAGCGCGAATTGCAAATGAATCGTTATCTATGCGATATCTCA
>sinv1162
CGTGTTTTAAGTTAAAAAGCGTACAACAAGCGTGGATCTGCATCAGAAACGAAACTATTGAAGTTCCCAGCGCGAAATGCAAACGAATAGCTATCTATGCAATATCTCA
>sinv1163
CGTGTTTTAAGTTAAAAAGCGTCAAACAAGAGTTGATCTGCATCAGAAACGACACTATTAAAGTTCCTTGCGCGAATTGCAAATGAATCGTTATCTATGCGATATCTCA
>sinv1164
CGTGTTTTAAGTTAAAAAGCGTCAAACAAGAGTTGATCTTCATCAGAAACGAAACTATTGAAGTTCCCAGCGCGAATTGCAAACTAATCGCTATATATGCTATATATCA
>sinv1165
CGTGTTTTAAGTTAAAAAGCGTCAAACAAGCGATGATGTGCATCAGAAACGTTACTATTGAATTTCCCAGCCCGAATTGCAAATGAATCGTTATCTATGCGATATCTCA
>sinv1166
CGTGTTTTAAGTTAAAAAGCGTCAAACAAGCGATGATGTGCATCAGAAACGTTACTATTGAATTTCCCAGCCCGAATTGCAAATGAATCGTTATCTATGCGATGTCTCA
>sinv1167
CGTGTTTTAAGTTAAAAAGCGTCAAACAAGCGCGGATCTGCATCAGAAACGAAACTATAGAAGTTTCCAGCGCGAAATGCAAACGAATCGCTATCTATGCGATATCTCA
>sinv1168
CGTGTTTTAAGTTAAAAAGCGTCAAACAAGCGCGGATCTGCATCAGAAACGAATCTATTGAAGTTCCCTGCGCGAATTGCAAATCAATCTTTATCTATGCGATAACTCA
>sinv1169
CGTGTTTTAAGTTAAAAAGCGTCAAACAAGCGCGGATCTGCATCAGAAACGAATCTATTGAAGTTCCCTGCGCGAATTGCAAATGAATCTTTATCTATGCGATATCTCA
>sinv1170
CGTGTTTTAAGTTAAAAAGCGTCAAACAAGCGTCGTTCTGCATCAGAAACGAAACTATTGAAGTTCCCAGCGCGAAATGCAAACGAATCGCTATCTATGCGATATCTCA
>sinv1171
CGTGTTTTAAGTTAAAAAGCGTCAAACAAGCGTGGATCTGCATCAGAAACGAAACAATTGAATTTCCCAGCGCGAAATGCAAACGAATCGCTATCTATGCAATATCTCA
>sinv1172
CGTGTTTTAAGTTAAAAAGCGTCAAACAAGCGTGGATCTGCATCAGAAACGAAACTATTGAAGATCCCAGCGCGAATTGCAAACGAATCGCTATCTATGCGATATCTCA
>sinv1173
CGTGTTTTAAGTTAAAAAGCGTCAAACAAGCGTGGATCTGCATCAGAAACGAAACTATTGAAGTTACCAGCGCGAATTGCAAACGAATCGCTATCTATGCGATATCTCA
>sinv1174
CGTGTTTTAAGTTAAAAAGCGTCAAACAAGCGTGGATCTGCATCAGAAACGAAACTATTGAAGTTCCCAACGCGAAATGCAAACGAATCGCTATCTATTCGATATCTCA
>sinv1175
CGTGTTTTAAGTTAAAAAGCGTCAAACAAGCGTGGATCTGCATCAGAAACGAAACTATTGAAGTTCCCACCGCGAAATGCAAACGAATCGCTATCTATGCGATATCTCA
>sinv1176
CGTGTTTTAAGTTAAAAAGCGTCAAACAAGCGTGGATCTGCATCAGAAACGAAACTATTGAAGTTCCCAGAGCGAAATGCATACGAATAGCTATCTATGCGATATCTCA
>sinv1177
CGTGTTTTAAGTTAAAAAGCGTCAAACAAGCGTGGATCTGCATCAGAAACGAAACTATTGAAGTTCCCAGCCCGAAATGCAAACGAATCGCTATCTATGCGATATCTCA
>sinv1178
CGTGTTTTAAGTTAAAAAGCGTCAAACAAGCGTGGATCTGCATCAGAAACGAAACTATTGAAGTTCCCAGCGCGAAATGCAAACGAATAGCTATCTATTCGATATCTCA
>sinv1179
CGTGTTTTAAGTTAAAAAGCGTCAAACAAGCGTGGATCTGCATCAGAAACGAAACTATTGAAGTTCCCAGCGCGAAATGCAAACGAATCGCCTTCTATGCGATATCTCA
>sinv1180
CGTGTTTTAAGTTAAAAAGCGTCAAACAAGCGTGGATCTGCATCAGAAACGAAACTATTGAAGTTCCCAGCGCGAAATGCAAACGAATCGCTAACTATGCGATATCTCA
>sinv1181
CGTGTTTTAAGTTAAAAAGCGTCAAACAAGCGTGGATCTGCATCAGAAACGAAACTATTGAAGTTCCCAGCGCGAAATGCAAACGAATCGCTATCCATGCGATATCTCA
>sinv1182
CGTGTTTTAAGTTAAAAAGCGTCAAACAAGCGTGGATCTGCATCAGAAACGAAACTATTGAAGTTCCCAGCGCGAAATGCAAACGAATCGCTATCTATGCGATATCTCA
>sinv1183
CGTGTTTTAAGTTAAAAAGCGTCAAACAAGCGTGGATCTGCATCAGAAACGAAACTATTGAAGTTCCCAGCGCGAAATGCAAACGAATCGCTATGTATGCGATATCTCA
>sinv1184
CGTGTTTTAAGTTAAAAAGCGTCAAACAAGCGTGGATCTGCATCAGAAACGAAACTATTGAAGTTCCCAGCGCGAAATGCAAATGAATCGTTATCTATGCGATAACTCA
>sinv1185
CGTGTTTTAAGTTAAAAAGCGTCAAACAAGCGTGGATCTGCATCAGAAACGAAACTATTGAAGTTCCCAGCGCGAAATGCAGACGAATCGCTATCTATGCGATATCTCA
>sinv1186
CGTGTTTTAAGTTAAAAAGCGTCAAACAAGCGTGGATCTGCATCAGAAACGAAACTATTGAAGTTCCCAGCGCGAAATGCATACGAATCGCTATCTATGCGATACCTCA
>sinv1187
CGTGTTTTAAGTTAAAAAGCGTCAAACAAGCGTGGATCTGCATCAGAAACGAAACTATTGAAGTTCCCAGCGCGAAATGTGAACGAATCGCTATCTATGCGATATCTCA
>sinv1188
CGTGTTTTAAGTTAAAAAGCGTCAAACAAGCGTGGATCTGCATCAGAAACGAAACTATTGAAGTTCCCAGCGCGAATTGCAAACGAATCGCTATCTATGCGATATCTCA
>sinv1189
CGTGTTTTAAGTTAAAAAGCGTCAAACAAGCGTGGATCTGCATCAGAAACGAAACTATTGAAGTTCCCAGCGCGAATTGCAAATGAATCGTTATCTATGCGTTATCTCA
>sinv1190
CGTGTTTTAAGTTAAAAAGCGTCAAACAAGCGTGGATCTGCATCAGAAACGAAACTATTGAAGTTCCCAGGGCGAAATGCAAACGAATCGCTATCCATGCGGTATCTCA
>sinv1191
CGTGTTTTAAGTTAAAAAGCGTCAAACAAGCGTGGATCTGCATCAGAAACGAAACTATTGAAGTTCCCAGGGCGAAATGCAAACGAATCGCTATCTATGCGATATCTCA
>sinv1192
CGTGTTTTAAGTTAAAAAGCGTCAAACAAGCGTGGATCTGCATCAGAAACGAAACTATTGAAGTTCCCTGCGCGAATAGCAAATGAATCGATATCTATGCGATAACTCA
>sinv1193
CGTGTTTTAAGTTAAAAAGCGTCAAACAAGCGTGGATCTGCATCAGAAACGAAACTATTGAAGTTGCCAGCGCGAAATGCAAACGAATCGCTATCTATGCGATATCTCA
>sinv1194
CGTGTTTTAAGTTAAAAAGCGTCAAACAAGCGTGGATCTGCATCAGAAACGAAACTATTGAAGTTTCCAGCGCGAAATGCAAACGAATCACTGTCTATGCGATATCTCA
>sinv1195
CGTGTTTTAAGTTAAAAAGCGTCAAACAAGCGTGGATCTGCATCAGAAACGAAACTATTGAATTTCCCAGCGAGAAATGCAAACGAATCGCTATCTATGCGATATCTCA
>sinv1196
CGTGTTTTAAGTTAAAAAGCGTCAAACAAGCGTGGATCTGCATCAGAAACGAAACTATTGACGTTTACAGCGAGAATTGCAAATTATTCGCTATCTATGCGATATCTCA
>sinv1197
CGTGTTTTAAGTTAAAAAGCGTCAAACAAGCGTGGATCTGCATCAGAAACGAAACTATTGAGGTTCCCAGCGCGAAATGCAAACGAAACGCTATCTATGCGATATCTCA
>sinv1198
CGTGTTTTAAGTTAAAAAGCGTCAAACAAGCGTGGATCTGCATCAGAAACGAAGCTATTGAAATTCCCAGCGCGAAATGCAAACGAATCGCTATCTATGCGATATCTCA
>sinv1199
CGTGTTTTAAGTTAAAAAGCGTCAAACAAGCGTGGATCTGCATCAGAAACGGAACTATTGAAGTTCCCAGCGCGAAATGCAAACGAATCGCTATCTATGCGATATCTCA
>sinv1200
CGTGTTTTAAGTTAAAAAGCGTCAAACAAGCGTGGATCTGCATCAGAAACGTAACTATTGAAGTTCCCAGCGCGAATTGCAAACGAATCGCTATCTATGCAATATCTCA
>sinv1201
CGTGTTTTAAGTTAAAAAGCGTCAAACAAGCGTGGATCTGCATCAGAAACGTTACTATTGAATTTCCCAGCCCGAATTGCAAATGAATCGTTATCTATGCAATATCTCA
>sinv1202
CGTGTTTTAAGTTAAAAAGCGTCAAACAAGCGTGGATCTGCATTTGAAACGAGAATATTGAAGTTCCCTGCGCGAATTGCAAATGAATCTTTATCTATGCGATATCTCA
>sinv1203
CGTGTTTTAAGTTAAAAAGCGTCAAACAAGCGTGGATCTGCTTCAGAAACGAAACTATTGAAGTTCCCAGCGCGAAATGCAAACGAATCGCTAACTATGCGATATCTCA
>sinv1204
CGTGTTTTAAGTTAAAAAGCGTCAAACAAGCGTGGATCTGTATCAGAAACGAAACTATTGAATTTCCCAGCGCGAAATGCAAACGAATCGCTATCTATGCGATATCTCA
>sinv1205
CGTGTTTTAAGTTAAAAAGCGTCAAACAAGCGTGGATCTTCATCAGAAACACAACTATTGAAGTTCCCAGCGCGAATTGCAAACGAATCGCTATCTATGCGATATCTCA
>sinv1206
CGTGTTTTAAGTTAAAAAGCGTCAAACAAGCGTGGATTTTCATCAGAAACGAAACTATTGACGTTTACAGCGAGAATTGCAAATTAATCGTTATCTATGCGATATCTCA
>sinv1207
CGTGTTTTAAGTTAAAAAGCGTCAAACAAGCGTGGGTCTGCATCAGAAACGAAACTATTAAATTTCCCAGCGAGAAATGCAAACGAATCGCTATCTATGCGATATCTCA
>sinv1208
CGTGTTTTAAGTTAAAAAGCGTCAAACAAGCGTGTATCTGCATCAGAAACGAAACTATTGAAGTTCCCAGCGCGAAATGCACACGAATCGCTATCTATGCGATATCTCA
>sinv1209
CGTGTTTTAAGTTAAAAAGCGTCAAACAAGCGTTGATCGGCATCAGAAACGAAACTATTGAAGTTCCCTGCGCGAATTGCAAATGTATAGTTATCTATGCGATAACTCA
>sinv1210
CGTGTTTTAAGTTAAAAAGCGTCAAACAAGCGTTGATCTGCATCAGAAACATAACTATTGAAGATCCCAGCGCGAATTCGAAACGAATCGCTATCTATGCGATATATCA
>sinv1211
CGTGTTTTAAGTTAAAAAGCGTCAAACAAGCGTTGATCTGCATCAGAAACATAACTATTGAAGATCCCAGCGCGAATTGCAAACGAATCGCTGTCTATGCGATATCTCA
>sinv1212
CGTGTTTTAAGTTAAAAAGCGTCAAACAAGCGTTGATCTGCATCAGAAACGAAACTATTGAAGATCCCAGCGCGAATTGCAAACGAATCGCTATCTATGCGATATCTCA
>sinv1213
CGTGTTTTAAGTTAAAAAGCGTCAAACAAGCGTTGATCTGCATCAGAAACGTAACTATTAAAGATTCCAGCGCGAATTGCAAACGAATCGCTATCTATGCGGTATCTCA
>sinv1214
CGTGTTTTAAGTTAAAAAGCGTCAAACAAGCGTTGATCTGCATCAGTAACGAAGCTATTGAAGTTCCCAGCGCGAATTGCAAATTAATCGTTATCTATGCGATATCTCA
>sinv1215
CGTGTTTTAAGTTAAAAAGCGTCAAACAAGCGTTGATCTGCTTCAGAAACATAACTATTAAAGTTCCCTGCGCGAATTGCAAATGAATCGTTATCTATGCGATAACTCA
>sinv1216
CGTGTTTTAAGTTAAAAAGCGTCAAACAAGCTTTGATCGGCATCAGAAACGAAACTATTGAAGTTCCCTGCGCGAATTTCAAATGAATCGTTATCTATGCGATAACTCA
>sinv1217
CGTGTTTTAAGTTAAAAAGCGTCAAACAAGGGTTGATCTGCATCAGAAACGTAACTATTGAATTTCCCAGCACGAATTGCTTATGAATCGTTATCTATGCGATATCTCA
>sinv1218
CGTGTTTTAAGTTAAAAAGCGTCAAACAGGCGTGGATATGCATCAGAAACGAAACTATTGAAGTTCCCAGCGCGAAATGCAAACGAATCGCTATCTATGCGATATCTCA
>sinv1219
CGTGTTTTAAGTTAAAAAGCGTCAAACAGGCGTTGATCCGCATTAGAAACGAAACTATTGAAGTTCCCAGCGTGAATTGCAAATGAATCGTTATCTATGCGATATCTCA
>sinv1220
CGTGTTTTAAGTTAAAAAGCGTCAAACATGCGTGGATCTGCATCAGAAACGAAACTATTGAAGTTACCATCGCGAAATGCAAACGAATCGCTATCTATACGATATCTCA
>sinv1221
CGTGTTTTAAGTTAAAAAGCGTCAAACATGCGTGGATCTGCATCAGAAACGAAACTATTGAAGTTCCCATCGCGAAATGCAAACGAATCGCTATCTATGCGATATCTCA
>sinv1222
CGTGTTTTAAGTTAAAAAGCGTCAAAGAAGCGTGGATCTGCATCAGAAACGAAACTATTGAAGTTCCCAGCGCGAATTGCAAATGAATCGTTATCTATGCGATATCTCA
>sinv1223
CGTGTTTTAAGTTAAAAAGCGTCAAAGACGCGTTGATCTGCATCAGAAACGAATCCATTGAAGTTCCCTGCGCGATTTGCAAATAAATCGTTATCTATGTGATATCTCA
>sinv1224
CGTGTTTTAAGTTAAAAAGCGTCATACAAACGTGGATCTGCAACAGAAACGAAACTATTGAAGTTCCCAGCGCGAATTGCAAATGAATCGTTATCTATGCGATATCTCA
>sinv1225
CGTGTTTTAAGTTAAAAAGCGTCGAAAAAGCGTTGATCTACATCAGAAACATATCTATTAAATTTCCCAGCTCGAATTGCAAATGAATCGTTATCTAAGCGATATCTCA
>sinv1226
CGTGTTTTAAGTTAAAAAGCGTCGAACAAACGTTGATCCGCATCAGAAACGAAACTATTGAAGTTCCCAGCGCGAATTGCAAACGAATCGCTATCTATGCGATATCTCA
>sinv1227
CGTGTTTTAAGTTAAAAAGCGTCGAACAAACGTTGATCTGCATCAGAAACATAACTATTGAAGTTCCCATTGCGAATTGCAAACGAATCGCTATCTATGCGATATCTCA
>sinv1228
CGTGTTTTAAGTTAAAAAGCGTCGAACAAACGTTGATCTGCGTCAGAAACATAGCTATTGAAGTGTCAAGCACAAATTGCAAATGAATCGTTATCTATGCGATATCTCA
>sinv1229
CGTGTTTTAAGTTAAAAAGCGTCGAACAAACGTTGATCTGCGTCAGTAACATAGCTATTGAAGTGTCAAGCACAAATTGCAAATGAATCGTTATCTATGCGATATCTCA
>sinv1230
CGTGTTTTAAGTTAAAAAGCGTCGAACAAGCGTGGATCTTCATCAGAAACGAAACTATTGACGTTTACAGCGAGAATTGCAGATTAATCGTTATCTATGCGATATCTCA
>sinv1231
CGTGTTTTAAGTTAAAAAGCGTCGAACAAGCGTTGATCCGCATCAGAAACGAAACTATTGAAGTTCCCAGCGCGAATTGCAAACGAATTGCTATCTATGCGATATCTCA
>sinv1232
CGTGTTTTAAGTTAAAAAGCGTCGAACAAGCGTTGATCCGCATCAGAAACGAAACTATTGAAGTTCCCAGCGCGAATTGCAAATGAATCGTTATCTATGCGATATCTCA
>sinv1233
CGTGTTTTAAGTTAAAAAGCGTCGAACAAGCGTTGATCTGCATCAGAAACATAACTATTGAAGATCCCAGGGCGAATTGCAAACGAATCGCTATCTATGCGATATCTCA
>sinv1234
CGTGTTTTAAGTTAAAAAGCGTCGAACAAGCGTTGATCTGCATCAGAAACATAACTATTGAAGTTCCCAGCGCGAATTGCAAACGAATCTTTATCTATGCGATATCTCA
>sinv1235
CGTGTTTTAAGTTAAAAAGCGTCGAACAAGCGTTGATCTGCATCAGAAACATACCTATTGAAGATCCCAACGCGAATTGCAAACGAATCGCTATCTATGCGATATCTCA
>sinv1236
CGTGTTTTAAGTTAAAAAGCGTCGAACAAGCGTTGATCTGCATTAGAAACATTAGTATTGAAGATCCCAGCGCGAATTGCAAACGAATCGCTATCTATGAGATATCTCA
>sinv1237
CGTGTTTTAAGTTAAAAAGCGTCGAACAAGTGTGGATCTGCATCAGAAAAGAAATTATTGAAGATTACAGCGCGAATTGTAAATGAATCGTTATCTATGCGATATCTCA
>sinv1238
CGTGTTTTAAGTTAAAAAGCGTCGAACAAGTGTTGATCTGCATCAGAAACATTACTATTGGAGATCCCAGCGCGAATTGCAAACGAATCGCTATCTATGCGATATCTCA
>sinv1239
CGTGTTTTAAGTTAAAAAGCGTCGAACAAGTGTTGATCTGCATCAGAAACGTTACTATTGAAGATCCCAGCGCGAATTGCAAACGAATCGCTATCTATGCGATATCTCA
>sinv1240
CGTGTTTTAAGTTAAAAAGCGTCGAACAATCGTTGATCTGCATCAGAAACATTACTATTGAAGATCCCAGCGCTAATTGCAAACGAATCGCTATCTATGCGATATCTCA
>sinv1241
CGTGTTTTAAGTTAAAAAGCGTCGGACAAACGTTGATCTGCATCAGAAACGTAACTATTGAAGTTCCCAGTGCGAATTGCAAACGAATCGCTATCTATGCGATATCTCA
>sinv1242
CGTGTTTTAAGTTAAAAAGCGTTAAACAAGCGTGGATCTGCACCAGAAACGAAACTATTGAAGTTCCCTGCGCGAATTGCAAATGAATCCTTATCTATGCGATATCTCA
>sinv1243
CGTGTTTTAAGTTAAAAAGCGTTGAACAAGCGTTGATCTGAATCAGAAACATAACTATTGAAGTTCCCAGGCCGAAATGCAAACGAATCGTTATCTATGCGATATCTCA
>sinv1244
CGTGTTTTAAGTTAAAAAGCGTTGAACAAGCGTTGATCTGCATCAGAAACATTACTATTGAAGATCCCAGCGCGAATTGCAAACGAATCGCTATCTATGCGATATCTCA
>sinv1245
CGTGTTTTAAGTTAAAAAGCTTCAAACAAGCGTGGATCTGCATCAGAAACGAAACTATTGAAGTTCCCACCGCGAAATGCAAACGAATCGCTATCTATGCGATATCTCA
>sinv1246
CGTGTTTTAAGTTAAAAAGCTTCAAACAAGCGTGGATCTGCATCAGAAACGTAACTATTGAATTTCCCAGCGTGAATTGCAAATGAATCGTTATTTATGCGATATCTCA
>sinv1247
CGTGTTTTAAGTTAAAAAGTGTCAAACAAGCGTGGATCTGCATCAGAAACGAAACTATTGACTTTTACAGCGAGAATTGCAAATTAATCGTTATCTATGCGATATCGCA
>sinv1248
CGTGTTTTAAGTTAAAAATCGTCGAACAAACGTTGATCTGCATCAGAAACATAACTATTGGTTTTCCCAGCTCGAATTGCAAATGAATCGTTATATAGGCGATATCTCA
>sinv1249
CGTGTTTTAAGTTAAAAATCTTCAAACAAGCGTGGATCTGCATCAGAAACGAAACTATTGATGTTCCCATCGCGAATTGCAAACGAATCGCTATCTATGCGATATCTCA
>sinv1250
CGTGTTTTAAGTTAAAACACATCAAACAAACGGTGATCTGCATAAGAAACGAAACTATTAATGTTCCCCGCTCGAATTGCAAATGAATCGTTATCTATGCGATATCTCA
>sinv1251
CGTGTTTTAAGTTAAAACACGTCAAACAAGCGGTGATCTGCATAAGAAACGAAACTATTAAAGTTCCCCACTCGAATTGCAAATGAATCGTTATCTATGCGATATCTCA
>sinv1252
CGTGTTTTAAGTTAAAACACGTCAAACAAGCGGTGATCTGCATAAGAAACGAAACTATTAAAGTTCCCTGCACGAATTGCAAACGAATCGCTATCTATGCGATATCTCA
>sinv1253
CGTGTTTTAAGTTAAAACACGTCAAACAAGCGGTGATCTGCATAAGAAACGAAACTATTAAAGTTCCCTGCTCGAATTGCAAATGAATCGTTATCTATGCGATATCTCA
>sinv1254
CGTGTTTTAAGTTAAAACACGTCAAACAAGCGGTGATCTGCATAAGAAGCGAAACTATTAAAGTTCCCTGCACGAATTGCAAATGAATCGTTATCTATGCGATATCTCA
>sinv1255
CGTGTTTTAAGTTAAAACACGTCAAACAAGCGGTGATCTGCATACGAAACGAAACTCTTAAAGTTCCCTGCTCGAATTGCAAATGAATCGTTATCTATGCGATATCTCA
>sinv1256
CGTGTTTTAAGTTAAAACACGTCAAACAAGCGGTTATCTGCATAAGAAACGAAACTACTAAAGTTCCCTGCTCGAATTGCAAATGAATCGTTATCTATGCGATATCTCA
>sinv1257
CGTGTTTTAAGTTAAAACACGTCAAACAAGCGTTGATCTGCATCAGAAACGAAACTATTGAAGTTCCCAGCGCGAAATGCAAACGAATAGCTATCTATGCGATATCTCA
>sinv1258
CGTGTTTTAAGTTAAAACACGTCAAAGAAGCGGTGATCTGCATAAGAAACGAAACTCTTAAAGTTCCCTGCTCGAATTGCAAATGAATCGTTATCTATGCGCTATCTCA
>sinv1259
CGTGTTTTAAGTTAAAAGACGTCGAACAAGCGTTGATCTGCGTCAGAAACATAACTATTGAAGTTCCCAGCCCGAATTGCAAACGAATCGTTATCTATGCGATATCTCA
>sinv1260
CGTGTTTTAAGTTAAAAGCGTCAAACAAGCCTGGATCTGCATCAGAAACGAAACTATTGAAGTTCCCATCGCGAAATGGCAAACGAATCGCTATCTATGCGATATCTCA
>sinv1261
CGTGTTTTAAGTTAAAAGGCGTCAAACAAGCGTGGATCAACATCAGAAACGAAACTATTGAAGTTCCCAGCGGGAAATGCAAACGAATCGCTATCTATGCGATATCTCA
>sinv1262
CGTGTTTTAAGTTAAAAGGCGTCAAACAAGCGTGGATCTTCATCGGAAACGAAACTATTGACGTTTACAGCGAGAATTGCAAATTAATCGTTATCTATGCGATAACTCA
>sinv1263
CGTGTTTTAAGTTAAAATGCCTCAAACAAGCGATGATGTGCATCAGAAACGTTACTATTGAATTTCCCAGCCCGAATTGCAAATGAATCGTTATCTATGCGATATCTCA
>sinv1264
CGTGTTTTAAGTTAAAATGCGTAGAACAAGCGTGGATCTTCATCAGAAACGAAACTATTGACGTTTACAGCGAGAATTGCAAATTAATCGTTATCTATGTGATATCTCA
>sinv1265
CGTGTTTTAAGTTAAAATGCGTCGAACAAGCGTGGATCTTCACAAGAAACATAACTATTGAAATTCCCAGCGCGAATTGCAAACGAATCGCTATCTATGCGATATCTCA
>sinv1266
CGTGTTTTAAGTTAAAATGCGTCGAACAAGCGTGGATCTTCATCAGAAACACAACTATTGAAGTTCCCAGCGCGAATTGCAAACGAAGCGCTATCTATGCGATATCTCA
>sinv1267
CGTGTTTTAAGTTAAAATGCGTCGAACAAGCGTGGATCTTCATCAGAAACACAACTATTGAAGTTCCCAGCGCGAATTGCAAACGAATCGCTATCTATGCGATATCTCA
>sinv1268
CGTGTTTTAAGTTAAAATGCGTCGAACAAGCGTGGATCTTCATCAGAAACACAACTATTGAAGTTCCCAGGGCGAATTGCAAACGAATCGCTATCTATGTGATATCTCA
>sinv1269
CGTGTTTTAAGTTAAAATGCGTCGAACAAGCGTGGATCTTCATCAGAAACACATCTATTGAAGTTCCCAGGGCGAATTGCAAACGAATCGCTATCTATGCGATATCTCA
>sinv1270
CGTGTTTTAAGTTAAAATGCGTCGAACAAGCGTGGATCTTCATCAGAAACAGAACTATTGAAATTCCCAGCGCGAATTGCAAACGAATCGCTATCTATGCGATATCTCA
>sinv1271
CGTGTTTTAAGTTAAAATGCGTCGAACAAGCGTGGATCTTCATCAGAAACATAACTATAGAAGATCCCAGCGCGAATTGCAAACGAATCGCTATCTATGCGATATCTCA
>sinv1272
CGTGTTTTAAGTTAAAATGCGTCGAACAAGCGTGGATCTTCATCAGAAACTTAACTATTGAAGTTCCCAGCGCGAATTGCAAACGAATCGCTATCTATGCGATATCTCA
>sinv1273
CGTGTTTTAAGTTAAAATGCGTCGAACAAGCGTGGATCTTCATCAGAAAGAAACTGTTGAAGTTCCCTGCGCGAATTGCAAGTGAATCGTTATCTATGCGAATATCTCA
>sinv1274
CGTGTTTTAAGTTAAAATGCGTCGAACAAGCGTTGATCTGCATCAGAAACATAACTATTGAAGATCCCAGCGCGAATTGCAAACGAATCGCTATCTATGCGATATCTCA
>sinv1275
CGTGTTTTAAGTTAAAATGCTTCAAACAAGCGGTGATCTGCATCAGAAACGTAACTATTGAATTTCCCAGCGCGAATTGCAAATGAATCGTTATCTATGCGATATCTCA
>sinv1276
CGTGTTTTAAGTTAAAATGCTTCAAACAAGCGTTGGTCTGCATGAGAAACGTAACTATTGAATTACCCAGCGCGAATTGAAAATGAATCGTTATCTATGTGATATCACA
>sinv1277
CGTGTTTTAAGTTAAAATGCTTCAAACAAGGGTTAATCTGCATCAGAAACGTAACTACTGAATTTTCCAGCGCGAATTGCAAACTAATCGCTATCTATGCGATATCTCA
>sinv1278
CGTGTTTTAAGTTAAAATGCTTCAAACAAGGGTTGATCTGCATCAGAAACATAACTATTGAAGTTCCCAGTGCGAATTGCAAACGAATCGCTATCTATGCGATATCTCA
>sinv1279
CGTGTTTTAAGTTAAAATGCTTCAAACAAGGGTTGATCTGCATCAGAAACGTTACTATTGAATTTCCCAGCGCGAATTGCAAACTAATCGCTATCTATGCGATATCTCA
>sinv1280
CGTGTTTTAAGTTAAAATGCTTCAAACAAGTGTTGATCTGCATCAGAAACGTAACTATTGAATTTCCCAGCGCGAATTGCAAACGAATCGTTATCTATGCGATATCTCA
>sinv1281
CGTGTTTTAAGTTAAAATGCTTCAAATAAGGGATGATCTGCATCAGAAACGTAACTATTGAATTTCCCAGCGCGAATTGCAAACTAATCGCTATCTATGCGATATCTCA
>sinv1282
CGTGTTTTAAGTTAAAATGCTTCAAATAAGGGATGATCTGCATCAGAAACGTAACTATTGAATTTCCCATCGCGAATTGCAAACTAATCGCTATCTATGCGATATCTCA
>sinv1283
CGTGTTTTAAGTTAAAATGGTTCAAACAAGGGTTGATCTGCATCAGAAACGTAACTATTGAATTTCCCAGCGCGAATTGCAAACTAACCGCTATCTATGCGATATCTCA
>sinv1284
CGTGTTTTAAGTTAAATAGCGTCAAACAAGCGTGGATCTGCATCAGAAACGAAACTATTGAAGTTCCCAGCGCGAAATGCAAACGAATCGCTATCTATGCGATATCTCA
>sinv1285
CGTGTTTTAAGTTAAATAGCGTCAAACAAGCGTGGATCTGCATCAGAAACGAAACTATTGAAGTTCCCAGCGCGACTAGCAAACGAATCGCTATCTATGCGATATCTCA
>sinv1286
CGTGTTTTAAGTTAAGAAGCGTCAAACAAGCGTGGATCTGCATCAGAAACGAAACTATTGACGTTTACAGCGAGAAATGCAAATTATTCGTTATCTATGCGATATCTCA
>sinv1287
CGTGTTTTAAGTTAAGAAGCGTCAAACAAGCGTTGATCTGCATCAGAAACGAAACTATTGAAGTTCCCTGCGCGAATTGCAAATGAATCGTTATCTATGCGATAACTCA
>sinv1288
CGTGTTTTAAGTTAAGAGCGTCAATCAAGCGTGGATCGTTCATCAGAAACGAAACTATTGACGTTTACAGCGAGAATTGCAAATTAATCGTTATCTATGCGATATCTCA
>sinv1289
CGTGTTTTAAGTTATAAAGCGCCGAACAATCGTTGATCTGCATCAGAAACGTAACTATTGATGTTCTAAGCACGAATTGCAAATGAATCGTTATCTATGCGATATCTCA
>sinv1290
CGTGTTTTAAGTTATAAAGCGCCGAACAATTGTTGATCTGCATCAGAAACATAACTATTGAAGATCCCAGCGCGAATTGAAAACGAATCGCTATCTATGCGATATCTCA
>sinv1291
CGTGTTTTAAGTTGAAAAGCGTCAAACAAGCGTGGATCTGCATCAGAAACGAAACTATTGAAGTTCCCAACGCGAAATGCAAACGAATCGCTATCTATGCGATATCTCA
>sinv1292
CGTGTTTTAAGTTGAAAAGCGTCAAACAAGCGTGGATCTGCATCAGAAACGAAACTATTGAAGTTCCCAGCGCGAAATGCAAACGAATCGCTATCTATTCGATATCTCA
>sinv1293
CGTGTTTTACAATAAAAAGCGTCAAACAAGCGTAGATCTGCATCAGAAACGAAACTATTGAAGTTCCCAGCGCGAATTGCAAATGAATCGTTATCTATGCGATATCTCA
>sinv1294
CGTGTTTTACAATAAAAAGCGTCAAACAAGCGTTGACCTTCATCAGAAACGAAACTATTGAAGTTCCCTGCGCGAATTGCAAATGAATCGTTATCAATGCGATATCTCA
>sinv1295
CGTGTTTTACAATAAAATGCTTCAAACAAGCGTTGATCTGCATCAGAAACGTAACTATTGAATTTCCCAGCGCGAATTGCAAATGAATCGTTATCTATGCGGTATCTCA
>sinv1296
CGTGTTTTACAATAAGAAGCGTCAAACAAGCGTGGATCTGCATCAGAAACGAAACTATTGAAGTTCCTTTCGCGAATTGCAAATGAATCATTATCTATGCTATAACTCA
>sinv1297
CGTGTTTTACAGTAAAAAGCGTCGAACAAGCGTTGATCTGCATCAGAAACGAAACTATTGAAGTTCCCAGCGCGAATTGCAAACGAATTGCTATCTATGTGATATCTCA
>sinv1298
CGTGTTTTACATTAAAAAACGACAAACATGCGTGGATCTGCATCAGAAACGAAACTGTTAAAGTTCCCAGCGCAAACTGTAAATGAATCGTTATCTATGCGATATCTCA
>sinv1299
CGTGTTTTACATTAAAAAACGTCAAACAAGCATTGATCTGCATCAGAAACGAAACTATTGAAGTTCCCTGCGCGAATTGCAAATGAATCGTTATCTTTGCGATAACTCA
>sinv1300
CGTGTTTTACATTAAAAAACGTCAAACAAGCGTGGATCTGCATCAGAAACATATCTATTGAAGATCCCAGCGCGAATTGCAAACGAATCGCTATCTATGCGATATCTCA
>sinv1301
CGTGTTTTACATTAAAAACCGTCAAACAAGCGTTGATCTGCATCAGAAACGAAACTATTGAGTTTCCCTGCGCGAATTGCAAATGAATCGTTATCTATGCGATAACTCA
>sinv1302
CGTGTTTTACATTAAAAACCGTCAAACAAGCGTTGATCTGCATCAGACACGAAACTATTGAGTTTCCCTGGGCGAATTGCAAATAAATCGTTATCTATGCGATAACTCA
>sinv1303
CGTGTTTTACATTAAAAACGTCAAACAAGCGTTGATCTGCATCAGAAACGAAACTATTGAAGTTTCCCTGCGCGAATTGCAAATGAATCGTTACCTATGCGATAACTCA
>sinv1304
CGTGTTTTACATTAAAAAGACGTCGAACAAACGTTGATCTGCATCAGAAACATAACTATTGAAGTTCCAAAGCACAAATTGCAAATGAATCGTTATCTATGCGTTATCT
>sinv1305
CGTGTTTTACATTAAAAAGCGTAAAACAGCCGTTAATCTGCATCCGAAACGAAACTATTGAAGTTCCCAGCGCGAATTGAAAATGAATCGTTATCTATGCGATATCTCA
>sinv1306
CGTGTTTTACATTAAAAAGCGTCAAACAAGCGCTGATCCGCATCAGAAACGAAACTATGGTAGTTCCCAGCGCGAATTGCAAATGAATCGTTATCTATGCGATATCTCA
>sinv1307
CGTGTTTTACATTAAAAAGCGTCAAACAAGCGTGGATCTGCATCAGAAAAGAAAGTATTGAATTACCCAGCGCGAATTGCAAATGAATCATTGTCTATGCGATATCTCA
>sinv1308
CGTGTTTTACATTAAAAAGCGTCAAACAAGCGTGGATCTGCATCAGAAACGAAACTATTGAAGTTCCCTGTGCGAATAGCAAATGAATCTTTATCTATGCGATATATCA
>sinv1309
CGTGTTTTACATTAAAAAGCGTCAAACAAGCGTGGATCTGCATCAGAAACGAAACTATTGACGTTTACAGCGAGAATTGCAAATTAATCGTTATCTATGCGATATCTCA
>sinv1310
CGTGTTTTACATTAAAAAGCGTCAAACAAGCGTGGATCTTCATCAGAAACGAAACTATTGACGTTTACAGCGACAATTGCAAATTAAACGTTATCTATGCGATATCTCA
>sinv1311
CGTGTTTTACATTAAAAAGCGTCAAACAAGCGTGGATCTTCATCAGAAACGAAACTATTGACGTTTACAGCGAGAATTGCAAATTAATCGTTATCTATGCGATATCTCA
>sinv1312
CGTGTTTTACATTAAAAAGCGTCAAACAAGCGTGGATCTTCATCAGAAACGAAACTATTGACGTTTACAGCGAGAATTGCAAATTAATCGTTATCTATGCGATATGTCA
>sinv1313
CGTGTTTTACATTAAAAAGCGTCAAACAAGCGTTGATCGGCATCAGAAACGAAACTATTGAAGTTACCTGCGCGAATTGCAAATGAATCGTTATCTATGCGATAACTCA
>sinv1314
CGTGTTTTACATTAAAAAGCGTCAAACAAGCGTTGATCGGCATCAGAAACGAAACTATTGAAGTTCCCTGCGCGAATTGCAAATGAATCGTTATCTATGCGATAACTCA
>sinv1315
CGTGTTTTACATTAAAAAGCGTCAAACAAGCGTTGATCGTCATCAGAAACGAATCTAGTGAAGTTCCCTGTGCGAATTTCAAAGGAATCGTTATCTATGCGATAACTCA
>sinv1316
CGTGTTTTACATTAAAAAGCGTCAAACAAGCGTTGATCGTCATCCGAAACGAAACTATTGAAGTTCCCTGCGCGAATTGCAAATGAATCGTTATCTATGCGATAACTCA
>sinv1317
CGTGTTTTACATTAAAAAGCGTCAAACAAGCGTTGATCTGCATCAGAAACGAAACTATTGAAGTTCCCTGCGCCAGTTGCAAATGAATCGTTATCTTTGCGATAACTCA
>sinv1318
CGTGTTTTACATTAAAAAGCGTCAAACAAGCGTTGATCTGCATCAGAAACGAAACTATTGAAGTTCCCTGCGCGAATTGCAAATGAATCGTTATCTATGCGATAACTCA
>sinv1319
CGTGTTTTACATTAAAAAGCGTCAAACAAGCGTTGATCTGCATCAGAAACGAAACTATTGAAGTTCCCTGCGCGAATTGCAAATGAATCTTTATCTATGCGATATCTCA
>sinv1320
CGTGTTTTACATTAAAAAGCGTCAAACAAGCGTTGATCTGCATCAGAAACGAAACTATTGAAGTTCCCTGCGCGAATTGCGAATGAATCATTATCAATGCGATAACTCA
>sinv1321
CGTGTTTTACATTAAAAAGCGTCAAACAAGCGTTGATCTGCATCAGAAACGAATCTATTGAAGTTCCCTGCGCGAATTGCAAACGAATCGCTATCTATGCGATATCTCA
>sinv1322
CGTGTTTTACATTAAAAAGCGTCAAACAAGCGTTGATCTGCATCAGAAACGGAACTATTGAAGATCCCAGCGCGAATTGCAAACGAATAGCTATCTATGCGATATCTCA
>sinv1323
CGTGTTTTACATTAAAAAGCGTCAAACAAGCGTTGATCTGCATCAGAAACGGAACTATTGAAGATCCCAGCGCGAATTTCAAACGAATAGCTATCTATGCGATATCTCA
>sinv1324
CGTGTTTTACATTAAAAAGCGTCAAACAAGCGTTGATCTGCATCAGAAACGGAACTATTGGAGATCCCAGCGCGAATTGCCAACGAATAGCTATCTATGCGATATCTCA
>sinv1325
CGTGTTTTACATTAAAAAGCGTCAAACAAGCGTTGATCTGCATCATAAACGAAACTATTGACGTATACAGCGAGAATTGCAAATTAATCGTTATCTACGCGATATCTCA
>sinv1326
CGTGTTTTACATTAAAAAGCGTCAAACAAGCGTTGATCTGCATCTGAAACGAAACTATTGAAGTTCCCAGCGCGAATTGCAAATGAAACGTTATCTATGCGGTAACTCA
>sinv1327
CGTGTTTTACATTAAAAAGCGTCAAACAAGCGTTGATCTTCATCAGAAACGAAACTATTGATGTTCCCTGCGCGAATTGCTAATGAATCGTTATCTATGCGATATCTCA
>sinv1328
CGTGTTTTACATTAAAAAGCGTCAAACAAGCGTTGATCTTCATCATAAACGAAACTATTGAAGTTCCCTGCGCGAATTGCAAATGAATCGTTATCTATGCGATATCTCA
>sinv1329
CGTGTTTTACATTAAAAAGCGTCAATCACGCTTCGATCTGCATCAGAAACGAAACTAATGAAGTTCCCAGCGCAAATTCCAAATAAATCGTTATCTATGCGGTATCTCA
>sinv1330
CGTGTTTTACATTAAAAAGCGTCCATCAAGCGTTGATCTGCATCAGAAACGAATCTATTGAAGTTCCTCGCTCGAATTGCAAATGAATCGTTATCTATGCGATAACTCA
>sinv1331
CGTGTTTTACATTAAAAAGCGTCGAACAAACGTTGATCTGCATCAGAAACATAACTATTGAAGATCCCAGCGCGAATTGCAAACGAATCGCTATCTATGCGATATTTCA
>sinv1332
CGTGTTTTACATTAAAAAGCGTCGAACAAACGTTGATCTGCATCAGAAACATATCTATTGTAGTTCCCAGTGCGAATTTCAAACAAATCGCTATCTATGCGATATCTCA
>sinv1333
CGTGTTTTACATTAAAAAGCGTCGAACAAACGTTGATCTGCATCAGAAACATTGCTATTGAATTTCCAAGCACAAATGGCAAATGAATCGTTATCTATGCGATATCTCA
>sinv1334
CGTGTTTTACATTAAAAAGCGTCGAACAAGCATTGCTCTTCATCAGAAACATAACTATTGAAGATCCCAGCGCGAATTGCAAACGAATCGCTATCTATGCGATATCTCA
>sinv1335
CGTGTTTTACATTAAAAAGCGTCGAACAAGCGTTGAAATGCATCAGAAACATTACTATTGAAGATCCCAGCGCGAATTGCAAACGAATCGCTATCTATGCGATATCTCA
>sinv1336
CGTGTTTTACATTAAAAAGCGTCGAACAAGCGTTGATCTGCATCAGAAACATAACTATTGAAGATCCCAGCGCGAATTGCAAACGAATCGCTATCTATGCGATATCTCA
>sinv1337
CGTGTTTTACATTAAAAAGCGTCGAACAAGCGTTGATCTGCATCAGAAACATAACTATTGAAGATCCCAGGGCGAATTGCAAACGAATCGCTGTCTATGCGATATCTCA
>sinv1338
CGTGTTTTACATTAAAAAGCGTCGAACAAGCGTTGATCTGCATCAGAAACGAAACTATTGAAGTTCCCTGCGCGAATTGCAAATGAATCGTTATCTATGCGATAACTCA
>sinv1339
CGTGTTTTACATTAAAAAGCGTCGAACAAGTGTTGATCTGCATCAGAAACATAACTATTGAAGATCCCAGAGCGAATTGCAAACGAATCGTTGTCTATGCGATATCACA
>sinv1340
CGTGTTTTACATTAAAAAGCGTCGAACCAGCGGTGATCTGCATCAGAAACATAACTATTGAAGTTCTCAGCGCGAATTGGAAACGAATCGCTATCTATGCGATATCTCA
>sinv1341
CGTGTTTTACATTAAAAAGCTTCAAACAAGCGTGGATCTGCATCAGAAACGAAACTATTGAAGTTCCCAGCGCGAATTGCAAACGAATCGCTATCTATGCGATATCTCA
>sinv1342
CGTGTTTTACATTAAAAAGCTTCAAACAAGCGTGGATCTGCATCAGAAACGAAACTATTGAAGTTCCCAGCGCGAATTGCAAACGAATCGCTATCTATGCTATATCTCA
>sinv1343
CGTGTTTTACATTAAAAAGTGTCAAACAAGCGTTGATCTTCATCAGAAACGAAACTATTGAAGTTCCCTGCGCGAATTGCAAACGAATCGCTATCTATGCGATATCTCA
>sinv1344
CGTGTTTTACATTAAAACACGTCAAACAAGCATTGATCTGCATTAGAAACATAACTATTGTTGTTCCCACCGCGAATTTCAAATGAATCGTTATCTATGCAATATCTCA
>sinv1345
CGTGTTTTACATTAAAACACGTCGAACAAGGGTTGATCTGCATCAGAAACTGAACTATTGAAGTTCCCGGGGCGAATTGCAAATAAATCGTTATCTATGCGACATCTCA
>sinv1346
CGTGTTTTACATTAAAACACGTGGAACAAGCGTTGATCTGCATCAGAAACGTAACTATTGAAGTTCCCAGCGTGAATTGCAAATGAATCGTTATCTATGCGATATCTCA
>sinv1347
CGTGTTTTACATTAAAACACGTTAAACAAGCGTTGATCTGCATCAGAAACTTAACTATTGAAGTTTCCAGCGCAAATTGCATATGAATCGTGATCTATGCAATATCTCA
>sinv1348
CGTGTTTTACATTAAAACACGTTGAACAAGCTTTGATCTGACTCAGAAACATAACTATTGAAGTTCCCAGAGCAAATTGCAAATGAATCGTGATCTATGCCATATCTCA
>sinv1349
CGTGTTTTACATTAAAACACTTTAAACAAGCGTTGATCTGCATCAGAAACATAGCTATTGAAGTTTCCAGCGCGAATTGCATATGAATCGTGATCTATGCAATATCTCA
>sinv1350
CGTGTTTTACATTAAAACCCGTCGAACAAGTGTTGATCTGCATAAAAAACGAATGTAATGAAGTTCCCAGCGCGAATTACAAATAAATCGTTACCTATGCGATATCTCA
>sinv1351
CGTGTTTTACATTAAAAGACGTCAATCAAGCGTCGATATGCATACGAAACATAACTATTGTAGTTCCCAGTGCGAATTGCAAACGAAACGCTATCTATGCGATATCTCA
>sinv1352
CGTGTTTTACATTAAAATGCATCGAACAAGCGTGGATCTTCATCAGAAACATAACTATTGAAGTTCCCAGCGCGAATTGCAAATGAATCGTTTTCTATGTGATATCTCA
>sinv1353
CGTGTTTTACATTAAAATGCGCCGAACAAGCGTGGATCTTCATCAGAAACATTACTATTGAAGTTCCCAGCGAGAATTGCAAATTAATCGTTATATATGCAATATCACA
>sinv1354
CGTGTTTTACATTAAAATGCGTCGAACAAACGTGGATCTGCATCAGAAACGAAACTATTGAAGTTCCCTGCGCGAATTGCAAATGAATCGCTATCTATGCGATATCTCA
>sinv1355
CGTGTTTTACATTAAAATGCGTCGAACAAGCGTGGATCTTCATCAGAAACATAACTATTGAAGTTCCCAGCGCGAATTGCAAACGAAACGCTATCTATGCGATATCTCA
>sinv1356
CGTGTTTTACATTAAAATGCTTCAAACAAAGGTTGATCTGCATCAGAAACGAAACTATTGAAGTTCCCAGCGCGAATTGCAAATGAATCGTTATCTATGCGTTATATCA
>sinv1357
CGTGTTTTACATTAAAATGCTTCAAACAAAGGTTGATCTGCATCAGAAACGTAACTATTGAATTTTCCAGCGCGAATTGCAAACTAATCGCTATCTATGCGATATCTCA
>sinv1358
CGTGTTTTACATTAAAATGCTTCAAACAAGCGATGATATGCATCAGAAACGTTACTATTGAATTTCCCAAGCAGAATTGCAAATGAATCGTTATCTATGCGATATCTCA
>sinv1359
CGTGTTTTACATTAAAATGCTTCAAACAAGCGATGATCTGCTTCAGAAACGTTACTATTGAATTTCCCAGCCCGAATTGCAAATGAATCGTTATCTATGCGATATCTCA
>sinv1360
CGTGTTTTACATTAAAATGCTTCAAACAAGCGATGATGTGCATCAGAAACGTTACTATTGAATTTCCCAGCCCGAATTGCAAATGAATCGTTATCTATGCAATATCTCA
>sinv1361
CGTGTTTTACATTAAAATGCTTCAAACAAGCGATGATGTGCATCAGAAACGTTACTATTGAATTTCCCAGCTCGAATTGCAAATGAATCGTTATCTATGCGATATCTCA
>sinv1362
CGTGTTTTACATTAAAATGCTTCAAACAAGCGTGGATCTTCATCAGAAACGAAACTATTGACGTTTACAGCGAGAATTGCAAATTAATCGTTATCTATGCGATATCTCA
>sinv1363
CGTGTTTTACATTAAAATGCTTCAAACAAGGGTTGATCTGCATCAGAAACGTAACTATTGAATTTCCCAGCGAGAATTGCAAACGAATCGCTATCTATGCGATATCTCA
>sinv1364
CGTGTTTTACATTAAAATGCTTCAAACAAGGGTTGATCTGCATCAGAAACGTAACTATTGAATTTCCCAGGGTGAATTGCAAATGAATCGTTATCTATGCGATATCTCA
>sinv1365
CGTGTTTTACATTAAAATGCTTCAAACAAGTGTTGATCTGCATCAGAAACGTAACTATTGAATTTCCCAGCGCAAATTGCAAACTAATCGCTATCTATGCGATATCTCA
>sinv1366
CGTGTTTTACATTAAAATGCTTCAAACAAGTGTTGATCTGCATCAGAAACGTAACTATTGAATTTCCCAGGGCGAATTGCAAACTAATCACTATCTATGCGATATCTCA
>sinv1367
CGTGTTTTACATTAAAATGCTTCAAATAAGGGTTGATCTGCATCAGAAAAGTAACTATTGTATTTCCCAGGGCGAATTGCAAACTAATCACTATCTATACGATATCTCA
>sinv1368
CGTGTTTTACATTAAGAAGCGTCAAACAAGCGTGGATCTGCATCAGAAACGAAACTATTGAAGTTCCATGCGCGAATTGCAAATGAATCTTTATCTATGCGATAACTCA
>sinv1369
CGTGTTTTACATTAAGAAGCGTCAAACAAGCGTGGATCTGCATCAGAAACGAAACTATTGAAGTTCCCTGCGCGAATTGCAAATGAATCTTTATCTATGCGATATCTCA
>sinv1370
CGTGTTTTACATTAAGAAGCGTCAAACAAGCGTGGATCTGCATCAGAAACGAAACTATTGAAGTTCCCTGCGCGAATTGCATATGCATCTTTATCTATGCGATATCTCA
>sinv1371
CGTGTTTTACATTAAGAAGTGTCAAACAAGCGTGGATCTGCATCAGAAACGAAACTATTGAAGTACCCTGCGCGAATTGCAAATGAATCTTTATCTATGCGATAACTCA
>sinv1372
CGTGTTTTACATTAAGAAGTGTCAAACAAGCGTGGATCTGCATCAGAAACGAAACTATTGAAGTACCCTGGGCGAATTGCAAATGAATCTTTATCTATGCGATAACTCA
>sinv1373
CGTGTTTTACATTAAGAATGGTCAAACAAGCGTGGATCTGCATCAGATACGAAACTATTGAAGTTTCCTGCGCGAATTGCAAACGAATCCATATCTATGCGATATCTCA
>sinv1374
CGTGTTTTACATTAATAAGCGTCGAACAAACGTTGATCTGCATCAGAAACATAACTATTGAAGTTTCCAGTGCGAATTGCAAACGAATCGCTATCTATGCGATATCTCA
>sinv1375
CGTGTTTTACATTAGAAAGCGTCAAACAAGCGTTGATGTTCATCAGAAACGAAACTATTGAAGTTCCTTGCGCGAATTGCAAATGAATCGTTTTTTATGCGATATCTCA
>sinv1376
CGTGTTTTACATTAGAAAGCGTCGATCAAGCGTTGATCTGCATCACAAACATAACTATTGAAGTTCCCAGCGCGAATTGCAAACGAATCGCTATCTATGCGATATCTCA
>sinv1377
CGTGTTTTACATTATAACACGTCGAACTGGCGTTGATCTGCATCAGAAACGATACTATTGTATTTTACAGCGCAAATTGCATATGAATCGTTATCTATGCGATATCTCA
>sinv1378
CGTGTTTTACATTATAACGCGTCGAACAAGGGTTGATCTGCATCAGAAACGAAACTATTGAGGTTCCCAGCGCGAATTGCAAATGAATCGTTATCTATGGGATATCTCA
>sinv1379
CGTGTTTTACATTATAATGCTTCAAACAAGGGTTGATCTGCATCAGAAACGTAACTATTGAATTTCCCAGCACGAATTGCAATTGAATCTTTATCTATGCGATATCTCA
>sinv1380
CGTGTTTTACATTATGAAGCATCAAACAAGCGTGGATTTGCATCAGAAACGAAACTATTGAAGTTCCCTGCGCGAATTGCAAATGAATCTTTATCTATGCGATATCTCA
>sinv1381
CGTGTTTTACATTTAAAAGCGTCAAACAAGCGTTGATCTTCATCAGAAACGAAACTATTGAAGTTCCCTGCGCGAATTGTAAATGAATCGTTATCTATGCGATATCTCA
>sinv1382
CGTGTTTTACATTTAAAAGCTTCAAACAAGCGTTGATCTTCATCAGAAACGAAACTATTGAAGTTCCCTGCGCGAATTGCAAACGAATCGCTATCTATGCGATATCTCA
>sinv1383
CGTGTTTTACATTTAAATGCTTCAAACAAGGGTTGATCTGCATTAGAAACGTAACTATTGAATTTCCCAGCGCGAATTGCAAACTAATCGCTATCTATGCGATATCTCA
>sinv1384
CGTGTTTTACCACAAAATGCTTCAAACAAGCGTTGATCAGCATCAGAAACGTAACTATTGAATTTCCCAGCGCGAATTGCAAACTAATCGCTATCTATGCGATATCTCA
>sinv1385
CGTGTTTTACCACAAAATGCTTCAAACAAGCGTTGATCAGCATCAGAAACGTAACTATTGAATTTCCCAGCGCGAATTGCAAATGAATCATTATCTATGCAGTATCTCA
>sinv1386
CGTGTTTTACCACAAAATGCTTCAAACAAGCGTTGATCTGCATCAGAAACGTAACTATTGAATTTCCCAGCGCGAATTGCAAACTAATCGCTATCTATGCGATATCTCA
>sinv1387
CGTGTTTTACCATAAAACGCTTCAAACAAGCGTTGATCTGCGTCAAAAACGTAACTATTGAATTTCCCAGAGCGAATTGCAAATGAATCGTTATATATGCGGTATCTCA
>sinv1388
CGTGTTTTACCATAAAATAGCTTCAAACAAGCGTTGATCTGCATCAGAAACGAAACTATTGAAGTTCCCAGCGCGAATTGCAAATAATCGTTATCTATGCGATATCTCA
>sinv1389
CGTGTTTTACCATAAAATGCATCAAACAAGCGTTGATCTGCATCAGAAACGTAACTATTGAATTTCCCAGCGCGAATTGCAAACTAATCGCTATCTATGCGATATCTCA
>sinv1390
CGTGTTTTACCATAAAATGCTCCAAACAAGCGTTGATCTGCATCAGAAACGTAACTATTGATTTTCCCAGGGCGATTTGCAAACTAATCGCTATCTATGCGATATCTCA
>sinv1391
CGTGTTTTACCATAAAATGCTTCAAACAAGAGTTGATCTGCATCAGAAACGATGCTATTGAAGTTCCCAGCGCGAATTGCAAATGAATCGTTATCTACGCGATATCTCA
>sinv1392
CGTGTTTTACCATAAAATGCTTCAAACAAGCATTGAACTGCATCAGAAACGAAACTATTGAAGTTCCCAGCGCGAATTGCAAATGAATCGTTATCTATGCGATATCTCA
>sinv1393
CGTGTTTTACCATAAAATGCTTCAAACAAGCATTGATCTGCATCAGAAACGTAACTATTGAATTTCCCAGCGCGAATTGCAAATGAATCGTTACCTAAGCGGTATCTCA
>sinv1394
CGTGTTTTACCATAAAATGCTTCAAACAAGCCTTGATCTGCATCAGAAACGTAACTATTGAATTTCCCAGCGCGAATTGCAAACTAATCGCTATCTATGCGATATCTCA
>sinv1395
CGTGTTTTACCATAAAATGCTTCAAACAAGCGTTGATATGAATCAGAAACGAAACTATTGAAGTTCCCAGCGCGAATTGCAAATGAATCGTTATCTATGCGATATCTCA
>sinv1396
CGTGTTTTACCATAAAATGCTTCAAACAAGCGTTGATATTCATCAGAAACGAAACTATTGAAGTTCCCAGCGCGAATTGCAAATGAATCGTTATCTATGCGATAACTCA
>sinv1397
CGTGTTTTACCATAAAATGCTTCAAACAAGCGTTGATCAGCATCAGAAACGAAACTATTGAAGTTCCCAGCGCGAATTGCAAACGAATCGCTATCTATGCGATATCTCA
>sinv1398
CGTGTTTTACCATAAAATGCTTCAAACAAGCGTTGATCAGCATCAGAAACGAAACTATTGAAGTTCCCAGCGCGAATTGCAAATGTATCGTTATCTATGCGATATCTCA
>sinv1399
CGTGTTTTACCATAAAATGCTTCAAACAAGCGTTGATCTGCAACAGAAACGTAACTATTGAATTTCCCAGCGCGAATTGCAAACTAATCGCTATCTATGCGATATCTCA
>sinv1400
CGTGTTTTACCATAAAATGCTTCAAACAAGCGTTGATCTGCATCAGAAACATTACTTTTGAAGTTCCCAGCGCGAATTGCAAACGAATCGCTATCTATGCGATATCTCA
>sinv1401
CGTGTTTTACCATAAAATGCTTCAAACAAGCGTTGATCTGCATCAGAAACCTAACTATTGAATTTCCCAGCACGAATTGCAAATTAATCGTTATCTATGCGATATCTCA
>sinv1402
CGTGTTTTACCATAAAATGCTTCAAACAAGCGTTGATCTGCATCAGAAACGAAACTATTGAAGATCCCAGCGCGAATTGCAAATGAATCGTTATCTATGCGTTATCTCA
>sinv1403
CGTGTTTTACCATAAAATGCTTCAAACAAGCGTTGATCTGCATCAGAAACGAAACTATTGAAGTTCCATGCGCGAATTGCAAAATAATCGTTATCTATGCGATATCTCA
>sinv1404
CGTGTTTTACCATAAAATGCTTCAAACAAGCGTTGATCTGCATCAGAAACGAAACTATTGAAGTTCCCAACGCGAATTGCAAATGAATCGTTATCTATGCGATATCTCA
>sinv1405
CGTGTTTTACCATAAAATGCTTCAAACAAGCGTTGATCTGCATCAGAAACGAAACTATTGAAGTTCCCAGAGCGAATTGCAAATGAATCGTTATCTATGCGATATCTCA
>sinv1406
CGTGTTTTACCATAAAATGCTTCAAACAAGCGTTGATCTGCATCAGAAACGAAACTATTGAAGTTCCCAGCGCGAATTGCAAACGAATCGCTATCTATGCGATATCTCA
>sinv1407
CGTGTTTTACCATAAAATGCTTCAAACAAGCGTTGATCTGCATCAGAAACGAAACTATTGAAGTTCCCAGCGCGAATTGCAAATGAATCGTTATCTAGGCGATATCTCA
>sinv1408
CGTGTTTTACCATAAAATGCTTCAAACAAGCGTTGATCTGCATCAGAAACGAAACTATTGAAGTTCCCAGCGCGAATTGCAAATGAATCGTTATCTATGCGATAACTCA
>sinv1409
CGTGTTTTACCATAAAATGCTTCAAACAAGCGTTGATCTGCATCAGAAACGAAACTATTGAAGTTCCCAGCGCGAATTGCAAATGAATCGTTATCTATGCGATATCTCA
>sinv1410
CGTGTTTTACCATAAAATGCTTCAAACAAGCGTTGATCTGCATCAGAAACGAAACTATTGAAGTTCCCAGCGCGAATTGCATATGAATCGTTATCTATGCGATATCTCA
>sinv1411
CGTGTTTTACCATAAAATGCTTCAAACAAGCGTTGATCTGCATCAGAAACGAAACTATTGAAGTTCCCAGGGCGAATTGCAAATGAATCGTTATCTATGCGATATCTCA
>sinv1412
CGTGTTTTACCATAAAATGCTTCAAACAAGCGTTGATCTGCATCAGAAACGAAACTATTGAAGTTCCCAGTGCGAATTGCAAACGAATCGCTATCTATGCGATATCTCA
>sinv1413
CGTGTTTTACCATAAAATGCTTCAAACAAGCGTTGATCTGCATCAGAAACGAAACTATTGAAGTTCCCTGCGCGAATTGCAAATGAATCGTTATCTATGCGATATCTCA
>sinv1414
CGTGTTTTACCATAAAATGCTTCAAACAAGCGTTGATCTGCATCAGAAACGAAACTATTGAAGTTCCCTGCGCGAATTGCAAATGATTCGTTATCTATGCGATATCTCA
>sinv1415
CGTGTTTTACCATAAAATGCTTCAAACAAGCGTTGATCTGCATCAGAAACGAAACTATTGAATTTCCCAGTGCGAATTGCAAATGAATCGTTATCTATGCGATATCTCA
>sinv1416
CGTGTTTTACCATAAAATGCTTCAAACAAGCGTTGATCTGCATCAGAAACGAAGCTATTGAAATTCCCAGGGCGAATTGCAAATGAATCGTTATCTATGCGATATCTCA
>sinv1417
CGTGTTTTACCATAAAATGCTTCAAACAAGCGTTGATCTGCATCAGAAACGTAACTAATGAATTTCCCAGCGCGAATTGCAAATGAATCGTTACCTATGCGGTATCTCA
>sinv1418
CGTGTTTTACCATAAAATGCTTCAAACAAGCGTTGATCTGCATCAGAAACGTAACTATTGAAGTTCCCAGCGCGAATTATAAACTAATCGCTATCTATGCGATATCACA
>sinv1419
CGTGTTTTACCATAAAATGCTTCAAACAAGCGTTGATCTGCATCAGAAACGTAACTATTGAATTTCCCAGGCGAATTGCAAACTGAATCGCTATCTATGCGATATCTCA
>sinv1420
CGTGTTTTACCATAAAATGCTTCAAACAAGCGTTGATCTGCATCAGAAACGTAACTATTGAATTTCCCAGGGCGAATTGCAAACGAATCGCTATCTATGCGATATATCA
>sinv1421
CGTGTTTTACCATAAAATGCTTCAAACAAGCGTTGATCTGCATCAGAAACGTAACTATTGAATTTCCCAGGGCGAATTGCAAACGAATCGCTATCTATGCTACATCTCA
>sinv1422
CGTGTTTTACCATAAAATGCTTCAAACAAGCGTTGATCTGCATCAGAAACGTAACTATTGAATTTCCCAGGGCGAATTGCAAACTAATCGCTATCTATGCGATATCTCA
>sinv1423
CGTGTTTTACCATAAAATGCTTCAAACAAGCGTTGATCTGCATCAGAAACGTAACTATTGAATTTCCCAGGGCGAATTGCAACTTAATCGCTATCTATGCGATATCTCA
>sinv1424
CGTGTTTTACCATAAAATGCTTCAAACAAGCGTTGATCTGCATCAGAAACGTAACTATTGAATTTCCGAGCGCGAATTGCAAATGAATCGTTATCTATGCGAATTCTCA
>sinv1425
CGTGTTTTACCATAAAATGCTTCAAACAAGCGTTGATCTGCATCAGAAACGTAACTATTGAATTTTCCAGCGCGAATTGCAAACGAATCGCTATCTATGCGATATCTCA
>sinv1426
CGTGTTTTACCATAAAATGCTTCAAACAAGCGTTGATCTGCATCAGAAATGAAACTATTGAAGTTCCAAGCGCGAATTGCAAATGAATCGTTATCTATGCGATATCTCA
>sinv1427
CGTGTTTTACCATAAAATGCTTCAAACAAGCGTTGATCTGCATCAGAAATGAAACTATTGAAGTTCCCAGCGCGAATTGCAAATGAATCGTTATCTATGCGATATCTCA
>sinv1428
CGTGTTTTACCATAAAATGCTTCAAACAAGCGTTGATCTGCATCTGAAACGAAACTATTGGAGTTCCCAGCGCGAATGGCAAATGAATCGTTATCTATGCGATATCTCA
>sinv1429
CGTGTTTTACCATAAAATGCTTCAAACAAGCGTTGATCTGCTTCAGAAACGTAACTATTGAATTTCCCAGGTCGTATTGCAAACTAATCGCTATCTATGCGATATCTCA
>sinv1430
CGTGTTTTACCATAAAATGCTTCAAACAAGCGTTGATCTGTATCAGAAACGAAGCTATTGAAGTTCCCAGCACGAATTGCAAATGAATCGTTATCTATGCGATATCACA
>sinv1431
CGTGTTTTACCATAAAATGCTTCAAACAAGCGTTTATCTGCATCAGAAACGAAACTATTGAAGTTCCCAGGGCGAATTGCAAATGAATCGTTATCTATGCGATATCTCA
>sinv1432
CGTGTTTTACCATAAAATGCTTCAAACAAGCTTTGATCTGCATCAGAAACGAAGCTATTTAAGTTCCCAGCGCGAATTGCAAATGAATCGTTATCTATGCGAAATCTCA
>sinv1433
CGTGTTTTACCATAAAATGCTTCAAACAAGCTTTGATCTGCATCAGAAACGTAACTATTGAATTTCCCAGCGCGTATTGCAGATGAATCGTTATCTATGCGGTATCTCA
>sinv1434
CGTGTTTTACCATAAAATGCTTCAAACAATCGTTGATCTGCATCAGAAACAAAACTATTGATGTTCCCAGCGCGAATTGCAAATGAATCGTTATCTATGCGATATCTCA
>sinv1435
CGTGTTTTACCATAAAATGCTTCAAACAATCGTTGATCTGCATCAGTAACGAAATTATTGAAGTTCCCAGCGCGAAATGCAAATGAATCGTTATCTATGCGATATCTCA
>sinv1436
CGTGTTTTACCATAAAATGCTTCAAACATGCGTTGATCTGCATCAGAAACGAAGCTATTGAAGTTCCCAGCACGAATTGCAAATGAATCGTTATCTATGCGATATCTCA
>sinv1437
CGTGTTTTACCATAAAATGCTTCAAATAAGCGTTGATCTGCATCAGAAACGAAACTATTGAAGTTCCCTGCGCGAATTGCAAATGAATCTTTATCTATGCGATATCTCA
>sinv1438
CGTGTTTTACCATAAAATGCTTCTAACAATCGTTGATCTGCATCAGAAACAAAACTATTGATGTTCCCAGCGCGAATTGCAAATGAATCTTTATCTATGCGATAACTCA
>sinv1439
CGTGTTTTACCATAAAATGCTTTAAACAAGCGTTGATCTGCATCAAAAACGTAACTATTGAAGTTCCCTGCGAGAATTGCAAATGAATCGCTATCTATGCGATATCTCA
>sinv1440
CGTGTTTTACCATAAAATGCTTTAAACAAGCGTTGATCTGCATCAGAAACGTAACTATTGAATTTCCCAGCGCGTATTGCAAATAGAATCGTTATCTATGCGTATCTCA
>sinv1441
CGTGTTTTACCATAAAATGTTTCAAACAAGCGTTGATCTGCAACAGAAACGTAACTATTGAATTTCCCAGCGCGAATTGCAAACTAATCGCTATCTATGCGATATCTCA
>sinv1442
CGTGTTTTACCGTTAAAAGCATCGAACAAGCGTTGATCTGCATCAGAAACAAAACTATTGAAGATCCCAGCGCTAATTGCAAACGAATCGCTATCTATGCGATATCTCA
>sinv1443
CGTGTTTTACCGTTAAAAGCGAAGAACAAACGTTGATCTGCATACAAGAAACATAACTATTGAAGTTCCAAGCACAAATTGCAAATGAATCGTTATCTATGCGATATCT
>sinv1444
CGTGTTTTACCTATAAAATGCTTCAAACAAGCGTTGATCTGCATCAGAAACGAACTATTGAAGTTCCCAGCGCGAATTGCAAACGAATCGCTATCTATGCGATATCTCA
>sinv1445
CGTGTTTTACCTTAAAAAACGTCAAACAAGCGTGGATCTGCATCAGAAACGAAACTATTGAATTTCCCAGCGCGAATTGCAAACGAATCGCTATCTATGCGATATCTCA
>sinv1446
CGTGTTTTACCTTAAAAAGCGTAGAACAAGCGTTGATCTGCATCAGAAACATAACTATTGAAGATCCCAGCGCGAATTGCAAACGAATCGCTATCTATGCGATATCTCA
>sinv1447
CGTGTTTTACCTTAAAAAGCGTCAAACAAGCGTGGATCTTCATCAGAAACGAAACTATTGACGTTTACAGCGAGAATTGCATATTAATCTTTATCTATGCGATATCACA
>sinv1448
CGTGTTTTACCTTAAAAAGCGTCAAACAAGCGTTGATCTGCATCTGAAACGAAACTATTGAAGTTCCCTGCGCGAATTGCAAATGAATCTTTATCTATGCAATAACTCA
>sinv1449
CGTGTTTTACCTTAAAAAGCGTCAAACAAGTGTTGATCTTCATCAGAAACGAAACTATTGAAGTTCCCTGCGCGAATTGCAAACGAATCGCTATCTATGCGATATCTCA
>sinv1450
CGTGTTTTACCTTAAAAAGCGTCGAACAAACGTTGATCTGCATCAGAAACATAACTATTGAAGTTCCCAGTGCGAATTGCAAACGAATCGCTATCTATGCGATATCTCA
>sinv1451
CGTGTTTTACCTTAAAAAGCGTCGAACAAACGTTGATCTGCATCAGAAACATAACTATTGAATATCCCAGCGCGAATTGCAAACGAATCGCTATCTATGCGATATCTCA
>sinv1452
CGTGTTTTACCTTAAAAAGCGTCGAACAAGCGTTGATCTGCATCAGAAACATAACTATTGAAGGTAACAGCGCCAATTGCAAAAGAATCGCTGTCTATGCGATATCACA
>sinv1453
CGTGTTTTACCTTAAAAAGCGTCGAACAAGCGTTGATCTGCATCAGAAACATAACTATTGGAGTTCCCAGAGCGAATTGCAAACGAATCGCTATCTATGCGATATCTCA
>sinv1454
CGTGTTTTACCTTAAAAAGCGTCGAACAAGCGTTGATCTGCATCAGAAACGTAACTATTGAAGTTCCGAGGGCGAATTGCATACGAATCGCTATCTATGCGATTACTCA
>sinv1455
CGTGTTTTACCTTAAAAAGCGTCGAACAAGCGTTGATCTGCATCAGAAATATAACTATTGAAGATCCCAGCGCGAATTGCAAACGAATCGCTATCTATGCGATATCTCA
>sinv1456
CGTGTTTTACCTTAAAAAGCGTCGAACAAGTGTTGATCTGCATCAGAAACATTACTATTGAAGATCCCAGCGCGAATTGCAAACGAATCGCTATCTATGCGATATCTCA
>sinv1457
CGTGTTTTACCTTAAAACGCGTCGAACAATCGTTGATCTGCATCAGAAACAAAACTATTAAAGTTCTCAGCGCAACTTGCAAATGAATTGTTATCTACCCGATATCTCA
>sinv1458
CGTGTTTTACCTTAAAACGCTTCAAACAAGCGTGGATCTTCATCAGAAACGAAGATATTAACGTTTACTGCAAGAATTGCAAATGAATCGTTATCTATGCGATATCTCA
>sinv1459
CGTGTTTTACCTTAAAATGCGTCGAACAAGCGTGTATCTTCATCAGAAACATAACTATTGAAGTTCCCAGCGCGAATTGCAAACGAATCGCTATCTATACGATATCTCA
>sinv1460
CGTGTTTTACCTTAAAATGCGTCGAACAAGCGTGTATCTTCATCAGAAACATAACTATTGAAGTTCCCAGCGCGAATTGCAAATGAATCGTTATCTATACGATATCTCA
>sinv1461
CGTGTTTTACCTTAAAATGCTTCAAACAAGCGACGATCTGCATCAGAAACGTAACTCTTGAATTTTCCAGGGCGAATTACAAATGAATCGTTATCTATGCGATATCTCA
>sinv1462
CGTGTTTTACCTTAAAATGCTTCAAACAAGCGTGAATCTTCATCAGAAACGAAGATATTGACGTTCACAGCGAGAATTGCAAATTAATCGTTATCTATGCGATATCTCA
>sinv1463
CGTGTTTTACCTTAAAATGCTTCAAACAAGCGTGGATCATCATCAGGAACGAAGATATTAACGTTTACAGCGAGAATTGCAAATGAATCGTTATCTATGCGATATCTCA
>sinv1464
CGTGTTTTACCTTAAAATGCTTCAAACAAGCGTGGATCCTCATCAGAAACGAAGATATTGACGTTTACAGCGAGAATTGCAAATGAATCGTTATCTGTGCAATATCTCA
>sinv1465
CGTGTTTTACCTTAAAATGCTTCAAACAAGCGTGGATCTTCATCAGAAACGAAGATATTGACGTTTACAGCGAGAATTGCAAATGAATCGTTATCTATGCGATATCTCA
>sinv1466
CGTGTTTTACCTTAAAATGCTTCAAACAAGCGTGGATCTTCATCAGAAACGAAGATATTGACGTTTACAGCGAGAATTGCAAATGTATCCTTATCTATGCGATATCTCA
>sinv1467
CGTGTTTTACCTTAAAATGCTTCAAACAAGCGTGGATCTTCATCATAAACGAATATATTGACATTTACAGCGAGAATTGCAAATGAATCGTTATCTATGCGATATCTCA
>sinv1468
CGTGTTTTACCTTAAAATGCTTCAAACAAGCGTTGATCTGCATGAGAAACGTAACTATTAAATTTCCCAGCTCGAATTGCAAATGAATCGTTATCTATGCAATATCTCA
>sinv1469
CGTGTTTTACCTTAAAATGCTTCAAACAAGGGTTGATCTGCATCAGAAACGTAACTATTGAATTTCCCAGCGTGAATCGCAAATGAATCGTTATCTATGCGATATCTCA
>sinv1470
CGTGTTTTACCTTAAAATGCTTCAAACAAGGGTTGATCTGCATCAGAAACGTAACTATTGAATTTTCCAGCGCGAATTGCAAATGAATCGTTATCTATGCGATATCTCA
>sinv1471
CGTGTTTTACCTTAAAATGCTTCAAACAAGTGTGGATCTTTATCAGAAACGAAAATATTGACATTTACAGCGAGAATTGCAAATGAATCGTTATCTATGCGATATCTCA
>sinv1472
CGTGTTTTACCTTAAAATGCTTCAAACACGTGTGGATCTTCATCAGAAACGAAAATATTGACGTTTACATCGAGAATTGCAAATGAATCGTTATCTATGCGTTATCACA
>sinv1473
CGTGTTTTACCTTAAAATGCTTCAAGGAAGCGTGGATCTTCTTCAGAAACGAAGATATTGAAGTTTACAGCGAGAATTGCAAATGAATTTTTATCTAAGCGATATCTCA
>sinv1474
CGTGTTTTACCTTAAAATGCTTCATTCAAGCGTGGATCTTCATAAGAAACAAAGATATTGACGTTTACAGCGAGAATTGCAAATGAATCGTTATCTATGCGATATCTCA
>sinv1475
CGTGTTTTACCTTAAAATGCTTCGAACAAGCGTGGATCTTCATCAGAAACGAAGATATTGACGTTTACAGCGAGAATTGCAAATGAATCGTTATCTATGCGATATCTCA
>sinv1476
CGTGTTTTACCTTAAAATGTTTCAAACAAGCGTGGATCTTTATCAGAAACGAATATATTGACGTTTACAGCAAGAATTGCAAATGAATCTTTATCTATGCGATATCTCA
>sinv1477
CGTGTTTTACCTTAAAGTGCTTCAAACAAGCGTGGATCTTCATCATAAACGAAGATATTGACGTTTACAGCGAGAATTGCAAATGAATCGTTATCTATGCGATATCTCA
>sinv1478
CGTGTTTTACCTTAAGAAGAGTCAAACAAGCGTGGATCTGCATCAGAAACGAAACTATTGAAGTTCCCAGCGCGAATTGCAAATGAATCGTTATCTATGCGATATCTCA
>sinv1479
CGTGTTTTACCTTAATATGCGTCGAACAAGCGTGGATCTTCATCAGAAACGTAACTATTGAAGTTCCAAGCGCGAATTGCAAACGAATCGCTATCTATGCGATATCTCA
>sinv1480
CGTGTTTTACCTTAGGAACCATCGGACAAGCATTGATCTGCAACAGAAACGAAACTATTGGTCTTCCCAGCTCGAATTGCAAATGAATCGTTATCTATGCGATATCTCA
>sinv1481
CGTGTTTTACGAAAAAAAGCGTCAAACAAGTGTGGATCTTCATCAGAAACGAGACTGTTGGCGTTTACAGCGAGAATTGCAAATTAATCGTTATCTATGCGATATCTCA
>sinv1482
CGTGTTTTACGACAAAACACGTCGAACAAGCGTTGATCTGCATCAGAAACATAACTATTGAAGTTTCCAGCGCGAATTGCAAATGAATCGTTATCTATGCGGTATCTCA
>sinv1483
CGTGTTTTACGAGAAAATGCTTCAAACAAGGGTTGATCTGCATCAGAAACGTAACTATTGAAGATCCCAGCGCGAATTGCAAACTAATCGCTATCTATGCGATATCTCA
>sinv1484
CGTGTTTTACGAGAAAATGCTTCAAACAAGGGTTGATCTGCATCAGAAACGTAACTATTGAAGATCCCAGCGCGATTTGCAAACTAATCGCTATCTATGCGATATCTCA
>sinv1485
CGTGTTTTACGATAAAAAACGTCAAACAAGCGTGGATCTGCATCAGAAACATAACTATTGAAGTTCCCAGCGCGAATTGCAAACGAATCGCTATCTATGCGTTATCTCA
>sinv1486
CGTGTTTTACGATAAAAAACGTCGAACAAGCGTTGATCTGCATCAGAAACATAAATATTGAAGTTCCCAGCGCAAATTGCAAATAAATCGTGATCTATGCGATATCTCA
>sinv1487
CGTGTTTTACGATAAAAAGAGTCAAACAAGCGTTGATCTTCATCAGAAACGAAACTATTGAAGTTCCCTGCGCCAATTGCAAATCAATCGTTATCTATGCGATATCTCA
>sinv1488
CGTGTTTTACGATAAAAAGAGTCGAACAAGCGTTGATCTGCATGAGAAACATTACTATTGAAGATCCCAGCGCGAATTGCAAACGAATCGCTATCTATGCCATATCTCA
>sinv1489
CGTGTTTTACGATAAAAAGCATCGAACAAGCGTTGATCTGCATCAGAAACATAACTATCGAAGTTCCCAGCGCGAATTGCAAACGAATCATTATCTATGCGATATCTCA
>sinv1490
CGTGTTTTACGATAAAAAGCATCGAACAAGCGTTGATCTGCATCAGAAACATAACTATTGAAGATCCCAGCGCGAATTGCAAACGAATCGCTATCTATGCGATATCACA
>sinv1491
CGTGTTTTACGATAAAAAGCATCGAACAAGCGTTGATCTGCATCAGAAACATAACTATTGAAGTTCCCTGCGCGAATTGCAAATGAATCTTTATCTATGCGATAACTCA
>sinv1492
CGTGTTTTACGATAAAAAGCGTCAAACAAGCATTGATCTGCCTCAGAAACGAAACTATTGAAGTTCCCTGCGCGAATTGCGAATGAATCATTATCTATGCGATATCTCA
>sinv1493
CGTGTTTTACGATAAAAAGCGTCAAACAAGCGTGGATCTGCATCAGAAACGAAACAATTGAAGTTCCCAGCGCGAAATGCGAACGTATCGCTATCTATGCGATATCTCA
>sinv1494
CGTGTTTTACGATAAAAAGCGTCAAACAAGCGTGGATCTTCATCAGAAACGAAACTATAGACGTTTACAGCGAGAATTGCATATGAATCGTTATCTATGCGGTAACTCA
>sinv1495
CGTGTTTTACGATAAAAAGCGTCAAACAAGCGTGGATCTTCATCAGAAACGAAACTATTGACGTTTACAGCGAGAATTGCAAATTAATCGTTATCTATGCGATATCTCA
>sinv1496
CGTGTTTTACGATAAAAAGCGTCAAACAAGCGTTGATCCGCATCAGAAACGAAACTATTGAAGTTCCCAGCGCGAATTGCAAATGAATCGTTATCTATGCATTATCTCA
>sinv1497
CGTGTTTTACGATAAAAAGCGTCAAACAAGCGTTGATCTGCATCAGAAACGAAACTATTGAAGTTCCCAGCGCAAATTGCAAATGAATCGTTATCTATGCGATATCTCA
>sinv1498
CGTGTTTTACGATAAAAAGCGTCAAACAAGCGTTGATCTGCATCAGAAACGAAACTATTGAAGTTCCCTGCGCGAATTGCAAATGAATCGTTATCTATGCGATAACTCA
>sinv1499
CGTGTTTTACGATAAAAAGCGTCAAACAAGCGTTGATCTGCATCAGAAACGATACTATTGACGTTCCCAGCGCGAATTGCAAATGAATCGTTATCTATGCGATATCTCA
>sinv1500
CGTGTTTTACGATAAAAAGCGTCAAACAAGCGTTGATCTGCCTCAGAAACGAAACAATTGAAGTTCACTGCGCGAATTGCGAATGAATCATTATCTATGCGATAACTCA
>sinv1501
CGTGTTTTACGATAAAAAGCGTCAAACAATCGCTGATCTGCGTCAGAAACGAAATTATTGAATTCCCCTGCGCGAATTGAAAATCAATCGTTATCTAAGCGATATCTCA
>sinv1502
CGTGTTTTACGATAAAAAGCGTCAACCAAGCGTGAATCTTCATCAGAAACGAAACTATTGACGTTTACAGCGATAATTGCAAATTAAACGTTATCTATGCGATATCTCA
>sinv1503
CGTGTTTTACGATAAAAAGCGTCGAACAAGCGGTGATCTGCATCAGAAACATAACTATTGAAGTTCCCAGCGCGAATTGCAAACGAATCGCTATCTATGCGATATCTCA
>sinv1504
CGTGTTTTACGATAAAAAGCGTCGAACAAGCGTTGATCTGAATCAGAAACATAACTTTTGAATATCCCAGCGCGAATTGCAAACGAATCGCTATCTATGCGATATCTCA
>sinv1505
CGTGTTTTACGATAAAAAGCGTCGAACAAGCGTTGATCTGCATCAGAAACATAACTATTGAAAATCCCAGCGCGAATTGCAAACGAATCGCTATCTATGCGATAACTCA
>sinv1506
CGTGTTTTACGATAAAAAGCGTCGAACAAGCGTTGATCTGCATCAGAAACATAACTATTGAAGATCCCAGCGCGAATTGCAAACGAATCGCTATCTATGCGATATCTCA
>sinv1507
CGTGTTTTACGATAAAAAGCGTCGAACAAGCGTTGATCTGCATCAGAAACATAACTATTGACGATCCCAGCGCGAATTGCAAACGAATCGCTATCTATGCGATATCACA
>sinv1508
CGTGTTTTACGATAAAAAGCGTCGAACAAGCGTTGATCTGCATCAGAAACATAACTATTGACGATCCCAGCTCGAATTGCAAACGAATCGCTATCTATGCGATATCACA
>sinv1509
CGTGTTTTACGATAAAAAGCGTCGAACAAGCGTTGATCTGCATCAGAAACATTACTATTGAAGATCCCAGATCGAATTGCAAACGAATCGCTATCTATGCGATATCTCA
>sinv1510
CGTGTTTTACGATAAAAAGCGTCGAACAATCGTAGATCTGCATCAGAAACATAACTATTGAACGTCTCAGCGCGAATTGCAAACGATTCGCTATCTATGCGATATCTCA
>sinv1511
CGTGTTTTACGATAAAAAGCGTCGAACACGCGTTGATCTGCATCAGAAACATAACTATTGACGATCCCAGCGCGTATTGCAAACGAATCGCTATCTATGCGATATCTCA
>sinv1512
CGTGTTTTACGATAAAAAGCGTCGAACACGCGTTGATCTGCATCAGAAACATAACTATTGACGATCCCAGCGCGTATTGCAAACGAATCTCTATCTATGCGATATCACA
>sinv1513
CGTGTTTTACGATAAAAAGCGTTGAACAAACGTTGATCTGCATCAGAAACGTAACTATTGAAGTTCCCAGGGCGAATTGCAAACGAATCGCTATCTATGCGATATCTCA
>sinv1514
CGTGTTTTACGATAAAACACGTCAAACAAGCGGTGATCTGCATAAGAAACGAAACTATTAAAGTTCCCCGCTCGAATTGCAAATGAATCGTTATCTATGCGATATCTCA
>sinv1515
CGTGTTTTACGATAAAACGCGTCAAACAAGCGTGGGACTGCATCAGAAACGAAACTATTGAAGTATCCCTGCTCAAATTGCAAATGAATTCGTTATCTATGCGATATCT
>sinv1516
CGTGTTTTACGATAAAAGCATCCAACAAGCGCTGATCTGCATCAGAAACGAAACCATTGAAGTTCCCTGCGCGAATTGCAAATCGAATCGTTATCTATGCGATAACTCA
>sinv1517
CGTGTTTTACGATAAAAGCGTCGAACAAGCGTTGATCTGCATCAGAAACATAACTATTGAAGACTCCCAGCGCGAATTGCAAACGAATCGCTGTCTATGCGATATCACA
>sinv1518
CGTGTTTTACGATAAAATGCATCGAACAAGCGTGGATCTTCATCAGAAACACAACTATTGAAGTTCCCAGCGCGAAATGCAAACGAATCGCTATCTATGCGATATCTCA
>sinv1519
CGTGTTTTACGATAAAATGCATCGAACAAGCGTGGATCTTCATCAGAAACATAACTATTGAATTTCCCAGCGCGAATTGCAAACGAATCGCTATCTATGCGATATCTCA
>sinv1520
CGTGTTTTACGATAAAATGCGTCGAACAAGAGTGGATCTTCATCAGAAACATAACTATTGAATTTCCCAGCGCGAATTGCAAACGAATCGTTATCTATGCGATATCTCA
>sinv1521
CGTGTTTTACGATAAAATGCGTCGAACAAGCGTGAATCTTCATCAGAAACGAAACTATTGAATTTCCCTACGCGAATTGCAAATGAATCGTTATCTATGCGATATCTCA
>sinv1522
CGTGTTTTACGATAAAATGCGTCGAACAAGCGTGGATCATCATCAGAAATACAACTATTGAAGTTCCCAGCGCGAATTGCAAACGAATTGCTATCTATGCGATATCTCA
>sinv1523
CGTGTTTTACGATAAAATGCGTCGAACAAGCGTGGATCTCCATCAGAAACATAACTATTGAAGATCCCAGCGCGAATTGCAAACGAAACGCTATCTATGCGATATCTCA
>sinv1524
CGTGTTTTACGATAAAATGCGTCGAACAAGCGTGGATCTTCATCAGAAACACAACTATTGAAGTTCCCAGCGCGAAATGAAAATGAATCGCTATCTATGCGATATCTCA
>sinv1525
CGTGTTTTACGATAAAATGCGTCGAACAAGCGTGGATCTTCATCAGAAACACAACTATTGAATTTCCCAGCGCGAATTGCAAACGAATCGCTATCTATGCGATATCTCA
>sinv1526
CGTGTTTTACGATAAAATGCGTCGAACAAGCGTGGATCTTCATCAGAAACATAACTATTGAAGTTCCCAGCGCGAATCGCAAACGAATCGCTATCTATGCGATATCTCA
>sinv1527
CGTGTTTTACGATAAAATGCGTCGAACAAGCGTGGATCTTCATCAGAAACATAACTATTGAAGTTCCCAGCGCGAATTGCAAACGAATCGCTATCTATGCGATATCTCA
>sinv1528
CGTGTTTTACGATAAAATGCGTCGAACAAGCGTGGATCTTCATCAGAAACATAACTATTGAAGTTCCCAGCGCGAATTGCGAACGAATCGCTATCTATGCGATATCTCA
>sinv1529
CGTGTTTTACGATAAAATGCGTCGAACAAGCGTGGATCTTCATCAGAAACGAAACTATTGAAGTTCCCTGCGCGAATTGCAAATGAATCGTTATCTATGCGATATCTCA
>sinv1530
CGTGTTTTACGATAAAATGCGTCGAACAAGCGTGGATCTTCATCAGAAACGTAACTATTGAAGTTCCCAGCGCGAATTGCAAACGAATCGCTATCTATGCGATATCTCA
>sinv1531
CGTGTTTTACGATAAAATGCGTCGAACAAGCGTGGATCTTCATCAGAAACTTAACTAATGAAGTTCCCAGCGCGAATTGCAAACGAATCGCTATCTATGCGATATCTCA
>sinv1532
CGTGTTTTACGATAAAATGCGTCGAACAAGCGTGGATCTTCATCAGAAACTTAACTATTGAAGTTCCCAGCGCGAATTGCAAACGAATCGCTATCTATGCGATAACTCA
>sinv1533
CGTGTTTTACGATAAAATGCGTCGAACAAGTGTGGATCATCATCAGAAACTTAACTATTGAAGTTCCCAGCGCGAATTGCAAACGAATCGCTATCTATGCGATATCTCA
>sinv1534
CGTGTTTTACGATAAAATGCGTCGAACAATTGTTGATCTGCATCAGAAACGTTACTATTGAAGATCCCAGCGCGAATTGCAAACGAATCGCTATCTATGCGATATCTCA
>sinv1535
CGTGTTTTACGATAAAATGCTCCAAACAAAGTTTGATCTGCCTCAGAGACGTAACTATTGAATTTCCCAGCGCGAATTGCAAACTAATCGCAATCTATAAGATATCTCA
>sinv1536
CGTGTTTTACGATAAAATGCTTCAAACAAAGTTTGATCTGCCTCAGAAACGTAACTATTGAATTTCCCAGCGCGAATGGCAAACTAATCGCTATCTATACGATATCTCA
>sinv1537
CGTGTTTTACGATAAAATGCTTCAAACAAAGTTTGATCTGCCTCAGAAACGTAACTATTGAATTTCCCAGCGCGAATTGCAAACTAATCGCTATCTATACGATATCTCA
>sinv1538
CGTGTTTTACGATAAAATGCTTCAAACAAGCGATGATCTGCATCAGAAACGTTACTATTGAATTTCCCAGCCCGAATTGCAAATGAATCGTTATCTATGCGATATCTCA
>sinv1539
CGTGTTTTACGATAAAATGCTTCAAACAAGCGATGATGTGCATCAGAAACGTTACTATTGAAGTTCCCAGCGCGAATTGCAAACGAATCGCTATCTATGCGATATTTCA
>sinv1540
CGTGTTTTACGATAAAATGCTTCAAACAAGCGATGATGTGCATCAGAAACGTTACTATTGAATTTCCCAGCCCAAATTGCAAATGAATCGTTATCTATGCGATATCTCA
>sinv1541
CGTGTTTTACGATAAAATGCTTCAAACAAGCGATGATGTGCATCAGAAACGTTACTATTGAATTTCCCAGCCCGAATTGCAAATGAATCGTTATCTATGCAATATCTCA
>sinv1542
CGTGTTTTACGATAAAATGCTTCAAACAAGCGATGATGTGCATCAGAAACGTTACTATTGAATTTCCCAGCCCGAATTGCAAATGAATCGTTATCTATGCGATATCTCA
>sinv1543
CGTGTTTTACGATAAAATGCTTCAAACAAGCGTGGACATTCATCTGAAACGAAACTATTGACGTTTACAGCGAGAATTGCAAATGAATCGTTATCTATGCGATATCTCA
>sinv1544
CGTGTTTTACGATAAAATGCTTCAAACAAGCGTGGATCTTCATCAGAATCGAAACTATTGACGTTTACAGCGAGAATTGCAAATAAATCGTCATCTAAGTGATATCACA
>sinv1545
CGTGTTTTACGATAAAATGCTTCAAACAAGCGTTGATCTGCATCAGAAACGAAACTATTGAAGTTCCCAGCGCGAATTGCAAATGAATCGTTATCTATGCGATATCTCA
>sinv1546
CGTGTTTTACGATAAAATGCTTCAAACAAGCGTTGATCTGCATCAGAAACGTAACTATTGAATTTCCCAGCGCGTATTGCAAACGAATCGTTATCTATGCGATATCTCA
>sinv1547
CGTGTTTTACGATAAAATGCTTCAAACAAGCGTTGATCTGCATCAGAAACGTAACTATTGAATTTCGCAGCGCGAATTGCAAATGAATCGTTCTCTATGCGGTATCTCA
>sinv1548
CGTGTTTTACGATAAAATGCTTCAAACAAGGGTTGATCTGCATCAGAAACAAAGCTATTGAAGTTCCCATCGCGAATTGCAAATGAATCGTTATCTATGCCATATCTCA
>sinv1549
CGTGTTTTACGATAAAATGCTTCAAACAAGGGTTGATCTGCATCAGAAACGTAACTATTGAGTTTCCCAGCGTGAATTGCAAATGAATCGTTATCTATGCGATATCTCA
>sinv1550
CGTGTTTTACGATAAAATGCTTCAAACAAGGTTTGAACTGCATCAGAAACGTAACTATTGAATTTCCCATCGCGAATTGCAAACTAATCGCTATCTATAAGATATCGCA
>sinv1551
CGTGTTTTACGATAAAATGCTTCAAACAAGGTTTGAACTGCCTCAGAGACGTAACTATTGAATTTCGCAGCTCGAATTGCATACTAATCACTATCTATACGATATCTCA
>sinv1552
CGTGTTTTACGATAAAATGCTTCAAACAAGGTTTGATCTGCATCAGAAACGTAACTATTGAATTTCCCAGCGCGAATTGCAAACTAATCGCTATCTATACGATATCTCA
>sinv1553
CGTGTTTTACGATAAAATGCTTCAAACAAGGTTTGATCTGCATCAGAAACGTAACTATTGAATTTCCCTGCGCGAATTGCAAATGAATCGTTATCTATGCGATATCTCA
>sinv1554
CGTGTTTTACGATAAAATGCTTCAAACAAGGTTTGATCTGCCTCAGAGACGTAACTATTGAATTTCCCAGCGCGAAATTGCAAACTAATCACTCTCTATACGATATCTC
>sinv1555
CGTGTTTTACGATAAAATGCTTCAAACAAGGTTTGATCTGCCTCAGAGACGTAACTATTGAATTTCCCAGCGCGAATTGCAAACTAATCACTATCTATACGATATCTCA
>sinv1556
CGTGTTTTACGATAAAATGCTTCAAACAAGGTTTGATCTGCCTCAGAGACGTAACTATTGAATTTCCCAGCGCGAATTGCAAACTAATCGCTATCTATACGATATCTCA
>sinv1557
CGTGTTTTACGATAAAATGCTTCAAACAAGGTTTGATCTGCCTCAGAGACGTAACTATTGAATTTCCCAGCGCGAATTGCAATCTAATCACTATCTTTACGATATCTCA
>sinv1558
CGTGTTTTACGATAAAATGCTTCAAACAAGTGTTGATCTGCATCAGAAACGTAACTATTAAATTTCCCAGCGCGAATTGCAAATGAATCGTTATCTATGCGATATTTCA
>sinv1559
CGTGTTTTACGATAAAATGCTTCAAATAAGGTTTGATCTGCCTCAGAGACGTAACTATTGAATTTCCCAGTGCGAATTGCAAGCTAATCGCTATCTATACGATATCTCA
>sinv1560
CGTGTTTTACGATAAAATGCTTCCAACAAGGTTTGATCTGCATCAGAAACGAAACTATTGAAGTTCCCTGCTCGAATTGCAAATGAATCGTTATCTATGCGATAACTCA
>sinv1561
CGTGTTTTACGATAAAATGCTTCCAACAAGGTTTGATCTGCCTCAGAGACGTAACTATTGAATTTCCCAGCGCGAATTGCAAACTAATCGCTATCTATACGATATCTCA
>sinv1562
CGTGTTTTACGATAAAATGCTTCGAACAAGCGTTGTCCTGCATAAGAAATAAAACTGTTGAAGTTCCCAGAGCATATTGCAAATGATTCGTCATCTATGTGTTATCTCA
>sinv1563
CGTGTTTTACGATAAAATGTTTAAAACAAGGGTTGATCTGCATCAGAAACGTAACTATTGATTTTCCCAGCGCGAATTGCAAACTAATCGCTATCTATGCGATATCTCA
>sinv1564
CGTGTTTTACGATAAGAATTGTCAAACAAGCGTGGATCTGCATCAGAAACGAAACTATTGAATTTCCCTGCGCGAATTACAAATGAATCTTTATCTATGCGATATCTCA
>sinv1565
CGTGTTTTACGATAAGATGCTTCAAACAAGCGATGATGTGCATCAGAAACGTTACTATTGAATTTCCCAGCCCGAATTGCAAATGAATCGCTGTCTATGCGATATCTCA
>sinv1566
CGTGTTTTACGATACGAAGCGTCTAACAAGCGTGGATCTGCATCAGAAACGAAACTATTGAAGAACCCTGCGGGAATTGCAAATGAATCTTGATCTATGTGATATCTCA
>sinv1567
CGTGTTTTACGATAGAAACCATCGAACAAGCGTGGATCTGCATCAAAAACGAATCTATTGAAGTTTCCAGCGTTGATTGCAAATGAAACGTTATGTATGCGATATCTCA
>sinv1568
CGTGTTTTACGATAGAAAGCGTCAAACAAACGATGATCTGCTTCAAAAACGAAACTATTGAAGTACACAGCGCAAATGGCAAATGAATAATTATCTATGCGATATCTCA
>sinv1569
CGTGTTTTACGATAGAAAGCGTCAAACAAATGATGATCTGCTTCAAAAACGAAACTATTGAAGTACACAGCGCAAATGGCATATGAATAATTATCTATGCGATATCTCA
>sinv1570
CGTGTTTTACGATAGAAAGCGTCAATCAAATGATGATCGGCTTCAAAAACGAAACTATTGAAGTACACAGCGCAAATGGCATATGAATAATTATCTATGCGATATCTCA
>sinv1571
CGTGTTTTACGATAGAAAGCGTCAATCAAATGATGATCTGCTTCAAAAACGAAACTATTGAAGTACACAGCGCAAATGGCATATGAATAATTATCTATGCGATATCTCA
>sinv1572
CGTGTTTTACGATATAAAGCGCCGAACAAACGTGGATCTTCATCAGAAACATAACTATTAAAGTTCCCAGCGCGAATAGCAAATGAATCGTTATCTATGCGATATCTCA
>sinv1573
CGTGTTTTACGATATAAAGCGTCGAACAAGCGTTGATCTGCATCAGAAACATAACTATTGAAGATCCCAGCGCGAATTGCAAACGAATCGCTATCTATGCGATATCTCA
>sinv1574
CGTGTTTTACGATTAAAAGCGTCAAACAAGCGTTGATCTTCATCAGAAACGAAACTATTGAAGTTCCCTGCGCGAATTGCAAATGAATCGTTATCTATGCGATATCTCA
>sinv1575
CGTGTTTTACGATTAAAAGCGTCGAACAAGCGTGGATCTTCATCAGAAACATAACTATTGAAGTTCCCAGCGCGAATTGCAAACGAATCGCTATCTATGCGATATCTCA
>sinv1576
CGTGTTTTACGCAAAAAAGCGTCGAACAAGCGTTGATTTGCATCAGAAACATAACTATTGAAGTTCCCAGTGCGAATTGCAAACGAATCGCTATCTATGCGATATCTCA
>sinv1577
CGTGTTTTACGCTAAAAAACGTCAAACAAGCGTGGATCTGCATCAGAAACGAAACTATTGAAGTTCCCAGCGTGAATTGCAAACGAATCGCTATCTATGCGATATCTCA
>sinv1578
CGTGTTTTACGCTAAAAAGCGTCAAACAAGCGTGGATCTTCATCAGAAACGAAACTATTGAAGATCCCAGCGCGAATTGCAAACGAATCGCTATCTATGCGATATCTCA
>sinv1579
CGTGTTTTACGCTAAAAAGCGTCAAACAAGCGTTGATCTGCATCAGAAACGAAACTATTGAAGTTCCCTGCGCAAATATCAAATGAATCGTTATCTATGCGATAACTCA
>sinv1580
CGTGTTTTACGCTAAAAAGCGTCAAACAAGCGTTGATCTGCATCAGAAACGAAACTATTGAAGTTCCCTGCGCGAATTGCAAATGAATCGTTATCTATGCGATAACTCA
>sinv1581
CGTGTTTTACGCTAAAAAGCGTCAAACAAGCGTTGATCTTCATCAGAAACGAAACAATTGATGTTCCCTGCGCGAATTGCAAATGAATCGTTATCTATGCGATATCTCA
>sinv1582
CGTGTTTTACGCTAAAAAGCGTCAAACAAGCGTTGATCTTCATCAGAAACGAAACTACTGAAGTTTCCTGCGCGAATTGCAAATGAATCGTTATCTATGCGATATCTCA
>sinv1583
CGTGTTTTACGCTAAAAAGCGTCAAACAAGCGTTGATCTTCATCAGAAACGAAACTATTGAAGTTCCCTGACCGAATTGCAAATGAATCGTTGTCTATGCGATATCTCA
>sinv1584
CGTGTTTTACGCTAAAAAGCGTCAAACAATCGTGGTTTTTCATCAGAAACGGAAGTATTGATGTTCGCAGTGCTAATTGCAAATGAATCGTTATCTATGCGATATCTCA
>sinv1585
CGTGTTTTACGCTAAAAAGCGTCGAACAAGCGTTAATCTGCATCAGAAACATAACTATTGAAATTCCCAGCGCGAATTGCAAACGAATCGCTATCTATGCGATGTCTCA
>sinv1586
CGTGTTTTACGCTAAAAAGCGTCGAACAAGCGTTGATCTGCATCAGAAACATAACTATAGAAGACCCCAGCGCGAATTGCAAACGAATCGCTATCTATGCGATATCTCA
>sinv1587
CGTGTTTTACGCTAAAAAGCGTCGAACAAGCGTTGATCTGCATCAGAAACATAACTATTGAAGATCCCAGCGCGAATTGCAAACGAATCGCTATCTATGCGATATCTCA
>sinv1588
CGTGTTTTACGCTAAAAAGCGTCGAACAAGCGTTGATCTGCATCAGAAACATTACTATTGAAAATCCCAGCGCAAATTGCAAACGAATCGCTATCTATGCGATATCTCA
>sinv1589
CGTGTTTTACGCTAAAAAGCGTCGAACAATCGTTGATCTGCATCAGAAACGTAACTATTAAAGATTCCAGCGCGAATTGCAAACGAATCGCTATCTATGCGGTATCTCA
>sinv1590
CGTGTTTTACGCTAAAAAGCGTCGAACATGCGTTGATCTGCATCAGTAACATAACTATTGAAGATCCCAGCGCGAATTGCAAACGAATCGCTATCTATGCGATATCACA
>sinv1591
CGTGTTTTACGCTAAAAAGGGTCAAAAAAGCGTTGATCTCCATCAGAAACGGAACTATTGAAGTTCCCTGCGCGAATTGCAAATGAATCGTTATCTATGCGATATCTCA
>sinv1592
CGTGTTTTACGCTAAAAAGTGTCAAACAAGCGTTGATCTTCATCAGAAACGAAACTATTGAAGTTCCCTGCGCGAATTGCAAATGAATCGTTATCTATGCGATAACTCA
>sinv1593
CGTGTTTTACGCTAAAACACGTCAAACAAGCTGTGATCTGCATAAGAAACATTACTATTGAAGATCCTAGCGCGAATTGCAAACGAATCGCTATCTATGCGATATCTCA
>sinv1594
CGTGTTTTACGCTAAAATGCTTCAAAAAAGCGATGATCTGCATCAGAAACGTTACTATCGAATTTCCCAGATCGAATTGAATATGAATCGTTATCTATGCGATATCTCA
>sinv1595
CGTGTTTTACGCTAAAATGCTTCAAACAAGCGATGATGTGCATCAGAAACGTTACTATTGAATTTCCCAGCCCGAATTGCAAATGAATCGTTATCTATGCGATATCTCA
>sinv1596
CGTGTTTTACGCTAAAATGCTTCAAACAAGGGTTGATCTGCAACAGAAACGTAACTATTGAATTTCCCAGCGCGAATTGCAAATTAATCGCTATCTATGCGATTGCTCA
>sinv1597
CGTGTTTTACGCTAAAATGCTTCAAACAAGGGTTGATCTGCATCAGAAACGTAACTATTGAATTTCCCAGCGTGAATTGCAAATGTATCGTTATCTATGCGATATCTCA
>sinv1598
CGTGTTTTACGCTAAAATGCTTCAAACAAGGGTTGATCTGCATCAGAAACGTAACTATTGAATTTCCCAGCGTGAATTGCAAATGTATCGTTATCTATGCTATATCTCA
>sinv1599
CGTGTTTTACGCTAAGAAGCGTCAAGCAAGCGTGGATCTGCATCAGAAACGAAACTGTTGATGTTCCTTGCGCGAATTGCAAATGAATCGTTATCTACGCGATATCTCA
>sinv1600
CGTGTTTTACGCTAATAAGCGTCAAACAAGCGTGGATCTTCATCAGAAACGAAACTATTGACGTTTACAGCGAGAATTGCAAATTAATCGTTATCTATGCGATATCTCA
>sinv1601
CGTGTTTTACGGTAAAAAGCATCAAACAAGCGTTGATCTTCATCAGAAACGAAACTATTGAAGTTCCCTGCGCGAATAGCAAATGAATCTTTATCTATGCGATATCTCA
>sinv1602
CGTGTTTTACGGTAAAAAGCGTCAAACAAGCGTGGATCTTCATCAGAACCGAAACTATTGACGTTTACAGCGAGAATTGCAAATTAATCGTTATCTATGCGATATCTCA
>sinv1603
CGTGTTTTACGGTAAAAAGCGTCAAACAAGCGTTTATCTGCATCAGAAACGAAACTATTGAAGTTCCCTGCGCGAATTGCAAATGAATCGTTATCTATGCGATAACTCA
>sinv1604
CGTGTTTTACGGTAAAAAGCGTCAAACTAGCGTGGATCTTCATCAGAAACGAAATTATGGACGTTTACAGCGAGAATTGCAAATTAATCGTTATCTATGCGATATCTCA
>sinv1605
CGTGTTTTACGGTAAAAAGCGTCGAACAAACGTCGATCTGCATATGAAACATTACTATTGAAGATCCCAGCGCGAATTGCAAACGAATCGCTACCTATGCGATATCTCA
>sinv1606
CGTGTTTTACGGTAAAAAGCGTCGAACAAACGTTGATCTGCATCAGAAACATAACTATTGAATATCCAAGTGCGAATTGCAAACGAATCGCTATCTATGCGATATCTCA
>sinv1607
CGTGTTTTACGGTAAAAAGCGTCGAACAAGCGTTAATCTGCATCAGAAACATAACTAATGAATATCCCAGCGCGAATTGCAAACGAATCGTTGGCTATGCGATATCTCA
>sinv1608
CGTGTTTTACGGTAAAAAGCGTCGAACAAGCGTTGATCTGCATCAGAAAAGAAACTATTGAAGATCCCCGAGCGAATTGCAAACGAATCGCTATCTATGCGATATATCA
>sinv1609
CGTGTTTTACGGTAAAAAGCGTCGAACAAGCGTTGATCTGCATCAGAAAAGAAACTATTGAAGATCCCCGAGCGAATTGCAAACGAATCGCTATCTCTGCGATATATCA
>sinv1610
CGTGTTTTACGGTAAAAAGCGTCGAACAAGCGTTGATCTGCATCAGAAACAGAACTATTGAAGATCCCAGCGCGAATTGCAAACGAATCGCTATCTATGCGATATCTCA
>sinv1611
CGTGTTTTACGGTAAAAAGCGTCGAACAAGCGTTGATCTGCATCAGAAACATAACTATTGAAGATCCCAGCGCGAATTGCAAACGAATCGCTACCTATGCGATATCTCA
>sinv1612
CGTGTTTTACGGTAAAAAGCGTCGAACAAGCGTTGATCTGCATCAGAAACATAACTATTGAAGATCCCAGCGCGAATTGCAAACGAATCGCTATCTATGCGATATCACA
>sinv1613
CGTGTTTTACGGTAAAAAGCGTCGAACAAGCGTTGATCTGCATCAGAAACATAACTATTGAAGATCCCAGCGCGAATTGCAAACGAATCGCTATCTATGCGATATCTCA
>sinv1614
CGTGTTTTACGGTAAAAAGCGTCGAACAAGCGTTGATCTGCATCAGAAACATAACTATTGAAGATCCCAGCGCGAATTGCAAACGAATCGCTGTCTATGCGATATCTCA
>sinv1615
CGTGTTTTACGGTAAAAAGCGTCGAACAAGCGTTGATCTGCATCAGAAACGGAACTATTGAACATCCCAGCGCAAATTGCAAACGAATCGCTATCAATGCGAAATCTCA
>sinv1616
CGTGTTTTACGGTAAAAAGCGTCGAACAAGCGTTGATCTGCATCAGTAACGAAACTATTGAAGTTCCCTGCGCGAATTGCAAATGAATCGTTATCTATGCGATAACTCA
>sinv1617
CGTGTTTTACGGTAAAAAGCGTCGAACAAGCGTTGATCTGCATCATTAACATAACTATTGAACATCCCAGCGCGAATTGCAAACCTATCGCTATCTATGCGATATCTCA
>sinv1618
CGTGTTTTACGGTAAAAAGCGTCGAACAAGCGTTGATCTGCATCATTAACATAACTATTGAACATCCCAGCGCGAATTGCAAACGAATCGCTATCTATGCGATATCTCA
>sinv1619
CGTGTTTTACGGTAAAAAGCGTCGAACAAGCGTTGATCTGCATCATTAACATTACTATTGAAGATGCCAGCGCGAATTGCATACGAATCGCTATCTATGCTATATCTCA
>sinv1620
CGTGTTTTACGGTAAAAAGCGTCGAACAAGCGTTGATCTGCATTATTAACATAACTATTGAACATCCCAGCGCGAATTGCATACGAATCGCTATCTATGCTATATCTCA
>sinv1621
CGTGTTTTACGGTAAAAAGCGTCGAACAAGCGTTGATCTGGTTCAGAAACATAACTATTGAAGATCCCAGCGCGAATTGCAAACGAATCGCTATCTATGCGATATCTCA
>sinv1622
CGTGTTTTACGGTAAAAAGCGTCGAACAAGCGTTGGTCTGCATCAGAAACAGAACTATTGAAGATCCCAGCGCGAATTGCAAACGAATCGCTATCTATGCGATATCTCA
>sinv1623
CGTGTTTTACGGTAAAAAGCGTCGATCAAGCGTTGATCTGCATCATTAACATAACTTTTGAACATCCCAGCGCGAATTGCAAACGAATCGCTATCTATGCGATATCTCA
>sinv1624
CGTGTTTTACGGTAAAAAGCGTCTAACAAGCGTGGATCTGCATCAGAAACGAAACTATTGAAGTTCCCAACGCGAATTGCAAACGAATCGCTATCTATGCGATATCTCA
>sinv1625
CGTGTTTTACGGTAAAAAGCTTCGAACAAGCGTTGATTTGCATCAGAAACATAACTATTGAAGTTCCCTGCGCGAATTGCAAATGAATCGTTATCTATGCGGTATCTCA
>sinv1626
CGTGTTTTACGGTAAAAAGTGTCGAACAAGCGTTGATCTGCATCAGAAACATAACTATTGAAGATCGCAGCACGATTTGCAAACGATTCGCTATCTATGCGATATCTCA
>sinv1627
CGTGTTTTACGGTAAAAATCGTCGAACAAGCGTGGATCTGCATCAGAAACGAAACTATTGACGTTTACAGCGAGAATTGCAAATTAATCGTTATCTATGCGATATTTCA
>sinv1628
CGTGTTTTACGGTAAAAATCGTCGAACAAGCGTGGATCTTCATCAGAAACGAAACTATTGACGTATACAGCGCGAATTGCAAACGAATCACTATCTATGCGATATCTCA
>sinv1629
CGTGTTTTACGGTAAAAATCGTCGAACAAGCGTTGATCTGCATCAGAAACATAACTATTGAAATTCCATGCGCGAATTGCAAATGAATCGTTATAAATGCGATATCACA
>sinv1630
CGTGTTTTACGGTAAAAATCGTCGAACAAGCGTTGATCTGCATTAGAAACACAACTATTGAAGATCCCAGCGTGAATTGCAAACGAATCGCTATCTAAGCGATATCTCA
>sinv1631
CGTGTTTTACGGTAAAAATCGTTGAACAAGCGTTGATCTGCATCAGAAACATAACTATTGTAGATCCCAGCGCGAATTGCAAACGAATCGCTATCTATGCGATATCTCA
>sinv1632
CGTGTTTTACGGTAAAACGCGTCAAACAAGCATTGATCTGCATCAGAAACGATTCTATTGAAATTCCCAGCCCCAATTGCGAATAAATTGTTATCTATGCGATATCTCA
>sinv1633
CGTGTTTTACGGTAAAATGCTTCAAACAAGCGATGATGTGCATCAGAAACGTTACTATTGAGTTTTCCAGCCCGAATTGCAAATGAATCGTTATCTATGCGATATCACA
>sinv1634
CGTGTTTTACGGTAAAATGCTTCAAACAAGGATTGATCTGCATCAGAAACGTAACTATTGAATTTCCCAGCGCGAATTGCAAACTAATCGCTAGATATGCGATATCTCA
>sinv1635
CGTGTTTTACGGTAAAATGCTTCAAACAAGGGTTGATCGGCATCAGAAACGTAGGTATTGAATTTCCCAGCGCGAATTGCAAACTAATCGCTATCTATGCGATATCTCA
>sinv1636
CGTGTTTTACGGTAAAATGCTTCAAACAAGGGTTGATCTGCATCAGAAACGTAACTATTGAATTTCCCAGCGCGAATTGCAAACTAATCGCTAGCTATGCGATATCTCA
>sinv1637
CGTGTTTTACGGTAAAATGCTTTTAACAAGCGTGGATCTGCATCAGAAACGTAACTATTGAATTTCCCAGCGCGAATTGCAAATGAATCGTTATCTATGCAATATCTCA
>sinv1638
CGTGTTTTACGGTAAAATGCTTTTAACAAGCGTGGATCTGCATCAGAAACGTAACTATTGAATTTGCCAGCGCGAATTGCAAATGAATCGTTATCTATGCAATATCTCA
>sinv1639
CGTGTTTTACGGTAAAATGTGTCGAACAAGCGTGGATCTTCATCAGAAACGTTACTATTGAAGATCCAAGCGCGAATTGCAAACGAATCGCTATCTATGCGATATCTCA
>sinv1640
CGTGTTTTACGGTAAGAAGCGTCAAACAAGCGTGGATCTGCATCAGAAACGAAACTATTGAAGTTCCCAGCGCGAATTGCAAACGAATCGCTATCTATGCGATATCTCA
>sinv1641
CGTGTTTTACGGTAAGAAGCGTCAAACAAGCGTGGATCTGCATCAGAAACGAAACTATTGAAGTTTCATGCGCGAATTGCAAATGAATCTTTCTCTATGCGATATCTCA
>sinv1642
CGTGTTTTACGGTAAGAAGCGTCGAACAAGCGTTGATCTGCATCAGAAACATAACTATTGAAGATCCCAGCGCGAATTGCATACGAATCGCTATCTATGCGATATCTCA
>sinv1643
CGTGTTTTACGGTACAACGCGTCGAACAAGCGTTGATCTGATTCAGAAACGAAACTATAGAAGTTCCCAGCGCGAATTGCAAATGAATCGTTACCTATGCCATATCTCA
>sinv1644
CGTGTTTTACGGTATAAATCGTCAAACAAGCGTTGATCTGCATCAGAAACGAAACTATTGAAGTTCCCTGCGCGAATTGCATATGAATCGTTTTCTATGCGATAACTCA
>sinv1645
CGTGTTTTACGGTTAAAAAGCGTCGAACCAATGTTGATCTGCATCAGAAACATAACTATTGAATTACCAGCGCGAATTGCAAACGAATCGTTAGCTATGCGATATCTCA
>sinv1646
CGTGTTTTACGNTAAAATGCTTCAAACAAAGTTTGATCTGCCTCAGAAACGTAACTATTGAATCTCCCAGCGCGAATTGCAAACTAATCGCTATCTATACGATATCTCA
>sinv1647
CGTGTTTTACGTAAAAAAACGTCGAACAAGCGTTGATCTGCATCAGAAAAATAACTATTAATGTTTCCATCACAAATAGCAATTGAATCATTTTCTATGAGATATCTCA
>sinv1648
CGTGTTTTACGTAAAAAAGACGTCGAACAAGCGTTGATCTGCATCTGAAACATAACTATTGAAGATCCCAGCGCGAATTGCAAACGAATCGCTATCTAGCGATATCTCA
>sinv1649
CGTGTTTTACGTAAAAAAGCGTCAAACAAGCGTGGATCTTCATCAGAAACGAAACTATTGACGTTTACAGCAAGAATTGCAAATTAATCGTTATCTATGCGATATCTCA
>sinv1650
CGTGTTTTACGTAAAAAAGCGTCAAACAAGCGTGGATCTTCATCAGAAACGAAACTATTGACGTTTACAGCGAGAATTGCAAATTAATCGTTATCTATGCGATCTCTCA
>sinv1651
CGTGTTTTACGTAAAAAAGCGTCAAACAAGCGTGGTTCTGCATCAGAAACGAAACTATTGAAGTTCCCAGCGCGAAATGCAAACGTATCGTTATCTATGCGATATCTCA
>sinv1652
CGTGTTTTACGTAAAAAAGCGTCAAACAAGCGTTGATCTGCATCAGAAACGAAACTATTGAAGTTCCCTGCGCGAATTGCAAATGAATCGTTATCTATGCGATAACTCA
>sinv1653
CGTGTTTTACGTAAAAAAGCGTCAAACAAGCGTTGATCTGCATCAGAAACGAAACTATTGAAGTTCCCTGCGCGAATTGCATATGAATCGTTATCTATGCAATAACTCA
>sinv1654
CGTGTTTTACGTAAAAAAGCGTCAAACAAGCGTTGATCTGCATCAGAAACGGAACTATTGAAGTTCCCAGCGCGAATTGCAAATGAATCGTTATCTATGCGATATCTCA
>sinv1655
CGTGTTTTACGTAAAAAAGCGTCCAACAAGCGTTGATCCTTCATCAGAAACGAAACTATTGACGTTCCCAGCGCGAATTGCAAATGAATCGTTATCTATGCATATCTCA
>sinv1656
CGTGTTTTACGTAAAAAAGCGTCGAACAAGCGTTGATCTGCATCTGAAACGAAACTATTGAAGTTCCCTGCGCGAATTGCAAATGAATCGTTATCTATGCGATAACTCA
>sinv1657
CGTGTTTTACGTAAAAAATGTGTCGAACAGGCGTGGATCTTCATCAGAAACATGACTATTGAAGTTCCCAGCGCGAATTGAAACGAATCGCTATCTATGCGATATCTCA
>sinv1658
CGTGTTTTACGTAAAAACGAGTCGAACCGGGGTTTATCTGCATCAGAAACAGATCTATTCAAGTTCCTAGCGCAAATTACAAATAAATCGTTACCTATACGATTTCTCA
>sinv1659
CGTGTTTTACGTAAAAACGCGTCGAACCAGCGTTGATCTGCATCAAAAACGTATTTATTGAAGTTTCCACCGCGAATTGCAAATAAATCGCTATCTATGCGTTATCTCA
>sinv1660
CGTGTTTTACGTAAAAAGCGTCGAACCAACGTTGATCTGCATCAGAAACATAACTATTGAAGTTCCAAGCACAAATTGAAAGATGAATCGTTATCTATGCGATATCTCA
>sinv1661
CGTGTTTTACGTAAAAAGGCGTCAAACAAGCGTGGATCTTCATCAGAAACGAAACTATTGACGTTTACAGCGAGAATTGCAAATTAATCGTTATCTATGCGATATCTCA
>sinv1662
CGTGTTTTACGTAAAAATGCGCCGAACAAGCGTGGATCTTCGTCAGAAACATAACTATTGAAGTTTCCAGCACGAATTGCAAACGAATCGCTATCTATGCGATATCTCA
>sinv1663
CGTGTTTTACGTAAAAATGCGGAGAACAAGCATGGATCTTCATCAGAAACATAACTATTGAAGTTCCCAGCGCGAATTGCAAACGAATCGCTATCTATGCGATATCTCA
>sinv1664
CGTGTTTTACGTAAAAATGCGTCGAACAAGCGTGGATCTTCATCAGAAACATAACTATTGAAGTTCCAAGCGCGAATTGCAAACTAATCGCTATCTATGCGATATCTCA
>sinv1665
CGTGTTTTACGTAAAAATGCGTCGAACACGCGTGGATCTTCATCAGAAACATAACTATTGAAGTTCCCAGCGCGAATTGCAAATGAATCGTTATCTATGTGATATCTCA
>sinv1666
CGTGTTTTACGTAAAAATGCGTCGAACTAGCGTTGAACTGCATCAGAAACGAATCTATTGAAGTTCCCAGCGCGAATTGCCAATAAATCGTTATCTATGCGATATTTCA
>sinv1667
CGTGTTTTACGTAAAAATGCGTCGATAAAGCGTGGATCTTCATCAGAAACGAAACTATTGAAGTTCCCTGCGCGAATTGCAAATGAATCGTTATCTATGCGATATCTCA
>sinv1668
CGTGTTTTACGTAAAAATGCGTCGATCAAGCGTGGATCTTCATCAGAAACGAAACTATTGAAGTTCCCTGCGCGAATTGCAAATGAATCGTTTTCTGTGCGATATCTCA
>sinv1669
CGTGTTTTACGTAAAAATGCTTCAAACAAGCGATGATGTGCATCAGAAACTTTACTATTGAATTTCCCAGCCCGAATTGCAAATGAATCGTTATCTATCCGATATCTCA
>sinv1670
CGTGTTTTACGTAAAAATGCTTCAAACAAGCGTTGATTTGCATGAGAAACGTAACTATTGAATTTCCCAACGCGAATTGCAAATGAATCGTTATCTATGTTATATCTCA
>sinv1671
CGTGTTTTACGTAAAAATGCTTCAAACAAGCGTTGATTTGCATGAGAAACGTAACTATTGAATTTCCCAGCGCAATTTGCAAATGAATCGTTATCTATGCGATATCTCA
>sinv1672
CGTGTTTTACGTAAAAATGCTTCAAACAAGGGTTGATCTGCATCAGAAACGAAACTATTGAATTTCCCAGCGCGAATTGCAAACGAATCGCTATCTATGCGATATCTCA
>sinv1673
CGTGTTTTACGTAAAAATGCTTCAAACAAGGGTTGATCTGCATCAGAAACGTAACTATTGAATATCACAGCACGAATTGCAAACTAATCTCTATCTATGCGATATCTCA
>sinv1674
CGTGTTTTACGTAAAAATGCTTCAAACAAGGGTTGATCTGCATCAGAAACGTAACTATTGAATATCACAGCGCGAATTGCAAACTAATCGCTATCTATGCGATATCTCA
>sinv1675
CGTGTTTTACGTAAAAATGCTTCAAACAAGGGTTGATCTGCATCAGAAACGTAACTATTGAATTTACCAGCGCGAATTGCAAACGAATCGCTATCTATGCGATATCTCA
>sinv1676
CGTGTTTTACGTAAAAATGCTTCAAACAAGGGTTGATCTGCATCAGAAACGTAACTATTGAATTTCCCAGCGTGAATTGAAAATGAATCGTTATCTATGCGATATCTCA
>sinv1677
CGTGTTTTACGTAAAATGACGTCGAACAAGCTTGGATCTTCATCAGAAACATAACTATTAAAGTTCCCATCGCGAATAGCAAATGAATCGTTATCTATGTGATATCTCA
>sinv1678
CGTGTTTTACGTAAAATGCGTACGAACAAGCGTGGATCTTCATCAGAAACATAACTATTGTAGTTCCCAGCGCGAATTGCAAATGAATCTTTATCTATGCGATAACTCA
>sinv1679
CGTGTTTTACGTAAAATGCTCCAAACAAGCGATGATGTGCATCAGAAACGTTACTATTGAATTTCCCAGGCCCGAATTGCAAATGAATCGTTATCTATGCGATATCTCA
>sinv1680
CGTGTTTTACGTAAAATGCTTCAAACAAGGGGTTGTTCTGCATCAGAAACGTAACTATTGAATTTCCCAGCACGAATTGCAAATGAATGGTTATCTATGCGATATCTCA
>sinv1681
CGTGTTTTACGTAAAGAAGCGTCAAACAAGCGTGGATCTGCATCAGAAACGAAACTATTGAAGTTCCCAGCCCGAATTGCAAACGAATCGCTATCTATGCGATATCTCA
>sinv1682
CGTGTTTTACGTAAATAAGCGTCAAACAAGCGTTGATCTGCATCAGAAACGAAACTATTGAAGTTCCCTGCACGAATTGCAAATGAATCGTTATCTATGCGATATCTCA
>sinv1683
CGTGTTTTACGTACAAAAGCGTCGAACAAGCGTTGATCTGCATCAGAAACATTACTATTGAAGATCCCAGCGCGAATTGCAAACGAATCGCTATCTATGCGATATCTCA
>sinv1684
CGTGTTTTACGTATAAAACCGTCAAACAAGCGTTGATCTTCATCAGAAACGAAACTATTGAAGTTCCCTGCGCGAATTGCAAATGAATCGTTATCTATGCGATATCTCA
>sinv1685
CGTGTTTTACGTATAAAATGCGTCGAACAAGCGTGGATCTTCATCAGAAACACAACTATTGAATTTCCCAGCGCGAATTGCAAACGAATCGCTATCTATGCGATATATC
>sinv1686
CGTGTTTTACGTCAAAAAGCGTCAAACAAGCGTGGATCTGCATCAGAAACGAAACTATTGAAGTTCCCAGTGTGAAATGCAAACGAATTGCTATCTATGCAATATCTCA
>sinv1687
CGTGTTTTACGTCAAAAAGCGTCAAACAAGCGTTGATATGCATCAGAAACAAAATTATTGAATTTCCCAGCGAGAATTACAAATGAATCGTTACCTATGCGGTATCTCA
>sinv1688
CGTGTTTTACGTCAAAAAGCGTCAAACAAGCGTTGATCGGCATCAGAAACGAAACTATTGAAGTTCCCTGCGTGAATTGCAAATGAATCGTTATCTATGCGATAGCTCA
>sinv1689
CGTGTTTTACGTCAAAAAGCGTCAAACAAGCGTTGATCTGCATCAGAAACGAAACTATTGAAGTTCCCTGCGCGAATTGCAAATGAATCGTTATCTATGCGATAACTCA
>sinv1690
CGTGTTTTACGTCAAAAAGCGTCAAACAAGCGTTGATCTGCATCAGAAACGAAACTATTGAAGTTCCCTGCGCGAATTGCAAATGAATCGTTATCTATGCGATATCTCA
>sinv1691
CGTGTTTTACGTCAAAAAGCGTCAAAGAAACGTGGATCAGCATCAGAAACGAAACTATTGGAGTTTACAGCGCGAATTGTAAATGAATCGTTATCTATACGATATCTCA
>sinv1692
CGTGTTTTACGTCAAAAAGCGTCGAACAAACGTTGATCTGCATCAGAAACATAACTATTGAAATTCCCAGCGCGAATTGCAAACGAATCGCTATCTATGCGATATCTCA
>sinv1693
CGTGTTTTACGTCAAAAAGCGTCGAACAAACGTTGATCTGCATCAGAAACGTAACTATTGAAATTCCCAGCGCGAATTGCAAACGAATCGCTATCTATGCGATATCTCA
>sinv1694
CGTGTTTTACGTCAAAAAGCGTCGAACAAACGTTGATCTGCTTCAGAAACATAACTATTGAAGTTCCCAGTGCGAATTACAAACGAATCGCTATCTATGCGATATCTCA
>sinv1695
CGTGTTTTACGTCAAAAAGCGTCGAACAAGCGTTGATCTGCATCAGAAACATAACTATTGAAGATCCCAGCGCGAATTGCAAACGAATAGCTATCTATGCGATATCACA
>sinv1696
CGTGTTTTACGTCAAAAAGCGTCGAACAAGCGTTGATCTGCATCAGAAACATAACTATTGAAGATCCCAGCGCGAATTGCAAACGAATAGCTGTCTATGCCATATCTCA
>sinv1697
CGTGTTTTACGTCAAAAAGCGTCGAACAAGCGTTGATCTGCATCAGAAACATAACTATTGAAGATCCCAGCGCGAATTGCAAACGAATCGCTATCTATGCGATATCTCA
>sinv1698
CGTGTTTTACGTCAAAAAGCGTCGAACAAGCGTTGATCTGCATCAGAAACATAACTATTGAAGATCCCAGCGCGAATTGCAAACGAATCGCTATCTATGCGATCTATCA
>sinv1699
CGTGTTTTACGTCAAAAAGCGTCGAACAAGCGTTGATCTGCATCAGAAACATAACTATTGAAGTTCCCAGCTCGAATTGCATACTAATCGCTATCTATGCGATATCTCA
>sinv1700
CGTGTTTTACGTCAAAAAGCGTCGAACAAGCGTTGATTTGCATCAGAAACATAACTATTGAAGTTCCCAGTGCGAATTGCAAACGAATAGCTATCTATGCGATATCTCA
>sinv1701
CGTGTTTTACGTCAAAAAGCGTGGAACAAGCGTTGATCTGCATCAGAAACATAACTATAGAAGATCCCAGCGCGAATTGCAAACGAATCGCTATCTATGCGATATCTCA
>sinv1702
CGTGTTTTACGTCAAAAAGTGTCAAACAAGCGTTGATCTGCATCAGAAACGAAACTATTGAATTTCCCAGCGCGAATTTCAAATGAATCGTTATCTATGCGATATCTCA
>sinv1703
CGTGTTTTACGTCAAAATGCGCCGAACAAGCGTGGATCTTGATCAGAAACATAAGTATTGAAGTTCCCAGCGCGAATTGCAAACGAATCTCTATCTATGCGATATCTCA
>sinv1704
CGTGTTTTACGTCAAAATGCGTCGAACAAGAATGGATCTTCATCAGAAACATAACTATTGAAGTTCCCAGCGCGAATTGCAAATGAATCGTTATCTATGTGATGTCTCA
>sinv1705
CGTGTTTTACGTCAAAATGCTTCAAACAAGCACTGATCTGCATGAGAAACGTAACTATTAAATTTCCCAGCGCGAATTGCAAATGAATCGTTATCTCTGTGACATCTCA
>sinv1706
CGTGTTTTACGTCAAAATGCTTCAAACAAGCGATGATCTGCATCAGAAACGTTACTATTGAATTTCCCAGCCCGAATTGCAAATGAATCGTTATCTATGCGATATCTCA
>sinv1707
CGTGTTTTACGTCAAAATGCTTCAAACAAGCGATGATCTGCATCAGAAACGTTACTATTGAATTTCCCAGCCCGAATTGCAAATGAATCGTTATCTATGCTATATCTCA
>sinv1708
CGTGTTTTACGTCAAAATGCTTCAAACAAGGGTTGATCTGCATCAGAAACGTAACTATTGAATTTCCCAGCGCGAATTGCAAACTAATCGCTATCTATGCGATATCTCA
>sinv1709
CGTGTTTTACGTCAAAATGCTTCAAACAAGGGTTGATCTGCATCAGAAACGTAACTATTGAATTTCCCAGCGCGAATTGCACACGAATCGCTATCTATGCGATATCTCA
>sinv1710
CGTGTTTTACGTCAAAATGCTTCAAACAAGGGTTGATCTGCGTCAGAAACGTAACTATTGAATTTCCTAGCGCGAATTGCAAACTAATCGCTATCTATGCGATATCTCA
>sinv1711
CGTGTTTTACGTCAAAATGCTTCATAAAAGCGATGATCTGCATCACAAACGTTACTATTGAATTTCCCAGCCTGAATTTCAAATGAATCGTTATCTATGCGATATCTCA
>sinv1712
CGTGTTTTACGTCATAATGCTTCAAACAAGTGTTGATCTGCATCAGAAAGGTAACTATTGAATTTCCCAGCGCGAATTGCAAACTAATCGCTATCTATGCGATATCTCA
>sinv1713
CGTGTTTTACGTCCAAAAGCGCCAAACAAGCGTTGATCCGCATCAGAACCGAAAGTATTGAAGTTCCCAAAGCGAATTGCAAATGAATCGTTATCTATGCGATATCTCA
>sinv1714
CGTGTTTTACGTCGAAACATGTCGAACAACGGTTGATCTGCATCAGAAACATATCTATTGAAGTTCCCACCGCCGATTGCACATGAATCATTATCTATGTGATATCTCA
>sinv1715
CGTGTTTTACGTGAAAAAGCGTCAAACAAGCGTTGATCTGCATCAGAAACGAAACTATTGAAGTTCCCTGCGCGAATTGCAAATAAATCGTTATCTACGCGATAACTCA
>sinv1716
CGTGTTTTACGTGAAAAAGCGTCAAACAAGCTTTGATCTTCATCAGAAATGAAACTATTGAAGTTCCCTGCGCGAATTGCAAATGCATCGTTATCTATGCGATAACTCA
>sinv1717
CGTGTTTTACGTGAAAAAGCGTCGAACAAGCGTTGATCTGCATAAGAAACGTAACTATTGAAAATCCCAGCGCGAATTGCAAACGAATCACTATCTATGCGATATCTCA
>sinv1718
CGTGTTTTACGTGAAAACGCGTCGAACAAGCGTTCCTCTGCATCAGAAACGTAACTTTTAAAGTTCCCAGAGCAAATTTCAAATGAATCCTTATCTATGCGATATCTCA
>sinv1719
CGTGTTTTACGTGAAAATGCGTAGAACAAGCGTGGATCTTCATCAGAAACATAACTATTGAAGATCCCAGCGCGAATTGCAAATGAATCGTTATCTATGCGATAACTCA
>sinv1720
CGTGTTTTACGTGAAAATGCGTAGAACAAGCGTTGATCTGCATCAGAAACATAACTATTGGAGTCCCCAGCGCGAATTGCAAACGAATGGTTATCTATGCGATATCTCA
>sinv1721
CGTGTTTTACGTGAAAATGCTTCAAACAAGGGTTGATCTGCATCAGAAACATAACTATTGAAGATCTCAGTGCGAATTGCAAACGAATCGCTATCTATGCGATATCTCA
>sinv1722
CGTGTTTTACGTTAAAAAAACGTCAAAAAGCGTGGATCTGCATCAGAAACGAAACTATTGACGTTTACAGCGAGAATTGCAAATTAATCGTTATCTATGCGATATCTCA
>sinv1723
CGTGTTTTACGTTAAAAAAAGGCAAACAAGCGTGGATCTGCATCAGAAACGAAACTATTGAAGTTCCCAGCGCGAATTGCATACCAATCGCTATCTATGCGATATCTCA
>sinv1724
CGTGTTTTACGTTAAAAAAAGTCAAACAAGAGTGGATCTGCATCAGAAACGAAACTATTGAAGTTCCCAGCGCGAATTGCTAACTAATCGCTATCTATGCGATATCTCA
>sinv1725
CGTGTTTTACGTTAAAAAACACCAAACAAGCGTGGATGTGCATCAGAAACGAAACTATTGAAGTTCCCAGCGCGAATTGCAAACGAATCGCTATCTATGCGATATCTCA
>sinv1726
CGTGTTTTACGTTAAAAAACATCAAACAAACGTTGATCAGCATCAGAAACGAATCTATTGAAGTTCCCTGAGCGATTTACAAAAAAATCGTTATCTATGCGATGTCTCA
>sinv1727
CGTGTTTTACGTTAAAAAACATCAAACAAGCGTTGATCAGCATCAGAAACGAATCTATTGAAGTTCCTTGCGCGATTTGCAAATAAATCGTTATCTATGCGATGTCTCA
>sinv1728
CGTGTTTTACGTTAAAAAACATCAAACAAGCGTTGATCAGCATCAGAAACGAATCTATTGATGTTCCCTGCGCGATTTACAAATAAATCGTTATCTATGTGATGTCACA
>sinv1729
CGTGTTTTACGTTAAAAAACATCAAACAAGCGTTGATCAGCGTCAGAAACGAATCTATTGAAGTTCCCTGTGCGATTTGCAAATAAATCGTTATCTATGCGATGTCTCA
>sinv1730
CGTGTTTTACGTTAAAAAACATCAAACAAGGGTTGATCTGCATCAGAAACGTAACTATTGAATTTCCCGGCACGAATTGCAAATGAATCGTTATCTACGCGATATCTCA
>sinv1731
CGTGTTTTACGTTAAAAAACATCGAACAAACGTTGATCTGCATCAGAAACATAACTATTGAAGTTCCCAGCGCGAATTGCAAACGAATCGCTATCTATGCTATATCTCA
>sinv1732
CGTGTTTTACGTTAAAAAACATCGAACAAACGTTGATCTGCATCAGAAACATAACTATTGAAGTTCCCATCGCGAATTGCAAACGAATCGCTATCTATGCGATATCTCA
>sinv1733
CGTGTTTTACGTTAAAAAACATTAAAAAAGCGTTGATCAGCATCAGAAACGAATCTATTGAAGTTCCCTGCGCGATTTGCAAATAAATCGTTTTCTATGCGATGTCTCA
>sinv1734
CGTGTTTTACGTTAAAAAACATTAAACAAGCGTTGATCAGCATCAGAAACGAATCTATTGAAGTTCCCTGCGCGATTTGCAAATAAATCGTTATCTATGTGATATCTCA
>sinv1735
CGTGTTTTACGTTAAAAAACCTCAAACAAGCGTGGATCTGCATCAGAAACGAAACTATTGAAGTTCCCAGCGCGAATTGCAAACGAATCGCTATCTATGCGATATCTCA
>sinv1736
CGTGTTTTACGTTAAAAAACGACAAACAACCGTGGATCTGCATCAGAAACGAAACTATTGAAGTTCCCAGCGCGAATTGCAACCGGATCGCTATCTATGCGATATCTCA
>sinv1737
CGTGTTTTACGTTAAAAAACGCCAAACAAGCGTGGATGTGCATCAGAAACGAAACTATTGAACATCCCAGCGCGAATTGCAAACGAATCGCTATCTATGCTATATCTCA
>sinv1738
CGTGTTTTACGTTAAAAAACGCCAAACAAGCGTGGATGTGCATCAGAAACGAAACTATTGAAGATCCCCGCGCGAATTGCAAACGAATCGCTATCTATGCGATATATCA
>sinv1739
CGTGTTTTACGTTAAAAAACGCCAAACAAGCGTGGATGTGCATCAGAAACGAAACTATTGAAGTTCCCAGCGCGAATTGCAAACGAAACGCTATCTATGCGATATCTCA
>sinv1740
CGTGTTTTACGTTAAAAAACGCCAAACAAGCGTGGATGTGCATCAGAAACGAAACTATTGAAGTTCCCAGCGCGAATTGCAAACGAATCGCTATCTATGCGATATCTCA
>sinv1741
CGTGTTTTACGTTAAAAAACGCCAAACAAGCGTGGATGTGCATCAGAAACGAAACTATTGAAGTTCCCTGCGCGAATTGCGAATGAATCGTTATCTATGCGATAACTCA
>sinv1742
CGTGTTTTACGTTAAAAAACGCCAAACAAGCGTGGATGTGCATCAGAAACGAAACTATTGAATTTCCCAGCGCGAATTGCAAATGAATCGTTATCTATGCGGTATCTCA
>sinv1743
CGTGTTTTACGTTAAAAAACGCCAAACAAGCGTGGATGTGCATCAGAAACGGAACTATTGAAGCTCCCTGCGCGAATTGCGAATGAATCGTTATCTATGCGATAACTCA
>sinv1744
CGTGTTTTACGTTAAAAAACGCCAAACAAGCGTGGATTTGCATCAGAAACGTAACTATAGAAGATCCCAGCGCGAATTGCAAACGAATCGCTATCTATGCGATATCTCA
>sinv1745
CGTGTTTTACGTTAAAAAACGGCAAACAAGCGTGGATCTGCATCAGAAACGAAACTATTGAAGTTCCCAGCGCGAATTGCAAACGAATCGCTATCTATGCGATATCTCA
>sinv1746
CGTGTTTTACGTTAAAAAACGTAAAACAAGCGTGGATCTGCATCAGAAACGAAACTATTGAAGTTCCCAGCGCGAATTGCAAACGAATCGCTATCTAAGCGTTATCTCA
>sinv1747
CGTGTTTTACGTTAAAAAACGTACAAACAAGCGTGGATCTGCATCAGAACGAAACTATTGAATTTCCCAGCGCGAATTGCAAACGTATCGCTATCTATGCGATATCTCA
>sinv1748
CGTGTTTTACGTTAAAAAACGTCAAAAAAGCGTGGATCTGCATCAGAAACGAAACTATTGATGTTCTCAGCGCGAATTGCAAACGAATCGCTATCTATGCGATATCTCA
>sinv1749
CGTGTTTTACGTTAAAAAACGTCAAAAGGGCGTGGATCTGCATCAGAAACGAAACTATTGAAGTTCCCAGCGCGAATTGCAAACGAATCGCTATCTATGCGATATCTCA
>sinv1750
CGTGTTTTACGTTAAAAAACGTCAAACAAACGTGGATCTGCATCAGAAACATAACTATTGAAGTTCCCAGCGCGAATTGCAAACGAATCGCTATCTATGCGATATCTCA
>sinv1751
CGTGTTTTACGTTAAAAAACGTCAAACAAACGTGGATCTGCATCAGAAACGAAACTATTGAATTTCCCTGCGCGAATTGCAAACGAATCGCTATCTATGCGATATCTCA
>sinv1752
CGTGTTTTACGTTAAAAAACGTCAAACAAACGTGGATCTTCATCAGAAACGAAACTATTAACGTTTACAGCGAGAATTGCAAATTAATCGTTATCTATGCGATATCTCA
>sinv1753
CGTGTTTTACGTTAAAAAACGTCAAACAACCGTGGATCTGCATCAGAAACGAAACTATTGAAGTTCCCAGCGCGAATTGCAAACGAATCGCTATCTATGCAATATCTCA
>sinv1754
CGTGTTTTACGTTAAAAAACGTCAAACAAGAGTGGATCTGCATCAGAAACGAAACTATTGAAGTTCCCAGCGCGAATTGCAAACGAATCGCTATCTATGCGATATCTCA
>sinv1755
CGTGTTTTACGTTAAAAAACGTCAAACAAGAGTGGATCTGCATCAGAAACGAATCTATTGAAGCTCCCAGCGCGAATTGCAAACGAATCGCTGTCTATGCGATATCTCA
>sinv1756
CGTGTTTTACGTTAAAAAACGTCAAACAAGCAAGGATCTGCATCAGAAACGAATCTATTGAAGTTCCCAGCGCGAATTGCAAACGAACCGCTGAATATGTGATATCTCA
>sinv1757
CGTGTTTTACGTTAAAAAACGTCAAACAAGCATGGATATGCATTAGAAACGAAACTATTGAAGTTCCCAGCGCGAATTGCAAACGAATCGCTATCTATGCGATATCTCA
>sinv1758
CGTGTTTTACGTTAAAAAACGTCAAACAAGCGAGGATCTGCATCAGAAACGAATCTATTGAAGTTCCCAGCGCAAATTGCAAACGAATCGCTATCTATGCGATATCTCA
>sinv1759
CGTGTTTTACGTTAAAAAACGTCAAACAAGCGCTGATCCGTATCTGAAACGAAACTATTGAAGTTCCCAGCGCGAATTGCAAATGAATCGTTATCTATGCGATATCTCA
>sinv1760
CGTGTTTTACGTTAAAAAACGTCAAACAAGCGGTGATCTGCATAAGAAACGAAACTATTAGAGTTCCCCACTCGAATTGCAAATGAATCGTTATCTATGCGATATCTCA
>sinv1761
CGTGTTTTACGTTAAAAAACGTCAAACAAGCGTGAATCTGCATCAGAAACGAAACTATTGAAGTTCCCTGCGCGAATTGCAAATGAATCGTTATCTATGCGATAACTCA
>sinv1762
CGTGTTTTACGTTAAAAAACGTCAAACAAGCGTGGATATGCATCAGAAACGAAACTATTGATTTTCCCAGTGCGAACTGCAAACGAATCGCTATCTATGCGGTATCTCA
>sinv1763
CGTGTTTTACGTTAAAAAACGTCAAACAAGCGTGGATCGGCATCAGAAACGAAACTATTGAAGTTCCCAGCGCGATTTGCAAACGAATCGCTATCTAAGCGATATCTCA
>sinv1764
CGTGTTTTACGTTAAAAAACGTCAAACAAGCGTGGATCTGCAACAGAAACGAATCTATTGAAGCTCCCAGCGCGAATTGCAAACGAAACGCTATCTATGCGATATCTCA
>sinv1765
CGTGTTTTACGTTAAAAAACGTCAAACAAGCGTGGATCTGCAACAGAAACGTTACTATTGAATTTCCCAGCCCGAATTGCAAATGAATCGTTATCTATGCGATAACTCA
>sinv1766
CGTGTTTTACGTTAAAAAACGTCAAACAAGCGTGGATCTGCAGCAGAAACGAAACTATTGAAGTTCACAGCGCGAATTGCAAACGAATCGCTATCTATGCGATTTCTCA
>sinv1767
CGTGTTTTACGTTAAAAAACGTCAAACAAGCGTGGATCTGCATCAAAAACATAACACTTGAAGTTCCCAGCGCGAATTGCAAACGAATCGCTATCTATGCGATATCTCA
>sinv1768
CGTGTTTTACGTTAAAAAACGTCAAACAAGCGTGGATCTGCATCAAAAACATAACTATTGAAGTTCCCAGCGCGAATTGCAACCGAATCGCTATCTATGCGATATCTCA
>sinv1769
CGTGTTTTACGTTAAAAAACGTCAAACAAGCGTGGATCTGCATCAGAAAAGAAACTATTGAAGTTCCAAGCACAAATTGCAAATTAATCGTTATCTATGCGATATCTCA
>sinv1770
CGTGTTTTACGTTAAAAAACGTCAAACAAGCGTGGATCTGCATCAGAAAAGAAACTATTGAAGTTCCCAGCGCGAATTGCAAACGAATCGCTATCTATGCGATATCTCA
>sinv1771
CGTGTTTTACGTTAAAAAACGTCAAACAAGCGTGGATCTGCATCAGAAAAGAAACTATTGAAGTTCCCAGCGCGAATTGCAAATGAATCGTTATCTATGCGATATCTCA
>sinv1772
CGTGTTTTACGTTAAAAAACGTCAAACAAGCGTGGATCTGCATCAGAAACAAAACTATTGAATTTCCCAACGCGGATTGCAAACGAATCGCTATCTATGCGATAACTCA
>sinv1773
CGTGTTTTACGTTAAAAAACGTCAAACAAGCGTGGATCTGCATCAGAAACAAATCTATTGAAGTTCCCAGCGCGAATTGCAAACGAATCGCTATCTATGCGATATCTCA
>sinv1774
CGTGTTTTACGTTAAAAAACGTCAAACAAGCGTGGATCTGCATCAGAAACATAACTATTGAAGATCCCAGCGCGAATTGCAAACGAATCGCTATCTGTGTGATATCTCA
>sinv1775
CGTGTTTTACGTTAAAAAACGTCAAACAAGCGTGGATCTGCATCAGAAACATAACTATTGAAGTTCCCACCGCGAATTGCAAACGAATCGCTATCTATGCGATATCTCA
>sinv1776
CGTGTTTTACGTTAAAAAACGTCAAACAAGCGTGGATCTGCATCAGAAACATAACTATTGAAGTTCCCAGCGCGAATTGCAAACGAATAGCTGTCTGTGCGATATCTCA
>sinv1777
CGTGTTTTACGTTAAAAAACGTCAAACAAGCGTGGATCTGCATCAGAAACATAACTATTGAAGTTCCCAGCGCGAATTGCAAACGAATCGCTATCTATGCGATATCTCA
>sinv1778
CGTGTTTTACGTTAAAAAACGTCAAACAAGCGTGGATCTGCATCAGAAACATAACTATTGAAGTTCCCAGCGCGAATTGCAAACGAATCGCTATCTATGTGATATCTCA
>sinv1779
CGTGTTTTACGTTAAAAAACGTCAAACAAGCGTGGATCTGCATCAGAAACATAACTATTGAAGTTCCCAGCGCGAATTGCAAACGGATGGCTATCTATGCGATATCTCA
>sinv1780
CGTGTTTTACGTTAAAAAACGTCAAACAAGCGTGGATCTGCATCAGAAACATAACTATTTAAGTTCCCAGCGCGAATTGCAAACGAATCGCTGTCTATGCGATATCTCA
>sinv1781
CGTGTTTTACGTTAAAAAACGTCAAACAAGCGTGGATCTGCATCAGAAACGAAACTAATGAAGTTCCCAGTGCGAATTGCAAACGAATCGCTATCTATGCGATATCTCA
>sinv1782
CGTGTTTTACGTTAAAAAACGTCAAACAAGCGTGGATCTGCATCAGAAACGAAACTATTGAAATTCCCATCGCGAATTGCAAATGAATCGCTATCTATGCGATATCTCA
>sinv1783
CGTGTTTTACGTTAAAAAACGTCAAACAAGCGTGGATCTGCATCAGAAACGAAACTATTGAAATTCCTAGCGCGAAATGCAAACGAATCGCTTATCTATGCGATATCTC
>sinv1784
CGTGTTTTACGTTAAAAAACGTCAAACAAGCGTGGATCTGCATCAGAAACGAAACTATTGAAGTACCCTGCGCGAATTGCAAATGAATCGTTATCTATGCGATATCTCA
>sinv1785
CGTGTTTTACGTTAAAAAACGTCAAACAAGCGTGGATCTGCATCAGAAACGAAACTATTGAAGTATCCAGTGCGAATTGCAAACGAATCGCTATCTATGCGATATCTCA
>sinv1786
CGTGTTTTACGTTAAAAAACGTCAAACAAGCGTGGATCTGCATCAGAAACGAAACTATTGAAGTTCCAAGCGCGAATTGCAAACGAATCGCTATCTATGCGATATCTCA
>sinv1787
CGTGTTTTACGTTAAAAAACGTCAAACAAGCGTGGATCTGCATCAGAAACGAAACTATTGAAGTTCCAAGCGCGAATTGCAAACGAATCGCTGTCTATGCGATATCTCA
>sinv1788
CGTGTTTTACGTTAAAAAACGTCAAACAAGCGTGGATCTGCATCAGAAACGAAACTATTGAAGTTCCCAGAGCGAATTGCAAACGAATCGCTTTCTATGCGATATCTCA
>sinv1789
CGTGTTTTACGTTAAAAAACGTCAAACAAGCGTGGATCTGCATCAGAAACGAAACTATTGAAGTTCCCAGAGCGAATTGCAAACGACTCGCTATCTATGCGATATCTCA
>sinv1790
CGTGTTTTACGTTAAAAAACGTCAAACAAGCGTGGATCTGCATCAGAAACGAAACTATTGAAGTTCCCAGCGCAAATTGCAAACGAATCGCTATCTATGCGATATCTCA
>sinv1791
CGTGTTTTACGTTAAAAAACGTCAAACAAGCGTGGATCTGCATCAGAAACGAAACTATTGAAGTTCCCAGCGCCAATTGCAAACGAATCGCTATCTATGCGATATCTCA
>sinv1792
CGTGTTTTACGTTAAAAAACGTCAAACAAGCGTGGATCTGCATCAGAAACGAAACTATTGAAGTTCCCAGCGCGAAATGCCAACGAATCGCTATCTATGCGATATCTCA
>sinv1793
CGTGTTTTACGTTAAAAAACGTCAAACAAGCGTGGATCTGCATCAGAAACGAAACTATTGAAGTTCCCAGCGCGAATAGCAAACGAATCGCTATCTATGCGATATCCCA
>sinv1794
CGTGTTTTACGTTAAAAAACGTCAAACAAGCGTGGATCTGCATCAGAAACGAAACTATTGAAGTTCCCAGCGCGAATTCCAAACGAATCGCTATCTATGCGATATCTCA
>sinv1795
CGTGTTTTACGTTAAAAAACGTCAAACAAGCGTGGATCTGCATCAGAAACGAAACTATTGAAGTTCCCAGCGCGAATTGCAAACGAATCGCTATATATGCGATATCTCA
>sinv1796
CGTGTTTTACGTTAAAAAACGTCAAACAAGCGTGGATCTGCATCAGAAACGAAACTATTGAAGTTCCCAGCGCGAATTGCAAACGAATCGCTATCAATGAGATATCTCA
>sinv1797
CGTGTTTTACGTTAAAAAACGTCAAACAAGCGTGGATCTGCATCAGAAACGAAACTATTGAAGTTCCCAGCGCGAATTGCAAACGAATCGCTATCAATGCGATATCTCA
>sinv1798
CGTGTTTTACGTTAAAAAACGTCAAACAAGCGTGGATCTGCATCAGAAACGAAACTATTGAAGTTCCCAGCGCGAATTGCAAACGAATCGCTATCTATGAGATATCTCA
>sinv1799
CGTGTTTTACGTTAAAAAACGTCAAACAAGCGTGGATCTGCATCAGAAACGAAACTATTGAAGTTCCCAGCGCGAATTGCAAACGAATCGCTATCTATGCAATATCTCA
>sinv1800
CGTGTTTTACGTTAAAAAACGTCAAACAAGCGTGGATCTGCATCAGAAACGAAACTATTGAAGTTCCCAGCGCGAATTGCAAACGAATCGCTATCTATGCGATACCTCA
>sinv1801
CGTGTTTTACGTTAAAAAACGTCAAACAAGCGTGGATCTGCATCAGAAACGAAACTATTGAAGTTCCCAGCGCGAATTGCAAACGAATCGCTATCTATGCGATATATCA
>sinv1802
CGTGTTTTACGTTAAAAAACGTCAAACAAGCGTGGATCTGCATCAGAAACGAAACTATTGAAGTTCCCAGCGCGAATTGCAAACGAATCGCTATCTATGCGATATCACA
>sinv1803
CGTGTTTTACGTTAAAAAACGTCAAACAAGCGTGGATCTGCATCAGAAACGAAACTATTGAAGTTCCCAGCGCGAATTGCAAACGAATCGCTATCTATGCGATATCCCA
>sinv1804
CGTGTTTTACGTTAAAAAACGTCAAACAAGCGTGGATCTGCATCAGAAACGAAACTATTGAAGTTCCCAGCGCGAATTGCAAACGAATCGCTATCTATGCGATATCTCA
>sinv1805
CGTGTTTTACGTTAAAAAACGTCAAACAAGCGTGGATCTGCATCAGAAACGAAACTATTGAAGTTCCCAGCGCGAATTGCAAACGAATCGCTATCTTTGCGATATCTCA
>sinv1806
CGTGTTTTACGTTAAAAAACGTCAAACAAGCGTGGATCTGCATCAGAAACGAAACTATTGAAGTTCCCAGCGCGAATTGCAAACGAATCGCTATTAATGCGATATCTCA
>sinv1807
CGTGTTTTACGTTAAAAAACGTCAAACAAGCGTGGATCTGCATCAGAAACGAAACTATTGAAGTTCCCAGCGCGAATTGCAAACGAATCGCTGTCTAAGCGATATCTCA
>sinv1808
CGTGTTTTACGTTAAAAAACGTCAAACAAGCGTGGATCTGCATCAGAAACGAAACTATTGAAGTTCCCAGCGCGAATTGCAAATGAATCTTTATCTATGCGATATCTCA
>sinv1809
CGTGTTTTACGTTAAAAAACGTCAAACAAGCGTGGATCTGCATCAGAAACGAAACTATTGAAGTTCCCAGCGCGAATTGCAATTGAATCGCTATCTATGCGATATCTCA
>sinv1810
CGTGTTTTACGTTAAAAAACGTCAAACAAGCGTGGATCTGCATCAGAAACGAAACTATTGAAGTTCCCAGCGCGAATTTTATACGAATCGCTGTCTATGCGATATCTCA
>sinv1811
CGTGTTTTACGTTAAAAAACGTCAAACAAGCGTGGATCTGCATCAGAAACGAAACTATTGAAGTTCCCAGCGCGATTTGCAAACGAATCGCTATCTATGCGGTATCTCA
>sinv1812
CGTGTTTTACGTTAAAAAACGTCAAACAAGCGTGGATCTGCATCAGAAACGAAACTATTGAAGTTCCCAGGGCGAATTGCAAACGAATCGCTATCTATGCGATATCTCA
>sinv1813
CGTGTTTTACGTTAAAAAACGTCAAACAAGCGTGGATCTGCATCAGAAACGAAACTATTGAAGTTCCCAGTGCGAATTGCAAACGAATCGCTATCTATGCGATATCTCA
>sinv1814
CGTGTTTTACGTTAAAAAACGTCAAACAAGCGTGGATCTGCATCAGAAACGAAACTATTGAAGTTCCCAGTGCGAATTGCAAACTAATCGCTATCTATGCGATATCTCA
>sinv1815
CGTGTTTTACGTTAAAAAACGTCAAACAAGCGTGGATCTGCATCAGAAACGAAACTATTGAAGTTCCCTGCGCGAATTGCAAACGAATCGCTATCTATGCGATATCTCA
>sinv1816
CGTGTTTTACGTTAAAAAACGTCAAACAAGCGTGGATCTGCATCAGAAACGAAACTATTGAAGTTCCCTGCGCGAATTGCAAATGAATCGTTATCTATGCGATAACTCA
>sinv1817
CGTGTTTTACGTTAAAAAACGTCAAACAAGCGTGGATCTGCATCAGAAACGAAACTATTGAAGTTCCCTTCGCGAATTGCAAACGAATCGCTATCTATGCGATATCTCA
>sinv1818
CGTGTTTTACGTTAAAAAACGTCAAACAAGCGTGGATCTGCATCAGAAACGAAACTATTGAAGTTCTCAGGGTGAATTGCAAACGAATCGCTATCTATGCGATATCTCA
>sinv1819
CGTGTTTTACGTTAAAAAACGTCAAACAAGCGTGGATCTGCATCAGAAACGAAACTATTGAAGTTTCCAGCGCGAATTGCAAACGAATCGCTATCTATGCGATATCTCA
>sinv1820
CGTGTTTTACGTTAAAAAACGTCAAACAAGCGTGGATCTGCATCAGAAACGAAACTATTGAATTTTCCAGCGCGAATTGCAAACGAATCGCTATCTATGCGATATCTCA
>sinv1821
CGTGTTTTACGTTAAAAAACGTCAAACAAGCGTGGATCTGCATCAGAAACGAAACTATTGATGTTTCCAGGGCGGATTGCAAACGAATCGCTATCTATGCGATATCTCA
>sinv1822
CGTGTTTTACGTTAAAAAACGTCAAACAAGCGTGGATCTGCATCAGAAACGAAACTCTTGAAGTTCCCTGCGCGAATTGCAAATGAATCGTTATCTATGCGATAACTCA
>sinv1823
CGTGTTTTACGTTAAAAAACGTCAAACAAGCGTGGATCTGCATCAGAAACGAAACTGTTGAAGTTCTCAGCGCGAATTGCAAACGAATCGCTATCAATGCGATATCTCA
>sinv1824
CGTGTTTTACGTTAAAAAACGTCAAACAAGCGTGGATCTGCATCAGAAACGAAATTATTGAAGGTCCCAGCGCGAATTGCAAATGAATCGTTATCTATGCGATATCTCA
>sinv1825
CGTGTTTTACGTTAAAAAACGTCAAACAAGCGTGGATCTGCATCAGAAACGAAATTATTGAAGTTCAAAGCGCGAATTGCAAACGAATCGCTATCTATGCGATATCTCA
>sinv1826
CGTGTTTTACGTTAAAAAACGTCAAACAAGCGTGGATCTGCATCAGAAACGAATCGATTGAAGCTCCCAGCGCGAATTGCAAACGAATCGCTATCTATGCGATATCTCA
>sinv1827
CGTGTTTTACGTTAAAAAACGTCAAACAAGCGTGGATCTGCATCAGAAACGAATCTATTAAAGTTCCCAGCGCGAATTGCAAACTAATCGCAATCTATGCGATATCTCA
>sinv1828
CGTGTTTTACGTTAAAAAACGTCAAACAAGCGTGGATCTGCATCAGAAACGAATCTATTGAAGCTACCAGCGCGAATTGCAAACGAATCGCTATCTATGCGATATCTCA
>sinv1829
CGTGTTTTACGTTAAAAAACGTCAAACAAGCGTGGATCTGCATCAGAAACGAATCTATTGAAGCTCCCAGCGCGAATTGCAAACGAATCGCTATCTATGCGATATCTCA
>sinv1830
CGTGTTTTACGTTAAAAAACGTCAAACAAGCGTGGATCTGCATCAGAAACGAATCTATTGAAGTTCCAAGCGCGAATTGCAAACGAATCGCTATCTATGCGATATCTCA
>sinv1831
CGTGTTTTACGTTAAAAAACGTCAAACAAGCGTGGATCTGCATCAGAAACGAATCTATTGAAGTTCCCAGCGCGAATTGCAAACGAATCGCTATCTATGCGATATCTCA
>sinv1832
CGTGTTTTACGTTAAAAAACGTCAAACAAGCGTGGATCTGCATCAGAAACGAATCTATTGAAGTTCCCAGCGCGAATTGCAAACGAATCGCTGACTATGCGATATCTCA
>sinv1833
CGTGTTTTACGTTAAAAAACGTCAAACAAGCGTGGATCTGCATCAGAAACGAATCTATTGAAGTTCCCAGTGCGGATAGCAAACGAATCGCTATCTATGCGATATCCCA
>sinv1834
CGTGTTTTACGTTAAAAAACGTCAAACAAGCGTGGATCTGCATCAGAAACGACTCTATTGAAGTTCCCAGCGCGAATTGCAAACGAATCGCTATCTATGCGATATCTCA
>sinv1835
CGTGTTTTACGTTAAAAAACGTCAAACAAGCGTGGATCTGCATCAGAAACGATACTATTGAAATTCCCTGCGCGAATTGCAAACGAATCGTTAACTATGTGATATCTCA
>sinv1836
CGTGTTTTACGTTAAAAAACGTCAAACAAGCGTGGATCTGCATCAGAAACGATACTATTGAAATTCCTTGCGAGAATTCCAAACGAATCGTTATCTATGTGATATCTCA
>sinv1837
CGTGTTTTACGTTAAAAAACGTCAAACAAGCGTGGATCTGCATCAGAAACGATGCTATTGAAGTTCCAAGCACAAATCGCAAATGAATCGTTATCTATGCGTTATCTCA
>sinv1838
CGTGTTTTACGTTAAAAAACGTCAAACAAGCGTGGATCTGCATCAGAAACGGAACTATTGAAGTTCCAAGCGCGAATTGCAAACGAATCGCTATCTATGCGATATCTCA
>sinv1839
CGTGTTTTACGTTAAAAAACGTCAAACAAGCGTGGATCTGCATCAGAAACGTAACTATTGAAGATCCCAGCGCGAATTGCAATCGAATCGCTATCTATGCGATATCTCA
>sinv1840
CGTGTTTTACGTTAAAAAACGTCAAACAAGCGTGGATCTGCATCAGAAACGTAACTATTGTAGTTCCCAGCGCGAATTGCAAACGAATCGCTATCTATGCGATATCTCA
>sinv1841
CGTGTTTTACGTTAAAAAACGTCAAACAAGCGTGGATCTGCATCAGAAACGTATCTATTGAAGTTCCCAGCGCGAATTGCAAACGAATCGCTATCTATGCGGTATCTCA
>sinv1842
CGTGTTTTACGTTAAAAAACGTCAAACAAGCGTGGATCTGCATCAGAAACTAAACTATTGAAGTTCCCAGCGCGAATTGCAAACGAATCGCTATCAATGCGATATCTCA
>sinv1843
CGTGTTTTACGTTAAAAAACGTCAAACAAGCGTGGATCTGCATCAGAGACATAACAATTGAAGTTCCCAGCGCGAATTGCAAACGAATCGCTATCTATGCGATATCTCA
>sinv1844
CGTGTTTTACGTTAAAAAACGTCAAACAAGCGTGGATCTGCATCAGAGACGACACTATTGAAGTTCCCTGCGCGAATTGCAAATGAATCTTTATCTATGCGATATCTCA
>sinv1845
CGTGTTTTACGTTAAAAAACGTCAAACAAGCGTGGATCTGCATCATAAACGAAACTATTGAAGTTCCCAGCGCGAATTGCAAACGAAACGATAATTATGCGATATCTCA
>sinv1846
CGTGTTTTACGTTAAAAAACGTCAAACAAGCGTGGATCTGCATCATAAACGAAACTATTGAAGTTCCCAGCGCGAATTGCAAACGAATCGATAATTATGCGATATCTCA
>sinv1847
CGTGTTTTACGTTAAAAAACGTCAAACAAGCGTGGATCTGCATCCGAAACGAAACTATTGAAGTTCCCTGCGCGAATGGCAAACGAATCGCTATCTATGCGACATCTCA
>sinv1848
CGTGTTTTACGTTAAAAAACGTCAAACAAGCGTGGATCTGCATCTGAAACGAAACTATTAAAGATCCCAGCGCGAATTGCAAACGAATCGCTATCTATGCAATATCACA
>sinv1849
CGTGTTTTACGTTAAAAAACGTCAAACAAGCGTGGATCTGCATCTGAAACGAAACTATTGAAGTTCCCAGCGCGAATTGCATATGAATCGCTATTTATGCGATATCTCA
>sinv1850
CGTGTTTTACGTTAAAAAACGTCAAACAAGCGTGGATCTGCATCTGAAACGAAACTATTGATGTTCCCAGGGCGAATTGCAAACGAATCGCTATCTATGCGATATCTCA
>sinv1851
CGTGTTTTACGTTAAAAAACGTCAAACAAGCGTGGATCTGCATGAGAAACGAAACTATTGAAGTTCCCAGCGCGAATTGCAAACGAATCGCTATCTATGCGATATCTCA
>sinv1852
CGTGTTTTACGTTAAAAAACGTCAAACAAGCGTGGATCTGCATGTGAAACGAAACTATTGAAGTTCCCTGCGCGAATTGCAAATGAATCGTTATCTATGCGATAACTCA
>sinv1853
CGTGTTTTACGTTAAAAAACGTCAAACAAGCGTGGATCTGCGTCAGAAATGAAACTATTGAAGTTCCCAGCGCGAATTGCAAACGAATCGCTATCTATGCGATATCTCA
>sinv1854
CGTGTTTTACGTTAAAAAACGTCAAACAAGCGTGGATCTGTATCAGAAACGAAACTATTGAAGTTCCCAGCGCGAATTGCAAACGAATCGCTATCTATGCGATATCTCA
>sinv1855
CGTGTTTTACGTTAAAAAACGTCAAACAAGCGTGGATCTTCACCAGAAACGTAACTATTAAATTTCCCAGCACGAATTGCAAATGAATCGTTATCTGTGCGATATCTCA
>sinv1856
CGTGTTTTACGTTAAAAAACGTCAAACAAGCGTGGATCTTCATCAGAAACGAAACTATTGACGTTTACAGCGAGTATTGTAAATTAATCGTTATCTATGCGATATCTCA
>sinv1857
CGTGTTTTACGTTAAAAAACGTCAAACAAGCGTGGATGTGCATCAGAAACGAAACTATTGAAGTTCCCAGCGCGAATTGCAAACGAATCGCTATCTATGCGATATCTCA
>sinv1858
CGTGTTTTACGTTAAAAAACGTCAAACAAGCGTTGATCCGCATCAGAAACGAAACTATTGAAGTCCCCAGCGCGAATTGCAAATGAATCGTTATCTATGCGTTATCTCA
>sinv1859
CGTGTTTTACGTTAAAAAACGTCAAACAAGCGTTGATCTGAATCAGAAACGAATCAATTGAAGTTCCCAGCGCGAATTGCAAACGAATCGCTATCTATGCGATATCACA
>sinv1860
CGTGTTTTACGTTAAAAAACGTCAAACAAGCGTTGATCTGAATCAGAAACGAATCTATTGAAGTTCCCAGCGCGAATTGCAAACGAATCGCTATCTATGCGATATCTCA
>sinv1861
CGTGTTTTACGTTAAAAAACGTCAAACAAGCGTTGATCTGCATCAGAAACGAAACTAATGAAGTTCCCTGCGTGAATTGCAAATGAATCTTTATATATGCGATATCTCA
>sinv1862
CGTGTTTTACGTTAAAAAACGTCAAACAAGCGTTGATCTGCATCAGAAACGAAACTATTGAAGTTCCCAGCGCGAAATACAAATGAATCGTTATCTATGCGATATCTCA
>sinv1863
CGTGTTTTACGTTAAAAAACGTCAAACAAGCGTTGATCTGCATCAGAAACGAAACTATTGAAGTTCCCAGCGCGAATTGCTAACGAATCGTTTTCTATGCGATATATCA
>sinv1864
CGTGTTTTACGTTAAAAAACGTCAAACAAGCGTTGATCTGCATCAGAAACGAAACTATTGAAGTTCCCTGCGCGAATTGCAAATGAATCGTTATCTATGCGATATCTCA
>sinv1865
CGTGTTTTACGTTAAAAAACGTCAAACAAGCGTTGATCTGCATCAGAAACGAAACTATTGAAGTTCCCTGCGCGAATTGCAAATGAATCGTTATCTATGCGATTACTCA
>sinv1866
CGTGTTTTACGTTAAAAAACGTCAAACAAGCGTTGATCTGCATCAGAAACGAAACTATTGAAGTTCTCAGCTCGAATTGCAAATGAATCGTTATGTATGTGATATCTCA
>sinv1867
CGTGTTTTACGTTAAAAAACGTCAAACAAGCGTTGATCTGCATCAGAAACGAAACTATTGACGTTTACAGCGAGAATTGCAAATCAATCGTTATCTATGCGATATCTCA
>sinv1868
CGTGTTTTACGTTAAAAAACGTCAAACAAGCGTTGATCTGCATCAGAAACGATACTATTGAAGTTCCCTTCGTGAATTGCAAATGAATCGTTATATATGCGATAACTCA
>sinv1869
CGTGTTTTACGTTAAAAAACGTCAAACAAGCGTTGATCTGCATCAGAAACGTAACTATTGAAGTTCCCAGCGCGAATTGCAAACGAATCGCTATCTATGAGATATCTCA
>sinv1870
CGTGTTTTACGTTAAAAAACGTCAAACAAGCGTTGATCTGCATCAGAAAGGAAACTATTGAAGTTCCAAGCGCGAATTGCAAACGAATCGCTATCTATGCGATATCTCA
>sinv1871
CGTGTTTTACGTTAAAAAACGTCAAACAAGCGTTGATCTGCATCAGTAACGAATCTATTGAAGTTGCCTGCGCGAATTGCAAATGAATCGTTATCTATGAGATATCTCA
>sinv1872
CGTGTTTTACGTTAAAAAACGTCAAACAAGCTTGGATCTGCATCAGAAACGAAACTATTGAAGTTCCCAGCGCGAATTGCAAACGAATCGCTATCTATGCGATATCTCA
>sinv1873
CGTGTTTTACGTTAAAAAACGTCAAACAAGCTTGGATCTGCATCAGAAACGAAACTATTGAAGTTCCCAGCGCGAATTGCAAACGAATCGTTATCTATGCGATATCTCA
>sinv1874
CGTGTTTTACGTTAAAAAACGTCAAACAAGGGTTGATCTGCATCAGAAACGTAACTATTGAATTTCACAAGGCGAATTGCAAATGAATCGTTATCTATGCGACATCTCA
>sinv1875
CGTGTTTTACGTTAAAAAACGTCAAACAAGTGTGGATCTGCATTAGAAACAAAACTATTGAAGTTCCCAGAGCGAATTGCAAACGAATAGCTATCTATGCAATATCTCA
>sinv1876
CGTGTTTTACGTTAAAAAACGTCAAACAATCGTGGATCTGCATCAGAAACGAAACTATTGAAGTTCCCAGCGCGAATTGCAAACGAATCGCTATCTATGCGATATCTCA
>sinv1877
CGTGTTTTACGTTAAAAAACGTCAAACAATCGTGGATCTGCATCAGAAACGAAACTATTGATGTTCCCACCGCGAATTGCAAATGAATCGTTATCTATGCGATATCTCA
>sinv1878
CGTGTTTTACGTTAAAAAACGTCAAATAAGCGTTGATCTGCATCAGAAACGAAACTATTGAAGTTCCCAGGGCGAATTGCAAATGAATCGTTATCTATGCGATATCTCA
>sinv1879
CGTGTTTTACGTTAAAAAACGTCAACAAGCGTGGATCTGCATCAGAAACGAAACTATTGAATTTCCCAGCGCGAAGTGCAAACGTAATCGCTATCTATGCGATATCTCA
>sinv1880
CGTGTTTTACGTTAAAAAACGTCAACCAAGCGTGGATCTGCATCAGAAACGAAACTATTGAAGTTCCCAGCGCGAATTGCAAACGAATCGCTATCTATGCGATATCTCA
>sinv1881
CGTGTTTTACGTTAAAAAACGTCAAGCAAGCGTGGATCTGCATCAGAAACGAAACTATTGAAGTTCCCAGCGCGAATTGCAAACGAATCGCTATCTATGCGACATCTCA
>sinv1882
CGTGTTTTACGTTAAAAAACGTCGAAAAAGCGTTGATCTGCATCAGAAACATTACAATTGAAGATCCCAGAGCGAATTGCAAATGAATCGCTATCTATGCTATATCTCA
>sinv1883
CGTGTTTTACGTTAAAAAACGTCGAACAAACGTTGATCTGCATCAGAAACATAACTATTGAAGTTCCCAGCGCGAATTGCAAACGAATCGCTATCTATGCGATATCTCA
>sinv1884
CGTGTTTTACGTTAAAAAACGTCGAACAAACGTTGATCTGCATTAAAAACATAACTATTGATGTTCCCAGCGCGAATTACATATGAATCGTTATCTATGCGATATCTCA
>sinv1885
CGTGTTTTACGTTAAAAAACGTCGAACAAGCGTCGATCTTCATCAGAAACATAACTAATGAAGTTCCTAGCACGAATAGCAAGTGAATCGTTATCTATGTGATATCTCA
>sinv1886
CGTGTTTTACGTTAAAAAACGTCGAACAAGCGTGGATCTGCATCAGAAACATAACTATTGAAGATCCCAGCGCGAATTGCAAACGAATCGCTAGCTATGCGATATCTCA
>sinv1887
CGTGTTTTACGTTAAAAAACGTCGAACAAGCGTTGATCTGCATCAGAAACATAACTATTGAAGATCCCAGCGCGAATTGCAAACGAATCGCTACCTATGCGATATCACA
>sinv1888
CGTGTTTTACGTTAAAAAACGTCGAACAAGCGTTGATCTGCATCAGAAACATAACTATTGAAGATCCCAGCGCGAATTGCAAACGAATCGCTATCTATGCGATATCTCA
>sinv1889
CGTGTTTTACGTTAAAAAACGTCGAACAAGCGTTGATCTGCATCAGAAACATAACTATTGAAGTTACCAGCGCGAATTGCAAACGAATCGTTATCTATGCGATATCTCA
>sinv1890
CGTGTTTTACGTTAAAAAACGTCGAACAAGCGTTGATCTGCATCAGAAACATAACTATTGAAGTTCCCAGAGCGAATCGCAAACGAATCGCTATCTATGCTATTTCTCA
>sinv1891
CGTGTTTTACGTTAAAAAACGTCGAACAAGCGTTGATCTGCATCAGAAACATAACTATTGAAGTTCCCAGCGCGAATTGCAAACTAATGGCTATCTATGCGATATCTCA
>sinv1892
CGTGTTTTACGTTAAAAAACGTCGAACAAGCGTTGATCTGCATCAGAAACATAACTATTGAAGTTCCCATCGCGAATTGCAAACGAATCGTTATCTATGCGATATCTCA
>sinv1893
CGTGTTTTACGTTAAAAAACGTCGAACAAGCGTTGATCTGCATCAGAAACATAACTATTGAAGTTCGCAGCGCGAATTGCAAACTAATGGCTATCTATGCGGTATCTCA
>sinv1894
CGTGTTTTACGTTAAAAAACGTCGAACAAGCGTTGATCTGCATCAGAAACATAACTATTGATGATCCCAGCGCGAATTGCAAACGAATCGCTATCTATGCGATATCTCA
>sinv1895
CGTGTTTTACGTTAAAAAACGTCGAACAAGCGTTGATCTGCATCAGAAACATAAGTATTGAAGTTCCCAGCGCGAATTGCAAACGAATCGTTATCTATGCGATATCTCA
>sinv1896
CGTGTTTTACGTTAAAAAACGTCGAACAAGCGTTGATCTGCATCAGAAACATTACTATTGAAGATCCCAGCGCGAATTGCAGACGAATCGTTATCTATGCGATATCTCA
>sinv1897
CGTGTTTTACGTTAAAAAACGTCGAACAAGCGTTGATCTGCATCAGAAACGAAACTATTAAAGTTCCCAACGCGAATTGCAAATGAATTGTTATCAAAGCGACATCTCA
>sinv1898
CGTGTTTTACGTTAAAAAACGTCGAACAAGCGTTGATCTGCATCAGAAACGAAGCTATTGAAGTACCCAGCGCGAATTGCAAACGAATCGCTATCTATGCGATATCTCA
>sinv1899
CGTGTTTTACGTTAAAAAACGTCGAACAAGCGTTGATCTGCATCAGAAACGTAACTATTGAAGATCCCAGCGCGAATTGCAAACGAATCGCTATCTATGCGATATCTCA
>sinv1900
CGTGTTTTACGTTAAAAAACGTCGAACAAGCGTTGATCTGCATCAGAAACGTTACTATTGAAGATCCCAGTGCGAATTGCAAACGAATCGTTATCTATGCGATATCTCA
>sinv1901
CGTGTTTTACGTTAAAAAACGTCGAACAAGCGTTGATCTGCATCAGAAACTTAACTATTGAAGATCACAGCACGAATTGCAAACGAATCGCTATCTATGCGATATCTCA
>sinv1902
CGTGTTTTACGTTAAAAAACGTCGAACAAGGGTTGATCTGCATCAGAAACATTACTATTGAAGATCCCAGCGCGAATTGCAAACGAATCGCTATCTATGCGATATCTCA
>sinv1903
CGTGTTTTACGTTAAAAAACGTCGAACAATCGTAGATCTGCATCAGAAACATAACTGTATAAGTTTCCCAGACGAATTGCAAATGAATCGTTATTTATGCGATATCTCA
>sinv1904
CGTGTTTTACGTTAAAAAACGTCGAACAATCGTAGATCTGCATCAGAAACATAACTGTATAAGTTTCCCGGACGAATTGCAAATGAATCGTTATTTATGCAATATCTCA
>sinv1905
CGTGTTTTACGTTAAAAAACGTCGAACAATCGTAGATCTGCATCAGAAACATAACTGTATAAGTTTCCCGGACGAATTGCAAATGAATCGTTATTTATGCGATATCTCA
>sinv1906
CGTGTTTTACGTTAAAAAACGTCGAATAAGCGTTGATCTGCATCAGAAACGTAACTATTGATGATCCCAGCGCGAATTTCAAACGAATAGCTATCTATGCGATATCCCA
>sinv1907
CGTGTTTTACGTTAAAAAACGTCGAGCAATCGTTGATCTGCGTCAGAAACATTACTATTGAAGTTCCCAGCACAAATTGCAAATGAATCGCTATCTATGCGATATCTCA
>sinv1908
CGTGTTTTACGTTAAAAAACGTCTAACAAGCATTGATCTGCATCAGAATCGAAACTATTGAAGTTCCCTGCGCGAATTGCAAATGAATCGTTATCTATGTGATATTTCA
>sinv1909
CGTGTTTTACGTTAAAAAACGTCTAACAAGCGTGGATCTGCATCAGAAACGAAACTATTGAAGTTCCCAGCGCGAATTGCAAACGAATCGCTATCTATGCGATATCTCA
>sinv1910
CGTGTTTTACGTTAAAAAACGTTAAACAACCGTGGATGTGCATCAGAAACGAAACTATTGAAGTTCCCAGCGCGAATAGCAAACGTATCGCTATCTATGCGATATCTCA
>sinv1911
CGTGTTTTACGTTAAAAAACGTTAAACAAGCGGTGATCTGCATCAGAAACGAAACTATTGAAGTTCCCAGCGCGAATTGCAAACGAATCGCTATCTATGCGATATCTCA
>sinv1912
CGTGTTTTACGTTAAAAAACTTCAAACAAGAGTGGATCTGCCTCAGAAACGAAACTATTGAAGTTCCCAGCGCGAATTGCAAATGAATCGTTATCTATGCGATATCTCA
>sinv1913
CGTGTTTTACGTTAAAAAACTTCAAACAAGCGTGGATCTGCATCAGAAATGAAACTATTGAAGTTCCCAGCGCGAATTGCAAACGAATCGCTATCTATGCGATATATCA
>sinv1914
CGTGTTTTACGTTAAAAAACTTCAAACAAGCGTTGATCAGCGTCAGAAACGAATCTATTGAAGTTCCCTGCGCGATTTGCAAATACATCGTTATATATGCGATGTCTCA
>sinv1915
CGTGTTTTACGTTAAAAAACTTCATACAAGCGTTGATCAGCATCAGAAACGAAACTATTAAAGTTCAATGCGCAATTTGCAAATAAATCGTTATCTATGCGATGTCTCA
>sinv1916
CGTGTTTTACGTTAAAAAAGACGTCGAACAAGCGTTGATCTGCATCAGAAACATAACTTTTTAAGATCCCAGCGCGAATTGCAAACGAATAGCTATCTATGCGATATCT
>sinv1917
CGTGTTTTACGTTAAAAAAGCGTACGAACAAGCGTCGTTCTGCATCAGAAACATAACTATTGAAGTTCCCTGCGCGAATTGCAAATGAATCGTGATCTATGCGATATCT
>sinv1918
CGTGTTTTACGTTAAAAAAGCGTCAAACAAGCGTGGATCTTCATCAGAAACGAACTATTGACGTTTACAGCGAGAATTGCAAATTAATCGTTATCTATGCGATATCCCA
>sinv1919
CGTGTTTTACGTTAAAAAAGCGTCAAACAAGCGTGGATCTTCATCAGAACGAAACTATTGACGTTTACAGCGAGAATTGCAAATTAATCGTTATCTATGCGATATCTCA
>sinv1920
CGTGTTTTACGTTAAAAAAGCGTCAAACAAGCGTTGATCCGCATCAGAAACGAACTATTGATGTTCCCAGCGCGAATTGCAAATGAATCGTTATCTATGCGTTATCTCA
>sinv1921
CGTGTTTTACGTTAAAAAAGCGTCAAACAAGCGTTGATCTGCATCAGAAACGTAACTATTGAAGTTCCCCAGAGCGAATTGCAAATGAATCGTTATCTATGCGATATCT
>sinv1922
CGTGTTTTACGTTAAAAAAGCGTCGAACAAACGTTGATCTGCATCAGAAACATAACTATTGAAGTTCCAAGCACAAATTTGCAAATGAATCGTTATCTATGCGATATCT
>sinv1923
CGTGTTTTACGTTAAAAAAGCGTCGAACAAGCGTGATCTGCATCAGAAACATATCTATTGAAGATCCCAGCGCGAATTGCAAACGAATCGCTATCTATGCGATATCACA
>sinv1924
CGTGTTTTACGTTAAAAAAGCGTCGAACAAGCGTTGATCTGCATCAGAAACATAACTATTGAATGTTCCCAGCGCGAATTGCAAACGAATCGTTATCTATGCGATATCT
>sinv1925
CGTGTTTTACGTTAAAAAAGCGTCGAACAAGCGTTGATCTGCATCAGAAACATATCTATTGAAGTTCCCAGCGCGAATTGCAAACAATCGCTATCTATGCGATATCTCA
>sinv1926
CGTGTTTTACGTTAAAAAAGCGTCGAACAAGCTTTTGATCTGCATCAGAAACATAACTATTGAAGATCCCTGCGCGAATTGCAAACGAATCGTTATCTATGCGATGTCT
>sinv1927
CGTGTTTTACGTTAAAAAAGCTTCAAACAAGCGTGGATCTGCATCAGAAACGAAACTATTGAAGTTCCCAGCGCAAAGGCAAACGAATCGCTATCTATGCGATATCTCA
>sinv1928
CGTGTTTTACGTTAAAAAATCTTCAAACAAGCGTGGATCTGCATCAGAAACGAACTATTGAAGTTCCCAGCGCGAATTGCAAACGAATCGCTATCTATGCGATATCTCA
>sinv1929
CGTGTTTTACGTTAAAAAATGTCAAACAAGCGTGGATCTGCATCAGAAACGAAACTATTGAAGTTCCCAGCGCGAATTGCAAGCGAATCGCTATCTATGCGATATCTCA
>sinv1930
CGTGTTTTACGTTAAAAAATGTCAAACAAGCGTGGATCTGCATCAGAAACGAAACTATTGAAGTTCCCTGCGCGAATTGCAAATGAATCGTTATCTATGCGATGTCTCA
>sinv1931
CGTGTTTTACGTTAAAAAATGTCAAACAAGCGTGGATCTGCATCAGAAACGAAACTATTGAAGTTCTCAGCGCGAATTGCAAACGAATCGCTATCAATGCGATATCTCA
>sinv1932
CGTGTTTTACGTTAAAAACAGTCAAACAAGCGTTGATCTGCATCAGAAACGAAACTATTGAAGTTCCCTGCGCGAATTGCAAATGGATCATTATCTATGCGATTACTCA
>sinv1933
CGTGTTTTACGTTAAAAACATTCAAACAAGCTTTGATCAGCATCAGAAACGAAACTATTGAAGTTCCCAGCGTAATTTGCAAATAAATCATTATCTACTCGGTATCTCA
>sinv1934
CGTGTTTTACGTTAAAAACCATCAAACAAGCGTTGATCTGCATCAGAAACGAAACTATTGAGTTTCCCTGCGCGAATTGCAAATGAATCGTTATCAATGCGATAACTCA
>sinv1935
CGTGTTTTACGTTAAAAACCATCGAAAAAGCGTGGATCTGTACCAGAAACGAGACTATTAATGTTCCCAATGCGAATTGCAATTGAATCGTTGTCTATGCTACATCTCA
>sinv1936
CGTGTTTTACGTTAAAAACCGTCAAAAAAGCGTTGATCTGCATCAGAAACATAACTATTGAAGTTCCCAGTGCGAATTGCAAACAAATAGCTAGCTATGCGGTATCTCA
>sinv1937
CGTGTTTTACGTTAAAAACCGTCAAACAAGCGTTGATCCGCAACAGAAACGAAACTATTGAAGTTCCCAGCGCGAATTGCAAATGAATCGTTATCTATGCGATATCTCA
>sinv1938
CGTGTTTTACGTTAAAAACCGTCAAACAAGCGTTGATCTGCATCAGAAACGAAACTATTGAAGTTCCCAGCGCGAATTGCAAATGAATCGTTATCTATGCGATAACTCA
>sinv1939
CGTGTTTTACGTTAAAAACCGTCAAACAAGCGTTGATCTGCATCAGAAACGAAACTATTGAAGTTCCCAGCGCGAATTGCTAACTAATCGCTATCTATGCGATATCTCA
>sinv1940
CGTGTTTTACGTTAAAAACCGTCAAACAAGCGTTGATCTGCATCAGAAACGAAACTATTGAAGTTCCCTGCGCGAATTGCAAATGAATCAATATCTATGCGATAACTCA
>sinv1941
CGTGTTTTACGTTAAAAACCGTCAAACAAGCGTTGATCTGCATCAGAAACGAAACTATTGAAGTTCCCTGCGCGAATTGCAAATGAATCATTATCTATGCGATAACTCA
>sinv1942
CGTGTTTTACGTTAAAAACCGTCAAACAAGCGTTGATCTGCATCAGAAACGAAACTATTGAAGTTCTCTGCGCGAATTGCAAATGAATCAATATCTATTCGATAACTCA
>sinv1943
CGTGTTTTACGTTAAAAACCGTCAAACAAGCGTTGATCTGTATCAGAAACCAAACTATTGAAGTTCCCTGAGCGAATTGCAAATGAATCATTATCTATGCGATATCTCA
>sinv1944
CGTGTTTTACGTTAAAAACCGTCAAACAAGCGTTGATCTGTATCAGAAACGAAACTATTGAAGTTCCCTGCGCGAATTGCAAATGAATCATTATCTATGCGATAACTCA
>sinv1945
CGTGTTTTACGTTAAAAACCGTCAAACAAGCGTTGATCTTCATCAGAAACGAAACTATTGTAGTTCCCTGCGCGAATTGCAAATGAATCGTTATCTATGCGATATCTCA
>sinv1946
CGTGTTTTACGTTAAAAACCGTCAAACAAGCGTTTATCTGCATCAGAAACGAAACTATTGAAGTTCCCTGCGCGAATTTCAAATGAATCATTATCTATGCGATAACTCA
>sinv1947
CGTGTTTTACGTTAAAAACCGTCAAACAGGCGTTGATCTGCATCAGAAACGAATCTATTGAAGTTCCCTGCTCGAATTGCAAATGAATCGTTATCTATGCGATATCTCA
>sinv1948
CGTGTTTTACGTTAAAAACCGTCGAACAAACGTTGATCTGCATCAGAAACATAACTATCGAAGTTCCCAGTGCGAATTGCAAACGAATCGCTATCTATGCCATATCTCA
>sinv1949
CGTGTTTTACGTTAAAAACCGTCGAACAAACGTTGATCTGCATCAGAAACATAACTATCGAAGTTCCCAGTGCGAATTGCAAACGAATCGCTATCTATGCGATATCTCA
>sinv1950
CGTGTTTTACGTTAAAAACCGTCGAACAACCGTTGATCTGCATCAGAAACATAACTATTGAAGTTCCCAGTGCGAATTGCAAACGAATCGCTATCTATGCGATATCTCA
>sinv1951
CGTGTTTTACGTTAAAAACCGTCGAACAAGCGTTGATCTGCATCAGAAACATTACTATTGAAGATCCCAGCGCGAATTGCAAACGAATCGTTATCTATGTGATAACTCA
>sinv1952
CGTGTTTTACGTTAAAAACCGTCGAACAAGCGTTGATCTGCATCAGAAACGTAACTATTGAAGATCCCAGCGCGAATTGCAAACGAATAGCTATTTATGCGATATCTCA
>sinv1953
CGTGTTTTACGTTAAAAACCGTCGAACAAGCGTTGATCTGCATTAAAAACGGAACTATTGGAGTTATCAGAGGGCATTGCAAATAAATCTTTATCTGTGCAATATCTCA
>sinv1954
CGTGTTTTACGTTAAAAACCGTCGAACAAGCGTTGATCTGCTTCAGAAACATAACTATTGAAGATCCCAGCGCGAATTGCAAACGAATCGCTATCTATGCGATATCTCA
>sinv1955
CGTGTTTTACGTTAAAAACCGTCGAACAAGTGTTGATCTGCATCAGAAACGTTACTAATGAAGATCCCAGCGCGAATTGCAAACGAATCGCTATCTATGCGATATCTCA
>sinv1956
CGTGTTTTACGTTAAAAACCGTCGAACTAGCGTTGATCTGCATCAGAAACATTACTATTGAAAATACCAGCGCGAATTGCAAACGAATCGTGATCTATGCGATATCTCA
>sinv1957
CGTGTTTTACGTTAAAAACCGTTGAACAAGCGTTGATCTGCATCAGAAACATAACTATTGAAGATCCCAGGGCGAATTGCAAACGAATCGCTATCTATGCGATATCTCA
>sinv1958
CGTGTTTTACGTTAAAAACGCATCAACAAGCGTGGATCTTCATCAGAAACGAAACTATTGTCGTTTACAGCGAGAATTGCAAATTAATAGTTATCTATGCGATATCTCA
>sinv1959
CGTGTTTTACGTTAAAAACGCCAAACAAGACGTGGATGTGCATCAGAAACGAAACTATTGAAGTTCCCAGCGCGAATTGCAAACGAATCGCTATCTATATGTTATCTCA
>sinv1960
CGTGTTTTACGTTAAAAACGGTCAAACAAGCGTGGATCTGCATCAGAAACGAAACTATTGAAGTTCCCAGCGCGAAATGCAAACGTATCGCTATCTATGCGATATCTCA
>sinv1961
CGTGTTTTACGTTAAAAACGGTCGAACAAGCGTTGATCTGCGTCAGAAACGAAACTATTGAAGTTCCCTGCGCGAATTGCATATGAATCGTTTTCTATGCGATATCTCA
>sinv1962
CGTGTTTTACGTTAAAAACGTACAAACAAGCGTGGATCTGCATCAGAAACGAAACTATTGAAGTTCCCTGCGCGAATTGCAAACGAATCGCTATCTATGCGATATCTCA
>sinv1963
CGTGTTTTACGTTAAAAACGTCAAACAAGCGTGGAACTGCATCAGAAACGAAACTATTGAAGTTACCCAGCGCGAATTGAAAACGAATCGCTATCTATGCGATATCTCA
>sinv1964
CGTGTTTTACGTTAAAAACGTCAAACAAGCGTGGATCTACATCAGAAACGACAACTATTGAAGTTCCCAGCGCGAATTGCAAACGAATCGCTATCTATGCGATATCTCA
>sinv1965
CGTGTTTTACGTTAAAAACGTCAAACAAGCGTGGATCTGCATCAAAAACGATAACTATTGAAGTTCCCAGCGCGAATTGCAAACGAATCGCTATCTATGCGATATCTCA
>sinv1966
CGTGTTTTACGTTAAAAACGTCAAACAAGCGTGGATCTGCATCAGAAACGAAACTATTGAAGTTCCCAGCGCGAATTGCAAAACGAATCGCTATCTATGCGATATCTCA
>sinv1967
CGTGTTTTACGTTAAAAACGTCAAACAAGCGTGGATCTGCATCAGAAACGAATACTATTGAAGTTCCCAGCGCGAATTGCAAACGAATCGCTATCTATGCGATATCTCA
>sinv1968
CGTGTTTTACGTTAAAAACGTCAAACAAGCGTGGATCTTCATCAGAAAAGAAACTATTGACGTTTTACATCGAGAATTGCAAATTAATCGTTATCTAAGCGATATCTCA
>sinv1969
CGTGTTTTACGTTAAAAACGTCAAACAAGCGTTGATCTGCATCAGAAACGAAACTATTGAAGTTCCCCTGCGCGAATTGCAAATGAATCGTTATCTATGCGATAACTCA
>sinv1970
CGTGTTTTACGTTAAAAACGTCAACAAGACATGGATCTGCATCAGAAACATACTATGTAGTTACCCAGCGCGAAATTGCAAACGAAGTCGGTATCTATGCGATATCTCA
>sinv1971
CGTGTTTTACGTTAAAAACGTCAACCAAGCGTGGTTCTGCATCAGAAACGAAACTATTGAAGTTCCCAGCGCGAATTGCAAACGAATTGCTATCTATACGATTATCTCA
>sinv1972
CGTGTTTTACGTTAAAAACGTCGAACAAGCGTTGATCTGCATCAGAAACGAAACTATTGAAGTTCCCTGCGCGAATTGCAAAATGAATCGTTATCTATGCGATATCTCA
>sinv1973
CGTGTTTTACGTTAAAAACTATCAAACAAGCGTGGATCTGCATCAGAAACGAAACTATTGAAATTCTCAGCGAGAATTGCATATTAATCGTTATCTATGCGATATCTCA
>sinv1974
CGTGTTTTACGTTAAAAAGACGTACGAACAAACGTTGATCTGCATCAGAAACATAACTATTGAAGTTCCAAGCACAAATTGCAAATATATCGTTATCTATGCGATATCT
>sinv1975
CGTGTTTTACGTTAAAAAGACGTCAAACAAGCGTGGATCTGAATCAGAAACGAAACTATTGAAGTTCCCAGCGCGAATTCAAACGAATCGCTATCTATGCGATATCTCA
>sinv1976
CGTGTTTTACGTTAAAAAGACGTCAAACAAGCGTTGATCTGCATCAAAGCGAAACTATTGAAGTTCCCTGCGCGAATTGCAAATGAATCGTTATCTATGCGATAACTCA
>sinv1977
CGTGTTTTACGTTAAAAAGACGTCAAACAAGCGTTGATCTGCATCAGAAACGAAACTATTGAAGTTCCCAGCGCGAATTGAAACGAATCGCTATCTATGCGATATCTCA
>sinv1978
CGTGTTTTACGTTAAAAAGACGTCAAACAAGCGTTGATCTGCATCAGAAACGAAACTATTGAGTTCCGTGCGCGAATTGCAAATGAATCGTTATCTATGCGATATCTCA
>sinv1979
CGTGTTTTACGTTAAAAAGACGTCGAACAAACGTTGATCTGCATCAGAAACATAACTATTGAAGATCCCAGCGCGAATTGCAAACGAATCGCTATCTATGCGATATATC
>sinv1980
CGTGTTTTACGTTAAAAAGACGTCGAACAAGCGTAGATCTGCATCAGAAAATAACTATTGAAGATCCCAGCGCGAATTGCAAACGAATCGTTATCTATGCGATAACTCA
>sinv1981
CGTGTTTTACGTTAAAAAGACGTCGAACAAGCGTCGTTCTGCATCAGAAACATAACTATTGAAGTTCCCTGCGCGAATTGCAAATGAATCGTTACTATGCGATATCTCA
>sinv1982
CGTGTTTTACGTTAAAAAGACGTCGAACAAGCGTCGTTCTGCATCAGAAACATAACTATTGAAGTTCCCTGCGCGTATTGCAAAATGAATCGTTATCTATGCGATATCT
>sinv1983
CGTGTTTTACGTTAAAAAGACGTCGAACAAGCGTGATCTGCATCAGAAACGTAACTATTGAATTTCCCAGCGTGAATTGCAAATGAATCGTTATCTATGCGATATCTCA
>sinv1984
CGTGTTTTACGTTAAAAAGACGTTCGAACAAGCGTTGATCTGCATCAGAAACATAACTATTGATATTCCAAGCACAAATTGCAAATGAATCGTTATCTATGCGATATCT
>sinv1985
CGTGTTTTACGTTAAAAAGACTTCAAACAAGCGTGGATCTGCATCAGAAACGAAACTATTGAAGTTCCCAGCGCGAATTGCAAACGATAGCTATCTATGCGATATCTCA
>sinv1986
CGTGTTTTACGTTAAAAAGAGACGAACAAACGTTGATCTGCATCAGAAACATAACTATTGAAGATCCCAGCGCGAATTGCAAACGAATCGCTATCTATGCGATATCTCA
>sinv1987
CGTGTTTTACGTTAAAAAGAGCCAAACAAGCGTTGATCTTCATCAGAAACGAAACTAATGACGTTTACAGCGAGAATTGCAAATTAATCTTTATCTATGCGATATCTCA
>sinv1988
CGTGTTTTACGTTAAAAAGAGTAGCAAGATCGTTGATCTGCATTATAAAACAAAATATTGAACTTTTAAGCGCGCATTGCAAATGATTTTTTATCTATGCGATCTCTCA
>sinv1989
CGTGTTTTACGTTAAAAAGAGTCAAACAAACGTTGATCTGCATCAGAAACATAACTATTGAAGATCCCAGCGCGAATTGCAAATGAATCGCTATCTATGCGATATCTCA
>sinv1990
CGTGTTTTACGTTAAAAAGAGTCAAACAAGCGAGGATTTTCATCAGAAACGAAACTATTGACGTTTACAGCGAGATTTGCAAATTAATCGTTATCTATGCGATATCTCA
>sinv1991
CGTGTTTTACGTTAAAAAGAGTCAAACAAGCGTGGATCTGCATCAGAAACGAAACTATTGAAGTTCCCATCGCGAAATGCAAACTTATCGCTATCTATGCGATATCTCA
>sinv1992
CGTGTTTTACGTTAAAAAGAGTCAAACAAGCGTGGATCTGCATCAGAAACGTAACTATTGAATTTCCCAGCGTGAATTGCAAATGAATCGTTATCTATGCGATATCTCA
>sinv1993
CGTGTTTTACGTTAAAAAGAGTCAAACAAGCGTGGATCTTCATCAGAAACGAAACTACTGACGTTTACAGCGAGATTTGCAAATTAGTCGTTATCTATGCGATATCTCA
>sinv1994
CGTGTTTTACGTTAAAAAGAGTCAAACAAGCGTGGATCTTCATCAGAAACGAAACTATTGACGTTTACAGCGAGAATTGCAAACGAATCGCTATCTATGCTCTATCTCA
>sinv1995
CGTGTTTTACGTTAAAAAGAGTCAAACAAGCGTGGATCTTCATCAGAAACGAAACTATTGACGTTTACAGCGAGAATTGCAAATGAATCGTTATCTATGTGATAACTCA
>sinv1996
CGTGTTTTACGTTAAAAAGAGTCAAACAAGCGTGGATCTTCATCAGAAACGAAACTATTGACGTTTACAGCGAGAATTGCAAATTAATCGTTATCTATGCGATATCTCA
>sinv1997
CGTGTTTTACGTTAAAAAGAGTCAAACAAGCGTGGATCTTCATCAGAAACGAAACTATTGACGTTTACAGCGAGAATTGCAAATTAATCTTTATCTATGCGATATCTCA
>sinv1998
CGTGTTTTACGTTAAAAAGAGTCAAACAAGCGTGGATCTTCATCAGAAACGAAACTATTGACGTTTACAGCGCGAATTGCAAACGAATCGCTATCTATGCGATATCTCA
>sinv1999
CGTGTTTTACGTTAAAAAGAGTCAAACAAGCGTTGATCTGCATCAGAAACGAAACTATTGAAGTTCCCAGCGCGAATTGCAAATGAATCGTTATCTATGCGATATCTCA
>sinv2000
CGTGTTTTACGTTAAAAAGAGTCAAACAAGCGTTGATCTGCATCAGAAACGAAACTATTGAAGTTCCCAGTGCGAATTGCAAATGAATCGTTATCTATGCGATAACTCA
>sinv2001
CGTGTTTTACGTTAAAAAGAGTCAAACAAGCGTTGATCTGCATCAGAAACGAAACTATTGAAGTTCCCTGCGCGAATTGCAAATGAATCATTATCTATGCGATATCTCA
>sinv2002
CGTGTTTTACGTTAAAAAGAGTCAAACAAGCGTTGATCTGCATCAGAAACGAAACTATTGAAGTTCCCTGCGCGAATTGCAAATGAATCGTTATCTATGCGATATCTCA
>sinv2003
CGTGTTTTACGTTAAAAAGAGTCAAACAAGCGTTGATCTGCATCAGAAACGAAACTATTGAAGTTCCCTGCGCGAATTGCAAATGATTCGTTTTCTATGCGATAACTCA
>sinv2004
CGTGTTTTACGTTAAAAAGAGTCAAACAAGCGTTGTTCTGCATCTGAAACGAAACTTTTGAAGTTCCCGGCGCGAATTGCAAATGAATCGTTATCTATGCGATATCTCA
>sinv2005
CGTGTTTTACGTTAAAAAGAGTCAAACCAGCGTTGATCACCATCAGAAACATAACTATTGATGTTCCAAGCACAATTTGCAAATGAATCGCTATCTATGCGATATCTCA
>sinv2006
CGTGTTTTACGTTAAAAAGAGTCACACAAGCGTTGATCTGCATCAGAAACGGAACTATTGAATTTCCCTGCGCGAATTGCAAATGAATCGTTATCTATGCGATATGTCA
>sinv2007
CGTGTTTTACGTTAAAAAGAGTCCAACAAGCGTTGATCTGCATCAGAAACGAAACTATTGATGTTCCCTGCGCGAATTGGAAATGAATCGTTATCTATGCGATAACTCA
>sinv2008
CGTGTTTTACGTTAAAAAGAGTCCAACAAGCGTTTATCTGCATCAGAAACGAAACTATTGAAGTTCCCTGCGCGAATTGCAAATGAATCGTTATCTATGCGATAACTCA
>sinv2009
CGTGTTTTACGTTAAAAAGAGTCGAACAAACGTTGATCTGCATCAGAAACATAACTATTGAAGTTCCAAGCACAAATTGCAAATGAATCTTTATCTATGCGATATCTCA
>sinv2010
CGTGTTTTACGTTAAAAAGAGTCGAACAAACGTTGATCTGCATCAGAAACATAACTATTGAATTTCCCAGCGCGAATTGCAAACGAATCGCTATCTATGCGATATCTCA
>sinv2011
CGTGTTTTACGTTAAAAAGAGTCGAACAAACGTTGATCTGCATTAGAAACATAACTATTGAAGTTCCCAGTGCGAATTGCAAACGAATCGCTATCTATGCGATATCTCA
>sinv2012
CGTGTTTTACGTTAAAAAGAGTCGAACAAGCATTGATCTGCATCAGAAACATAACTATTGAATTTCCCAGCGCGAATTGCAAATGAATCGTTATCTATGCGATATCTCA
>sinv2013
CGTGTTTTACGTTAAAAAGAGTCGAACAAGCGTGGATCTGCATCAGAAACGAAACTATTGAAGTTCCCAGCGCGAAATGCAAACGAATCGCTATCTATGCGATATCTCA
>sinv2014
CGTGTTTTACGTTAAAAAGAGTCGAACAAGCGTTGATCTGCATCAGAAACATAACTATTGAAGAACCCAGAGCCAATTGCAAATGAATCGTTATCTATGCGATATCTCA
>sinv2015
CGTGTTTTACGTTAAAAAGAGTCGAACAAGCGTTGATCTGCATCAGAAACATAACTATTGAAGATCCCAGCGCGAATTGCAAACGAATCGCTATCTATGCGATATCTCA
>sinv2016
CGTGTTTTACGTTAAAAAGAGTCGAACAAGCGTTGATCTGCATCAGAAACATAACTATTGAAGATCCCAGCGCGAATTGCAAACGAATCGCTATTTTTGCGATATCTCA
>sinv2017
CGTGTTTTACGTTAAAAAGAGTCGAACAAGCGTTGATCTGCATCAGAAACATAACTATTGAAGATCCCAGCGCGAATTGGAAACGAATCGCTATCTATGCGATATCTCA
>sinv2018
CGTGTTTTACGTTAAAAAGAGTCGAACAAGCGTTGATCTGCATCAGAAACATTACTATTGAAGATCCAAGCGCGAATTGCAAACGAATCGCTATCTATGCGATATCTCA
>sinv2019
CGTGTTTTACGTTAAAAAGAGTCGAACAAGTGTTGATCTGCATCAGAAGCATTACTATTGAAGATCCCAGTGCGAATTGCAAACGAATCGCTATCTATGCGATATCTCA
>sinv2020
CGTGTTTTACGTTAAAAAGAGTCGAATAAGCGTTGATCTGCATCAGAAACATATCTATTGAAGTTCCCAGTGCCAATTGCAAACGAATCGCTATCTATGCGATATCTCA
>sinv2021
CGTGTTTTACGTTAAAAAGATTCAAACAAGTGTTGATCTGCATCAGAAACGAAACTATTGAAGTTCCCTGCGCGAATTGCAAATGAATCGTTATCTATGCGATATCTCA
>sinv2022
CGTGTTTTACGTTAAAAAGATTCGAACAAGCGTTGATCTGCATCAGAAACATAACTATTGAAGATCCCAGCGCGAATTGCAAATGAATCGTTATGTATGCGATATCTCA
>sinv2023
CGTGTTTTACGTTAAAAAGCAACGAACCAGTGTTGATCTGCATCAGAAACATTACTATTGAAGATCCCAGCGCGAATTGCAAACGAATCGCTACCTATGCGATATCTCA
>sinv2024
CGTGTTTTACGTTAAAAAGCATAAAACAAGCGTGGATCTTCATCAGAAACGAAACTATTGACGTTTACAGCAAGAATTGCAAATTAATCATTATCTATGCGATATCTCA
>sinv2025
CGTGTTTTACGTTAAAAAGCATACGAAACAAGCGTTGATCTGCATCAGAAACATAACTATTGAAGATCCCAGCGCGAATTGCAAAGAATCGTATCTATGCGATATCTCA
>sinv2026
CGTGTTTTACGTTAAAAAGCATACGAACAAGCGTTGTCTGCATCAGAAACATTACTATTGAAGTTCCCTGCGCGAATTGCAAATGAATAGTTATCTATGTGATATCACA
>sinv2027
CGTGTTTTACGTTAAAAAGCATCAAACAAGAGTGGATCTTCATCAGAAACGAAACTATTGACGTTTACAGCGAGAATTGCAAATTAATCGTTATCTATGCGATATCTCA
>sinv2028
CGTGTTTTACGTTAAAAAGCATCAAACAAGCGAGGATCTTCATCAGAAACGAAACTGTTGACGTTTACAGAGAAAATTGCAAATTAATCGTTATCTATGCGATATCTCA
>sinv2029
CGTGTTTTACGTTAAAAAGCATCAAACAAGCGAGGATCTTCATCAGAAACGAAACTGTTGACGTTTACAGAGAAAATTGCAAATTAATCGTTTTCTATGCGATATCTCA
>sinv2030
CGTGTTTTACGTTAAAAAGCATCAAACAAGCGAGGATTTTCATCAGAAACGAAACTATTGACGTTTACAGCGAGAATTGCAAATTAATCGTTATCTATGCGATATCTCA
>sinv2031
CGTGTTTTACGTTAAAAAGCATCAAACAAGCGTGGATCTGCATCAGAAACGAAACTATTGAAGTTCCAAGCGCGAAATGCAAACGTATCGCTATATCTGCGATATCTCA
>sinv2032
CGTGTTTTACGTTAAAAAGCATCAAACAAGCGTGGATCTGCTTCGGAAACGAAACTGTTGAAGTTCCCAGGGCGAATTGCAAACGAATCGCTATCTATGCGATATCTCA
>sinv2033
CGTGTTTTACGTTAAAAAGCATCAAACAAGCGTGGATCTTCAACAGAAACGAAACTATTGACGTTTACAGCGAGAATTGCAAATTAATCGTTATCTATGCGATATCTCA
>sinv2034
CGTGTTTTACGTTAAAAAGCATCAAACAAGCGTGGATCTTCATCAGAAACCAAACTATTGACGTTTACAGCGAGAATTGCAAATTAATCGTTATCTATGCGATATCTCA
>sinv2035
CGTGTTTTACGTTAAAAAGCATCAAACAAGCGTGGATCTTCATCAGAAACGAAAATATTGGCGTTTACAGCGAGAATTGCAAACGAAGCGCTATCTATGCGATATCTCA
>sinv2036
CGTGTTTTACGTTAAAAAGCATCAAACAAGCGTGGATCTTCATCAGAAACGAAACTATTGAAGTTCCCAGCGCGAATTGCAAATTAATCGCTATCTATGCGATATCTCA
>sinv2037
CGTGTTTTACGTTAAAAAGCATCAAACAAGCGTGGATCTTCATCAGAAACGAAACTATTGACGTTTACAGCGAGAATTGCAAATTAATCGTTATCTATGCGATATCTCA
>sinv2038
CGTGTTTTACGTTAAAAAGCATCAAACAAGCGTGGATCTTCATCAGAAACGAAACTATTGACGTTTACAGCGAGAATTGCAAATTAATCGTTATCTATGGCATATCTCA
>sinv2039
CGTGTTTTACGTTAAAAAGCATCAAACAAGCGTGGATCTTCATCAGAAACGAAACTATTGACGTTTACAGCGAGAATTGCGAATTAATCTTTATCTATGCGATATCTCA
>sinv2040
CGTGTTTTACGTTAAAAAGCATCAAACAAGCGTTGATCTGCATCAGAAACGAAACCATTGACGTTCCCTGCGCGAATTGCAATTGAATCGTTATCTATGCGATAACTCA
>sinv2041
CGTGTTTTACGTTAAAAAGCATCAAACAAGCGTTGATCTGCATCAGAAACGAAACTATTGAAGTTCCCTGCGCGAATTGCAAATGAATCGTTTTCTATGCGATAACTCA
>sinv2042
CGTGTTTTACGTTAAAAAGCATCAAACAAGCGTTGATCTGCATCAGAAACGAAACTATTGAAGTTCCCTGCGCGAATTGCAAATGAATCGTTTTCTATTCGATAACTCA
>sinv2043
CGTGTTTTACGTTAAAAAGCATCAAACAAGCGTTGATCTTCATCAGAAACGAAACTATTGAAGTTCCCTGCGCGAATAGCAAATGAATCTTTATCTATGCGATATCTCA
>sinv2044
CGTGTTTTACGTTAAAAAGCATCAAGCAAGCGTTGATCTGCATCAGAAACGAAACTATTGAATTTCCCTGCACGAATTGCAAATGAATCGTTATCTATGCGATAACTCA
>sinv2045
CGTGTTTTACGTTAAAAAGCATCAATCAAGCGTTGATTTGCATCAGAAACGAAACTATTGATGTTCCCAGCGCGAAGTGCAAACGAATCGTTATCTATGCGATATCTCA
>sinv2046
CGTGTTTTACGTTAAAAAGCATCCAACAAGCGCTGATCTGCATCAGAAACGAAACTATTGAAGTTCCCTGCGCGAATTGCAAATGAATCGTTATCTATGCGATAACTCA
>sinv2047
CGTGTTTTACGTTAAAAAGCATCCAACAAGCGCTGATCTGCATCAGAAACGAAACTATTGATGTTCCCTGCGCGAATTGCAAATGAATCGTTATCTATGCGATAACTCA
>sinv2048
CGTGTTTTACGTTAAAAAGCATCGAACAAACATTGATCTGCATCAGAAACGTAACTATTGAAGATCCCAGCGCGAATTGCAAACGAATCGCTATCTATGCGATATCTCA
>sinv2049
CGTGTTTTACGTTAAAAAGCATCGAACAAACGTTGATCTGCATCAGAAACATAACTATTGAAGTTCCCAGTGCGAATTGCAAACGAATCGCTATCTATGCGATATCTCA
>sinv2050
CGTGTTTTACGTTAAAAAGCATCGAACAAACGTTGATCTGCATCAGAAACATAACTATTGAAGTTCCCAGTGCGAATTGCATACGAATCGCTATCTATGCGATATCTCA
>sinv2051
CGTGTTTTACGTTAAAAAGCATCGAACAAACGTTGATCTGCATCAGTAACATAACTATTTAAGTTCCGACTGCGAATTGCAAACGAATCGCTATCTATGCGATATCTCA
>sinv2052
CGTGTTTTACGTTAAAAAGCATCGAACAAGCGTCGTTCTGCATCAGAAACATAACTATTGAAGTTCCCTGCGCGAATTGCAAACGAATCGCTATCTATGCGATATCTCA
>sinv2053
CGTGTTTTACGTTAAAAAGCATCGAACAAGCGTTGATCTGCATCAGAAACATAACTATTGAAGATCCCAGCGCGAATTGCAAACGAATCGCTATCTATGTGATATCACA
>sinv2054
CGTGTTTTACGTTAAAAAGCATCGAACAAGCGTTGATCTGCATCAGAAACATAACTATTGAAGATCCCAGCGCGAATTGCATACGAATCGCTATCTATGCGACATCTCA
>sinv2055
CGTGTTTTACGTTAAAAAGCATCGAACAAGCGTTGATCTGCATCAGAAACATTACTATTGAAGATCCCAGCGCGAATTGCATACGAATCGCTATCTATGCGATATCTCA
>sinv2056
CGTGTTTTACGTTAAAAAGCATCGAACAAGCGTTGATCTGCATCAGAGACGTAACTATTGAAGATCCCAGCGCGAATTGCAAACGAATCGCTATCTATGCGATATCTCA
>sinv2057
CGTGTTTTACGTTAAAAAGCATCGAACAAGTGTTGATCTGCATCAGAAACATTACTATTGAAGATCCCAGCGCGAATTGCAAACGAATCGCTATCTATGCGATATCTCA
>sinv2058
CGTGTTTTACGTTAAAAAGCATCGAACGAATGTTGATCTGCATCAGAAACACAACTATTGAAGTTCCCAGTGCGAATTGCAAACGAATCGCTATCTATGCGATATCTCA
>sinv2059
CGTGTTTTACGTTAAAAAGCATTAAACAAGCGTGGATCTGCATCAGAAACGAAACTATTGACGTTTACAGCGAGAATTGCAAATTAATCGTTATCTATGCGATATCTCA
>sinv2060
CGTGTTTTACGTTAAAAAGCATTGAACAAGCGTTGATCTGCATCAGAAACATAACTAACGAAAATCCCAGCGCGAATTGCAAACGAATCGCTGTCTATGCGGTATCTCA
>sinv2061
CGTGTTTTACGTTAAAAAGCATTGAACAAGCGTTGATCTGCATCAGAAACATAACTATTGAAAATCCCAGCGCGAATTGCAAACGAATCGCTGTCTATGCGATATATCA
>sinv2062
CGTGTTTTACGTTAAAAAGCCTCAAACAAGCGATGATCTGCATCAGAAACGTTACTATTGAATTTCCCAGCTCGAATTGCAAACTAATCGCTATCTATGCGATATCTCA
>sinv2063
CGTGTTTTACGTTAAAAAGCCTCAAACAAGCGATGATCTGCATCAGAAACGTTACTATTGAATTTCCCAGCTCGAATTGCAAATGAATCGTTATCTATGCGATATCTCA
>sinv2064
CGTGTTTTACGTTAAAAAGCCTCAAACAAGCGTTGATCTGCATCAGAAACGAAACTATGGAAGTTCCCTGCGCGAATTGCAAATGAATCGTTATCTATGCGATAACTCA
>sinv2065
CGTGTTTTACGTTAAAAAGCCTCAAACAAGCGTTGATCTGCATCAGAAACGAAACTATGGAAGTTCCCTGCGCGAATTGCAAATGAATCGTTATCTATGCGATTACTCA
>sinv2066
CGTGTTTTACGTTAAAAAGCCTCAAACAAGCGTTGATCTGCATCAGAAACGAAACTATTGAAGTTCCCTGCGCGAATTGCAAATGAATCGTTATCTATGCGATAACTCA
>sinv2067
CGTGTTTTACGTTAAAAAGCCTCAAACAAGCGTTGATCTGCGTCAGAAACGAAACTATGGAAGTTCCCTGTGCGAATTGCAAATGAATCGTTATCTATGCGATAACTCA
>sinv2068
CGTGTTTTACGTTAAAAAGCCTCAAATAAGCGTTGATCGGCGTCAGAAACGATACTATTGAAGTTCCCTGCGCCAATTACAAATGAATCGTTATCTATGCGATAACTCA
>sinv2069
CGTGTTTTACGTTAAAAAGCCTCGAACAAACGTTGATCTGCATCAGAAACATAACTATTGAAGTTCCCAGTGCGAATTGCAAACGAATCGCTATCTATGCGATATCTCA
>sinv2070
CGTGTTTTACGTTAAAAAGCCTCGAACAACCGTTGATCTGCATCAGAAACATAACTATTGAAGATCCCAGCGCGATTTGCAAACGAATCGCTATCTATGCGATATCTCA
>sinv2071
CGTGTTTTACGTTAAAAAGCCTCGAACAAGCGTGGATCTTCATCAGAAACGAAACAATTGACATTTACAGCGAGAATTGCAAATTAATCGTTATCTATGCGATAACTCA
>sinv2072
CGTGTTTTACGTTAAAAAGCCTCGAACAAGCGTGGATCTTCATCAGAAACGAAACTATTGACGTTTACAGCGAGAATTGCAAACGAATCGCTATCTATGCGATATCTCA
>sinv2073
CGTGTTTTACGTTAAAAAGCCTCGAACAAGCGTTGATCTGCATCAGAAACATTACTATTGAAGATCCCAGCGCGAATTGCGAACGAATCGCTATCTATGCGATATCTCA
>sinv2074
CGTGTTTTACGTTAAAAAGCCTCGAACAAGCGTTGATCTGCGTCAGAAACATAACTATTGATAATCCCAGCGCGAATTGCAAACGAATCGCTATCTATGCGATATCTCA
>sinv2075
CGTGTTTTACGTTAAAAAGCCTCGAACAAGCGTTGATTTGCATTTGAAACGAAACTATTGAAGTTCCCAGCGCGAAATGCAAACGAATTGCTATATATGCGGTATCTCA
>sinv2076
CGTGTTTTACGTTAAAAAGCCTTCAAACAAGGGTTGATCTGCATCAGAAACGAAACTATTGAATTTCCCTACGCGAATTGCAAATGAACGTTATCTATGCGATATCTCA
>sinv2077
CGTGTTTTACGTTAAAAAGCGAAAGCAAGCGTGGATCTGCATCAGAAACGAAACTATTGAAGATCCCAGCGCGAATTGCAAACGAATCGTTATCTATGTCGATATCTCA
>sinv2078
CGTGTTTTACGTTAAAAAGCGACAAACAAGCATGGATCTTCATCAGAAACGAAACTATTGACGTTTACAGCGAGAATTGCAAATGAATCGTTATCTATGCGATATCTCA
>sinv2079
CGTGTTTTACGTTAAAAAGCGACAAACAAGCGTGGATCTGCATCAGAAACGAAACTATTGAAGTTCCCAGCGCGAAATGCAGACGTATAGCTATCTATGCGATATCTCA
>sinv2080
CGTGTTTTACGTTAAAAAGCGACAAACAAGCGTGGATCTTCATCAGAAACGAAACTGTTGACGTTTACAGCGAGAATTGCAAATTAATCGTTATCTATGCGATATCTCA
>sinv2081
CGTGTTTTACGTTAAAAAGCGACAAACAAGCGTTGATCCGCATCAGAAACGAAACTATTGAAGTTCCCTGCGCGAATTGCAAATGAATCTTTATCTATGCGATAACTCA
>sinv2082
CGTGTTTTACGTTAAAAAGCGACAAACAAGCGTTGATCTGCATCAGAAACGAAACTATCGAAGTTCCCTGCGCGAATTGCAAATGAATCGTTATCTATGCGATAACTCA
>sinv2083
CGTGTTTTACGTTAAAAAGCGACAAACAAGCGTTGATCTGCATCAGAAACGAAACTATTGAAGTTCCCAGCGCGAATTGCAAATGAATCGTTATCTATGCGATATCTCA
>sinv2084
CGTGTTTTACGTTAAAAAGCGACAAACAAGCTTGGATCTTCATCAGAAACGAAACTATTGACGTTTACAGCGAGAATTGCAAATTAATCGTTATCTATGCGAAATCTCA
>sinv2085
CGTGTTTTACGTTAAAAAGCGACAAACATGCGTTGATCTGCATCATTAACGAAACTTTTTTAGTTACCTGCGCGAATTGCAGATATATCGTTATCTATGCGATACCTCA
>sinv2086
CGTGTTTTACGTTAAAAAGCGACAAGCAACGGTGGATCTTCATCAGAAACGAAACTGTTGACGTTTACAGCGAGAATTGCAAATTAATGGTTATGTATGCGATATCTCA
>sinv2087
CGTGTTTTACGTTAAAAAGCGACAGACAAGCGTGGATCTTCATCAGAAACGAAACTATTGACGTTTACAGCGAGAATTGCAAATTAATCGTTATTTATGCGATATCTCA
>sinv2088
CGTGTTTTACGTTAAAAAGCGACATACAAGCGTGGATCTTCATCAGAAACGAAACTATTGACGTTTACAGCGAGAAGTGCAAATTAGTCGTTATCTATGCGATATCTCA
>sinv2089
CGTGTTTTACGTTAAAAAGCGACGAAACAAGCGTGGATCTGCATCAGAAACATAACTATTGAAGTTCCATCGCGAATTGCAAATGAATCGTTATCTATGTGATATCTCA
>sinv2090
CGTGTTTTACGTTAAAAAGCGACGAACAAACATTGATCTGCATCAGAAACATAGCTGTTGGTGTTCCAAGCACAAATTGCAAATGAATCGTTATCTATGCGATATCTCA
>sinv2091
CGTGTTTTACGTTAAAAAGCGACGAACAAACGTTGATCTGCATCAGAAACATAACTATTGAAGATCCCAGCGCGAATTGCAAACGAATCGCTATCTATGCGATATCTCA
>sinv2092
CGTGTTTTACGTTAAAAAGCGACGAACAAACGTTGATCTGCATCAGAAACATAACTATTGAAGATCCCAGCGCGAATTGCATACGAATCGCTCTCTATGCGATATCTCA
>sinv2093
CGTGTTTTACGTTAAAAAGCGACGAACAAGCGTTGATCTGCATCAGAAACATAACTATTGAAGATCTCAGCGCGAATTACAAACGAATCGCTATCTATGCGATATCTCA
>sinv2094
CGTGTTTTACGTTAAAAAGCGACGAACAAGCGTTGATCTGCATCAGAAACATAACTATTGAATTTACCAACACGAATTGCAAATTAATCGTTTTCTATGCGATATCTCA
>sinv2095
CGTGTTTTACGTTAAAAAGCGACGAACAAGCGTTGATCTGCATCAGAAACATTACGATTGAAGATCCCAGCGCGAATTGCAAACAAATCGCTATCTATGCGATATCACA
>sinv2096
CGTGTTTTACGTTAAAAAGCGACGAACAAGCGTTGATCTGCATCAGAAACATTACTATTGAAGATCCCAGCGCGAATTGCGAACGAATCGCTATCTATGCGATATATCA
>sinv2097
CGTGTTTTACGTTAAAAAGCGACGAACAAGCGTTGATCTGCATCAGAAACGAAACTATTGACGTTTACAGCGAGAATTGCAAATTAATCGTTATCTATGCGATATCTCA
>sinv2098
CGTGTTTTACGTTAAAAAGCGACGAACAAGCGTTGATCTGCATCAGAAGCATAACTATTGAAGATCCCAGCGCGAATTGCAAACGAGTCGCTATCTATGCGATATCTCA
>sinv2099
CGTGTTTTACGTTAAAAAGCGACGAACAAGCGTTGATTTTCATTAGAAACATAACTATTGAAGATACCAGCGCGAATTGCAAACGAATCGCTATCTATGCGATATCTCA
>sinv2100
CGTGTTTTACGTTAAAAAGCGACGAACAAGTGTTGATCTGCATCAGAAACATTACTATTGAAGATCCCAGCGCGAATTGCAAACGAATCGCTATCTATGCGATATCTCA
>sinv2101
CGTGTTTTACGTTAAAAAGCGACGAACAAGTGTTGATCTGCATCAGAAACGTTACTATTGAAGATTCCAGCGCGAATTGCAAACGAATCGCTATCTATGCGATATCTCA
>sinv2102
CGTGTTTTACGTTAAAAAGCGACGAACCAGCGTCGTTCTGCATCAGAAACATAACTATTGAAGTTCCCTGCGCGAATTGCAAATGAATCGTTATCTATGCGATAACTCA
>sinv2103
CGTGTTTTACGTTAAAAAGCGACGTACAAGCGTTGATCTGCATCAGAAACATAACTATTGAAGATCCCAGCGCGAATTGCAAACGAAGCGCTATCTATACGATATCTCA
>sinv2104
CGTGTTTTACGTTAAAAAGCGCAAACAAGCGTGGATCTGCATCAGAAACGAAACTATTGAAGTTCCCCTGCGCGAATTGCAAACGAATCTCTTTATATGCGATATCTCA
>sinv2105
CGTGTTTTACGTTAAAAAGCGCCAAACAAGCGTGGATCTGCATCAGAAACGAAACTATTGAAGTTCCCAGCGCGAATTGCAAACGAATCGCTATCTATGCAATATCTCA
>sinv2106
CGTGTTTTACGTTAAAAAGCGCCAAACAAGCGTGGATCTGCATCAGAAACGAAACTATTGAAGTTCCCTGCGCAAATTGCAAATGAAACTTTATCTATGCGATATCTCA
>sinv2107
CGTGTTTTACGTTAAAAAGCGCCAAACAAGCGTGGATCTGCATCAGAAACGAAACTATTGAAGTTCCCTGCGCGAATTGCAAATGAATCGTTATCTATGCGATAACTCA
>sinv2108
CGTGTTTTACGTTAAAAAGCGCCAAACAAGCGTGGATCTGCATCAGAAACGAAACTATTGAAGTTCCCTGCGCGAATTGCAAATGAATCTTTATCAATGCGATATCTCA
>sinv2109
CGTGTTTTACGTTAAAAAGCGCCAAACAAGCGTGGATCTTCATCAGAAACGAAACTATTGACGTTTACAGCGATAAATGCAAATTAATCGTTATCTATGCGATATCTCA
>sinv2110
CGTGTTTTACGTTAAAAAGCGCCAAACAAGCGTTGATCCGCATCAGAAACGAAACTGTTGGAGTTCCCAGCGCGAATTGCAAATGAATCGTTTTCTATGCGATATCTCA
>sinv2111
CGTGTTTTACGTTAAAAAGCGCCAAACAAGTGCTGATCTGCTTCAGAAACGGAACTATTGATTTCCCCAGCGAGAATTACAAATGTATCGTTATCTATGCGATATCTCA
>sinv2112
CGTGTTTTACGTTAAAAAGCGCCATACAAGCGTTGATCTGCATCAGAAACGAAACTATTGAAGTTCCCTGCGCGAATTGCAAATGAATCGTTATCTATGCGATATCTCA
>sinv2113
CGTGTTTTACGTTAAAAAGCGCCCAACAAGCGTTGATCTGCATCAGAAACGAAACTATTGAAGTTCCCTGCGCGAATTGCAAATGAATCGTTATCTATGCGATAACTCA
>sinv2114
CGTGTTTTACGTTAAAAAGCGCCGAACAAGCGTTGATCTGAATCAGAAACGAAACTATTGAAATTCCCTGCGCAAATTGCGAATGAATCATTATCTATGCGATAACTCA
>sinv2115
CGTGTTTTACGTTAAAAAGCGCCGAACAAGCGTTGATCTGCATCAGAAACATAACTATTGAAGATCCCAGCGCGAATTGCAAACGAATGGCTATCTATGCGATATCTCA
>sinv2116
CGTGTTTTACGTTAAAAAGCGGCAAACAAGCGTGGATCTGCATCAGAAACGAAACTATTGAAGTTCCCAGCTCGAATTGCAAATGAATCGTTATCTATGCAATATCTCA
>sinv2117
CGTGTTTTACGTTAAAAAGCGGCAAACAAGCGTGGATCTGCATCAGAAACGAAACTATTGAAGTTCCCAGCTCGAATTGCAAATGAATCGTTATCTATGCGATATCTCA
>sinv2118
CGTGTTTTACGTTAAAAAGCGGCAAACAAGCGTTGATCTGCATCAGAAACGAAACTATTGAAGTTCCCAGCGCGAATTGCAAATGAATCGTTATCTATGTGATATCTCA
>sinv2119
CGTGTTTTACGTTAAAAAGCGGCGAACAAACGTTGATCTGCATCAGAAACATAACTATTGAAGTTCCCACTGCGAATTGCAAACGAATCGCTATCTATGCGATATCTCA
>sinv2120
CGTGTTTTACGTTAAAAAGCGTAAAACAAGAGTGGATCTTCATCAGAAACGAAACTATTGACGTTTACAGCGAGAATTGCAAATTAATCGTTATCTATGCGATATATCA
>sinv2121
CGTGTTTTACGTTAAAAAGCGTAAAACAAGCGTGGATCTGCATCAGAAACGAAACTATTGAAATTCCCAGCGCGAATTGCAAACGAATCGCTATCTATGCGATAACTCA
>sinv2122
CGTGTTTTACGTTAAAAAGCGTAAAACAAGCGTGGATCTGCATCGGAAACGAAACTATTGAAGTTCCCAGCGCGAATTGCAAACGAATCGCTATCTATGCGATATCTCA
>sinv2123
CGTGTTTTACGTTAAAAAGCGTAAAACAAGCGTGGATCTTCATCAGAAACATAACTATTGAAGATCCCAGCGCGAATTGCAAACGAATCGCTATCTATGCGATATCTCA
>sinv2124
CGTGTTTTACGTTAAAAAGCGTAAAACAAGCGTGGATCTTCATCAGAAACGAAACTATTGACGTTTACAGAGCGAATTGCAAACGAATCGCTATCTATGCGATATCTCA
>sinv2125
CGTGTTTTACGTTAAAAAGCGTAAAACAAGCGTGGATCTTCATCAGAAACGAAACTATTGACGTTTACGGCGAGAATTGCAAATTAGTCGTTATCTATGCGATATCTCA
>sinv2126
CGTGTTTTACGTTAAAAAGCGTAAAACAAGCGTTGATCGGCATCAGAAACGAAACTATTGAAGTTCCCTGCGCGAATTGCTAATGAATCGTTTTCTATGCGATAACTCA
>sinv2127
CGTGTTTTACGTTAAAAAGCGTAAAACAAGCGTTGATCTGCATCAGAAACGAAACTATTGAAGTTCCCAGCGCGAAATGCAAACGAATCGCTATCAATGCGATATCTCA
>sinv2128
CGTGTTTTACGTTAAAAAGCGTAAAACAAGCGTTGATCTGCATCAGAAACGAAACTATTGAAGTTCCCAGCGCGAAATGCAAACGAATCGCTATCTATGCGATATCTCA
>sinv2129
CGTGTTTTACGTTAAAAAGCGTAAAACAAGCGTTGATCTGCATCAGAAACGAAACTATTGAAGTTCCCTGCGCGAAATGCATAAGAATCGTTATCTATGCGATATCTCA
>sinv2130
CGTGTTTTACGTTAAAAAGCGTAAAACAAGCGTTGATCTGCATCAGAAACGAAACTATTGAAGTTCCCTGGGCGAATTGCAAATGAATCGTCATCTATGAGATAACTCA
>sinv2131
CGTGTTTTACGTTAAAAAGCGTAAAACCAGCGTTGATCTGCATCAGAAACGAAACTATTTAACTTCCCTGCGCGAATTGCAAATGAATCGTTTTCTATGCGATAACTCA
>sinv2132
CGTGTTTTACGTTAAAAAGCGTACAAACAAGCGTGGATCTTCATCAGAAACGAAACTATTGACGTTTACAGCGAGAATTGCAATTAATCGTTATCTATGCGATATCTCA
>sinv2133
CGTGTTTTACGTTAAAAAGCGTACGAACAAGCGTCGTTCTGCATCAGAAAACATATCCATTGAAGTTCCCTGCGCGAATTGCAAATGAATCGTTATCTACGCGATATCT
>sinv2134
CGTGTTTTACGTTAAAAAGCGTACGAACAAGCGTTATCTGCATCAGAAACATCACTATTGAAGATCCCAGTGCGAATTGCAAACGAATCGCTATCTATGTGATATCTCA
>sinv2135
CGTGTTTTACGTTAAAAAGCGTAGAACAAACGTTGATCTGCATCAGAAACATAGCTATTGAAGTTCAAAGCACAAATTGCAAATGAATCGTTATCTATGTGATATCTCA
>sinv2136
CGTGTTTTACGTTAAAAAGCGTAGAACAAGCGTCGTCCTGCATCAGAAACATAACTATTGAAGTTCCTTGCGCGAATTGCAAATGAATCGTTATCTATGCGATATCTCA
>sinv2137
CGTGTTTTACGTTAAAAAGCGTAGAACAAGCGTCGTTCTGCATCAGAAACGAAACTATTGAAGTTCCCTGCGCGAATTGCAAATGAATCTTTATCTATGCGATATCTCA
>sinv2138
CGTGTTTTACGTTAAAAAGCGTAGAACAAGCGTTGATCTGCATCAGAAACAAAACTATTGAAGATCCCAGCGCGAATTGCAAACGAATCGCTATCTATGCGATATCTCA
>sinv2139
CGTGTTTTACGTTAAAAAGCGTAGAACAAGCGTTGATCTGCATCAGAAACATAACTATTGAAGATCCCAGCGCGAATTGCAAACGAATCGCTATCTATGCGATATCTCA
>sinv2140
CGTGTTTTACGTTAAAAAGCGTAGAACAAGCGTTGATCTGCATCAGAAACATAACTATTGAAGATCCCAGCGCGAATTGCAAACGAATCGCTATTTCTGCGATATCTCA
>sinv2141
CGTGTTTTACGTTAAAAAGCGTAGAACAAGCGTTGATCTGCATCAGCAACATAACTATTGAAGATCCCAGCGCGAATTACAAACGAATCGCTGTCTATGCGATATCTCA
>sinv2142
CGTGTTTTACGTTAAAAAGCGTAGAACTAGCGTTGATCTGCATCAGAAACGAAACTATTGAAGTTCCCAGCGCGAATTGCAAATGAATCGTTATCTATGCGATAGCTCA
>sinv2143
CGTGTTTTACGTTAAAAAGCGTCAAAAAAGCATGGATCTGCATCAGAAAAGAAACTATTGAATTTCCCAGGGCGAAATGCAAATGAATCGTTATCTATGCAATATCTCA
>sinv2144
CGTGTTTTACGTTAAAAAGCGTCAAAAAAGCATTGATCTGCATCAGAAACAAAATTATTGATTTCACCTGCGCGAATTGCAAATGAATCGTTATCTATGCGATATCTCA
>sinv2145
CGTGTTTTACGTTAAAAAGCGTCAAAAAAGCGTGGATCTGCATCAGAAACGAAACTATTGAAGTTCCCATTGCGAAATGCAAACGTATCGCTATCTATGCGATATCTCA
>sinv2146
CGTGTTTTACGTTAAAAAGCGTCAAAAAAGCGTGGATCTGTTTCAGAAACAAAGCTAATGAAGTTCCAAGCGCCTATTGCACATGAATCGTTATCTATGCGATATCTCA
>sinv2147
CGTGTTTTACGTTAAAAAGCGTCAAAAAAGCGTTGATCCGCATCAGAAACGTTACTATTGAATTTCCCAGCACGAATTGCAAACTAATCGCTATCTATGCGATATCTCA
>sinv2148
CGTGTTTTACGTTAAAAAGCGTCAAAAAAGCGTTGATCTGCATCAGAAATGAAACTATTGAAGTTCCCTGCGCGAATTGCAAATGAATCATTATCTATGCGATAACTCA
>sinv2149
CGTGTTTTACGTTAAAAAGCGTCAAAAAATCTTGGTTCAGAATCAGAAACGAAGGTATTGAAGTTCGCAGTGCGATTTGCAAATGAATCGTTATCTATGCGATATCTCA
>sinv2150
CGTGTTTTACGTTAAAAAGCGTCAAAAAGAGTTGATCTGCATCACAAACGAAACTATTGAAGTTCCCCTGCGCGAATTGCAATTGAACCGTTATCTATGCGATATCTCA
>sinv2151
CGTGTTTTACGTTAAAAAGCGTCAAAAAGGCGAGGATCTTCATCAGAAACGAAACTATTGACGTTTACAGAGAGAATTGCAAATTAATCGTCTTCTATGCGTTATCTCA
>sinv2152
CGTGTTTTACGTTAAAAAGCGTCAAAACAAGCGTTGATCTGCATCAGAACGAAACTATTGAAGTTCCCTGCGCGAATTGCGAATGAATCATTATCTATGCGATAACTCA
>sinv2153
CGTGTTTTACGTTAAAAAGCGTCAAACAAAAGGTGATCGGCATCAGAAACGAAACTATTGAAGTTCCCTGCGCGAATTGCAAATGAATCGTTATCCATGCGATAACTCA
>sinv2154
CGTGTTTTACGTTAAAAAGCGTCAAACAAAAGTTGATCTGCATCAGAAACGAAATTATTGAATTTCACAGCGCGAATTGCAAATGAATCGTTATCTATGTGATATATCA
>sinv2155
CGTGTTTTACGTTAAAAAGCGTCAAACAAACGTGGATCTACATCAGAAACGAAACTATTGACGTTTACAGCGAGAATTGCAAATTAATCGTTATCTATGCGATATCTCA
>sinv2156
CGTGTTTTACGTTAAAAAGCGTCAAACAAACGTGGATCTACATCAGAAACGAAACTATTGACGTTTACAGCGAGAATTGCATATTAATCGTTATCTATGCGATATCTCA
>sinv2157
CGTGTTTTACGTTAAAAAGCGTCAAACAAACGTGGATCTGCATCAGAAACGAAACTATTAAAGTTCCCAGCGCGAATTGCAAACGAATCGCTATCTATGCGATATCTCA
>sinv2158
CGTGTTTTACGTTAAAAAGCGTCAAACAAACGTGGATCTGCATCAGAAACGAAACTATTGAAGTTCCCAGCGCGAAATGCAATCGAATCACTATCTATGCGATATCTCA
>sinv2159
CGTGTTTTACGTTAAAAAGCGTCAAACAAACGTGGATCTGCATTAGAAACGAAACTATTGAAGATCCCAGCGCGAATTGCAAATTAATCTTTATATATGCGATAACTCA
>sinv2160
CGTGTTTTACGTTAAAAAGCGTCAAACAAACGTGGATCTGCGTTAGAAACGAAACTATTGAAGTTCCCAGCGCGAATTGCAAATGAATCGTTATCTATGCGATATCTCA
>sinv2161
CGTGTTTTACGTTAAAAAGCGTCAAACAAACGTGGATCTGCGTTAGAAACGAAACTATTGAAGTTCCCAGCTCGAATTGCAAATGAATCGTTATCTATGCGATATCTCA
>sinv2162
CGTGTTTTACGTTAAAAAGCGTCAAACAAACGTGGATCTTCATCAAAAACGAAACTATTGACGTTTACAGCGAGAATTGCAAATTAATCGTTATCTATGCGATATCTCA
>sinv2163
CGTGTTTTACGTTAAAAAGCGTCAAACAAACGTGGATCTTCATCAGAAACATAACTATTGAAGTTCCCAGCGCGAATTGCAAATGAATCGTTATCTATGACATAACTCA
>sinv2164
CGTGTTTTACGTTAAAAAGCGTCAAACAAACGTGGATCTTCATCAGAAACGAAACTATTAACGTTTACAGCGAGAATTGCAAATTAATCGTTATCTATACGATATCTCA
>sinv2165
CGTGTTTTACGTTAAAAAGCGTCAAACAAACGTGGATCTTCATCAGAAACGAAACTATTAACGTTTACAGCGAGAATTGCAAATTAATCGTTATCTATGCGATATCTCA
>sinv2166
CGTGTTTTACGTTAAAAAGCGTCAAACAAACGTGGATCTTCATCAGAAACGAAACTATTGAAGTTCCCTGCGCGAATTGCAAATGAATCGTTATCTATGCGATAACTCA
>sinv2167
CGTGTTTTACGTTAAAAAGCGTCAAACAAACGTGGATCTTCATCAGAAACGAAACTATTGACGTTTACAGCGAGAATTGCAAATTAATCGTTATCTATGCGATATCTCA
>sinv2168
CGTGTTTTACGTTAAAAAGCGTCAAACAAACGTGGATCTTCATCAGAAACGAAACTATTGATGTTTACAGCGAGAATTGCAAATTAATCGTTATCTATGCGATATCTCA
>sinv2169
CGTGTTTTACGTTAAAAAGCGTCAAACAAACGTGGATCTTCATCAGAAATGAAACTATTGACGTTTACTGCGAGAATTGCAAATGAATCGTTATCAATGCGATATCTCA
>sinv2170
CGTGTTTTACGTTAAAAAGCGTCAAACAAACGTGGATCTTCATCTGAAACGAAACTATTGACGTTTACAGCGAGAATTGCAAATTAATCGTTATCTATGCGATATCTCA
>sinv2171
CGTGTTTTACGTTAAAAAGCGTCAAACAAACGTGGATCTTTATCAGAAACGAAACTATTGACGTTTACAAAGAGAATTGCAATTTAACCGTTATCTATGCGATGTCTCA
>sinv2172
CGTGTTTTACGTTAAAAAGCGTCAAACAAACGTTGATCCGCATCAGAAACGAAACTATTGAAGTTCCCAGCGCGAATTGCAAATGAATCGTTATCTATACTATATCTCA
>sinv2173
CGTGTTTTACGTTAAAAAGCGTCAAACAAACGTTGATCGGCATCAGAAACGAAACTATTGAAGATCCCAGCGCGAATTGAAAACGAATCGCTATCTATGCGATATCTCA
>sinv2174
CGTGTTTTACGTTAAAAAGCGTCAAACAAACGTTGATCGGCATCAGAAACGAAACTATTGAAGTTCCCTACGCGAATTGCAAATGAATCGTTATCAATGCGATAACTCA
>sinv2175
CGTGTTTTACGTTAAAAAGCGTCAAACAAACGTTGATCGGTATCAGAAACGAAACTATTGAAGTTCCCTGCGCGAATTGCAAATGAATCGTTATCTATGCGATAACTCA
>sinv2176
CGTGTTTTACGTTAAAAAGCGTCAAACAAACGTTGATCTGCATCAGAAAAATAACTATTGAAGTTCCCAGTGCGAATTGCAAACGAATCGCTATCTATGCGATAGCTCA
>sinv2177
CGTGTTTTACGTTAAAAAGCGTCAAACAAACGTTGATCTGCATCAGAAACAAAACTATTGAAGTTCCCAGTGCGAATTGCAAACGAATCGCTCTCTAGGCGATATATCA
>sinv2178
CGTGTTTTACGTTAAAAAGCGTCAAACAAACGTTGATCTGCATCAGAAACATAACTATAGAATTTCCCAGCGCGAATTGCAAACTAATCGCTTTCTATGCGATATCTCA
>sinv2179
CGTGTTTTACGTTAAAAAGCGTCAAACAAACGTTGATCTGCATCAGAAACATAACTATTGAAGATCCCAGTGCGAATTGCAAACGAATCGCTATCTATACGATATCTCA
>sinv2180
CGTGTTTTACGTTAAAAAGCGTCAAACAAACGTTGATCTGCATCAGAAACATAACTATTGAAGTTCCCAGCGCGATTTGCAAACGAATCGCTATCTATGCGATATCTCA
>sinv2181
CGTGTTTTACGTTAAAAAGCGTCAAACAAACGTTGATCTGCATCAGAAACATAACTATTGAAGTTCCCAGTGCAAATTGCAGACGAATCGCTATCTATGCGATATCTCA
>sinv2182
CGTGTTTTACGTTAAAAAGCGTCAAACAAACGTTGATCTGCATCAGAAACATAACTATTGAATATCCCAGTGCGAATTGCAAACGAATCGCTATCTATACGATATCTCA
>sinv2183
CGTGTTTTACGTTAAAAAGCGTCAAACAAACGTTGATCTGCATCAGAAACATAACTATTGAATTTCCCAGCGAGAATTGCAAACTAATCGCTATCTATGCGATATATCA
>sinv2184
CGTGTTTTACGTTAAAAAGCGTCAAACAAACGTTGATCTGCATCAGAAACATAACTATTGAATTTCCCAGCGCGAATTGCAAACTAATCGCTATCTATGCGATATCTCA
>sinv2185
CGTGTTTTACGTTAAAAAGCGTCAAACAAACGTTGATCTGCATCAGAAACATAACTATTGATGATCCCAGTGCGAATTGCAAACGAATCGCTATCTATGCGATATCTCA
>sinv2186
CGTGTTTTACGTTAAAAAGCGTCAAACAAACGTTGATCTGCATCAGAAACATATCTATAATAGTTCTCAGTGCGAATTGCAAACGAATCGCTATCTATGCGAAATCTCA
>sinv2187
CGTGTTTTACGTTAAAAAGCGTCAAACAAACGTTGATCTGCATCAGAAACATTACTATTGAAGATCCCAGCGCGAATTGCAAACGAATCGCTATCTATGCGATATCTCA
>sinv2188
CGTGTTTTACGTTAAAAAGCGTCAAACAAACGTTGATCTGCATCAGAAACGAAACTATGGAAGTTCCCTGCGCGAATTGCAAATGAATCGTTATCTATGCGATAACTCA
>sinv2189
CGTGTTTTACGTTAAAAAGCGTCAAACAAACGTTGATCTGCATCAGAAACGAAACTATTGAAGTTCACAGCGCGAATTGCACATGAATCATTATCTATGCGATATCTCA
>sinv2190
CGTGTTTTACGTTAAAAAGCGTCAAACAAACGTTGATCTGCATCAGAAACGAAACTATTGAAGTTCCCTGCACGAATTGCAAATGAAACGTTATCTATGCGATAACTCA
>sinv2191
CGTGTTTTACGTTAAAAAGCGTCAAACAAACGTTGATCTGCATCAGAAACGAAACTATTGAAGTTCCCTGCGCGAATTGCAAATGAATCATTATCTATGCAATAACTCA
>sinv2192
CGTGTTTTACGTTAAAAAGCGTCAAACAAACGTTGATCTGCATCAGAAACGAAACTATTGAAGTTCCCTGCGCGAATTGCAAATGAATCATTATCTATGCGATAACTCA
>sinv2193
CGTGTTTTACGTTAAAAAGCGTCAAACAAACGTTGATCTGCATCAGAAACGAAACTATTGAAGTTCCCTGCGCGAATTGCAAATGAATCGTTATCTATGCGATAACTCA
>sinv2194
CGTGTTTTACGTTAAAAAGCGTCAAACAAACGTTGATCTGCATCAGAAACGAAACTATTGAAGTTCCTTGCGCGAATTGCAAATGAATCGTTATCTATGCGATAACTCA
>sinv2195
CGTGTTTTACGTTAAAAAGCGTCAAACAAACGTTGATCTGCATCAGAAACGAAATTATTGAATTTCCCAGCGCGAATTGCAAATGAATCGTTATCTATGCGATATCTCA
>sinv2196
CGTGTTTTACGTTAAAAAGCGTCAAACAAACGTTGATCTGCATCAGAAACGAAGCTATTGAAGTTCCCTGCGCGAATTGCAAATGAATCGTTATCTATGCGATATCTCA
>sinv2197
CGTGTTTTACGTTAAAAAGCGTCAAACAAACGTTGATCTGCATCAGAAACGAAGCTATTTAAGTTCCCAGCGCGAATTGCAAATGAATCGTTACATATGCGATATCTCA
>sinv2198
CGTGTTTTACGTTAAAAAGCGTCAAACAAACGTTGATCTGCATCAGAAACGATACTATTGAAGTTCCCTGCGCGAATTGCAAATGAATCTTTATCTATGCGGTAACTCA
>sinv2199
CGTGTTTTACGTTAAAAAGCGTCAAACAAACGTTGATCTGCATCAGATACGAAACTATTGAAGTTCCCAGCCCGAATTGCAAATGAATCGTTATCTATGTGATATCTCA
>sinv2200
CGTGTTTTACGTTAAAAAGCGTCAAACAAACGTTGATCTGCATCGGAAACGGAACTATTGAAGTTCCCCTTGCGAATTGCAAATGAATCGTTATCTGTGCGATATTTCA
>sinv2201
CGTGTTTTACGTTAAAAAGCGTCAAACAAACGTTGATCTGCATTAGAAAAATAACTATTGAAGATCCCAGTGCGAATTGCAAACGAATCGCTATCTATGCGATATCTCA
>sinv2202
CGTGTTTTACGTTAAAAAGCGTCAAACAAACGTTGATCTGCATTAGAAACATAACTATTGAAGTTCTCTGTACAATTGGCAAATGAATCATTTTCTATGCAATATCTCA
>sinv2203
CGTGTTTTACGTTAAAAAGCGTCAAACAAACGTTGATCTGCATTAGAAACATATCAATTGAATTTCCCAACGAAAAATTGCAAATGAATCGTTGTTTATGCGATATCTC
>sinv2204
CGTGTTTTACGTTAAAAAGCGTCAAACAAACGTTGATCTGCATTAGAAACGTAACTATTGATGTTCCCAAAGCAAATTCATAATTAATCCGTTGTCTATGCGACATCTC
>sinv2205
CGTGTTTTACGTTAAAAAGCGTCAAACAAACGTTGATCTGCGTCAGAAACGAAACTATTGAATTTCACTGCGCGAATTGCAAATGAATCATTATCTATGCGATAACTCA
>sinv2206
CGTGTTTTACGTTAAAAAGCGTCAAACAAACGTTGATCTGCTTCAGAAGCGAAACTATTGAGTTTCCCTGCGCGAATTGCAAATGAATCGTTATCTATGCGTTAACTCA
>sinv2207
CGTGTTTTACGTTAAAAAGCGTCAAACAAAGCGTTGATCGCATCAGAAACGAAACTATTGAAGTTCCCAGCGCGAATTGCAAATGAATCGTTATCTATGCGATATCTCA
>sinv2208
CGTGTTTTACGTTAAAAAGCGTCAAACAAAGGTTTATCTGCATCAGAAACATAACTATTGAAGTTTCCAGTGCGAATTGCAAACGAATCGCTATCTATGCGAAATATCA
>sinv2209
CGTGTTTTACGTTAAAAAGCGTCAAACAAATGTTGATCTGCATCAGAAACATAACTATTGAAGTTCCCAGCGCGAATTGCAAATGAATCGTTATTTGTGCGATATCACA
>sinv2210
CGTGTTTTACGTTAAAAAGCGTCAAACAAATGTTGATCTGCATCAGAAACGTTACTATTGAAGATCCCAGCGCGAATTGCAAACGAATCGCTATCTATGCGATATCTCA
>sinv2211
CGTGTTTTACGTTAAAAAGCGTCAAACAACCGTGGATCTTCATCAGAAAAGAAACTATTGACGTTTACAGCGAGAATTGCAAATTAATCGTTATCTATGCGATATCTCA
>sinv2212
CGTGTTTTACGTTAAAAAGCGTCAAACAACCGTGGATCTTCATCAGAAACGAAACTATTCACGTTTACAGCGAGAATTGCAAATTAATCGTTATCTATGCGATATCTCA
>sinv2213
CGTGTTTTACGTTAAAAAGCGTCAAACAACCGTGGATCTTCATCAGAAACGAAACTATTGATGTTTACAGCGATAATTGCAAATGAATCGTTATCTATGCGGTATCTCA
>sinv2214
CGTGTTTTACGTTAAAAAGCGTCAAACAACCGTGGATCTTCATCAGATACGAAACTATTGACGTTTACAGCGAGAATAGCAAATTAATCGTTATCTATGCGATATCTCA
>sinv2215
CGTGTTTTACGTTAAAAAGCGTCAAACAACCGTTGATCTGCATCAGAAACGAAACTATTGAAGTTCCCAGCGCGAATTGCAAACGAATTGCTCTCTATGCGATATCTCA
>sinv2216
CGTGTTTTACGTTAAAAAGCGTCAAACAACCGTTGATCTGCATCAGAAACGTAACTATTGAATTTCCCAGCGCGAATTGCAAACTAATCGCTATCTATGCGATAACTCA
>sinv2217
CGTGTTTTACGTTAAAAAGCGTCAAACAACCGTTGATCTGCCTCAGAAACATAACTATTGAAGTTCCCAGCGCGAATTGCAAATGAATCGTTATCTATGCGATATCTCA
>sinv2218
CGTGTTTTACGTTAAAAAGCGTCAAACAACCGTTGATCTTCCTCAGAAACATAACTATTGAAGTTTCAAGCGCGAATTGCAAATGAATTGTTATCTATGCGATATCTCA
>sinv2219
CGTGTTTTACGTTAAAAAGCGTCAAACAACCTTTGATCTGCATCAGAAACGAAACTATTGAAGTTCCCTGCGCGAATTGCAAATGAATCGTTATCTATGCGATAACTCA
>sinv2220
CGTGTTTTACGTTAAAAAGCGTCAAACAACGCGTTGATCTGCATCAGAAACGAAACTATTGAAGTTCCCTGCGCGAATTGCAAATGAATCGTTATCTATGCGATAACTC
>sinv2221
CGTGTTTTACGTTAAAAAGCGTCAAACAAGAGTGGATCTGCATCAGAAACGAAACTATTGAAGTTCCCAGCGCGAATTGCAAACGAATCGCTATCTATGCGATATCTCA
>sinv2222
CGTGTTTTACGTTAAAAAGCGTCAAACAAGAGTGGATCTGCATCAGAAACGAAACTATTGAAGTTCCCTGCGCGAATTGCAAGTGAATCGTTATCTATGCGTTAACTCA
>sinv2223
CGTGTTTTACGTTAAAAAGCGTCAAACAAGAGTGGATCTTCATCAGAAACGAAACTATTGACGGTTACAGCGAGAATTGCATATTAATCGTTATCTATGCGATATCTCA
>sinv2224
CGTGTTTTACGTTAAAAAGCGTCAAACAAGAGTGGATCTTCATCAGAAACGAAACTATTGACGTTTACAACGAGAATTGCAAATTAATCGTTATCTATGCGATATCTCA
>sinv2225
CGTGTTTTACGTTAAAAAGCGTCAAACAAGAGTGGATCTTCATCAGAAACGAAACTATTGACGTTTACAGCGAGAATTGCAAATTAATCGTTATCTATGCGATATCTCA
>sinv2226
CGTGTTTTACGTTAAAAAGCGTCAAACAAGAGTGGATCTTCATCAGAAACGAAACTATTGACGTTTACAGCGAGAATTGCAAATTATTAATTATCTATGCGATATCTCA
>sinv2227
CGTGTTTTACGTTAAAAAGCGTCAAACAAGAGTGGATCTTCATCAGAAAGGATACTGTTGACGTTTACAGCGAGAATTGCAAATTAAACGTTATTTATGCGATATCTCA
>sinv2228
CGTGTTTTACGTTAAAAAGCGTCAAACAAGAGTTGATCCGCATCAGAAACGAAACTATTGAAGTTCCCAGCGCGAATTGCAAATGAATCGTTATCTAAGCGATATCTCA
>sinv2229
CGTGTTTTACGTTAAAAAGCGTCAAACAAGAGTTGATCCGCATCAGAAATGAAACTATTGAAGTTCCCAGCGCGAATTGCAAATGAATCGTTATCTATGCGATATCTCA
>sinv2230
CGTGTTTTACGTTAAAAAGCGTCAAACAAGAGTTGATCTGCATCAGAAACAAAACTAATGAAGTTCCCTGCGCGAATTGCAAATGATTCGTTATCTATGCGATATCTCA
>sinv2231
CGTGTTTTACGTTAAAAAGCGTCAAACAAGAGTTGATCTGCATCAGAAACAAAACTATTGAAGTTCCCTGCGCGAATAGCAAACGAATCGCTATCTATGCGATATCTCA
>sinv2232
CGTGTTTTACGTTAAAAAGCGTCAAACAAGAGTTGATCTGCATCAGAAACGAAACTATTAAAGTTCCCTGCGCGAATTGCAAATGAATCGTTATCTATGCGATATCTCA
>sinv2233
CGTGTTTTACGTTAAAAAGCGTCAAACAAGAGTTGATCTGCATCAGAAACGAAACTATTGAAGTTCCCAGCGCGAATTGCAAACGAATCGCTATCTATGCGATATCTCA
>sinv2234
CGTGTTTTACGTTAAAAAGCGTCAAACAAGAGTTGATCTGCATCAGAAACGAAACTATTGAAGTTCCCTGCATGTATTGCAAATGAATCGTTATCTATGCGATATCTCA
>sinv2235
CGTGTTTTACGTTAAAAAGCGTCAAACAAGAGTTGATCTGCATCAGAAACGAAACTATTGAAGTTCCCTGCGCGAATTGCAAACGAATCGCTATCTATGCGATATCTCA
>sinv2236
CGTGTTTTACGTTAAAAAGCGTCAAACAAGAGTTGATCTGCATCAGAAACGAAACTATTGAAGTTCCCTGCGCGAATTGCAAATGAATCGTTATCTATGCGATAACTCA
>sinv2237
CGTGTTTTACGTTAAAAAGCGTCAAACAAGAGTTGATCTGCATCAGAAACGAAACTATTGAAGTTCCCTGCGCGAATTGCAAATGAATCTTTATCTATGCGATAACTCA
>sinv2238
CGTGTTTTACGTTAAAAAGCGTCAAACAAGAGTTGATCTGCATCAGAAACGAAACTATTGAATTTCCCAGAGTGAATTGCAAATGAATCGTTATCTATGCGATATCTCA
>sinv2239
CGTGTTTTACGTTAAAAAGCGTCAAACAAGAGTTGATCTGCATCAGAAACGAAGCTATTGAAGTTCCCTGCGCGAATTACAAATGAATCGTTTTCTATGCGATAACTCA
>sinv2240
CGTGTTTTACGTTAAAAAGCGTCAAACAAGAGTTGATCTGCATCAGAAACGAATCTATTAAAGTTCCCTGCGCGAATTGCAAACGAATCGCTATCTATGCGATATCTCA
>sinv2241
CGTGTTTTACGTTAAAAAGCGTCAAACAAGCATGATCCGCATCGGAAACGAAACTATTGATTTTCCCAGCGCGAATTGCAAATGAATCGTTATCTATGCGATAATCTCA
>sinv2242
CGTGTTTTACGTTAAAAAGCGTCAAACAAGCATGGATCTGCATCAGAAACGAAACTATTGAAGTTCCCAGCGCGAATTGCAAATTAATCGTTATCTATGCGATATCTCA
>sinv2243
CGTGTTTTACGTTAAAAAGCGTCAAACAAGCATGGATCTTCATCAGAAACGAAACTATTGACGTTTACAGCGAGAATTGACAATTAATCGATATCTATGCGATATCTCA
>sinv2244
CGTGTTTTACGTTAAAAAGCGTCAAACAAGCATGGATCTTCATCAGAAACGAAACTATTGACGTTTACAGCGAGAATTGCAAATTAATCGTTATCTATGCGATATCTCA
>sinv2245
CGTGTTTTACGTTAAAAAGCGTCAAACAAGCATTGAACTGCATCAGAAACGAAACTATTGAAGTTCCCAGCGCGAATTGCAAATGAATCGTTATCTATGCGATATCTCA
>sinv2246
CGTGTTTTACGTTAAAAAGCGTCAAACAAGCATTGATCAGCATCAGAAACGAAACTATTGAAGTTAACTGCGCGAAATGCAAATGAATCGTTATCTATTCGATAACTCA
>sinv2247
CGTGTTTTACGTTAAAAAGCGTCAAACAAGCATTGATCCGCATCAGAAACGAAACTATAGAAGTTCCCAGCGCGAATTGCAAATGAATCGTTATCTATGCGATATCTCA
>sinv2248
CGTGTTTTACGTTAAAAAGCGTCAAACAAGCATTGATCGGCATTAGAAACGAAACTATTGAAGTTCCCTGCGTGAATTGCAAACTAATCGCTATCTATGCGATATCTCA
>sinv2249
CGTGTTTTACGTTAAAAAGCGTCAAACAAGCATTGATCTGCATCAGAAACGAAACTATTAAAGTTCCCTGCGCGAATTGCAAATGAATCGTTTCCTATGCGATAACTCA
>sinv2250
CGTGTTTTACGTTAAAAAGCGTCAAACAAGCATTGATCTGCATCAGAAACGAAACTATTGAAGATCCCAGCGCGAATTGCAAACGAATCGCTATCTATGCGATATCACA
>sinv2251
CGTGTTTTACGTTAAAAAGCGTCAAACAAGCATTGATCTGCATCAGAAACGAAACTATTGAAGATCCCAGCGCGAATTGCAAACGAATCGCTATCTATGCGATATCTCA
>sinv2252
CGTGTTTTACGTTAAAAAGCGTCAAACAAGCATTGATCTGCATCAGAAACGAAACTATTGAAGTTCCCAGCGCGAATTGCAAATGAATCGTTATCTATGCTATATCTCA
>sinv2253
CGTGTTTTACGTTAAAAAGCGTCAAACAAGCATTGATCTGCATCAGAAACGAAACTATTGAAGTTCCCTGCGCGAATTACAAATGAATCATTATCTATGCGATAACTCA
>sinv2254
CGTGTTTTACGTTAAAAAGCGTCAAACAAGCATTGATCTGCATCAGAAACGAAACTATTGAAGTTCCCTGCGCGAATTGCAAATAAATCGTTATCTATGCGATAACTCA
>sinv2255
CGTGTTTTACGTTAAAAAGCGTCAAACAAGCATTGATCTGCATCAGAAACGAAACTATTGAAGTTCCCTGCGCGAATTGCAAATGAATCATTATCTATGCGATAACTCA
>sinv2256
CGTGTTTTACGTTAAAAAGCGTCAAACAAGCATTGATCTGCATCAGAAACGAAACTATTGAAGTTCCCTGCGCGAATTGCAAATGAATCGTTATCTATGCGATAACTCA
>sinv2257
CGTGTTTTACGTTAAAAAGCGTCAAACAAGCATTGATCTGCATCAGAAACGAAACTATTGAAGTTCCCTGCGCGAATTGCAAATGAATCGTTATCTATGCGATATCTCA
>sinv2258
CGTGTTTTACGTTAAAAAGCGTCAAACAAGCATTGATCTGCATCAGAAACGAAACTATTGAAGTTCTCTGCGCGAATTACAAATGAATCATTATCTATGCGATAACTCA
>sinv2259
CGTGTTTTACGTTAAAAAGCGTCAAACAAGCATTGATCTGCATCAGAAATGAAACTATTAAAGTTCCCTGCGCGAATTGCAAATGAATCGTTATCTATGCGATATCTCA
>sinv2260
CGTGTTTTACGTTAAAAAGCGTCAAACAAGCATTGATCTGCATTAGAAACGAAACTATTGAAGTTCCCAGCGCGAATTGCAAACGAATCGCTATCTATGCGATATCACA
>sinv2261
CGTGTTTTACGTTAAAAAGCGTCAAACAAGCATTGGTCTGCATCAGAAACGAAACTATTGAAGTTCCCTGCGCTAATTGCAAATTAATCGTTATCTATGCGATAACTCA
>sinv2262
CGTGTTTTACGTTAAAAAGCGTCAAACAAGCATTTATCTGCATAAGAAACGAAACTATTGAAGTTCACTGCGCGAATTGCAAATGAATCGTTATCTATGCGGTAACTCA
>sinv2263
CGTGTTTTACGTTAAAAAGCGTCAAACAAGCCGTCATCTGCAGCAAAAACGACACTATTGAAGTTCTCAGCGCTAATTGCAAATGAATCTTTATCTATGCGATATCTCA
>sinv2264
CGTGTTTTACGTTAAAAAGCGTCAAACAAGCCTGGATCTGCATCAGAAACGAAACTATTGAAGTTCCCTGCGCGAATTGCAAATGAATCGTTATCTATGCGGTATCTCA
>sinv2265
CGTGTTTTACGTTAAAAAGCGTCAAACAAGCCTGGATCTGCATCAGAAACGAAACTATTGAAGTTCCCTGCGCGAATTGCAAATGAATCTTTATCTATGCGATAACTCA
>sinv2266
CGTGTTTTACGTTAAAAAGCGTCAAACAAGCCTGGATCTTCATCAGAAACCAAACTATTGACGTTTACAGCGAGAATTGCAAATTAATTGTTATCTATGCGATATCTCA
>sinv2267
CGTGTTTTACGTTAAAAAGCGTCAAACAAGCCTGGATCTTCATCAGAAACGAAACTATTGACGTTTACAGCGAGAATTGCAAACGAATCGCTATCTATGCGATATCTCA
>sinv2268
CGTGTTTTACGTTAAAAAGCGTCAAACAAGCCTGGATCTTCATCAGAAACGAAACTATTGACGTTTACAGCGAGAATTGCAAATTAATCGTTATCTATACGATATCTCA
>sinv2269
CGTGTTTTACGTTAAAAAGCGTCAAACAAGCCTGGATCTTCATCAGAAACGAAACTATTGACGTTTACAGCGAGAATTGCAAATTAATCGTTATCTATGCGATATCTCA
>sinv2270
CGTGTTTTACGTTAAAAAGCGTCAAACAAGCCTGGATCTTCATCCGAAACGCAACTATTGACGTTTACAGCGAGTATTGCAAATTAATCGTTATCTATGCGATATCTCA
>sinv2271
CGTGTTTTACGTTAAAAAGCGTCAAACAAGCCTGGATGTTCATCAGAAACGAAACTTTTGACGTTTACAGCGAGAATTGCAAATTAATCGTTATCTATGCGATATCTCA
>sinv2272
CGTGTTTTACGTTAAAAAGCGTCAAACAAGCCTTGATCAGCATCAGAAACGAAACTATTGAAGTTCCCAGCGCGAATTGCAAACGAATCGCTATCAATGCGATATCTCA
>sinv2273
CGTGTTTTACGTTAAAAAGCGTCAAACAAGCCTTGATCTGCATCAGAAACGAAACTATTGAAGTTCCCATCGCGAATTGCAAATGAATCGTTATCTATGACATATCTCA
>sinv2274
CGTGTTTTACGTTAAAAAGCGTCAAACAAGCCTTGATCTGCATCAGAAACGAAACTATTGAAGTTCCCTGCGCGAATTGCAAATGAATCGTTATCTATCAGATAACTCA
>sinv2275
CGTGTTTTACGTTAAAAAGCGTCAAACAAGCCTTGATCTGCATCAGAAACGAAACTATTGAAGTTCCCTGTGCGAATTGCAAACGAATCGCTCTCTATGCGATATTTCA
>sinv2276
CGTGTTTTACGTTAAAAAGCGTCAAACAAGCCTTGATCTGCATCAGAAACGAAACTATTGAATTTCCCTGCGCGAATTGCAAATGAATCGTTATCTATGCGATATCTCA
>sinv2277
CGTGTTTTACGTTAAAAAGCGTCAAACAAGCCTTGATCTTCATCAGAAACGAAACTATTGATGTTCCCTGCGCGAATTGCAAATGAATCGTTATCTATGCGATATCTCA
>sinv2278
CGTGTTTTACGTTAAAAAGCGTCAAACAAGCCTTGTTCTGCATCAGAAACGAAACTATTGAAGTTACCTGCGCGAATTGCAAATGATTCGTTATCTATGCGATAACTCA
>sinv2279
CGTGTTTTACGTTAAAAAGCGTCAAACAAGCGAGGATCTTCATCAGAAAAGAAACTATTGAGGTTTACAGCGAGATTTGCAAATTAATCGTTATCTATGCGATATCTCA
>sinv2280
CGTGTTTTACGTTAAAAAGCGTCAAACAAGCGAGGATCTTCATCAGAAACAAAACTATTGACGTTTACAGAGAGAATTGCAAATTAATCGTTATCTATGCGATATCTCA
>sinv2281
CGTGTTTTACGTTAAAAAGCGTCAAACAAGCGAGGATCTTCATCAGAAACGAAACCATTGACGTTTACAGCGAGAATTGCAAATTAATCGTTATCTATGCGATATCTCA
>sinv2282
CGTGTTTTACGTTAAAAAGCGTCAAACAAGCGAGGATCTTCATCAGAAACGAAACTATTGACGTTTACAGAGAGAATTGCAAATTAATCGTTATCTATGCAATATCTCA
>sinv2283
CGTGTTTTACGTTAAAAAGCGTCAAACAAGCGAGGATCTTCATCAGAAACGAAACTATTGACGTTTACAGCGAGAATTGCAAATTAATCGTTATCTATGCGATAACTCA
>sinv2284
CGTGTTTTACGTTAAAAAGCGTCAAACAAGCGAGGATCTTCATCAGAAACGAAACTATTGACGTTTACAGCGAGAATTGCAAATTAATCGTTATCTATGCGATATCTCA
>sinv2285
CGTGTTTTACGTTAAAAAGCGTCAAACAAGCGAGGATCTTCATCAGAAACGAAACTATTGAGGTTTACAGCGAGATTTGCAAATTAATCGTTATCTATGCGATATCTCA
>sinv2286
CGTGTTTTACGTTAAAAAGCGTCAAACAAGCGAGGATCTTCATCAGAAACGAGACTATTGACGTTTACAGCGAGATTTGCAAATTAATCGTTATCTATGCGATATCTCA
>sinv2287
CGTGTTTTACGTTAAAAAGCGTCAAACAAGCGAGGATTTGCATCAGAAACGAAACTATTGAAGTATCCACCTCGAATTGCAAATGATTCGTTATCTATGAGGTATCTCA
>sinv2288
CGTGTTTTACGTTAAAAAGCGTCAAACAAGCGATGATCCGCATCAGAAACAAAATTATGGAAGTTCCCTGCGCGAATTGCAAATGAATCGTTATCTATGCGATAACTCA
>sinv2289
CGTGTTTTACGTTAAAAAGCGTCAAACAAGCGATGATCTGCATCAGAAACATTACTATGGAAGATCCCATCTCGAATTGCAAATGAATCGTTATCTATGCGATATCTCA
>sinv2290
CGTGTTTTACGTTAAAAAGCGTCAAACAAGCGATGATCTGCATCAGAAACGAAACTATTGAAGTTCCCTGCGCGAATTGCAAATGAATCGTTATCTCTGCGATAACTCA
>sinv2291
CGTGTTTTACGTTAAAAAGCGTCAAACAAGCGATGATCTGCATCAGAAACGAAACTATTGAATTTCCCTGCGCGAATTGCAAATGAATCGTTAACTATGCGATAACTCA
>sinv2292
CGTGTTTTACGTTAAAAAGCGTCAAACAAGCGATGATCTGCATCAGAAACGTTACTATTAAATTTCCCAGTTCGAATTGCAAATGAATCGTAATCTATAGGATATCTCA
>sinv2293
CGTGTTTTACGTTAAAAAGCGTCAAACAAGCGATGATCTGCATCAGAAACGTTACTATTGAATTTCCCAGCCCGAATTGCAAATGAATAGTTATCTATGCGGTATCTCA
>sinv2294
CGTGTTTTACGTTAAAAAGCGTCAAACAAGCGATGATCTGCATCAGAAACGTTACTATTGAATTTCCCAGCCCGAATTGCAAATGAATCGTTATCTATGCGGTATCTCA
>sinv2295
CGTGTTTTACGTTAAAAAGCGTCAAACAAGCGATGATCTTCATCAGAAACGTTACTATTGAATTTCCCAGCCCGAATTGCAAATGAATCGTTATCTATGCGATATCTCA
>sinv2296
CGTGTTTTACGTTAAAAAGCGTCAAACAAGCGATGATGTGCATCAGAAACGTTACTATTGAATTTCCCAGCCCGAATTGCAAATGAATCGTTATCAATGCGATATCTCA
>sinv2297
CGTGTTTTACGTTAAAAAGCGTCAAACAAGCGATGATGTGCATCAGAAACGTTACTATTGAATTTCCCAGCCCGAATTGCAAATGAATCGTTATCTATGCGATATCTCA
>sinv2298
CGTGTTTTACGTTAAAAAGCGTCAAACAAGCGATGATGTGCATCAGAAACGTTACTATTGAATTTCCCAGCCCGAATTGCAAATGAATCGTTTTCTATGCGATATCTCA
>sinv2299
CGTGTTTTACGTTAAAAAGCGTCAAACAAGCGATGATGTGCATCAGAAACGTTACTATTGAATTTCCCAGCCCGAGTTGCAAATGAATCGCTATCTATGCGATATCTCA
>sinv2300
CGTGTTTTACGTTAAAAAGCGTCAAACAAGCGATGATTTGCATCAGAAACGTTACTATTGAATTTCCCAGCCCGAATTGCAAATTAATCGTTAACTATGCGATATCTCA
>sinv2301
CGTGTTTTACGTTAAAAAGCGTCAAACAAGCGCGGATCTGCATCAGAAACGAAAATATTGAAGTTCCCAGCGCGAAGTGCAAACGAATCGCTATCTATGCGATATCTCA
>sinv2302
CGTGTTTTACGTTAAAAAGCGTCAAACAAGCGCGGATCTGCATCAGAAACGAAACTATCGATGTTCCCAGCGCGTATTGCAAAGGAATCGCTATCTATGCGATATCTCA
>sinv2303
CGTGTTTTACGTTAAAAAGCGTCAAACAAGCGCGGATCTTCATCAGAAACGAAACTATTGACGTTTACAGCGAGAATTGCAAATGAATCGTTATCTATACGATATCTCA
>sinv2304
CGTGTTTTACGTTAAAAAGCGTCAAACAAGCGCGGATCTTCATCAGAAACGAAACTATTGACGTTTACAGCGAGAATTGCAAATTAATCGTTATCTATGCGATATCTCA
>sinv2305
CGTGTTTTACGTTAAAAAGCGTCAAACAAGCGCGGATCTTCATCAGAAACGAAACTATTGACGTTTACAGCGAGAATTGCAAATTAATCGTTATGTATACGATATCTCA
>sinv2306
CGTGTTTTACGTTAAAAAGCGTCAAACAAGCGCGGATCTTCATCAGAAACGAAACTATTGACGTTTACAGCGAGAATTGCAAATTAATCGTTATGTATGCGATATCTCA
>sinv2307
CGTGTTTTACGTTAAAAAGCGTCAAACAAGCGCTGATCCGCATCAGAAACGAAACTATGGTAGTTCCCAGCGCGAATTGCAAATGAATCGTTATCTATGCGATATCTCA
>sinv2308
CGTGTTTTACGTTAAAAAGCGTCAAACAAGCGCTGATCTGCTTCAGAAACGGAACTATTGAATTTCCCAGCGAGAGTTACAAATGAATCGTTATCTATTCAATATCTCA
>sinv2309
CGTGTTTTACGTTAAAAAGCGTCAAACAAGCGGAGATCGGCATCAGAAACGAAACTATTGAAGTTCCCTGCGCGAATTGCAAATGAATCGTTATCTATGCGATAACTCA
>sinv2310
CGTGTTTTACGTTAAAAAGCGTCAAACAAGCGGTGATCTGCATAAGAAACGAAACTATTAAATGTCCCCACTCGAATTGCAAATGAATCGTTATCTATGCAATATCTCA
>sinv2311
CGTGTTTTACGTTAAAAAGCGTCAAACAAGCGGTGATCTGCATCAGAAACGAAACTACTCAAGTTCCCTGAGCGAATTACAAATGAATCTTTATCTATGCGGTATCTCA
>sinv2312
CGTGTTTTACGTTAAAAAGCGTCAAACAAGCGGTGATCTGCGCCAGAAACGAAACTATTAAAGTTCCCCGCTCGAATTGCAAATGAATCGTTATCTATGCGATATCTCA
>sinv2313
CGTGTTTTACGTTAAAAAGCGTCAAACAAGCGGTGATCTGCGTAAGAAACGAAACTATTAAAGTTCCCCGATCGAATTGCAAATGAATCGTTATCTATGCGATATCTCA
>sinv2314
CGTGTTTTACGTTAAAAAGCGTCAAACAAGCGTAGAACTGTATCAGAAACGAAACTATTGAAGTTCTTTGCGCGAATTGCAAATGAATCGTTATCTATGCGTTTTCTCA
>sinv2315
CGTGTTTTACGTTAAAAAGCGTCAAACAAGCGTAGATCTGCATCAGAAACGAAACTATTGAAATTCCCAGAGCGAATTGCAAACGAATCGCTATCTATGCGATATCTCA
>sinv2316
CGTGTTTTACGTTAAAAAGCGTCAAACAAGCGTAGATCTGCATCAGAAACGAAACTATTGAAGTTCCCTGCGCGAATTGCAAATGAATCGTTATCTATGCGATAACTCA
>sinv2317
CGTGTTTTACGTTAAAAAGCGTCAAACAAGCGTAGATCTTCATCAGAAACGAAACTATTGACGTTTACAGCGAGAATTGCAAATTAATCGTTATCTATGCGATAACTCA
>sinv2318
CGTGTTTTACGTTAAAAAGCGTCAAACAAGCGTAGATCTTCATCAGAAACGAAACTATTGACGTTTACAGCGAGAATTGCAAATTAATCGTTATCTATGCGATATCTCA
>sinv2319
CGTGTTTTACGTTAAAAAGCGTCAAACAAGCGTCGATCGGCATCAGAAACGAAACTATTGAAGTTCCCTGCGCGAATTGCAAATGAATCGTTATCTATGCGATAACTCA
>sinv2320
CGTGTTTTACGTTAAAAAGCGTCAAACAAGCGTCGATCTGCATCAGAAACGAAACTATCGAAGTTCCCTGCGCGAATTGCAAATGAATCGTTATCTATGCGATAACTCA
>sinv2321
CGTGTTTTACGTTAAAAAGCGTCAAACAAGCGTCGATCTGCATCAGAAACGAAACTATTGAAGTTCCCTGCGCGAATTGCAAATGAAACGTTATCTATGCCATAACTCA
>sinv2322
CGTGTTTTACGTTAAAAAGCGTCAAACAAGCGTCGATCTGCATCAGAAACGAAACTATTGAAGTTCCCTGCGCGAATTGCAAATGAATCGTTATCTATGCCATAACTCA
>sinv2323
CGTGTTTTACGTTAAAAAGCGTCAAACAAGCGTCGATCTGCATCAGAAACGAAACTATTGAAGTTCCCTGCGCGAATTGCAAATGAATCGTTATCTATGCGATAACTCA
>sinv2324
CGTGTTTTACGTTAAAAAGCGTCAAACAAGCGTCGATCTGCGTCAGAAACGATACTATCGAAGTTCCCTGCGCGAATTGCAAATGAATCGTTATCTATGCGATAACTCA
>sinv2325
CGTGTTTTACGTTAAAAAGCGTCAAACAAGCGTCGATCTTCATCAGAAACGAAACTATTGACGTTGACAGCGAGAATTGCAAATTAATCGTTATCTATGCGATATCTCA
>sinv2326
CGTGTTTTACGTTAAAAAGCGTCAAACAAGCGTCGATCTTCATCAGAAACGAAACTATTGACGTTTACAGCAAGAATTGCAGATTAATCGTTATCTATGCGATATCTCA
>sinv2327
CGTGTTTTACGTTAAAAAGCGTCAAACAAGCGTCGATCTTCATCAGAAACGAAACTATTGACGTTTACAGCGAGAATTGCAAATTAATCGTTATCTATGCGATATCTCA
>sinv2328
CGTGTTTTACGTTAAAAAGCGTCAAACAAGCGTCGATCTTCGTCAGAAACAAAACTATTGACGTTTACAGCGAGAATTGCAAATGAATCGTTATCTATGTGATAACTCA
>sinv2329
CGTGTTTTACGTTAAAAAGCGTCAAACAAGCGTCGTTCTGCATCAGAAACATAACTATTGAAGTTACCTGCGCGAATTGCAAATGAATCGTTATCTATGCGATATCTCA
>sinv2330
CGTGTTTTACGTTAAAAAGCGTCAAACAAGCGTCGTTCTGCATCAGAAACATAACTATTGAAGTTCCCTGCGCGAATTTCAAATGAATCGTTATCTATGCGTTATCTCA
>sinv2331
CGTGTTTTACGTTAAAAAGCGTCAAACAAGCGTGAATCTGCATCAGAAACGAAACTATTGAAGTTCCCAGCGCGAATTGCAAACGAATCGCTATCTATGCGATATCTCA
>sinv2332
CGTGTTTTACGTTAAAAAGCGTCAAACAAGCGTGAATCTGCATCAGAAACGAAGCTATTGAAGTTCCCAGCGCGAAATGCAAACGAATCGCTATCTATGCGATATCTCA
>sinv2333
CGTGTTTTACGTTAAAAAGCGTCAAACAAGCGTGAATCTTCATCAGAAACGAAACTATTGAAGTTTACAGAGAGAATTGCAAATTAATCGTTATCTATGCGATATCTCA
>sinv2334
CGTGTTTTACGTTAAAAAGCGTCAAACAAGCGTGATCTGCATCAGAAACATAACTATTGAAGTTCCCTGCGCGAATTGCAAAATGTATCGTTATCTATGCGATAACTCA
>sinv2335
CGTGTTTTACGTTAAAAAGCGTCAAACAAGCGTGATCTGCATCAGAAACGAAACTATTGAAGTTCCCCAGCGCGAATTGCAAACGAATCGCTATCTATGCGATATCTCA
>sinv2336
CGTGTTTTACGTTAAAAAGCGTCAAACAAGCGTGCATCTTCATCAGAAACGAAACTATTGACGTTTACAGCGAGAATTGCAAATTAATCGTTATCTATGCGGTAACTCA
>sinv2337
CGTGTTTTACGTTAAAAAGCGTCAAACAAGCGTGGAACTGAATCAGAAACGAAACTTTTGAAGTTCCCAGCGCGAATTGCAAACGAATCGCTATCTATGCGATATCTCA
>sinv2338
CGTGTTTTACGTTAAAAAGCGTCAAACAAGCGTGGAACTGCATCAGAAACGACACTATTGAAGTTCCCAGTGCGAAATGCAAACGAAGCGCTATCTATGCGATATCTCA
>sinv2339
CGTGTTTTACGTTAAAAAGCGTCAAACAAGCGTGGAACTTCATCAGAAACGAAACTATTGAAGTTCCCTGCGCGAATTGCATATGAATCGTTTTCTATGCGATAACTCA
>sinv2340
CGTGTTTTACGTTAAAAAGCGTCAAACAAGCGTGGAACTTCATCAGAAACGAAACTATTGACGTTTACAGCGAGAATTGCAAATTAATCGTTATCTATGCGATATCTCA
>sinv2341
CGTGTTTTACGTTAAAAAGCGTCAAACAAGCGTGGAACTTCATCAGAAACGAAACTATTGTGGTTTACAGCGAGAATTGCAAATTAATCGTTATCTATGCGATATCTCA
>sinv2342
CGTGTTTTACGTTAAAAAGCGTCAAACAAGCGTGGACCTGCATCAGAAACGAAACTATTGAAGTTCCCAGCTCGAATTGCAAATGAATCGTTATCTATGCGATATCTCA
>sinv2343
CGTGTTTTACGTTAAAAAGCGTCAAACAAGCGTGGAGCTTCATCAGAAACGAAACTATTGAAGTTCCCTGCGCGAATTGCAAATGAATCGTTATCTATGCGATAACTCA
>sinv2344
CGTGTTTTACGTTAAAAAGCGTCAAACAAGCGTGGATATTCATCAAAAACGAAACTAATGACGTTTACAGCGAGAATTGCAAATTAATCGTTATCTATGCGATATCTCA
>sinv2345
CGTGTTTTACGTTAAAAAGCGTCAAACAAGCGTGGATATTCATCAGAAACATAACTATTGAAGTTCCCAGGGCGAATAGCAAATGAATCGTTATCTATGTCATATCTCA
>sinv2346
CGTGTTTTACGTTAAAAAGCGTCAAACAAGCGTGGATATTCATCAGAAACGAAACTATTGACGTTTACAGCGAGAATTGCAAATTAATCGTTATCTATGCGATATCTCA
>sinv2347
CGTGTTTTACGTTAAAAAGCGTCAAACAAGCGTGGATATTCATCAGAAACGATACTATTGACGTTTACAGCGAGAATTGCAAATTAATCGTTGTATATGCGATATCTCA
>sinv2348
CGTGTTTTACGTTAAAAAGCGTCAAACAAGCGTGGATATTCATCTGAAACGAAACTATTGACGTTTACAGCGAGAATTGCAAATTAATCGTTATCTATGCGGTATCTCA
>sinv2349
CGTGTTTTACGTTAAAAAGCGTCAAACAAGCGTGGATCATAATCAGAAACGAAACTATTGACGTTTACAGCGAGAATTGCAAATTAATCGTTATCTATGCGATATCTCA
>sinv2350
CGTGTTTTACGTTAAAAAGCGTCAAACAAGCGTGGATCATAGTCAGATACGAAACTATTGACGTTTACAGCGAGAATTGCAAATTAATCGTTATCAATGCGATATCTCA
>sinv2351
CGTGTTTTACGTTAAAAAGCGTCAAACAAGCGTGGATCATCATCAGAAACGAAACTATTGATGTTTACAGAGAGAACTGCAAATTAATCGTTATCTATGCGATATCTCA
>sinv2352
CGTGTTTTACGTTAAAAAGCGTCAAACAAGCGTGGATCATCATCAGAAACGATATTATTGAAGTTCCCTGCGCGAATTGCAAATGAATCGTTATCTATGCGATATCTCA
>sinv2353
CGTGTTTTACGTTAAAAAGCGTCAAACAAGCGTGGATCATCTTCAGAAACGAAACTATTGACGTTTACAGCGAGAATTGGAAATTAATCGTTATCTATGCGATATCTCA
>sinv2354
CGTGTTTTACGTTAAAAAGCGTCAAACAAGCGTGGATCCTCATCAGAAACGAAACTATTGATGGTTACAGCGAGAGTTGCAAATTAATCGTTATCTATGCGATATCTCA
>sinv2355
CGTGTTTTACGTTAAAAAGCGTCAAACAAGCGTGGATCGGCATCAGAAAAGAAACTATTGAAGTTCCCTGCGCGAATTGCAAATGAATCGTTATCTATGCGATAACTCA
>sinv2356
CGTGTTTTACGTTAAAAAGCGTCAAACAAGCGTGGATCGTCATCAGAAACGAAACTATTGACGTTTACAGAGAGAATTGCAAATTAATCGTTATCTATGCGATATCTCA
>sinv2357
CGTGTTTTACGTTAAAAAGCGTCAAACAAGCGTGGATCGTCATCAGAAACGAAACTATTGACGTTTACAGCGAGAATTGCAAATTAATCGTTATCTATGCGATATCTCA
>sinv2358
CGTGTTTTACGTTAAAAAGCGTCAAACAAGCGTGGATCTACATCAGAAACGAAACTATTGAAGTTCCCAGCGCGAATTGCAAACGAATCGCTATCTATGCGATATCTCA
>sinv2359
CGTGTTTTACGTTAAAAAGCGTCAAACAAGCGTGGATCTAGATCAGAAACGAAACTATTGAAGTTCCCAGCCCGAAATGCTAACGAATCGCTATCTATGCAATATCTCA
>sinv2360
CGTGTTTTACGTTAAAAAGCGTCAAACAAGCGTGGATCTCCGTCAGAAACATAACTATTGAAGTTCCCTGCGCGAATTGCAAATGAATCGTTATCTATGCGATATCACA
>sinv2361
CGTGTTTTACGTTAAAAAGCGTCAAACAAGCGTGGATCTGAATCAGAAACGAAACTATTGAAGTTCCCAGCGCGAATTGCAAACGAATCGCTATCTATGCGATATCTCA
>sinv2362
CGTGTTTTACGTTAAAAAGCGTCAAACAAGCGTGGATCTGAATCAGAAACGAAACTATTGAAGTTCCCAGGGCGAATTGCAAACGAATCGCTATCTATGCGATATCTCA
>sinv2363
CGTGTTTTACGTTAAAAAGCGTCAAACAAGCGTGGATCTGCAACAGAAACGAAACTATTGAAGTTCCCAGCGCGAAATGCAAACGAATCGCTATCTATGCGATATCTCA
>sinv2364
CGTGTTTTACGTTAAAAAGCGTCAAACAAGCGTGGATCTGCACCAGAAGCGAAACTATTGAAGTTCCCTGCGCGAATTGCAAACGAATCGTTATCTATGCGATATTTCA
>sinv2365
CGTGTTTTACGTTAAAAAGCGTCAAACAAGCGTGGATCTGCATAAGAAACGAAACTATTGAAGTTCCCTGCGCGAATTGCATACGAATCGCTCTCTATGCGATATCTCA
>sinv2366
CGTGTTTTACGTTAAAAAGCGTCAAACAAGCGTGGATCTGCATCAAAAACGAAACTATTGAAGTTCCCTGTGCGAATTGCAAATGAATCTTTATCTATTATATATCTCA
>sinv2367
CGTGTTTTACGTTAAAAAGCGTCAAACAAGCGTGGATCTGCATCAAGAAACGAAACTATTGAAGTTCCCAGCGCGAATTGCAAACGAATCGCTATCTATGTGATATCTC
>sinv2368
CGTGTTTTACGTTAAAAAGCGTCAAACAAGCGTGGATCTGCATCACAAACGAAACTATTGAGGTTCCCAGAGCGAATTGCAAACGAATCGCTATCTATGCGATATCTCA
>sinv2369
CGTGTTTTACGTTAAAAAGCGTCAAACAAGCGTGGATCTGCATCAGAAAAGAAACTATTGAAGTTCCCAGCGCGAATTGCAAACGAATCGCTATCTATGCGATATCTCA
>sinv2370
CGTGTTTTACGTTAAAAAGCGTCAAACAAGCGTGGATCTGCATCAGAAAAGAAACTATTGTAGTTGCCAGCGCGAATTGCAAACGAATCGCTATCTATGCGATATCTCA
>sinv2371
CGTGTTTTACGTTAAAAAGCGTCAAACAAGCGTGGATCTGCATCAGAAACAAAACTATGGAAGATCCCCGCGCGAATTGCAAACGAATCGCTATCTATGCGATATCTCA
>sinv2372
CGTGTTTTACGTTAAAAAGCGTCAAACAAGCGTGGATCTGCATCAGAAACATAACAATTGAAGATCCCAGCGCGAATTGTAAACGAATCGCTATCTATGCGATATCTCA
>sinv2373
CGTGTTTTACGTTAAAAAGCGTCAAACAAGCGTGGATCTGCATCAGAAACATAACTATTGAAGATCCCAGCGCGAATTGCAGACGAATCGCTATCTATGCGATATCTCA
>sinv2374
CGTGTTTTACGTTAAAAAGCGTCAAACAAGCGTGGATCTGCATCAGAAACATAACTATTGAAGTTCCCAGCGCGAAATGTAAACGAATCGCTATCTATGCGATATCTCA
>sinv2375
CGTGTTTTACGTTAAAAAGCGTCAAACAAGCGTGGATCTGCATCAGAAACATAACTATTGAAGTTCCCAGCGCGAATTGCAAACGAATCGCTATCTATGCGATATCTCA
>sinv2376
CGTGTTTTACGTTAAAAAGCGTCAAACAAGCGTGGATCTGCATCAGAAACATAACTATTGAAGTTCCCAGCGCGAATTGCAAACGAATCGTTATCTATGCGATATCTCA
>sinv2377
CGTGTTTTACGTTAAAAAGCGTCAAACAAGCGTGGATCTGCATCAGAAACATTACTATTGAAGTTCCCAGCGCGAATTGCAAACGAATCGCTATCTATGCGATATCTCA
>sinv2378
CGTGTTTTACGTTAAAAAGCGTCAAACAAGCGTGGATCTGCATCAGAAACATTACTATTGAAGTTCCCTGCGCGAATTGCAAATGAATCTTTATCTATGCGGTAACTCA
>sinv2379
CGTGTTTTACGTTAAAAAGCGTCAAACAAGCGTGGATCTGCATCAGAAACGAAACCATTGAAGTTCCTAGCGCGAATTGCAAACGAATCGCTATCTATGCGATATCTCA
>sinv2380
CGTGTTTTACGTTAAAAAGCGTCAAACAAGCGTGGATCTGCATCAGAAACGAAACGATTGAAGTTCCCAGCGCGAAATGCAAACGAATCGCTATCTATGCGGTATCTCA
>sinv2381
CGTGTTTTACGTTAAAAAGCGTCAAACAAGCGTGGATCTGCATCAGAAACGAAACTACTGATGTTCCCAGCGCGAAATGCAAACGAATCGCTATCTATGCGATATCTCA
>sinv2382
CGTGTTTTACGTTAAAAAGCGTCAAACAAGCGTGGATCTGCATCAGAAACGAAACTAGTGAAGTTCCCAGCGCGAATTGCAAACGAATCGCTATCTATGCAATATCTCA
>sinv2383
CGTGTTTTACGTTAAAAAGCGTCAAACAAGCGTGGATCTGCATCAGAAACGAAACTATAGAAGTTCTCAGCTCGAATTGCAAATGAATCGTTATCTATGCGATATCTCA
>sinv2384
CGTGTTTTACGTTAAAAAGCGTCAAACAAGCGTGGATCTGCATCAGAAACGAAACTATTAAAGTTCCCAGCGCGAAATGCAAACGTATTTCTATCTATGCGATATCTCA
>sinv2385
CGTGTTTTACGTTAAAAAGCGTCAAACAAGCGTGGATCTGCATCAGAAACGAAACTATTAAATTTCCAAGCGCGAAATGCAAATGTATCGCTATCTATGCGATATCTCA
>sinv2386
CGTGTTTTACGTTAAAAAGCGTCAAACAAGCGTGGATCTGCATCAGAAACGAAACTATTGAAATTCCCAGCGCGAACTGCAAACGAATCGCTATCTGTGCGATATCTCA
>sinv2387
CGTGTTTTACGTTAAAAAGCGTCAAACAAGCGTGGATCTGCATCAGAAACGAAACTATTGAACTTCCAAGACCGAAATGCAAACGAATCGCTATCTATTCGATATCTCA
>sinv2388
CGTGTTTTACGTTAAAAAGCGTCAAACAAGCGTGGATCTGCATCAGAAACGAAACTATTGAAGATCCCAGCGCGAATTGCAAACGAACCGCTGTCTATGCGATATCTCA
>sinv2389
CGTGTTTTACGTTAAAAAGCGTCAAACAAGCGTGGATCTGCATCAGAAACGAAACTATTGAAGATCCCAGCGCGAATTGCAAACGAATCGCTATCTATGCGATATCTCA
>sinv2390
CGTGTTTTACGTTAAAAAGCGTCAAACAAGCGTGGATCTGCATCAGAAACGAAACTATTGAAGGTCCCAGCGCGAATTGCAAATGAATCGTTATCTTTGCGATAACTCA
>sinv2391
CGTGTTTTACGTTAAAAAGCGTCAAACAAGCGTGGATCTGCATCAGAAACGAAACTATTGAAGTTCAAAGCGCGAATTGCAAACGAATCGCTATCTATGCGATATCTCA
>sinv2392
CGTGTTTTACGTTAAAAAGCGTCAAACAAGCGTGGATCTGCATCAGAAACGAAACTATTGAAGTTCACAGCGCGAAATGCAAACGTATCGCTATCTATGCGATATCTCA
>sinv2393
CGTGTTTTACGTTAAAAAGCGTCAAACAAGCGTGGATCTGCATCAGAAACGAAACTATTGAAGTTCACAGCGCGAATTGCAAACGAATCGCTATCTATGCGATATCTCA
>sinv2394
CGTGTTTTACGTTAAAAAGCGTCAAACAAGCGTGGATCTGCATCAGAAACGAAACTATTGAAGTTCCAAGCGAGAAATGCAAACTTATCGCTATCTATGCGATATCTCA
>sinv2395
CGTGTTTTACGTTAAAAAGCGTCAAACAAGCGTGGATCTGCATCAGAAACGAAACTATTGAAGTTCCAAGCGCGAAATGCAAACGTATCGCTATCTATGCGATATCTCA
>sinv2396
CGTGTTTTACGTTAAAAAGCGTCAAACAAGCGTGGATCTGCATCAGAAACGAAACTATTGAAGTTCCAAGCGCGAATTGCAAATGAATCGTTATCTATGCGATATCTCA
>sinv2397
CGTGTTTTACGTTAAAAAGCGTCAAACAAGCGTGGATCTGCATCAGAAACGAAACTATTGAAGTTCCATGCGCGAATTGCAAATGAATCTTTATCTATGCGATATCTCA
>sinv2398
CGTGTTTTACGTTAAAAAGCGTCAAACAAGCGTGGATCTGCATCAGAAACGAAACTATTGAAGTTCCCAACGCGAATTGCAAACGAATCGCTATCTATGCGATATCTCA
>sinv2399
CGTGTTTTACGTTAAAAAGCGTCAAACAAGCGTGGATCTGCATCAGAAACGAAACTATTGAAGTTCCCACCGCGAAATGCAAACGTATCGCTATCTATGCGATATCTCA
>sinv2400
CGTGTTTTACGTTAAAAAGCGTCAAACAAGCGTGGATCTGCATCAGAAACGAAACTATTGAAGTTCCCAGAGCGAAATGCAAACGAATCGCTATCTATGCGATATCTCA
>sinv2401
CGTGTTTTACGTTAAAAAGCGTCAAACAAGCGTGGATCTGCATCAGAAACGAAACTATTGAAGTTCCCAGAGCGAATTGCAAACGAATCGCTATCTATGCGATATCTCA
>sinv2402
CGTGTTTTACGTTAAAAAGCGTCAAACAAGCGTGGATCTGCATCAGAAACGAAACTATTGAAGTTCCCAGCGCGAAATGCAAACAAATCGCTATCTATGCGATATCTCA
>sinv2403
CGTGTTTTACGTTAAAAAGCGTCAAACAAGCGTGGATCTGCATCAGAAACGAAACTATTGAAGTTCCCAGCGCGAAATGCAAACGAATAGCTATCTATGCGATATCTCA
>sinv2404
CGTGTTTTACGTTAAAAAGCGTCAAACAAGCGTGGATCTGCATCAGAAACGAAACTATTGAAGTTCCCAGCGCGAAATGCAAACGAATAGCTATCTATTCGATATCTCA
>sinv2405
CGTGTTTTACGTTAAAAAGCGTCAAACAAGCGTGGATCTGCATCAGAAACGAAACTATTGAAGTTCCCAGCGCGAAATGCAAACGAATCGCTATCTATGCGATATCTCA
>sinv2406
CGTGTTTTACGTTAAAAAGCGTCAAACAAGCGTGGATCTGCATCAGAAACGAAACTATTGAAGTTCCCAGCGCGAAATGCAAACGTATCGCTATCTATGCGATATCTCA
>sinv2407
CGTGTTTTACGTTAAAAAGCGTCAAACAAGCGTGGATCTGCATCAGAAACGAAACTATTGAAGTTCCCAGCGCGAAATGCAAACGTTTCGCTATCTATGCGATATCTCA
>sinv2408
CGTGTTTTACGTTAAAAAGCGTCAAACAAGCGTGGATCTGCATCAGAAACGAAACTATTGAAGTTCCCAGCGCGAAATGCAATTGAATCGCTATCTATGCGATATCTCA
>sinv2409
CGTGTTTTACGTTAAAAAGCGTCAAACAAGCGTGGATCTGCATCAGAAACGAAACTATTGAAGTTCCCAGCGCGAAATGCATACGAATCGCTATCTATGCGATATCTCA
>sinv2410
CGTGTTTTACGTTAAAAAGCGTCAAACAAGCGTGGATCTGCATCAGAAACGAAACTATTGAAGTTCCCAGCGCGAAATTCAAACGTATCGCTCTCTATGCGATATCTCA
>sinv2411
CGTGTTTTACGTTAAAAAGCGTCAAACAAGCGTGGATCTGCATCAGAAACGAAACTATTGAAGTTCCCAGCGCGAATAGCAAATGAATCGTTATCTATGTGATATCTCA
>sinv2412
CGTGTTTTACGTTAAAAAGCGTCAAACAAGCGTGGATCTGCATCAGAAACGAAACTATTGAAGTTCCCAGCGCGAATTACAAACGAATCGCTATCTATGCAATATCTCA
>sinv2413
CGTGTTTTACGTTAAAAAGCGTCAAACAAGCGTGGATCTGCATCAGAAACGAAACTATTGAAGTTCCCAGCGCGAATTGAAAACGAATCGCTATCTATGCGATATCTCA
>sinv2414
CGTGTTTTACGTTAAAAAGCGTCAAACAAGCGTGGATCTGCATCAGAAACGAAACTATTGAAGTTCCCAGCGCGAATTGCAAACGAATAGCTATCTATGCGATATCTCA
>sinv2415
CGTGTTTTACGTTAAAAAGCGTCAAACAAGCGTGGATCTGCATCAGAAACGAAACTATTGAAGTTCCCAGCGCGAATTGCAAACGAATCGCTATCCATGCGATATCTCA
>sinv2416
CGTGTTTTACGTTAAAAAGCGTCAAACAAGCGTGGATCTGCATCAGAAACGAAACTATTGAAGTTCCCAGCGCGAATTGCAAACGAATCGCTATCTATACGATATCTCA
>sinv2417
CGTGTTTTACGTTAAAAAGCGTCAAACAAGCGTGGATCTGCATCAGAAACGAAACTATTGAAGTTCCCAGCGCGAATTGCAAACGAATCGCTATCTATGCGATAACTCA
>sinv2418
CGTGTTTTACGTTAAAAAGCGTCAAACAAGCGTGGATCTGCATCAGAAACGAAACTATTGAAGTTCCCAGCGCGAATTGCAAACGAATCGCTATCTATGCGATATCTCA
>sinv2419
CGTGTTTTACGTTAAAAAGCGTCAAACAAGCGTGGATCTGCATCAGAAACGAAACTATTGAAGTTCCCAGCGCGAATTGCAAACGAATCGCTATCTATGCTATATCTCA
>sinv2420
CGTGTTTTACGTTAAAAAGCGTCAAACAAGCGTGGATCTGCATCAGAAACGAAACTATTGAAGTTCCCAGCGCGAATTGCAAACGAATCGCTGTCTATGCGATATCTCA
>sinv2421
CGTGTTTTACGTTAAAAAGCGTCAAACAAGCGTGGATCTGCATCAGAAACGAAACTATTGAAGTTCCCAGCGCGAATTGCAAACGAATCGTTATCTATGCGATATCTCA
>sinv2422
CGTGTTTTACGTTAAAAAGCGTCAAACAAGCGTGGATCTGCATCAGAAACGAAACTATTGAAGTTCCCAGCGCGAATTGCAAACGAATTGCTATCTATGCGATTTCTCA
>sinv2423
CGTGTTTTACGTTAAAAAGCGTCAAACAAGCGTGGATCTGCATCAGAAACGAAACTATTGAAGTTCCCAGCGCGAATTGCAAATGAAACGTTATCTATGCGATAACTCA
>sinv2424
CGTGTTTTACGTTAAAAAGCGTCAAACAAGCGTGGATCTGCATCAGAAACGAAACTATTGAAGTTCCCAGCGCGAATTGCAAATGAATCGCTATTTATGCGATATCTCA
>sinv2425
CGTGTTTTACGTTAAAAAGCGTCAAACAAGCGTGGATCTGCATCAGAAACGAAACTATTGAAGTTCCCAGCGCGAATTGCAAATGAATCGTTATCTATGCGATATCTCA
>sinv2426
CGTGTTTTACGTTAAAAAGCGTCAAACAAGCGTGGATCTGCATCAGAAACGAAACTATTGAAGTTCCCAGCGCGAATTGCAAATGAATCTTTATCTATGCGATATCTCA
>sinv2427
CGTGTTTTACGTTAAAAAGCGTCAAACAAGCGTGGATCTGCATCAGAAACGAAACTATTGAAGTTCCCAGCGCGAATTGCACACGAATCGCTATCTATGCGATATCTCA
>sinv2428
CGTGTTTTACGTTAAAAAGCGTCAAACAAGCGTGGATCTGCATCAGAAACGAAACTATTGAAGTTCCCAGCGCGAATTGCGAACGAATCGCTATCTATGCGATATCTCA
>sinv2429
CGTGTTTTACGTTAAAAAGCGTCAAACAAGCGTGGATCTGCATCAGAAACGAAACTATTGAAGTTCCCAGCGCGAATTGTAAACGAATCGCTATCTATGCGATATCTCA
>sinv2430
CGTGTTTTACGTTAAAAAGCGTCAAACAAGCGTGGATCTGCATCAGAAACGAAACTATTGAAGTTCCCAGCGCGTAATGCAAACGAATCGCTATCTATGCAATATCTCA
>sinv2431
CGTGTTTTACGTTAAAAAGCGTCAAACAAGCGTGGATCTGCATCAGAAACGAAACTATTGAAGTTCCCAGCGCGTATTGCAAACGAATCGCTATCTATGCGATATCTCA
>sinv2432
CGTGTTTTACGTTAAAAAGCGTCAAACAAGCGTGGATCTGCATCAGAAACGAAACTATTGAAGTTCCCAGCGGGAATTGCAAACAAAACGCTATCTATGCTATATCTCA
>sinv2433
CGTGTTTTACGTTAAAAAGCGTCAAACAAGCGTGGATCTGCATCAGAAACGAAACTATTGAAGTTCCCAGCTCGAATTGCAAACGAATCGCTATCTATGCTATATCTCA
>sinv2434
CGTGTTTTACGTTAAAAAGCGTCAAACAAGCGTGGATCTGCATCAGAAACGAAACTATTGAAGTTCCCAGCTCGAATTGCAAATGAATCGTTATCTATGCGATATCTCA
>sinv2435
CGTGTTTTACGTTAAAAAGCGTCAAACAAGCGTGGATCTGCATCAGAAACGAAACTATTGAAGTTCCCCGAGCGAATTGCAAACGAATTGCTATCTATGCGATATCTCA
>sinv2436
CGTGTTTTACGTTAAAAAGCGTCAAACAAGCGTGGATCTGCATCAGAAACGAAACTATTGAAGTTCCCCGCGCGAATTGCAAACGAATCGCTATCTATGCGATAACTCA
>sinv2437
CGTGTTTTACGTTAAAAAGCGTCAAACAAGCGTGGATCTGCATCAGAAACGAAACTATTGAAGTTCCCTGCAAGAATTGCAAATGAATTGTTATCTATGCGATAACTCA
>sinv2438
CGTGTTTTACGTTAAAAAGCGTCAAACAAGCGTGGATCTGCATCAGAAACGAAACTATTGAAGTTCCCTGCGCGAATTCCAAATGAATCGTTTTCTATGCGATAACTCA
>sinv2439
CGTGTTTTACGTTAAAAAGCGTCAAACAAGCGTGGATCTGCATCAGAAACGAAACTATTGAAGTTCCCTGCGCGAATTGAAAATGAATCGTTTTCTTTGCGATAACTCA
>sinv2440
CGTGTTTTACGTTAAAAAGCGTCAAACAAGCGTGGATCTGCATCAGAAACGAAACTATTGAAGTTCCCTGCGCGAATTGCAAATCAATCGTTATCTATGCGATAACTCA
>sinv2441
CGTGTTTTACGTTAAAAAGCGTCAAACAAGCGTGGATCTGCATCAGAAACGAAACTATTGAAGTTCCCTGCGCGAATTGCAAATGAATCCTTATCTATGCGATATCTCA
>sinv2442
CGTGTTTTACGTTAAAAAGCGTCAAACAAGCGTGGATCTGCATCAGAAACGAAACTATTGAAGTTCCCTGCGCGAATTGCAAATGAATCGTTATCTATGCGATAACTCA
>sinv2443
CGTGTTTTACGTTAAAAAGCGTCAAACAAGCGTGGATCTGCATCAGAAACGAAACTATTGAAGTTCCCTGCGCGAATTGCAAATGAATCGTTATCTATGCGATATCTCA
>sinv2444
CGTGTTTTACGTTAAAAAGCGTCAAACAAGCGTGGATCTGCATCAGAAACGAAACTATTGAAGTTCCCTGCGCGAATTGCAAATGAATCTTTATCTATGCGATAACTCA
>sinv2445
CGTGTTTTACGTTAAAAAGCGTCAAACAAGCGTGGATCTGCATCAGAAACGAAACTATTGAAGTTCCCTGCGCGAATTGCAAATGATTCTTTACCTATGCGATATCTCA
>sinv2446
CGTGTTTTACGTTAAAAAGCGTCAAACAAGCGTGGATCTGCATCAGAAACGAAACTATTGAAGTTCCCTGCGCGAATTTCAAATGAATCTATATCTATGCGATATCTCA
>sinv2447
CGTGTTTTACGTTAAAAAGCGTCAAACAAGCGTGGATCTGCATCAGAAACGAAACTATTGAAGTTCCCTGCGCGACTTGCAAATAAATCTTTTTCTATGCGATAACTCA
>sinv2448
CGTGTTTTACGTTAAAAAGCGTCAAACAAGCGTGGATCTGCATCAGAAACGAAACTATTGAAGTTCCTTGAGCGAATTGCAAACGTATCGCTATCTATGCGATATCTCA
>sinv2449
CGTGTTTTACGTTAAAAAGCGTCAAACAAGCGTGGATCTGCATCAGAAACGAAACTATTGAAGTTCTCAGCGCGAAATGCAAACGAATCGCTATCTATGCGATATCTCA
>sinv2450
CGTGTTTTACGTTAAAAAGCGTCAAACAAGCGTGGATCTGCATCAGAAACGAAACTATTGAAGTTCTCAGCGCGAAATGCAAACGAATCTCTATCTATGCGATATCTCA
>sinv2451
CGTGTTTTACGTTAAAAAGCGTCAAACAAGCGTGGATCTGCATCAGAAACGAAACTATTGAAGTTGCCAGCGCGAAATGCAAACGAATCGCTATCTATGCGATATCTCA
>sinv2452
CGTGTTTTACGTTAAAAAGCGTCAAACAAGCGTGGATCTGCATCAGAAACGAAACTATTGAAGTTTCCTGCGCGAATTGCAAATGAATCGTTATCAATGCGATATCTCA
>sinv2453
CGTGTTTTACGTTAAAAAGCGTCAAACAAGCGTGGATCTGCATCAGAAACGAAACTATTGAATTTCAAAGCGCGAATTGCAAATGAATCGTTATCAATGCGATATCTCA
>sinv2454
CGTGTTTTACGTTAAAAAGCGTCAAACAAGCGTGGATCTGCATCAGAAACGAAACTATTGAATTTCCCAGCCCGAATTGCAAACGAATCGCTATCTATGCGATATCTCA
>sinv2455
CGTGTTTTACGTTAAAAAGCGTCAAACAAGCGTGGATCTGCATCAGAAACGAAACTATTGAATTTCCCAGCCCGAATTGCAAATGAATCGTTATCTATGCGATATCTCA
>sinv2456
CGTGTTTTACGTTAAAAAGCGTCAAACAAGCGTGGATCTGCATCAGAAACGAAACTATTGAATTTCCCAGCGCGAATTACAAACAAATCGATATCAATGCAATATCTCA
>sinv2457
CGTGTTTTACGTTAAAAAGCGTCAAACAAGCGTGGATCTGCATCAGAAACGAAACTATTGAATTTCCCAGCGCGAATTGCAAACGAATCGCTATCTATGCGATATCTCA
>sinv2458
CGTGTTTTACGTTAAAAAGCGTCAAACAAGCGTGGATCTGCATCAGAAACGAAACTATTGAATTTCCCAGCGCGAATTGCAAACGAATCGCTATCTATGCGGTATCTCA
>sinv2459
CGTGTTTTACGTTAAAAAGCGTCAAACAAGCGTGGATCTGCATCAGAAACGAAACTATTGACCTTTACAGCGAGAATTGCAAATTAATCGTTATCTATGCGATATCTCA
>sinv2460
CGTGTTTTACGTTAAAAAGCGTCAAACAAGCGTGGATCTGCATCAGAAACGAAACTATTGACGTTTACAGCGAGAATTGCAAATTAATCGTTATCTATGCGATATCTCA
>sinv2461
CGTGTTTTACGTTAAAAAGCGTCAAACAAGCGTGGATCTGCATCAGAAACGAAACTATTGATGTTCCAAGCGCGAAATGCAAATGAATCGTTATCTATGCGATATCTCA
>sinv2462
CGTGTTTTACGTTAAAAAGCGTCAAACAAGCGTGGATCTGCATCAGAAACGAAACTATTGATGTTCCCAACGCGAGTTGCAAACGAATCGCTATCTATGCGATATCTCA
>sinv2463
CGTGTTTTACGTTAAAAAGCGTCAAACAAGCGTGGATCTGCATCAGAAACGAAACTATTGATGTTCCCAGCACGAATTGCAAATGAATCGTTATCTATGCGATATCTCA
>sinv2464
CGTGTTTTACGTTAAAAAGCGTCAAACAAGCGTGGATCTGCATCAGAAACGAAACTATTGATGTTCCCAGCGCGAATTGCAAACGAATCGCTATCTATGCGATATCTCA
>sinv2465
CGTGTTTTACGTTAAAAAGCGTCAAACAAGCGTGGATCTGCATCAGAAACGAAACTATTGGAGTTCCCAGCGCGAATTGCAAACGAATCGCTATCTATGCGATATCTCA
>sinv2466
CGTGTTTTACGTTAAAAAGCGTCAAACAAGCGTGGATCTGCATCAGAAACGAAACTATTGGAGTTCCCAGCGCGAATTGCAAACGAATCTCTATCTATGCAATATCTCA
>sinv2467
CGTGTTTTACGTTAAAAAGCGTCAAACAAGCGTGGATCTGCATCAGAAACGAAACTATTGGAGTTCCCAGCTCGAATTGCAAATGAATCGTTATCTATGCGATATCTCA
>sinv2468
CGTGTTTTACGTTAAAAAGCGTCAAACAAGCGTGGATCTGCATCAGAAACGAAACTATTTAAGTTCCCAGCGCGAAATGCAAACGTATCGCTATCTATGCGATATCTCA
>sinv2469
CGTGTTTTACGTTAAAAAGCGTCAAACAAGCGTGGATCTGCATCAGAAACGAAACTATTTAATTTCCCAGCGCGAATTGCAAACGAATCGCTATCTATGCGATATCTCA
>sinv2470
CGTGTTTTACGTTAAAAAGCGTCAAACAAGCGTGGATCTGCATCAGAAACGAAACTCTTGAAGTTCCCAGCGCGAATTGCAAACGAATCGCTATCTATGCGATATCTCA
>sinv2471
CGTGTTTTACGTTAAAAAGCGTCAAACAAGCGTGGATCTGCATCAGAAACGAAACTTTTGAAGTTCCCTGCGCGAATTGCAAATGAATCGTTATCTATGCGATATTTCA
>sinv2472
CGTGTTTTACGTTAAAAAGCGTCAAACAAGCGTGGATCTGCATCAGAAACGAAATTATTTAATTTCCCAGCGCGAATTGCAAATGAATCGTTATCTATGCGATATCTCA
>sinv2473
CGTGTTTTACGTTAAAAAGCGTCAAACAAGCGTGGATCTGCATCAGAAACGAACTATTGAAGGTTCCAAGCGCGAATTGCAAACGAATCGCTATCTATGCGATATCTCA
>sinv2474
CGTGTTTTACGTTAAAAAGCGTCAAACAAGCGTGGATCTGCATCAGAAACGAAGCTATTGAAGTTCCCAGCGCGAATTGCAAATGAATCGTTATCTATGCGATATCTCA
>sinv2475
CGTGTTTTACGTTAAAAAGCGTCAAACAAGCGTGGATCTGCATCAGAAACGAATCTATTGAAGTTCCCAGCGCGAAATGCAAACGAATCGCTATCTATGCGATATCTCA
>sinv2476
CGTGTTTTACGTTAAAAAGCGTCAAACAAGCGTGGATCTGCATCAGAAACGACACTATTGAACTTCCCTGCGCGAATTGCAAATGAATCGTTTTCTATGCGATAACTCA
>sinv2477
CGTGTTTTACGTTAAAAAGCGTCAAACAAGCGTGGATCTGCATCAGAAACGACACTATTGAAGTACCCTGCGCGAATTGCAAATGAATCGTTTTCTATGCGATATCTCA
>sinv2478
CGTGTTTTACGTTAAAAAGCGTCAAACAAGCGTGGATCTGCATCAGAAACGACACTATTGAAGTTCCCAGCGCGAATTGCAAACGAAGCGCTATCTATGCGATATCTCA
>sinv2479
CGTGTTTTACGTTAAAAAGCGTCAAACAAGCGTGGATCTGCATCAGAAACGACACTATTGAAGTTCCCAGCTCGAATTGCAAACGAAGAGCTATCTATGCGGTATCTCA
>sinv2480
CGTGTTTTACGTTAAAAAGCGTCAAACAAGCGTGGATCTGCATCAGAAACGACACTATTGAAGTTCCCTGCGCGAATTGCAAATGAATCTTTATCTATGCGATAACTCA
>sinv2481
CGTGTTTTACGTTAAAAAGCGTCAAACAAGCGTGGATCTGCATCAGAAACGACACTATTGAATTTCCCAGCGCGAATTGCAAACGAAGCGCTATCTATGCGATATCTCA
>sinv2482
CGTGTTTTACGTTAAAAAGCGTCAAACAAGCGTGGATCTGCATCAGAAACGAGACTATTGAAGTTCCCACCGCGAAATGCAAATGAATCGCTATCTATGCGATATCTCA
>sinv2483
CGTGTTTTACGTTAAAAAGCGTCAAACAAGCGTGGATCTGCATCAGAAACGATTCTATTGAAGTTCGCAGTGCGAATTGCAAATAATTGTTTATTTATGCGATATCTCA
>sinv2484
CGTGTTTTACGTTAAAAAGCGTCAAACAAGCGTGGATCTGCATCAGAAACGTAACTAATGAAGTTCCCAGCGCGAATTGCAAACGAATCGCTATCTATGCGATAACTCA
>sinv2485
CGTGTTTTACGTTAAAAAGCGTCAAACAAGCGTGGATCTGCATCAGAAACGTAACTATTGAAGTTCCCAGCGCGAATTGAAGACGAATCGCTATCTATGCGATATCTCA
>sinv2486
CGTGTTTTACGTTAAAAAGCGTCAAACAAGCGTGGATCTGCATCAGAAACGTAACTATTGAAGTTCCCAGCGCGAATTGCAAACGAATCGCTATCTATGCGGTATCTCA
>sinv2487
CGTGTTTTACGTTAAAAAGCGTCAAACAAGCGTGGATCTGCATCAGAAACGTAACTATTGAAGTTCCCCGCGCGAATTGCAAACGAATCGCTATCTATGCGATATCTCA
>sinv2488
CGTGTTTTACGTTAAAAAGCGTCAAACAAGCGTGGATCTGCATCAGAAACGTAACTATTGAATTTCCCAGCACGAATTGCAAATGAATCGTTATCTATGCGGTATCTCA
>sinv2489
CGTGTTTTACGTTAAAAAGCGTCAAACAAGCGTGGATCTGCATCAGAAACTAAACTATTGAAGTTCCAAGCGCGAAATGCAAACGAATCGTTATCTATGCGATATCTCA
>sinv2490
CGTGTTTTACGTTAAAAAGCGTCAAACAAGCGTGGATCTGCATCAGAAATGAAGCTATTGAAGTTCCCAGAGCGAATTGCAAACGAATCGCTATCTATGCGGTGTCTCA
>sinv2491
CGTGTTTTACGTTAAAAAGCGTCAAACAAGCGTGGATCTGCATCAGAAATGGAACTATTGAAGTTCCCAGCGCGAATTGCAAACGAATTGCTATCTATGCGATATCTCA
>sinv2492
CGTGTTTTACGTTAAAAAGCGTCAAACAAGCGTGGATCTGCATCAGAATCGAAACTATTGAAGTTCCCAGCGCGAATTGCAAACGAATCGCTATCTATGCGATATCTCA
>sinv2493
CGTGTTTTACGTTAAAAAGCGTCAAACAAGCGTGGATCTGCATCAGAATCGAAACTATTGAAGTTCCCAGCTCGAATTGCAAATGAATCGTTATCAATGCGGTATCTCA
>sinv2494
CGTGTTTTACGTTAAAAAGCGTCAAACAAGCGTGGATCTGCATCAGCAACGAAACTATTGAAGTTCCCTGCGCGAATTGCAAATGAATCTTTATCTATGCGATAACTCA
>sinv2495
CGTGTTTTACGTTAAAAAGCGTCAAACAAGCGTGGATCTGCATCAGGAACGAAACTATTGAAGTTCCAAGCGCGAATTGCAAACGAATCGCTATCTATGCGATATCTCA
>sinv2496
CGTGTTTTACGTTAAAAAGCGTCAAACAAGCGTGGATCTGCATCAGGAACGAAACTATTGAAGTTCCCAGCGCGAAATGCAAACGAATCGCTATCTATGCGATATCTCA
>sinv2497
CGTGTTTTACGTTAAAAAGCGTCAAACAAGCGTGGATCTGCATCATAAACGACACTATTGAAGTTCCCAGCGCGAATTGCAAACGAAGCGCTATCTATGCGATATCTCA
>sinv2498
CGTGTTTTACGTTAAAAAGCGTCAAACAAGCGTGGATCTGCATCATAAACGACACTATTGAAGTTCCCAGCGCGAATTGCAAACGAATCGCTATCTATGCGATATCTCA
>sinv2499
CGTGTTTTACGTTAAAAAGCGTCAAACAAGCGTGGATCTGCATTAGAAACGAAACTATTGAAGTTCCCAGCGCGAATTGCAAACGAATCGCTATCTATGCGACATCACA
>sinv2500
CGTGTTTTACGTTAAAAAGCGTCAAACAAGCGTGGATCTGCATTAGAAACGAAACTATTGAAGTTCCCAGCGCGAATTGCAAACGAATCGCTATCTATGCGATATCTCA
>sinv2501
CGTGTTTTACGTTAAAAAGCGTCAAACAAGCGTGGATCTGCGTCAGAAACGAAACTATTGAAGTTCCCAGCGCGAAATGCAAACGAATCGCTATCTATGCGATATTTCA
>sinv2502
CGTGTTTTACGTTAAAAAGCGTCAAACAAGCGTGGATCTGTATCAGAAACGAAACTATTGAAGTTCCCAGCGCGAATTACAGACGAATCGCTATCTATGCAATATCTCA
>sinv2503
CGTGTTTTACGTTAAAAAGCGTCAAACAAGCGTGGATCTGTATCAGAAACGAAACTATTGAAGTTTTCAGCGCGAATTGCAAACGAATCGCTATCTATGCGATATCTCA
>sinv2504
CGTGTTTTACGTTAAAAAGCGTCAAACAAGCGTGGATCTTAATCAGAAACATAACTATTGAAGTTCCCAGCGCGAATTGCAAATGAATCGTTATCTATGTGATATCTCA
>sinv2505
CGTGTTTTACGTTAAAAAGCGTCAAACAAGCGTGGATCTTAATCAGAAACGAAACTATTGACGTTTACAGCGAGAATTGCAAATTAATCGTTATCTATGCGATATCTCA
>sinv2506
CGTGTTTTACGTTAAAAAGCGTCAAACAAGCGTGGATCTTCAACAGAAACGAAACTATTGACGTTTACAGAGAGAATTGCAAATTAATCGTTATCTATGCGATATCTCA
>sinv2507
CGTGTTTTACGTTAAAAAGCGTCAAACAAGCGTGGATCTTCACCAGAAACGAAACTATTGACGTTTACAGCGAGAATTGCAAATTAATCGTTATCTATGCGATATCTCA
>sinv2508
CGTGTTTTACGTTAAAAAGCGTCAAACAAGCGTGGATCTTCATAACAAACGAAACTATTGACGTTTACAGCGAGAATTGCAAATTAATCGTTATCTATGCGATATCTCA
>sinv2509
CGTGTTTTACGTTAAAAAGCGTCAAACAAGCGTGGATCTTCATAAGAAACGAAACAATTGACGTTTACAGCGAGAATTGCCAATTAATCGTTATCTATGCGATATCTCA
>sinv2510
CGTGTTTTACGTTAAAAAGCGTCAAACAAGCGTGGATCTTCATAAGAAACGAAACTATTGACGTTTACAGCGAGAATTGCAAATTAATCGTTATCTATGCGATAACTCA
>sinv2511
CGTGTTTTACGTTAAAAAGCGTCAAACAAGCGTGGATCTTCATAAGAAACGAAACTATTGACGTTTACAGCGAGAATTGCAAATTAATCGTTATCTATGCGATATCTCA
>sinv2512
CGTGTTTTACGTTAAAAAGCGTCAAACAAGCGTGGATCTTCATACGAAAAGAAACTATTGACGTTTACAGAGAGAATTGCAAATAAATCGTTATCTATGCGATATCTCA
>sinv2513
CGTGTTTTACGTTAAAAAGCGTCAAACAAGCGTGGATCTTCATAGGAAACGAAACTATTGACGTTTACAGCGAGAATTGCAAATTAATCGTTATCTATGCGATATCTCA
>sinv2514
CGTGTTTTACGTTAAAAAGCGTCAAACAAGCGTGGATCTTCATATGAAACGAAACTATTGACATTTACAAAGAGAATTGCAAATTAATCGTTATTAATGCGATATCTCA
>sinv2515
CGTGTTTTACGTTAAAAAGCGTCAAACAAGCGTGGATCTTCATATGAAACGAAACTATTGACGTTTACAGAGAGAATTGCAAATTAATCGTTATCTATGCGATATCTCA
>sinv2516
CGTGTTTTACGTTAAAAAGCGTCAAACAAGCGTGGATCTTCATCAAAAACGAAACTATTGACGTTTACAGCGAGAATTGCAAATTAATCGTTATCTAGGCGATATCTCA
>sinv2517
CGTGTTTTACGTTAAAAAGCGTCAAACAAGCGTGGATCTTCATCACAAACGAAACTATTGACGTTTACAGCGAGAATTGCAAATTAATCGTTATCTATGCGATATCTCA
>sinv2518
CGTGTTTTACGTTAAAAAGCGTCAAACAAGCGTGGATCTTCATCAGAAAAGAAACTATTGACGTTTACAGCGAGAATTGCAAATTAATCGTTATCTATGCGATATCTCA
>sinv2519
CGTGTTTTACGTTAAAAAGCGTCAAACAAGCGTGGATCTTCATCAGAAAAGAAACTATTGACGTTTACAGCGAGAATTGCAAATTAATCGTTATTTATGCGATATCTCA
>sinv2520
CGTGTTTTACGTTAAAAAGCGTCAAACAAGCGTGGATCTTCATCAGAAAAGAAACTATTGACGTTTACAGCGAGAATTGCATATTAATCGTTATCTATGCGATATCTCA
>sinv2521
CGTGTTTTACGTTAAAAAGCGTCAAACAAGCGTGGATCTTCATCAGAAAAGAAACTATTGACTTTTACAGCGAGAATTGCAAATTAAACGTTATCTATGCGATATATCA
>sinv2522
CGTGTTTTACGTTAAAAAGCGTCAAACAAGCGTGGATCTTCATCAGAAAAGAAACTATTGAGGTTCCTTGCGTGAATTGCAAATGAATCGTTATCTATGCGATAACTCA
>sinv2523
CGTGTTTTACGTTAAAAAGCGTCAAACAAGCGTGGATCTTCATCAGAAACAAAACTATTGACGTTTACAGAGAGAATTGCGAATTAATCGTTATCTATGCGATATCTCA
>sinv2524
CGTGTTTTACGTTAAAAAGCGTCAAACAAGCGTGGATCTTCATCAGAAACAAAACTATTGACGTTTACAGCGAGAATTGCAAATGAATCGTTATCTATGTGATAACTCA
>sinv2525
CGTGTTTTACGTTAAAAAGCGTCAAACAAGCGTGGATCTTCATCAGAAACAAAACTATTGACGTTTACAGCGAGAATTGCAAATTAATCGTTATCTATGCGATATCTCA
>sinv2526
CGTGTTTTACGTTAAAAAGCGTCAAACAAGCGTGGATCTTCATCAGAAACAAAACTATTGACGTTTACAGCGAGAATTGCAAATTATTCGTTATCTATGCGATAACTCA
>sinv2527
CGTGTTTTACGTTAAAAAGCGTCAAACAAGCGTGGATCTTCATCAGAAACACAACTATTGAAGTTCCCAGCGCGAATTGCAAACGAATCGCTATCTATGCGATATCTCA
>sinv2528
CGTGTTTTACGTTAAAAAGCGTCAAACAAGCGTGGATCTTCATCAGAAACATAACTATTGAAGATCCCAGCACGAATTGCAAACGAATCGCTATCTATGCGATATCACA
>sinv2529
CGTGTTTTACGTTAAAAAGCGTCAAACAAGCGTGGATCTTCATCAGAAACATAACTATTGAAGATCCCAGCGCGAATTGCAAACGAATCGCTATCTATGCGATATCACA
>sinv2530
CGTGTTTTACGTTAAAAAGCGTCAAACAAGCGTGGATCTTCATCAGAAACATAACTATTGAAGTTCCCAGCGCGAATTGCAAACGAATCGCTATCTATGCGATATCTCA
>sinv2531
CGTGTTTTACGTTAAAAAGCGTCAAACAAGCGTGGATCTTCATCAGAAACATAACTATTGAAGTTCCCTGCGCGAATTGCAAATGAATCGTTATCTATGCGATAACTCA
>sinv2532
CGTGTTTTACGTTAAAAAGCGTCAAACAAGCGTGGATCTTCATCAGAAACGAAAATATTGACGTATACAGCGAGAATTGAAAATTAATCGTTATCTATGCGATATCTCA
>sinv2533
CGTGTTTTACGTTAAAAAGCGTCAAACAAGCGTGGATCTTCATCAGAAACGAAAATATTGACGTTTACAGCGAGAATTGCAAATTAATCGTTATCTATGCGATATCTCA
>sinv2534
CGTGTTTTACGTTAAAAAGCGTCAAACAAGCGTGGATCTTCATCAGAAACGAAAATATTGACTTTTACAGCGAGAATTGCAAATAAATCGTTATCTATGCGATATCTCA
>sinv2535
CGTGTTTTACGTTAAAAAGCGTCAAACAAGCGTGGATCTTCATCAGAAACGAAACAATTGACGTTTACAGCGAGAATTGCAAACGAATCGCTATCTATGCGATATATCA
>sinv2536
CGTGTTTTACGTTAAAAAGCGTCAAACAAGCGTGGATCTTCATCAGAAACGAAACAATTGACGTTTACAGCGAGAATTGCAAATTAATCGTTATCTATGCGATATCTCA
>sinv2537
CGTGTTTTACGTTAAAAAGCGTCAAACAAGCGTGGATCTTCATCAGAAACGAAACCACTGACGTTTACAGCGAGATTTGCAAATTAATCGTTATCTATGCGATATCTCA
>sinv2538
CGTGTTTTACGTTAAAAAGCGTCAAACAAGCGTGGATCTTCATCAGAAACGAAACCATTGACGTTTACAGCGAGAATTGCAAATTAATCGTTATCTATGCGATATCTCA
>sinv2539
CGTGTTTTACGTTAAAAAGCGTCAAACAAGCGTGGATCTTCATCAGAAACGAAACCATTGACGTTTACAGCGAGAATTGCAAATTAATCGTTATCTATGCGTTATCTCA
>sinv2540
CGTGTTTTACGTTAAAAAGCGTCAAACAAGCGTGGATCTTCATCAGAAACGAAACTAATCAAGTTCCCAGCGCGAATTGCAAACGAATCGCTATATATGCGATATCTCA
>sinv2541
CGTGTTTTACGTTAAAAAGCGTCAAACAAGCGTGGATCTTCATCAGAAACGAAACTACTGAAGTTCCCTGCGCGAATTGCAAATGAATCGTTTTCTTTGCGATAACTCA
>sinv2542
CGTGTTTTACGTTAAAAAGCGTCAAACAAGCGTGGATCTTCATCAGAAACGAAACTACTGACGTTTACAGCGAGAATTGCAAATTAATCGTTATCTATGCGATATCTCA
>sinv2543
CGTGTTTTACGTTAAAAAGCGTCAAACAAGCGTGGATCTTCATCAGAAACGAAACTACTGACGTTTACAGCGAGATTTGCAAATTAATCGTTATCTATGCGATATCTCA
>sinv2544
CGTGTTTTACGTTAAAAAGCGTCAAACAAGCGTGGATCTTCATCAGAAACGAAACTACTGACGTTTACAGCGAGATTTGCCAACTAATCGTTATCTATGCGATATCTCA
>sinv2545
CGTGTTTTACGTTAAAAAGCGTCAAACAAGCGTGGATCTTCATCAGAAACGAAACTACTGACGTTTACAGCGAGATTTGCTAATTAATCGTTATCTATGCGATATCTCA
>sinv2546
CGTGTTTTACGTTAAAAAGCGTCAAACAAGCGTGGATCTTCATCAGAAACGAAACTACTGTAGTTTACAGAGAGAATTGCAAACTAATCGTTATCTACGCGATATCTCA
>sinv2547
CGTGTTTTACGTTAAAAAGCGTCAAACAAGCGTGGATCTTCATCAGAAACGAAACTAGTGACGTTTACAGCGAGAATTGCAAATTAATCGTTATCTATGCGATATCTCA
>sinv2548
CGTGTTTTACGTTAAAAAGCGTCAAACAAGCGTGGATCTTCATCAGAAACGAAACTATAGACGTTTACAGAGAGAATTGCAAATTAATCGTTATCTATGCGATATCTCA
>sinv2549
CGTGTTTTACGTTAAAAAGCGTCAAACAAGCGTGGATCTTCATCAGAAACGAAACTATAGACGTTTACAGCGAGAATTGCAAATTAATCGTTATCTATGCGATATCTCA
>sinv2550
CGTGTTTTACGTTAAAAAGCGTCAAACAAGCGTGGATCTTCATCAGAAACGAAACTATAGACGTTTACAGCGAGAATTGCAAATTAATCGTTATCTATGGGATATCTCA
>sinv2551
CGTGTTTTACGTTAAAAAGCGTCAAACAAGCGTGGATCTTCATCAGAAACGAAACTATAGACGTTTACAGCGAGAATTGCATATGAATCGTTATCTATGCGGTAACTCA
>sinv2552
CGTGTTTTACGTTAAAAAGCGTCAAACAAGCGTGGATCTTCATCAGAAACGAAACTATAGACGTTTACAGTGAGAATTGCAAATTAATCGTTATCTATGCGATATCTCA
>sinv2553
CGTGTTTTACGTTAAAAAGCGTCAAACAAGCGTGGATCTTCATCAGAAACGAAACTATGGAAGTTCCCAGCGCGAAATGCAAACGTATCGCTATCTGTGCGATATCTCA
>sinv2554
CGTGTTTTACGTTAAAAAGCGTCAAACAAGCGTGGATCTTCATCAGAAACGAAACTATTAACGTTTACAGCGAGAATTGCAAATTAATCGTTATCTATGCGATATCTCA
>sinv2555
CGTGTTTTACGTTAAAAAGCGTCAAACAAGCGTGGATCTTCATCAGAAACGAAACTATTGAAGATCCCAGCGCGAATTGCAAACAAATCGCTATCTATGCGATATCTCA
>sinv2556
CGTGTTTTACGTTAAAAAGCGTCAAACAAGCGTGGATCTTCATCAGAAACGAAACTATTGAAGATCCCAGCGCGAATTGCAAACGAATCGCTATCTATGCGATATCTCA
>sinv2557
CGTGTTTTACGTTAAAAAGCGTCAAACAAGCGTGGATCTTCATCAGAAACGAAACTATTGAAGTTCCCAGCGCGAAATGCAAACGAATCGCTATCTATGCGATATCTCA
>sinv2558
CGTGTTTTACGTTAAAAAGCGTCAAACAAGCGTGGATCTTCATCAGAAACGAAACTATTGAAGTTCCCAGCGCGAATTGCAAACGAATCGCTATCTATTCTCTATCTCA
>sinv2559
CGTGTTTTACGTTAAAAAGCGTCAAACAAGCGTGGATCTTCATCAGAAACGAAACTATTGAAGTTCCCAGGGCGAATTGTAAATCAATCGTTATCTATGCGATATCTCA
>sinv2560
CGTGTTTTACGTTAAAAAGCGTCAAACAAGCGTGGATCTTCATCAGAAACGAAACTATTGAAGTTTACACCGAGAATTGCACAATAATCGTTATCTATGCGATATCTCA
>sinv2561
CGTGTTTTACGTTAAAAAGCGTCAAACAAGCGTGGATCTTCATCAGAAACGAAACTATTGAAGTTTACAGCGAGAATTGCAAATGAATCGTTATCTATGTGATAACTCA
>sinv2562
CGTGTTTTACGTTAAAAAGCGTCAAACAAGCGTGGATCTTCATCAGAAACGAAACTATTGAAGTTTCCAGCGCGAATTGCAAATGAATCGTTATCTATGCGATATCTCA
>sinv2563
CGTGTTTTACGTTAAAAAGCGTCAAACAAGCGTGGATCTTCATCAGAAACGAAACTATTGAATTTCCCAGCGCGAATTGCAACCGAATCGCTATCTATGCGATATCTCA
>sinv2564
CGTGTTTTACGTTAAAAAGCGTCAAACAAGCGTGGATCTTCATCAGAAACGAAACTATTGACATTTACAGCGAGAATTGCAAATGAATCGTTATCTATGTGATAACTCA
>sinv2565
CGTGTTTTACGTTAAAAAGCGTCAAACAAGCGTGGATCTTCATCAGAAACGAAACTATTGACATTTACAGCGAGAATTGCAAATTAATCGTTATCTATGCGATATCTCA
>sinv2566
CGTGTTTTACGTTAAAAAGCGTCAAACAAGCGTGGATCTTCATCAGAAACGAAACTATTGACGATTACAGCGAGAATCGCATATTAATCTTTATCTATGCGATATCTCA
>sinv2567
CGTGTTTTACGTTAAAAAGCGTCAAACAAGCGTGGATCTTCATCAGAAACGAAACTATTGACGGTTACAGTGAGAATTGCATATTAATCGTTATCTATGCGATATCTCA
>sinv2568
CGTGTTTTACGTTAAAAAGCGTCAAACAAGCGTGGATCTTCATCAGAAACGAAACTATTGACGTGTACAGCGAGAATTACAAATTAATCGTTATCTATGCGATATCTCA
>sinv2569
CGTGTTTTACGTTAAAAAGCGTCAAACAAGCGTGGATCTTCATCAGAAACGAAACTATTGACGTGTACAGCGAGAATTGCAAATTAATCGTTATCTATGCGATATCTCA
>sinv2570
CGTGTTTTACGTTAAAAAGCGTCAAACAAGCGTGGATCTTCATCAGAAACGAAACTATTGACGTTTAAAGCGAAAATTGCAAATTAATCGTTATCTATGCGATATCTCA
>sinv2571
CGTGTTTTACGTTAAAAAGCGTCAAACAAGCGTGGATCTTCATCAGAAACGAAACTATTGACGTTTAAAGCGAGAATTGCAAATGAATCGTTATCTATGCGATATCTCA
>sinv2572
CGTGTTTTACGTTAAAAAGCGTCAAACAAGCGTGGATCTTCATCAGAAACGAAACTATTGACGTTTAAAGCGAGAATTGCAAATTAATCGTTATCTATGCGATATCTCA
>sinv2573
CGTGTTTTACGTTAAAAAGCGTCAAACAAGCGTGGATCTTCATCAGAAACGAAACTATTGACGTTTAACGCGAGAATTGCAAATTAATCGTTATCTATGCGATATCTCA
>sinv2574
CGTGTTTTACGTTAAAAAGCGTCAAACAAGCGTGGATCTTCATCAGAAACGAAACTATTGACGTTTACAAAGAGAATTGCAAATTAATCGTTATCTATGCGATATCTCA
>sinv2575
CGTGTTTTACGTTAAAAAGCGTCAAACAAGCGTGGATCTTCATCAGAAACGAAACTATTGACGTTTACAGAGAGAAATGCAAATCAATCGTTATCTATGCGATATCTCA
>sinv2576
CGTGTTTTACGTTAAAAAGCGTCAAACAAGCGTGGATCTTCATCAGAAACGAAACTATTGACGTTTACAGAGAGAATTGCAAATTAATCGTTATCTACGCGATATCTCA
>sinv2577
CGTGTTTTACGTTAAAAAGCGTCAAACAAGCGTGGATCTTCATCAGAAACGAAACTATTGACGTTTACAGAGAGAATTGCAAATTAATCGTTATCTATGCGATATCTCA
>sinv2578
CGTGTTTTACGTTAAAAAGCGTCAAACAAGCGTGGATCTTCATCAGAAACGAAACTATTGACGTTTACAGAGAGAATTGCAAATTATTCGTTATCTATGCGATATCTCA
>sinv2579
CGTGTTTTACGTTAAAAAGCGTCAAACAAGCGTGGATCTTCATCAGAAACGAAACTATTGACGTTTACAGAGAGTATTGCAAATTAATCGTTATCTATACGATATCTCA
>sinv2580
CGTGTTTTACGTTAAAAAGCGTCAAACAAGCGTGGATCTTCATCAGAAACGAAACTATTGACGTTTACAGCCTTAATTGCAAATTAATCGTTATCTATGCGATATGTCA
>sinv2581
CGTGTTTTACGTTAAAAAGCGTCAAACAAGCGTGGATCTTCATCAGAAACGAAACTATTGACGTTTACAGCGAAAATTGCAAATTAATCGTTATCTATGCGATATCTCA
>sinv2582
CGTGTTTTACGTTAAAAAGCGTCAAACAAGCGTGGATCTTCATCAGAAACGAAACTATTGACGTTTACAGCGAGAAATGCAAATTAACCGTTATCTATGCGATATCTCA
>sinv2583
CGTGTTTTACGTTAAAAAGCGTCAAACAAGCGTGGATCTTCATCAGAAACGAAACTATTGACGTTTACAGCGAGAAATGCAAATTAATCGTTATCTATGCGATATCTCA
>sinv2584
CGTGTTTTACGTTAAAAAGCGTCAAACAAGCGTGGATCTTCATCAGAAACGAAACTATTGACGTTTACAGCGAGAATCGCAAATTAATCGTTATCTATGCGATATCTCA
>sinv2585
CGTGTTTTACGTTAAAAAGCGTCAAACAAGCGTGGATCTTCATCAGAAACGAAACTATTGACGTTTACAGCGAGAATGGAAAATTATTCGTTATCCATGCGATATCTCA
>sinv2586
CGTGTTTTACGTTAAAAAGCGTCAAACAAGCGTGGATCTTCATCAGAAACGAAACTATTGACGTTTACAGCGAGAATTACAAATTAATCGTTATCTATGCGATACCTCA
>sinv2587
CGTGTTTTACGTTAAAAAGCGTCAAACAAGCGTGGATCTTCATCAGAAACGAAACTATTGACGTTTACAGCGAGAATTACAAATTAATCGTTATCTATGCGATATCTCA
>sinv2588
CGTGTTTTACGTTAAAAAGCGTCAAACAAGCGTGGATCTTCATCAGAAACGAAACTATTGACGTTTACAGCGAGAATTCCAAATTAATCGTTATCTATGCGATATCTCA
>sinv2589
CGTGTTTTACGTTAAAAAGCGTCAAACAAGCGTGGATCTTCATCAGAAACGAAACTATTGACGTTTACAGCGAGAATTGCAAACGAATCGTTATCTATGCGATATCTCA
>sinv2590
CGTGTTTTACGTTAAAAAGCGTCAAACAAGCGTGGATCTTCATCAGAAACGAAACTATTGACGTTTACAGCGAGAATTGCAAACTAATCGTTATCTATGCGATATCTCA
>sinv2591
CGTGTTTTACGTTAAAAAGCGTCAAACAAGCGTGGATCTTCATCAGAAACGAAACTATTGACGTTTACAGCGAGAATTGCAAACTAATCGTTGTCTATGTGATATCTCA
>sinv2592
CGTGTTTTACGTTAAAAAGCGTCAAACAAGCGTGGATCTTCATCAGAAACGAAACTATTGACGTTTACAGCGAGAATTGCAAATGAATCGTTATCTATGCGATATCTCA
>sinv2593
CGTGTTTTACGTTAAAAAGCGTCAAACAAGCGTGGATCTTCATCAGAAACGAAACTATTGACGTTTACAGCGAGAATTGCAAATGAATCGTTATCTATGCGGTATCTCA
>sinv2594
CGTGTTTTACGTTAAAAAGCGTCAAACAAGCGTGGATCTTCATCAGAAACGAAACTATTGACGTTTACAGCGAGAATTGCAAATGAATCGTTATCTATGCTGCATCTCA
>sinv2595
CGTGTTTTACGTTAAAAAGCGTCAAACAAGCGTGGATCTTCATCAGAAACGAAACTATTGACGTTTACAGCGAGAATTGCAAATGAATCGTTGTCTATGCGATAACTCA
>sinv2596
CGTGTTTTACGTTAAAAAGCGTCAAACAAGCGTGGATCTTCATCAGAAACGAAACTATTGACGTTTACAGCGAGAATTGCAAATTAAACGTTATCTATGCGATATCTCA
>sinv2597
CGTGTTTTACGTTAAAAAGCGTCAAACAAGCGTGGATCTTCATCAGAAACGAAACTATTGACGTTTACAGCGAGAATTGCAAATTAATACTTATCTACGCGATATCTCA
>sinv2598
CGTGTTTTACGTTAAAAAGCGTCAAACAAGCGTGGATCTTCATCAGAAACGAAACTATTGACGTTTACAGCGAGAATTGCAAATTAATCATTATCTATGCGATATCTCA
>sinv2599
CGTGTTTTACGTTAAAAAGCGTCAAACAAGCGTGGATCTTCATCAGAAACGAAACTATTGACGTTTACAGCGAGAATTGCAAATTAATCCTTATCTATGCGATATCTCA
>sinv2600
CGTGTTTTACGTTAAAAAGCGTCAAACAAGCGTGGATCTTCATCAGAAACGAAACTATTGACGTTTACAGCGAGAATTGCAAATTAATCGATATCTATGCGATATCTCA
>sinv2601
CGTGTTTTACGTTAAAAAGCGTCAAACAAGCGTGGATCTTCATCAGAAACGAAACTATTGACGTTTACAGCGAGAATTGCAAATTAATCGCTATCTATGCGATATCTCA
>sinv2602
CGTGTTTTACGTTAAAAAGCGTCAAACAAGCGTGGATCTTCATCAGAAACGAAACTATTGACGTTTACAGCGAGAATTGCAAATTAATCGTTAACTATGCGATATCTCA
>sinv2603
CGTGTTTTACGTTAAAAAGCGTCAAACAAGCGTGGATCTTCATCAGAAACGAAACTATTGACGTTTACAGCGAGAATTGCAAATTAATCGTTACCTATGCGATGTCTCA
>sinv2604
CGTGTTTTACGTTAAAAAGCGTCAAACAAGCGTGGATCTTCATCAGAAACGAAACTATTGACGTTTACAGCGAGAATTGCAAATTAATCGTTATCAATGCGATATCTCA
>sinv2605
CGTGTTTTACGTTAAAAAGCGTCAAACAAGCGTGGATCTTCATCAGAAACGAAACTATTGACGTTTACAGCGAGAATTGCAAATTAATCGTTATCTAAGCGATATCTCA
>sinv2606
CGTGTTTTACGTTAAAAAGCGTCAAACAAGCGTGGATCTTCATCAGAAACGAAACTATTGACGTTTACAGCGAGAATTGCAAATTAATCGTTATCTATACGATATATCA
>sinv2607
CGTGTTTTACGTTAAAAAGCGTCAAACAAGCGTGGATCTTCATCAGAAACGAAACTATTGACGTTTACAGCGAGAATTGCAAATTAATCGTTATCTATACGATATCTCA
>sinv2608
CGTGTTTTACGTTAAAAAGCGTCAAACAAGCGTGGATCTTCATCAGAAACGAAACTATTGACGTTTACAGCGAGAATTGCAAATTAATCGTTATCTATGAGATATCTCA
>sinv2609
CGTGTTTTACGTTAAAAAGCGTCAAACAAGCGTGGATCTTCATCAGAAACGAAACTATTGACGTTTACAGCGAGAATTGCAAATTAATCGTTATCTATGCAATATCTCA
>sinv2610
CGTGTTTTACGTTAAAAAGCGTCAAACAAGCGTGGATCTTCATCAGAAACGAAACTATTGACGTTTACAGCGAGAATTGCAAATTAATCGTTATCTATGCCATATCTCA
>sinv2611
CGTGTTTTACGTTAAAAAGCGTCAAACAAGCGTGGATCTTCATCAGAAACGAAACTATTGACGTTTACAGCGAGAATTGCAAATTAATCGTTATCTATGCGAAATCTCA
>sinv2612
CGTGTTTTACGTTAAAAAGCGTCAAACAAGCGTGGATCTTCATCAGAAACGAAACTATTGACGTTTACAGCGAGAATTGCAAATTAATCGTTATCTATGCGACATCTCA
>sinv2613
CGTGTTTTACGTTAAAAAGCGTCAAACAAGCGTGGATCTTCATCAGAAACGAAACTATTGACGTTTACAGCGAGAATTGCAAATTAATCGTTATCTATGCGATATCACA
>sinv2614
CGTGTTTTACGTTAAAAAGCGTCAAACAAGCGTGGATCTTCATCAGAAACGAAACTATTGACGTTTACAGCGAGAATTGCAAATTAATCGTTATCTATGCGATATCTCA
>sinv2615
CGTGTTTTACGTTAAAAAGCGTCAAACAAGCGTGGATCTTCATCAGAAACGAAACTATTGACGTTTACAGCGAGAATTGCAAATTAATCGTTATCTATGCGATATGTCA
>sinv2616
CGTGTTTTACGTTAAAAAGCGTCAAACAAGCGTGGATCTTCATCAGAAACGAAACTATTGACGTTTACAGCGAGAATTGCAAATTAATCGTTATCTATGCGATATTTCA
>sinv2617
CGTGTTTTACGTTAAAAAGCGTCAAACAAGCGTGGATCTTCATCAGAAACGAAACTATTGACGTTTACAGCGAGAATTGCAAATTAATCGTTATCTATGCGATTTCTCA
>sinv2618
CGTGTTTTACGTTAAAAAGCGTCAAACAAGCGTGGATCTTCATCAGAAACGAAACTATTGACGTTTACAGCGAGAATTGCAAATTAATCGTTATCTATGCGGCATCTCA
>sinv2619
CGTGTTTTACGTTAAAAAGCGTCAAACAAGCGTGGATCTTCATCAGAAACGAAACTATTGACGTTTACAGCGAGAATTGCAAATTAATCGTTATCTATGCTATATCTCA
>sinv2620
CGTGTTTTACGTTAAAAAGCGTCAAACAAGCGTGGATCTTCATCAGAAACGAAACTATTGACGTTTACAGCGAGAATTGCAAATTAATCGTTATCTATGCTATATTTCA
>sinv2621
CGTGTTTTACGTTAAAAAGCGTCAAACAAGCGTGGATCTTCATCAGAAACGAAACTATTGACGTTTACAGCGAGAATTGCAAATTAATCGTTATCTATGGGATATCTCA
>sinv2622
CGTGTTTTACGTTAAAAAGCGTCAAACAAGCGTGGATCTTCATCAGAAACGAAACTATTGACGTTTACAGCGAGAATTGCAAATTAATCGTTATCTCTGCGATATCTCA
>sinv2623
CGTGTTTTACGTTAAAAAGCGTCAAACAAGCGTGGATCTTCATCAGAAACGAAACTATTGACGTTTACAGCGAGAATTGCAAATTAATCGTTGTCTATGCGATATCTCA
>sinv2624
CGTGTTTTACGTTAAAAAGCGTCAAACAAGCGTGGATCTTCATCAGAAACGAAACTATTGACGTTTACAGCGAGAATTGCAAATTAATCGTTTTCTATGCGATATCTCA
>sinv2625
CGTGTTTTACGTTAAAAAGCGTCAAACAAGCGTGGATCTTCATCAGAAACGAAACTATTGACGTTTACAGCGAGAATTGCAAATTAATCGTTTTCTTTGTGATATCTCA
>sinv2626
CGTGTTTTACGTTAAAAAGCGTCAAACAAGCGTGGATCTTCATCAGAAACGAAACTATTGACGTTTACAGCGAGAATTGCAAATTAATCTTTATCTATACGATATCTCA
>sinv2627
CGTGTTTTACGTTAAAAAGCGTCAAACAAGCGTGGATCTTCATCAGAAACGAAACTATTGACGTTTACAGCGAGAATTGCAAATTAATCTTTATCTATGCGATATCTCA
>sinv2628
CGTGTTTTACGTTAAAAAGCGTCAAACAAGCGTGGATCTTCATCAGAAACGAAACTATTGACGTTTACAGCGAGAATTGCAAATTAATCTTTATCTTTGCGATAACTCA
>sinv2629
CGTGTTTTACGTTAAAAAGCGTCAAACAAGCGTGGATCTTCATCAGAAACGAAACTATTGACGTTTACAGCGAGAATTGCAAATTAATTGTTATCTATGCGATATCTCA
>sinv2630
CGTGTTTTACGTTAAAAAGCGTCAAACAAGCGTGGATCTTCATCAGAAACGAAACTATTGACGTTTACAGCGAGAATTGCAACTTAATCGTTATCTATGCGATATCTCA
>sinv2631
CGTGTTTTACGTTAAAAAGCGTCAAACAAGCGTGGATCTTCATCAGAAACGAAACTATTGACGTTTACAGCGAGAATTGCAATTAATTCGTTATCTATGCGATATCTCA
>sinv2632
CGTGTTTTACGTTAAAAAGCGTCAAACAAGCGTGGATCTTCATCAGAAACGAAACTATTGACGTTTACAGCGAGAATTGCAATTTAATCGTTATCTATGAGATATCTCA
>sinv2633
CGTGTTTTACGTTAAAAAGCGTCAAACAAGCGTGGATCTTCATCAGAAACGAAACTATTGACGTTTACAGCGAGAATTGCAATTTAATCGTTATCTATGCGATATCTCA
>sinv2634
CGTGTTTTACGTTAAAAAGCGTCAAACAAGCGTGGATCTTCATCAGAAACGAAACTATTGACGTTTACAGCGAGAATTGCAGATTAATCGTTATCTATGCGATATCTCA
>sinv2635
CGTGTTTTACGTTAAAAAGCGTCAAACAAGCGTGGATCTTCATCAGAAACGAAACTATTGACGTTTACAGCGAGAATTGCAGATTAATCGTTATGTATGCGATATCTCA
>sinv2636
CGTGTTTTACGTTAAAAAGCGTCAAACAAGCGTGGATCTTCATCAGAAACGAAACTATTGACGTTTACAGCGAGAATTGCATATTAATCGTTATCTATGCGATATTTCA
>sinv2637
CGTGTTTTACGTTAAAAAGCGTCAAACAAGCGTGGATCTTCATCAGAAACGAAACTATTGACGTTTACAGCGAGAATTTCAAATTAATCGTTATCTATGCGATATCTCA
>sinv2638
CGTGTTTTACGTTAAAAAGCGTCAAACAAGCGTGGATCTTCATCAGAAACGAAACTATTGACGTTTACAGCGAGTATTGCAAATTAATCGTTATCTATGCGATATCTCA
>sinv2639
CGTGTTTTACGTTAAAAAGCGTCAAACAAGCGTGGATCTTCATCAGAAACGAAACTATTGACGTTTACAGCGATAATTGCAAATTAATACTTATCTACGCGATATCTCA
>sinv2640
CGTGTTTTACGTTAAAAAGCGTCAAACAAGCGTGGATCTTCATCAGAAACGAAACTATTGACGTTTACAGCGATAATTGCAAATTAATCGTTATCTATGCGATATCTCA
>sinv2641
CGTGTTTTACGTTAAAAAGCGTCAAACAAGCGTGGATCTTCATCAGAAACGAAACTATTGACGTTTACAGCGATAATTGCAAATTAATCGTTATCTATGCGATATGTCA
>sinv2642
CGTGTTTTACGTTAAAAAGCGTCAAACAAGCGTGGATCTTCATCAGAAACGAAACTATTGACGTTTACAGCGCGAATTACAAATGAATCTTTATCTATGCGATATCACA
>sinv2643
CGTGTTTTACGTTAAAAAGCGTCAAACAAGCGTGGATCTTCATCAGAAACGAAACTATTGACGTTTACAGCGCGAATTGCAAATTAATCGTTATCTATGCGATATCTCA
>sinv2644
CGTGTTTTACGTTAAAAAGCGTCAAACAAGCGTGGATCTTCATCAGAAACGAAACTATTGACGTTTACAGCGTTAATTGCAAATTAATCGTTATCTATGCGATATCTCA
>sinv2645
CGTGTTTTACGTTAAAAAGCGTCAAACAAGCGTGGATCTTCATCAGAAACGAAACTATTGACGTTTACAGCTAGAATTGCAAATTAATCGTTATCTATGCGATATCTCA
>sinv2646
CGTGTTTTACGTTAAAAAGCGTCAAACAAGCGTGGATCTTCATCAGAAACGAAACTATTGACGTTTACAGTGAGAATTGCAAATGAATCGTTAGCTATGTGATAACTCA
>sinv2647
CGTGTTTTACGTTAAAAAGCGTCAAACAAGCGTGGATCTTCATCAGAAACGAAACTATTGACGTTTACAGTGAGAATTGCAAATTAATCGTTATCTATGCGATATCTCA
>sinv2648
CGTGTTTTACGTTAAAAAGCGTCAAACAAGCGTGGATCTTCATCAGAAACGAAACTATTGACGTTTACATCGAGAATTGCAAATTAATCGTTATCTATGCGATATCTCA
>sinv2649
CGTGTTTTACGTTAAAAAGCGTCAAACAAGCGTGGATCTTCATCAGAAACGAAACTATTGACGTTTACATCGAGAATTGCAAATTAATCGTTATCTCTGCGATTTCTCA
>sinv2650
CGTGTTTTACGTTAAAAAGCGTCAAACAAGCGTGGATCTTCATCAGAAACGAAACTATTGACGTTTACGGCGAGAATTGCAAATTAATCGATATCTATGCGATTTCTCA
>sinv2651
CGTGTTTTACGTTAAAAAGCGTCAAACAAGCGTGGATCTTCATCAGAAACGAAACTATTGACGTTTACGGCGAGAATTGCAAATTAATCGTTATCTATGCGATATCTCA
>sinv2652
CGTGTTTTACGTTAAAAAGCGTCAAACAAGCGTGGATCTTCATCAGAAACGAAACTATTGACGTTTACGGTGAGAATTGCAAATTAATCGTTATCTACGCGATATCTCA
>sinv2653
CGTGTTTTACGTTAAAAAGCGTCAAACAAGCGTGGATCTTCATCAGAAACGAAACTATTGACGTTTACTGCGAGAATTGCAAATTAATCGTTATCTATGCGATATCTCA
>sinv2654
CGTGTTTTACGTTAAAAAGCGTCAAACAAGCGTGGATCTTCATCAGAAACGAAACTATTGACGTTTAGTGCGAGAATTGCAAATTAATAGTTATCTATGCGATATCTCA
>sinv2655
CGTGTTTTACGTTAAAAAGCGTCAAACAAGCGTGGATCTTCATCAGAAACGAAACTATTGACGTTTATAGCGAGAATTGCAAATTAATCGTTATCTATGCGATATCTCA
>sinv2656
CGTGTTTTACGTTAAAAAGCGTCAAACAAGCGTGGATCTTCATCAGAAACGAAACTATTGACGTTTATAGCGAGAATTGCAAATTAATCGTTATTTATGCGATATCTCA
>sinv2657
CGTGTTTTACGTTAAAAAGCGTCAAACAAGCGTGGATCTTCATCAGAAACGAAACTATTGACTCTTACAGCGAGAATTGCAAATTAATCGTTATCTATGCGATATCTCA
>sinv2658
CGTGTTTTACGTTAAAAAGCGTCAAACAAGCGTGGATCTTCATCAGAAACGAAACTATTGACTTTTACAGCGAGAATTGCAAATTAATCGTTATCTATGCGATATCTCA
>sinv2659
CGTGTTTTACGTTAAAAAGCGTCAAACAAGCGTGGATCTTCATCAGAAACGAAACTATTGATGGTTACAGCGAGAGTTGCAAATTAATCGTTATCTATGCGATATCTCA
>sinv2660
CGTGTTTTACGTTAAAAAGCGTCAAACAAGCGTGGATCTTCATCAGAAACGAAACTATTGATGTTTACAGCGAGAATTGCAAATTAATCGTTATCTATGCGATATCTCA
>sinv2661
CGTGTTTTACGTTAAAAAGCGTCAAACAAGCGTGGATCTTCATCAGAAACGAAACTATTGCCGTTTACAGCGAGAATTCCAAATTAATCGTTATCTATGCGATATCTCA
>sinv2662
CGTGTTTTACGTTAAAAAGCGTCAAACAAGCGTGGATCTTCATCAGAAACGAAACTATTGCCGTTTTACAGCGAGAATTGCAGATTAATCTTACCTATGCGATATCTCA
>sinv2663
CGTGTTTTACGTTAAAAAGCGTCAAACAAGCGTGGATCTTCATCAGAAACGAAACTATTGGCGTTTACAGCGAGAAATGCAAATTAATCGTTATCTATGCAATATCTCA
>sinv2664
CGTGTTTTACGTTAAAAAGCGTCAAACAAGCGTGGATCTTCATCAGAAACGAAACTATTGGTGTTTACAGCGAGAATTGCAAATTAATCGTTATCTATGCGATATCTCA
>sinv2665
CGTGTTTTACGTTAAAAAGCGTCAAACAAGCGTGGATCTTCATCAGAAACGAAACTATTGTAGTTTACAGCGAGAATTGCAAATTAATCGTTATCTACGCGATATCTCA
>sinv2666
CGTGTTTTACGTTAAAAAGCGTCAAACAAGCGTGGATCTTCATCAGAAACGAAACTATTGTCGTTTACAGCGAGAATTGCAAATTAATCGTTATCTATGCGATATCTCA
>sinv2667
CGTGTTTTACGTTAAAAAGCGTCAAACAAGCGTGGATCTTCATCAGAAACGAAACTATTGTCGTTTACGGCGAGAATTGCAAATTAGTCGTTATCTATGCGATATCTCA
>sinv2668
CGTGTTTTACGTTAAAAAGCGTCAAACAAGCGTGGATCTTCATCAGAAACGAAACTATTTACGTTTACAGCGAGAATTGCAAATTAATCGTTATCTATGCGATATCTCA
>sinv2669
CGTGTTTTACGTTAAAAAGCGTCAAACAAGCGTGGATCTTCATCAGAAACGAAACTCTTGAAGTTCTTAGCGCGAATTGCAAACGAATCGCTATCTATGCGATATCTCA
>sinv2670
CGTGTTTTACGTTAAAAAGCGTCAAACAAGCGTGGATCTTCATCAGAAACGAAACTCTTGACGTTTACAGCGAGAATTGCAAATTAATCGTTATCTATGCGATATCTCA
>sinv2671
CGTGTTTTACGTTAAAAAGCGTCAAACAAGCGTGGATCTTCATCAGAAACGAAACTGTTGACGATTACAGCGAGAATTGAAAATGAATTGTTATCTATGCGATATCTCA
>sinv2672
CGTGTTTTACGTTAAAAAGCGTCAAACAAGCGTGGATCTTCATCAGAAACGAAACTGTTGACGTTTACAGCGAGAATTGCAAATTAATCGTTATCTATGCGATACCTCA
>sinv2673
CGTGTTTTACGTTAAAAAGCGTCAAACAAGCGTGGATCTTCATCAGAAACGAAACTGTTGACGTTTACAGCGAGAATTGCAAATTAATCGTTATCTATGCGATATCTCA
>sinv2674
CGTGTTTTACGTTAAAAAGCGTCAAACAAGCGTGGATCTTCATCAGAAACGAAACTGTTGACGTTTACAGCGAGAATTGCAAATTAATCGTTTTCTATGCGATATCTCA
>sinv2675
CGTGTTTTACGTTAAAAAGCGTCAAACAAGCGTGGATCTTCATCAGAAACGAAATTATTGAATTTCCCTGCGCGAATTGCAAATGAATCGTTATCTATGCGATATCTCA
>sinv2676
CGTGTTTTACGTTAAAAAGCGTCAAACAAGCGTGGATCTTCATCAGAAACGAAATTATTGACGTTTAAAGCGAGAATTGCAAATGAATCGTTATCTATGCGATATCTCA
>sinv2677
CGTGTTTTACGTTAAAAAGCGTCAAACAAGCGTGGATCTTCATCAGAAACGAAATTATTGACGTTTACAGCGAGAATTGCAAATTAATCGTTATTTATTCGATATCTCA
>sinv2678
CGTGTTTTACGTTAAAAAGCGTCAAACAAGCGTGGATCTTCATCAGAAACGAACCTATTGACGTTTACAGCGAGAATTGCAAATTAATCGTTATCTATGCGATATCTCA
>sinv2679
CGTGTTTTACGTTAAAAAGCGTCAAACAAGCGTGGATCTTCATCAGAAACGAAGCTATTTACGTTTACAGCGAGAATTGCAAATTAATCGTTATCTATGCGATATCTCA
>sinv2680
CGTGTTTTACGTTAAAAAGCGTCAAACAAGCGTGGATCTTCATCAGAAACGAATCTATTGACGTTTACAGCGAGAATTGCAAATTAATCGTTATCTATGCGATATCTCA
>sinv2681
CGTGTTTTACGTTAAAAAGCGTCAAACAAGCGTGGATCTTCATCAGAAACGAGACTATTGACGTTTACAGCGAGAATTGCAAACTAATCGTTATCTATGCGATATCTCA
>sinv2682
CGTGTTTTACGTTAAAAAGCGTCAAACAAGCGTGGATCTTCATCAGAAACGAGACTATTGACGTTTACAGCGAGAATTGCAAATTAATCGTTATCTATGCGATATCTCA
>sinv2683
CGTGTTTTACGTTAAAAAGCGTCAAACAAGCGTGGATCTTCATCAGAAACGAGACTATTGACGTTTACAGCGATAATTGCAAATTAATCGTTATGTATGCGATATCTCA
>sinv2684
CGTGTTTTACGTTAAAAAGCGTCAAACAAGCGTGGATCTTCATCAGAAACGAGACTATTTACGTTTACAGCGAGAATTGCAAATTAATCGTTATCTATGCGAAATCTCA
>sinv2685
CGTGTTTTACGTTAAAAAGCGTCAAACAAGCGTGGATCTTCATCAGAAACGATACAATTGACGTTTACAGCGAGAATTGCAAATTAATCGTTATCTATGCGATATCTCA
>sinv2686
CGTGTTTTACGTTAAAAAGCGTCAAACAAGCGTGGATCTTCATCAGAAACGATACAATTGACGTTTACAGCGAGAATTGCAAATTAATCGTTTTCTATGCGGTAACTCA
>sinv2687
CGTGTTTTACGTTAAAAAGCGTCAAACAAGCGTGGATCTTCATCAGAAACGCAACTATTGACGTTTACAGCGAGAATTGCAAATTAATCGTTATCTATGCGATATCTCA
>sinv2688
CGTGTTTTACGTTAAAAAGCGTCAAACAAGCGTGGATCTTCATCAGAAACGGAACTATTGACGTTTACAGAGAGAAAAGCAAATTAATCGTTATCAATGCGATATCTCA
>sinv2689
CGTGTTTTACGTTAAAAAGCGTCAAACAAGCGTGGATCTTCATCAGAAACGGAACTATTGATGTTTACAGCGAGAATTGCAAATTAATCGTTATCTATGCTATATCTCA
>sinv2690
CGTGTTTTACGTTAAAAAGCGTCAAACAAGCGTGGATCTTCATCAGAAACGTAACTATTGACGTTTACAGCGAGAATTGCAAATTAATCGTTATCTATGCGATATCTCA
>sinv2691
CGTGTTTTACGTTAAAAAGCGTCAAACAAGCGTGGATCTTCATCAGAAACTAAACTATTGACGTTTACAGCGAGAATTGCAAATTAATCGTTATCTATGCGATATCTCA
>sinv2692
CGTGTTTTACGTTAAAAAGCGTCAAACAAGCGTGGATCTTCATCAGAAACTTAACTATTGAAGTTCCCAGCGCGAATTGCAAACGAATCGCTATCTATGCGATATCTCA
>sinv2693
CGTGTTTTACGTTAAAAAGCGTCAAACAAGCGTGGATCTTCATCAGAAACTTAACTATTGAAGTTCCCTGCGCGAATTGCAAACGGATCGCTATCTATGCGATATCTCA
>sinv2694
CGTGTTTTACGTTAAAAAGCGTCAAACAAGCGTGGATCTTCATCAGAAATGAAACTATTGACGTTTACAGCGAGAATTGCAAATTAATCGTTATCTATGCGATATCTCA
>sinv2695
CGTGTTTTACGTTAAAAAGCGTCAAACAAGCGTGGATCTTCATCAGAAGCAAAACTATTGACGTTTACAGCGAGAATTGCAAATTAATCGTTATCTATGCGATATCTCA
>sinv2696
CGTGTTTTACGTTAAAAAGCGTCAAACAAGCGTGGATCTTCATCAGAAGCATAACTATTGAAGTTCCCAGCGCGAATTGCAAACGAATCTCTATCTATGCGATATCTCA
>sinv2697
CGTGTTTTACGTTAAAAAGCGTCAAACAAGCGTGGATCTTCATCAGAAGCGAAACTACTGACGTTTACAGCGAGAATTGGAAATTAATCGTTATCTATGCGATATCTCA
>sinv2698
CGTGTTTTACGTTAAAAAGCGTCAAACAAGCGTGGATCTTCATCAGAAGCGAAACTATTGACGTTTACAGCGAGAATTGCAAATTAATCGTTATCTATGCGATAACTCA
>sinv2699
CGTGTTTTACGTTAAAAAGCGTCAAACAAGCGTGGATCTTCATCAGAAGCGAGACTATTGACGTTTACAGCGAGAATTGCAAATTAATCGTTATCTATGCGATATCTCA
>sinv2700
CGTGTTTTACGTTAAAAAGCGTCAAACAAGCGTGGATCTTCATCAGAATCGAAACTATTGAAGTTCCCAGCGCGAATTGCAAACGAATCGCTATCTATGCGATATCTCA
>sinv2701
CGTGTTTTACGTTAAAAAGCGTCAAACAAGCGTGGATCTTCATCAGAATCGAAACTATTGACGTTTACAGCGAGAATTGCAAATTAATCGTTATCTATGCGATATCTCA
>sinv2702
CGTGTTTTACGTTAAAAAGCGTCAAACAAGCGTGGATCTTCATCAGAGACGAAACTATTGACGTTTACAGCGAGAATTGCAAATTAATCGTTATCTATGCGATATCTCA
>sinv2703
CGTGTTTTACGTTAAAAAGCGTCAAACAAGCGTGGATCTTCATCAGATACGAAACTATTGACGTTTACAGCGAGAATTGCTAATTAATCGTTATCTATGCGATATCTCA
>sinv2704
CGTGTTTTACGTTAAAAAGCGTCAAACAAGCGTGGATCTTCATCAGCAACGAAACTATTGAAGTGCCCAGCGCGAATTGCAAACGAATCGCTATCTATGCGATATCTCA
>sinv2705
CGTGTTTTACGTTAAAAAGCGTCAAACAAGCGTGGATCTTCATCAGCAACGAAACTATTGACGTTTACAGAGAGAATTGCAAATTAATCGTTATCTATGCGATATCTCA
>sinv2706
CGTGTTTTACGTTAAAAAGCGTCAAACAAGCGTGGATCTTCATCAGGAACGAAACTATTGACGTTTACAGCGAGAATTGCAAATGAATCGTTATCTATGCGATATCTCA
>sinv2707
CGTGTTTTACGTTAAAAAGCGTCAAACAAGCGTGGATCTTCATCAGGAACGAAACTATTGACGTTTACAGCGAGAATTGCAAATTAATCGTTATCTATGCGATATCTCA
>sinv2708
CGTGTTTTACGTTAAAAAGCGTCAAACAAGCGTGGATCTTCATCCGAAACGAAACTATTGACGTTTACAGCGAGAATTGCAAATTAATCGTTATCTATGCGATATCTCA
>sinv2709
CGTGTTTTACGTTAAAAAGCGTCAAACAAGCGTGGATCTTCATCCGAAACGAAACTATTGACGTTTACAGCGAGAATTGCAAATTAATCGTTTTCTATGCGATATCTCA
>sinv2710
CGTGTTTTACGTTAAAAAGCGTCAAACAAGCGTGGATCTTCATCGGAAACGAAACTATTGACGTTTACAGCGAGAATTGCAAACGAATCGCTATCTATGCGATATCTCA
>sinv2711
CGTGTTTTACGTTAAAAAGCGTCAAACAAGCGTGGATCTTCATCGGAAACTTAACTATTGAAGTTCCCAGCGCGAATTGCAAACGAATCGCTATCTATGCGATATCTCA
>sinv2712
CGTGTTTTACGTTAAAAAGCGTCAAACAAGCGTGGATCTTCATCTGAAACGAAACTATTGACGATTACAGCGAGAATTGCAAATGAATCGTTATCTATGCGGTATCTCA
>sinv2713
CGTGTTTTACGTTAAAAAGCGTCAAACAAGCGTGGATCTTCATCTGAAACGAAACTATTGACGTTTACAGCGAGAATTGCAAATTAATCGTTATCTATGCGATAGCTCA
>sinv2714
CGTGTTTTACGTTAAAAAGCGTCAAACAAGCGTGGATCTTCATGAGAAACGAAACTATTGACGTTTACAGCGAGAATTGCAAATTAATCGTTATCTATGCGATATCTCA
>sinv2715
CGTGTTTTACGTTAAAAAGCGTCAAACAAGCGTGGATCTTCATTCAGAAACGAAACTATTGACGTTTACAGCGAGAATTGCAAATTAATCGTTATCTATGCGATATCTC
>sinv2716
CGTGTTTTACGTTAAAAAGCGTCAAACAAGCGTGGATCTTCATTTGAAACGAAACTAGTGACGTTTACAGAGAGAATTGCAAATTAATCGCTATCTATGCGATATCTCA
>sinv2717
CGTGTTTTACGTTAAAAAGCGTCAAACAAGCGTGGATCTTCCTTAGAAACGAAACTATTGACGTTTACAGCGAGAATTGCAAATTAATCGTTATCTATGAGATATCTCA
>sinv2718
CGTGTTTTACGTTAAAAAGCGTCAAACAAGCGTGGATCTTCGTCAGAAACGAAACTACTGACGTTTACAGCGAGATTTGCTAATTATTCGTTATCTATGCGATATATCA
>sinv2719
CGTGTTTTACGTTAAAAAGCGTCAAACAAGCGTGGATCTTCGTCAGAAACGAAACTATTGACGTTTACAGCGAGAATTGCAAATTAATCGTTATCTATGCGATATCTCA
>sinv2720
CGTGTTTTACGTTAAAAAGCGTCAAACAAGCGTGGATCTTCGTCAGAAACGAAACTATTGACGTTTACAGCGAGATTTGCTAATTATTCGTTATCTATGCGATGTCTCA
>sinv2721
CGTGTTTTACGTTAAAAAGCGTCAAACAAGCGTGGATCTTCGTCAGAAACGAAACTATTGACGTTTACGGCGAGAATTGCAAATTAATCGTTATCTATGCGATATCTCA
>sinv2722
CGTGTTTTACGTTAAAAAGCGTCAAACAAGCGTGGATCTTCGTCAGAAACGAAACTATTGGCGTTTACAGCGAGAATTGCAAATTAATCGTTATCTATGCGATATCTCA
>sinv2723
CGTGTTTTACGTTAAAAAGCGTCAAACAAGCGTGGATCTTCTTCAGAAAAGAAACTATTGAAGTTCCCTGCGCGAATTGCAAATGAATCGTTATCTATGCGATATCTCA
>sinv2724
CGTGTTTTACGTTAAAAAGCGTCAAACAAGCGTGGATCTTCTTCAGAAACATAACTATTGAAGTTCCCAGCGCGAATAGCATACGAATCGCTATCTATGCGATATCTCA
>sinv2725
CGTGTTTTACGTTAAAAAGCGTCAAACAAGCGTGGATCTTCTTCAGAAACGAAACTATTGACGTTTACAGCGAGAATTGGAAATTAATCGTTATCTATGCGATAACTCA
>sinv2726
CGTGTTTTACGTTAAAAAGCGTCAAACAAGCGTGGATCTTGATCAGAAACGAGACTATTGACGTTTACAGCGAGAATTGCAAATTAATCGTTATCTATGCGATATCTCA
>sinv2727
CGTGTTTTACGTTAAAAAGCGTCAAACAAGCGTGGATCTTTATCAGAAACGAAACTATTGACGTTTACAGCGAGAATTGCAAATTAATCTTTATCTATACGAAATCTCA
>sinv2728
CGTGTTTTACGTTAAAAAGCGTCAAACAAGCGTGGATGTCCATCAGAAACGAAACTATTGACGTTTACAGCGAGAATTGCAAATTAATCGTTATCTATGCGATATCTCA
>sinv2729
CGTGTTTTACGTTAAAAAGCGTCAAACAAGCGTGGATGTGCATCAGAAACGAAACTATTGAAGTTCCCAGCGCGAATTGCAAACGAAACGTTATCTATGCGATAACTCA
>sinv2730
CGTGTTTTACGTTAAAAAGCGTCAAACAAGCGTGGATGTGCATCAGAAACGAAACTATTGAAGTTCCCTGCGCGAATTGCAAATGAAACGTTATCTATGCGATAACTCA
>sinv2731
CGTGTTTTACGTTAAAAAGCGTCAAACAAGCGTGGATGTGCATCAGAAACGAAACTATTGAATTTCCCAGCGCGAATTGCAAACTAATCGCTATCTATGCGATATCTCA
>sinv2732
CGTGTTTTACGTTAAAAAGCGTCAAACAAGCGTGGATTTGCATCAGAAACGAAACTATTGAAGTTCCCTGCGCGAATTGCAAATGAATCTTTATCTATGCGATATCCCA
>sinv2733
CGTGTTTTACGTTAAAAAGCGTCAAACAAGCGTGGATTTTCATCAGAAACGAAACTATTGAAGTTCCCTGCGCGAATTGCAAATGAATCGTTATCTATGCGATAACTCA
>sinv2734
CGTGTTTTACGTTAAAAAGCGTCAAACAAGCGTGGATTTTCATCAGAAACGAAACTATTGAAGTTCCCTGCGCGAATTGCAAATGAATCTTTATCTATGCTATATCTCA
>sinv2735
CGTGTTTTACGTTAAAAAGCGTCAAACAAGCGTGGATTTTCATCAGAAACGAAACTATTGACGTTTACAGCGAGAATTGCAAATGAATCGTTATCTATGTGATATCTCA
>sinv2736
CGTGTTTTACGTTAAAAAGCGTCAAACAAGCGTGGATTTTCATCAGAAACGAAACTATTGACGTTTACAGCGAGAATTGCAAATTAATCGTTATCTATGCGATATCTCA
>sinv2737
CGTGTTTTACGTTAAAAAGCGTCAAACAAGCGTGGGTCTTCATCAGAAACGAAACTATTGACGTTTACAGAGAGAATTGCAAATTAATCGTTATCTATGGGTTACCTCA
>sinv2738
CGTGTTTTACGTTAAAAAGCGTCAAACAAGCGTGGGTCTTCATCAGAAACGAAACTATTGACGTTTACAGCGAGAATTGCAAATTAATCGTTATCTATGCGATATCTCA
>sinv2739
CGTGTTTTACGTTAAAAAGCGTCAAACAAGCGTGGTTCTGCATCAGAAACGAAACTATTGAAGTTCCCAGCGCGAATTGCAAACGAATCGCTATCTATGCGATATCTCA
>sinv2740
CGTGTTTTACGTTAAAAAGCGTCAAACAAGCGTGGTTCTTCATCAGAAACAAAACTATTCAAGTTCGCAGTGCGAATTGCAAATCAATCGTGATCTATGCTATATCACA
>sinv2741
CGTGTTTTACGTTAAAAAGCGTCAAACAAGCGTGGTTCTTCATCAGAAACGAAACTATTGAAGTTCGCAGAGGGAATTGCAAATGAATCTTTTTCTATGCGATATCTCA
>sinv2742
CGTGTTTTACGTTAAAAAGCGTCAAACAAGCGTGGTTCTTCATCAGAAACGAAACTATTGACGTTTACAGAGAGAATTCCAAATTAATTGTTATCTATGCGATATCTCA
>sinv2743
CGTGTTTTACGTTAAAAAGCGTCAAACAAGCGTGGTTCTTCATCAGAAACGAAACTATTGACGTTTACAGCGAGAATTGCAAATTAATCATTATCTATGCAATATCTCA
>sinv2744
CGTGTTTTACGTTAAAAAGCGTCAAACAAGCGTGGTTCTTCATCAGAAACGAAACTATTTACGTTTACAGCGAGAATTGCAAATTAATCGTTATCTATGCGATATCTCA
>sinv2745
CGTGTTTTACGTTAAAAAGCGTCAAACAAGCGTGTATCTGCATCAGAAACGAAACTATTGAAGTTCCCTGCGCGAATTGCAAATGAATCTTTATCTATGCGATAACTCA
>sinv2746
CGTGTTTTACGTTAAAAAGCGTCAAACAAGCGTGTATCTGCATCAGAAACGAAACTATTGAATTTCAAAGCGCGAATTGCAAATGAATCGTTATCAATGCGATATCTCA
>sinv2747
CGTGTTTTACGTTAAAAAGCGTCAAACAAGCGTGTATCTTCATCAGAAACATAAATATTGAAGTTCCCAGTGCGAATTGCAAACGAATCGCTATCTACGCGATATCTCA
>sinv2748
CGTGTTTTACGTTAAAAAGCGTCAAACAAGCGTGTATCTTCATCAGAAACATAACTATTGAAGTTCCCAGCGCGAATTGCAAATGAATCGTTATCTATGCGATATCACA
>sinv2749
CGTGTTTTACGTTAAAAAGCGTCAAACAAGCGTGTATCTTCATCAGAAACGAAACTATTGACGTTTACAGCGAGAATTGCAAATTAATCGTTATCTATGCGATATCTCA
>sinv2750
CGTGTTTTACGTTAAAAAGCGTCAAACAAGCGTGTATTTGCATCAGAAACGTAACTATTGAATTTCCCAGCGCGAATTGCAAACTAATCGCTATCTATGCGATATCTCA
>sinv2751
CGTGTTTTACGTTAAAAAGCGTCAAACAAGCGTTAATCTGCATCAGAAAAGAAACTATGGAAGTTCCCTGCGCGAATTGCAAATGAATCGTTATCTGTGCGATAACTCA
>sinv2752
CGTGTTTTACGTTAAAAAGCGTCAAACAAGCGTTAATCTGCATCAGAAACGAAACTATTGAAGTTCCCTGCGCGAATTGCAAATGAATCGTTATCTATGCGATATCTCA
>sinv2753
CGTGTTTTACGTTAAAAAGCGTCAAACAAGCGTTCATCTACATCAGAAGCGAAACTAGTAAAGTTCCCTGCGCGAATTGCAAATGAATCGTTTTCTATGCGATAACTCA
>sinv2754
CGTGTTTTACGTTAAAAAGCGTCAAACAAGCGTTCATCTGCATCAGAAAGGAAACTATTGAAGTTCCCTGCGCGAATTGCAAATGAAGCGTTATCTATGCGATAACTCA
>sinv2755
CGTGTTTTACGTTAAAAAGCGTCAAACAAGCGTTCATCTGCATCCGAAACGAAACTATTGAAGTTCCCTGCGCGAACTGCAAACGAATCGCTATCTATGCGATATCTCA
>sinv2756
CGTGTTTTACGTTAAAAAGCGTCAAACAAGCGTTGAACCGCATCAGAAACGAAACTATTGAAGTTCCCAGCGCGAATTGCAAATGAATCGTTATCTATGCGATATCTCA
>sinv2757
CGTGTTTTACGTTAAAAAGCGTCAAACAAGCGTTGAACCGCATCAGAAACGAAACTATTGAAGTTCCCTGCGAGAATTGCAAATGAATCGTTATCTATGCGATATCTCA
>sinv2758
CGTGTTTTACGTTAAAAAGCGTCAAACAAGCGTTGAACCGCATCAGAAACGAATCTATTGAAGTTCCAAGCGCGAATTGCGAATGAATCGTTATCTATGCGATATCTCA
>sinv2759
CGTGTTTTACGTTAAAAAGCGTCAAACAAGCGTTGAACGGCATCAGAAGCGAAACAATTGAAGTTCCCTGCGCGAATTGCAAATGAATCGTTATCTATGCGATAACTCA
>sinv2760
CGTGTTTTACGTTAAAAAGCGTCAAACAAGCGTTGAACTGCATCAGAAACATAACTATTGACTTTCCCAACACGAATTGCAAATTAATCGTTTTCTATGCGATATCTCA
>sinv2761
CGTGTTTTACGTTAAAAAGCGTCAAACAAGCGTTGAACTGCATCAGAAACGAAACTATTGAGGTTCCCAGCGCAAATTGCAAATGAATCGTTATCTATGCGGTATCTCA
>sinv2762
CGTGTTTTACGTTAAAAAGCGTCAAACAAGCGTTGAACTGCATCAGAAACGAAACTATTTAAGTTCCCTGCGCGAATTGCAAATGAATCGTTATCTATGCGATATCTCA
>sinv2763
CGTGTTTTACGTTAAAAAGCGTCAAACAAGCGTTGAACTGTATCAGAAACGAAACTATTGAAGTTCTTTGCGCGAATTGCAAATGAATCGTTATCTATGCGTTTTCTCA
>sinv2764
CGTGTTTTACGTTAAAAAGCGTCAAACAAGCGTTGAACTTCATCAGAAACGAAACTATTGAAGTTCCCTACGCGAATTGCAAATGAATCATTATCTATGCGATATCTCA
>sinv2765
CGTGTTTTACGTTAAAAAGCGTCAAACAAGCGTTGAACTTCATCAGAAACGAAACTATTGAAGTTCCCTGCGCGAATTGCAAATGAATCGTTATCTATGCGATATCTCA
>sinv2766
CGTGTTTTACGTTAAAAAGCGTCAAACAAGCGTTGAACTTCATCAGAAACGAAACTATTGATGTTCCCTGCGCGAATTGCAAACGAATCGCTATCTATGCGATATCTCA
>sinv2767
CGTGTTTTACGTTAAAAAGCGTCAAACAAGCGTTGAACTTCATCAGAAACGTAACTATTGAATTGCCCAGCGTGAATTGCAAATGAATCGTTATCTATGCGATATCGCA
>sinv2768
CGTGTTTTACGTTAAAAAGCGTCAAACAAGCGTTGACCGCATCAGAAACGAAACTAATTGAAGTTCCCAGCGCGAATTGCAAATGAATCGTTATCTATGCGATATCTCA
>sinv2769
CGTGTTTTACGTTAAAAAGCGTCAAACAAGCGTTGACCTGCATCAGAAACGAAACTATTGAAGTTCCCAGCGCGAATTGCAAATGAATCGTTATCCATGCGATATCTCA
>sinv2770
CGTGTTTTACGTTAAAAAGCGTCAAACAAGCGTTGACCTGCATCAGAAACGAAACTATTGAAGTTTCCAGCGCGAATTGCAAATGAATCGTTATCTATGCGATATCTCA
>sinv2771
CGTGTTTTACGTTAAAAAGCGTCAAACAAGCGTTGACCTGTATCAGAAACGAATCTATTGAAGTTGCCTGCGCGAATTGCAAATGAATCGTTATCTATGTGATATCTCA
>sinv2772
CGTGTTTTACGTTAAAAAGCGTCAAACAAGCGTTGACCTTCAACAGAAACGAAACTATTGAAGTTCCCTGTTCGAATTGCAAATGAATCGTTATCTATGCTATAACTCA
>sinv2773
CGTGTTTTACGTTAAAAAGCGTCAAACAAGCGTTGATACGCATCAGAAACGAAACTATTGAAGTTCCCAGCGCGAATTGCAAATGAATCGTTATCTATGCGATATCTCA
>sinv2774
CGTGTTTTACGTTAAAAAGCGTCAAACAAGCGTTGATAGGCATCAAAAACGAAACTATTGAAGTTCCCTGCGCGAATTGCAAATGAATCGTTATCTATGCGATAACTCA
>sinv2775
CGTGTTTTACGTTAAAAAGCGTCAAACAAGCGTTGATAGGCATCAGAAACGAAACTATTGAAGTTCCCTGCGCGAATTGCAAATGAATCGTTATCTATGCGATAACTCA
>sinv2776
CGTGTTTTACGTTAAAAAGCGTCAAACAAGCGTTGATAGGCATTAGAAACGAAACTATTGAAGTTCCCTGCGCGAATTGCAAATGAATCGTTATCTATGCGATAACTCA
>sinv2777
CGTGTTTTACGTTAAAAAGCGTCAAACAAGCGTTGATATGCATCAGAAACAAAACTATTGAAGTTCCCTGCGCGAATTGCAAATGAATCGTTATCTATGCGATATCTCA
>sinv2778
CGTGTTTTACGTTAAAAAGCGTCAAACAAGCGTTGATATGCATCAGAAACGAAACTATTGAAGATCCCTGCGCGAAGTGCAAACGAATCGCTATCTATGCGATATCTCA
>sinv2779
CGTGTTTTACGTTAAAAAGCGTCAAACAAGCGTTGATATGCATCAGAAACGAAACTATTGAAGTTCCCAGCGCGAAATGCAAACGAATCGCTATCTATGCGATACCTCA
>sinv2780
CGTGTTTTACGTTAAAAAGCGTCAAACAAGCGTTGATATGCATCAGAAACGAAACTATTGAAGTTCCCTGCGCGAATTGCAAATGAATCGTTATCTATGCGATAACTCA
>sinv2781
CGTGTTTTACGTTAAAAAGCGTCAAACAAGCGTTGATATGCATCAGAAACGAAACTATTGAAGTTCCCTGCGCGAATTGCAAATGAATCGTTATCTATGCGATATCTCA
>sinv2782
CGTGTTTTACGTTAAAAAGCGTCAAACAAGCGTTGATATGCATCAGAAACGAATCTATTGAAGTTGCCTGCGCGAATTGCAAATGAATTGTTATCTATGCGATATCTCA
>sinv2783
CGTGTTTTACGTTAAAAAGCGTCAAACAAGCGTTGATATGCATCAGAAACTAAACTATTGAAGTTCCCTGCGCGAATTGCAAATGAATCTTTATCTATGCGATATCTCA
>sinv2784
CGTGTTTTACGTTAAAAAGCGTCAAACAAGCGTTGATATGCATCAGAACGAAACTATTGAAGTTCCCAGAATCGAATTGCAAATGAATTGTTATCTATGCGATATCTCA
>sinv2785
CGTGTTTTACGTTAAAAAGCGTCAAACAAGCGTTGATATGCATCATAAACGAAACTACTGAAGTTCCCTGCGCGAATTGCAAATGAATCGTTATCCTTGCGATATCTCA
>sinv2786
CGTGTTTTACGTTAAAAAGCGTCAAACAAGCGTTGATATTCATCAGAATGGAAATTATTGAATTTCCCTGCGCGAATTGCAAACGAATCGCTATCTATGCTATATCTCA
>sinv2787
CGTGTTTTACGTTAAAAAGCGTCAAACAAGCGTTGATCACCATCAGAAAAGAAACTATTGAAGTTCCCTGCTAGAATTGCAAATGAATCGTTATCTATGCGATATCTCA
>sinv2788
CGTGTTTTACGTTAAAAAGCGTCAAACAAGCGTTGATCAGCATAAGAAACGAAACAATTGAAGTTCCCTGCGCGAATTGCAAATGAATCGTTATCTATGCGATATCTCA
>sinv2789
CGTGTTTTACGTTAAAAAGCGTCAAACAAGCGTTGATCAGCATCAGAAACATAACTATTGAAGTTCCTAGCGCGAATTGCAAATGAATCGTTATCTATGCGATATCTCA
>sinv2790
CGTGTTTTACGTTAAAAAGCGTCAAACAAGCGTTGATCAGCATCAGAAACGAAACTATTGAAGTTCCCTGCGCGCATTGCAAATGAACCATTATCTATGCGATAACTCA
>sinv2791
CGTGTTTTACGTTAAAAAGCGTCAAACAAGCGTTGATCAGCATCAGTAACGAATCTATTGATGTTCCCAGCGCGAATTGCAAATGAATCGTTATCTATGCGATATCTCA
>sinv2792
CGTGTTTTACGTTAAAAAGCGTCAAACAAGCGTTGATCAGCATCCGAAACGAAACTATTAATGTTCACTGGGCAATTTGCAAATAAATCGTTATCTATGCGATATCTCA
>sinv2793
CGTGTTTTACGTTAAAAAGCGTCAAACAAGCGTTGATCAGCGAAAGAAACGAATCTATTGATGTTCCCTGCGCGATTTGCAAATAAATCGTTATCTATGTGATATCACA
>sinv2794
CGTGTTTTACGTTAAAAAGCGTCAAACAAGCGTTGATCAGCGTCAGAAACGAATCTATTGATGTTCCCTGCGCGATTTGCAAATAAATCGTTATCTATGTGATATCACA
>sinv2795
CGTGTTTTACGTTAAAAAGCGTCAAACAAGCGTTGATCAGCGTCAGAAACGAATCTATTGATGTTCCCTGCGTGATTTGCAAATAAATCGTTATCTATGTGATATCACA
>sinv2796
CGTGTTTTACGTTAAAAAGCGTCAAACAAGCGTTGATCAGTATCAGAAACGAAACTATTGAAGTTCCCTGCGCGAATTGCAAATGTATCGTTATCTATGCCATAACTCA
>sinv2797
CGTGTTTTACGTTAAAAAGCGTCAAACAAGCGTTGATCATCATCAGAAACGAAACTATTGAAGTTCACTGCGCGAAATGCAAATGAATAGTTATCTATGCGATATCTCA
>sinv2798
CGTGTTTTACGTTAAAAAGCGTCAAACAAGCGTTGATCATCATCAGAAACGAAACTATTGAATTTCACTGCGCGAATTGCAAACGAATCGCTATCTATGCGATATCTCA
>sinv2799
CGTGTTTTACGTTAAAAAGCGTCAAACAAGCGTTGATCCACATCAGAAACGAAACTATTGAAGTTCCCAGCGCGAATTGCAAATGAATCGTTATCTATGCGGTATCTCA
>sinv2800
CGTGTTTTACGTTAAAAAGCGTCAAACAAGCGTTGATCCACATCAGAAACGAAACTATTGAAGTTCCCGGCGCGAATTGCAAATGAATCGTTATCTATGCGATATCTCA
>sinv2801
CGTGTTTTACGTTAAAAAGCGTCAAACAAGCGTTGATCCACATCAGAAACGAAATTATTGAAGTTCCCAGCGCGAATTGCAAATGAATCGTTATCTATGTGTTATCTCA
>sinv2802
CGTGTTTTACGTTAAAAAGCGTCAAACAAGCGTTGATCCGAATCAGAAACGAAACTATTGAAGTACCCAGCGCGAATTGCAAATGAATCCTTATTTATGCGATATCTCA
>sinv2803
CGTGTTTTACGTTAAAAAGCGTCAAACAAGCGTTGATCCGAATCAGAAACGAAACTATTGAAGTTCCCTGCGCGAATTGCAAATGAATCTTTATCTATGCGATAACTCA
>sinv2804
CGTGTTTTACGTTAAAAAGCGTCAAACAAGCGTTGATCCGCAACAGAAAAGAAACTATTGAAGTTCCCAGCGCGAATTGCAAATGAATCGTTATCTATGCGATATCTCA
>sinv2805
CGTGTTTTACGTTAAAAAGCGTCAAACAAGCGTTGATCCGCAGCAGAAACGAAACTATTGAAGTTCCCAGCGCGAATTGCAAATGAATCGTTATCTATGCGATATCTCA
>sinv2806
CGTGTTTTACGTTAAAAAGCGTCAAACAAGCGTTGATCCGCATAAGAAACGAAATTATTGAAGTTCCCTGCGCGAATTACAAATGAATCGTTATCTATGCGATATCTCA
>sinv2807
CGTGTTTTACGTTAAAAAGCGTCAAACAAGCGTTGATCCGCATCAAAAACGAAACTATTGAAGTTCCCAGCGCGAATTGCAAATGAATCGTTATCTATGCGATATCTCA
>sinv2808
CGTGTTTTACGTTAAAAAGCGTCAAACAAGCGTTGATCCGCATCAAAAACGAAACTATTGAAGTTCCCTGCGCGAATTGCAAACGAATCGCTATCTATGCGATATCTCA
>sinv2809
CGTGTTTTACGTTAAAAAGCGTCAAACAAGCGTTGATCCGCATCAAGAACGAAACTATGGAAGTTCCCAGCGTGAATTGCAAATGAATCTTTATCTATGCGATATCTCA
>sinv2810
CGTGTTTTACGTTAAAAAGCGTCAAACAAGCGTTGATCCGCATCAGAAAAGAAACTATAGAAGTTCCCAGTGGGAATTGCAAATGAATCGTTATCTATGCGTTATCTCA
>sinv2811
CGTGTTTTACGTTAAAAAGCGTCAAACAAGCGTTGATCCGCATCAGAAACAAAACTATTGATGTTCGCAGCGCGAATTGCAAATGAATCGTTATCTATGCGATATCTCA
>sinv2812
CGTGTTTTACGTTAAAAAGCGTCAAACAAGCGTTGATCCGCATCAGAAACATAACTATTGAAGTTCCCAGTGCGAATTGCAAACGAATCACTATCTATGCGATATCTCA
>sinv2813
CGTGTTTTACGTTAAAAAGCGTCAAACAAGCGTTGATCCGCATCAGAAACGAAACCATTGAAGTTCCCAGCGCGAATTGCAAATGAATCGTTATGTATGCGATATCTCA
>sinv2814
CGTGTTTTACGTTAAAAAGCGTCAAACAAGCGTTGATCCGCATCAGAAACGAAACGATTGAAATTCCCAGCGCGAATTGCAAATGAATCGTTATCTATGCGATATCTCA
>sinv2815
CGTGTTTTACGTTAAAAAGCGTCAAACAAGCGTTGATCCGCATCAGAAACGAAACGATTGAATTTCACATCGCGAATTGCAAATGAATCGTTATCTATGCGATATCTCA
>sinv2816
CGTGTTTTACGTTAAAAAGCGTCAAACAAGCGTTGATCCGCATCAGAAACGAAACTACTGAAGTTCCCAGCGCGAATTGCAAATGAATCGTTATCTATGAGTTATTTCA
>sinv2817
CGTGTTTTACGTTAAAAAGCGTCAAACAAGCGTTGATCCGCATCAGAAACGAAACTATAGAAGTTCCCAGCCCGAATTTCAAATGAATCGTTATCTATGCGATATCTCA
>sinv2818
CGTGTTTTACGTTAAAAAGCGTCAAACAAGCGTTGATCCGCATCAGAAACGAAACTATAGAAGTTCCCAGCGCGAATTGCAAATGAATCGTTATCTATGCGATATCTCA
>sinv2819
CGTGTTTTACGTTAAAAAGCGTCAAACAAGCGTTGATCCGCATCAGAAACGAAACTATGGAAGATCCCACCGCGAATTGCAAATGAATCGTTATCTATGCGATATCTCA
>sinv2820
CGTGTTTTACGTTAAAAAGCGTCAAACAAGCGTTGATCCGCATCAGAAACGAAACTATTGAAATTCCCAGCGCGAATTGCAAATGAATCGTTATCTATTCGATATCTCA
>sinv2821
CGTGTTTTACGTTAAAAAGCGTCAAACAAGCGTTGATCCGCATCAGAAACGAAACTATTGAAGATCCCAGCGCGAATTGCAAACGAATCGCTATCTATGCGATATCTCA
>sinv2822
CGTGTTTTACGTTAAAAAGCGTCAAACAAGCGTTGATCCGCATCAGAAACGAAACTATTGAAGTTAACAGCGCGAATTGCAAATGAATCGTTATCTATGCGATATCTCA
>sinv2823
CGTGTTTTACGTTAAAAAGCGTCAAACAAGCGTTGATCCGCATCAGAAACGAAACTATTGAAGTTCCCACCGCGAATTGCAAATGAATCGTTATCTATGCGATAACTCA
>sinv2824
CGTGTTTTACGTTAAAAAGCGTCAAACAAGCGTTGATCCGCATCAGAAACGAAACTATTGAAGTTCCCAGACGGGAATTGCAAATGAATCGTTATCTATGCGTATCTCA
>sinv2825
CGTGTTTTACGTTAAAAAGCGTCAAACAAGCGTTGATCCGCATCAGAAACGAAACTATTGAAGTTCCCAGAGCGAATTGCAAAAGAATCGTTATCTATGCGATATCTCA
>sinv2826
CGTGTTTTACGTTAAAAAGCGTCAAACAAGCGTTGATCCGCATCAGAAACGAAACTATTGAAGTTCCCAGCACGAATTGCAAATGTATCGTTATCTATGCGATATCTCA
>sinv2827
CGTGTTTTACGTTAAAAAGCGTCAAACAAGCGTTGATCCGCATCAGAAACGAAACTATTGAAGTTCCCAGCCCGAATTGCAAATGAATCGTTATCTATGCGATATCTCA
>sinv2828
CGTGTTTTACGTTAAAAAGCGTCAAACAAGCGTTGATCCGCATCAGAAACGAAACTATTGAAGTTCCCAGCGCGAATTACAAATGAATCGTTATCTATGCGATATCTCA
>sinv2829
CGTGTTTTACGTTAAAAAGCGTCAAACAAGCGTTGATCCGCATCAGAAACGAAACTATTGAAGTTCCCAGCGCGAATTGCAAATGAATCATTATCTATGCGATATCTCA
>sinv2830
CGTGTTTTACGTTAAAAAGCGTCAAACAAGCGTTGATCCGCATCAGAAACGAAACTATTGAAGTTCCCAGCGCGAATTGCAAATGAATCGTTAACTATGCGTTATCTCA
>sinv2831
CGTGTTTTACGTTAAAAAGCGTCAAACAAGCGTTGATCCGCATCAGAAACGAAACTATTGAAGTTCCCAGCGCGAATTGCAAATGAATCGTTATCTATATGATATCTCA
>sinv2832
CGTGTTTTACGTTAAAAAGCGTCAAACAAGCGTTGATCCGCATCAGAAACGAAACTATTGAAGTTCCCAGCGCGAATTGCAAATGAATCGTTATCTATGCAATATCTCA
>sinv2833
CGTGTTTTACGTTAAAAAGCGTCAAACAAGCGTTGATCCGCATCAGAAACGAAACTATTGAAGTTCCCAGCGCGAATTGCAAATGAATCGTTATCTATGCGATAACTCA
>sinv2834
CGTGTTTTACGTTAAAAAGCGTCAAACAAGCGTTGATCCGCATCAGAAACGAAACTATTGAAGTTCCCAGCGCGAATTGCAAATGAATCGTTATCTATGCGATATCTCA
>sinv2835
CGTGTTTTACGTTAAAAAGCGTCAAACAAGCGTTGATCCGCATCAGAAACGAAACTATTGAAGTTCCCAGCGCGAATTGCAAATGAATCGTTATCTATGCGTTATCTCA
>sinv2836
CGTGTTTTACGTTAAAAAGCGTCAAACAAGCGTTGATCCGCATCAGAAACGAAACTATTGAAGTTCCCAGCGCGAATTGCAAATGAATCGTTATCTATGCGTTTTCTCA
>sinv2837
CGTGTTTTACGTTAAAAAGCGTCAAACAAGCGTTGATCCGCATCAGAAACGAAACTATTGAAGTTCCCAGCGCGAATTGCAAATGAATCTTTATCTAAGCGATAACTCA
>sinv2838
CGTGTTTTACGTTAAAAAGCGTCAAACAAGCGTTGATCCGCATCAGAAACGAAACTATTGAAGTTCCCAGCGCGAATTGCAAATGAATCTTTGTCTATGCGATAACTCA
>sinv2839
CGTGTTTTACGTTAAAAAGCGTCAAACAAGCGTTGATCCGCATCAGAAACGAAACTATTGAAGTTCCCAGCGCGAATTGCAAATGATTCGTTATCTATGCGATATCTCA
>sinv2840
CGTGTTTTACGTTAAAAAGCGTCAAACAAGCGTTGATCCGCATCAGAAACGAAACTATTGAAGTTCCCAGTGCGAATTGCAAACGAATCGCTATCTATGCGAAATCTCA
>sinv2841
CGTGTTTTACGTTAAAAAGCGTCAAACAAGCGTTGATCCGCATCAGAAACGAAACTATTGAAGTTCCCATCATGAATTGCAAATGAATCGTTATCTATGCGATATCTCA
>sinv2842
CGTGTTTTACGTTAAAAAGCGTCAAACAAGCGTTGATCCGCATCAGAAACGAAACTATTGAAGTTCCCGGCGCGAATTGCAAATGAATCGTTATCTATGCGATATCTCA
>sinv2843
CGTGTTTTACGTTAAAAAGCGTCAAACAAGCGTTGATCCGCATCAGAAACGAAACTATTGAAGTTCCCTACGCGAATTGCAAATGAATCTTTATTTATGCGTTAACTCA
>sinv2844
CGTGTTTTACGTTAAAAAGCGTCAAACAAGCGTTGATCCGCATCAGAAACGAAACTATTGAAGTTCCCTGCGCGAATTACCAATGAATCTTTATCTATGCGATATCTCA
>sinv2845
CGTGTTTTACGTTAAAAAGCGTCAAACAAGCGTTGATCCGCATCAGAAACGAAACTATTGAAGTTCCCTGCGCGAATTGCAAACGAATCGCAATCTATGCGATATCTCA
>sinv2846
CGTGTTTTACGTTAAAAAGCGTCAAACAAGCGTTGATCCGCATCAGAAACGAAACTATTGAAGTTCCCTGCGCGAATTGCAAATGAATCGTTATCTATGCGATAACTCA
>sinv2847
CGTGTTTTACGTTAAAAAGCGTCAAACAAGCGTTGATCCGCATCAGAAACGAAACTATTGAAGTTCCCTGCGCGAATTGCAAATGAATCGTTATCTATGCGATATCTCA
>sinv2848
CGTGTTTTACGTTAAAAAGCGTCAAACAAGCGTTGATCCGCATCAGAAACGAAACTATTGAAGTTCCCTGCGCGAATTGCAAATGAATCTTTATCTATGCGATAACTCA
>sinv2849
CGTGTTTTACGTTAAAAAGCGTCAAACAAGCGTTGATCCGCATCAGAAACGAAACTATTGAAGTTCGCAGGGCGAATTGCAAATGAATCGTTATCTATGCGTTATCTCA
>sinv2850
CGTGTTTTACGTTAAAAAGCGTCAAACAAGCGTTGATCCGCATCAGAAACGAAACTATTGAAGTTCTCAGCCCGAATTGAAAATGAATCGTTATCTATGCGATATCTCA
>sinv2851
CGTGTTTTACGTTAAAAAGCGTCAAACAAGCGTTGATCCGCATCAGAAACGAAACTATTGAAGTTGCCAGAGCGAATTGCAAATGAATCGTTATCTATGCGTTATCTCA
>sinv2852
CGTGTTTTACGTTAAAAAGCGTCAAACAAGCGTTGATCCGCATCAGAAACGAAACTATTGAATTTCCCAGCGCGAATTGCAAATGAATCGTTATCTATGCGATATCTCA
>sinv2853
CGTGTTTTACGTTAAAAAGCGTCAAACAAGCGTTGATCCGCATCAGAAACGAAACTATTGAATTTCCCAGCGCGAATTGCAAATGAATCGTTATCTATGCGTTATCTCA
>sinv2854
CGTGTTTTACGTTAAAAAGCGTCAAACAAGCGTTGATCCGCATCAGAAACGAAACTATTGACGTTTACAGCGAGAATTGCAAATTAATCGTTATCTATGCGATATCTCA
>sinv2855
CGTGTTTTACGTTAAAAAGCGTCAAACAAGCGTTGATCCGCATCAGAAACGAAACTATTGATGTTCCCAGCGCGAATTGCAAATGAATCGTTATCTATGCGATATCTCA
>sinv2856
CGTGTTTTACGTTAAAAAGCGTCAAACAAGCGTTGATCCGCATCAGAAACGAAACTATTGATGTTCCCAGCGCGAATTGCATATGAATCGTTATCTATGCGATATCTCA
>sinv2857
CGTGTTTTACGTTAAAAAGCGTCAAACAAGCGTTGATCCGCATCAGAAACGAAACTATTGCAGTTCCCAGCGCGAATTGCAAATTAATCGTTATCTATGCGATATCTCA
>sinv2858
CGTGTTTTACGTTAAAAAGCGTCAAACAAGCGTTGATCCGCATCAGAAACGAAACTATTTAAGTTCCCAGCGAGAATTGCAAATGAAGCGTTATCTATGCGATATCTCA
>sinv2859
CGTGTTTTACGTTAAAAAGCGTCAAACAAGCGTTGATCCGCATCAGAAACGAAACTATTTAAGTTCCCAGCGCGAATTGCAAATGAATCGTTATCTATGCGATATCTCA
>sinv2860
CGTGTTTTACGTTAAAAAGCGTCAAACAAGCGTTGATCCGCATCAGAAACGAAACTGTTGAAGTTCCCTGCGCGAATTGCAAATGAATCGTTATCTATGCGATAACTCA
>sinv2861
CGTGTTTTACGTTAAAAAGCGTCAAACAAGCGTTGATCCGCATCAGAAACGAAGCTATTGAAGTTCCCAGCGCGAATTGCAAATGAATCGTTATCTATGCGATATCTCA
>sinv2862
CGTGTTTTACGTTAAAAAGCGTCAAACAAGCGTTGATCCGCATCAGAAACGAATCTATGGAAGTTCCCAGGGCGAATTGCAAATGAATCGTTATCTATGCGATATCTCA
>sinv2863
CGTGTTTTACGTTAAAAAGCGTCAAACAAGCGTTGATCCGCATCAGAAACGGAACTATGGAAGTTCCCAGCGCGAATTGCAAATGAATCGTTATCTATGCGATATCTCA
>sinv2864
CGTGTTTTACGTTAAAAAGCGTCAAACAAGCGTTGATCCGCATCAGAAACGTAACTATTGAAGTTCCCAGCGCGAATTGCAAATGAATCGTTATCTATGCGATATATCA
>sinv2865
CGTGTTTTACGTTAAAAAGCGTCAAACAAGCGTTGATCCGCATCAGAAACGTAACTATTGAATTTCCCAGCGCGAATAGCAAATGAATCGTTATCTATGCGATATCTCA
>sinv2866
CGTGTTTTACGTTAAAAAGCGTCAAACAAGCGTTGATCCGCATCAGAAATGAAACTATTGAAGTTCCCAGCGCGAATTGCAAATGAATCGTTATCTATGCGATATCTCA
>sinv2867
CGTGTTTTACGTTAAAAAGCGTCAAACAAGCGTTGATCCGCATCAGAAATGAAACTATTGAAGTTCCCAGCGCGAATTGCAAATGAATCGTTATCTATGCGATATTTCA
>sinv2868
CGTGTTTTACGTTAAAAAGCGTCAAACAAGCGTTGATCCGCATCAGAATCGAAACTATTGAAGTTCCCAGCGCGAATTGCAAATGAATCGTTATCTATGCGTTATCTCA
>sinv2869
CGTGTTTTACGTTAAAAAGCGTCAAACAAGCGTTGATCCGCATCAGAATCGAAACTATTGAAGTTCCCAGCGCGAATTGTAAATGAATCGTTATCTATGCGATATCTCA
>sinv2870
CGTGTTTTACGTTAAAAAGCGTCAAACAAGCGTTGATCCGCATCCGAAACGAAACTATTGAAGTTCCCAGCGCTAATTGCAATTGAATCGTTATCTATGCGATATCTCA
>sinv2871
CGTGTTTTACGTTAAAAAGCGTCAAACAAGCGTTGATCCGCATTAGAAACGAAACTATTGAAGTTCCCAGCGCGAATTGCAAATGAATCGTTATCTATGCGATATCTCA
>sinv2872
CGTGTTTTACGTTAAAAAGCGTCAAACAAGCGTTGATCCGCATTGGAAACGAAACTATTGAAGTTCCCAGCGCGAATTGCAAATGAATCGTTATCTATGCGATAACTCA
>sinv2873
CGTGTTTTACGTTAAAAAGCGTCAAACAAGCGTTGATCCGCTTCCGAAACGAAACTATTGAAGTTCCCAGCGTTAATTGCAAATGAATCGTTATCTATGCGATATCTCA
>sinv2874
CGTGTTTTACGTTAAAAAGCGTCAAACAAGCGTTGATCCTCATCAGAAACGAAACTATTGAAGTTCCCAGCGCGAATTGCAAACTAGTCGCTATCTATGCGATATCTCA
>sinv2875
CGTGTTTTACGTTAAAAAGCGTCAAACAAGCGTTGATCCTCATCAGAAACGAAACTATTGAAGTTCCCAGCGCGAATTGCAAATGAATCATTATCTATGCAATATCTCA
>sinv2876
CGTGTTTTACGTTAAAAAGCGTCAAACAAGCGTTGATCCTCATCAGAAACGAAACTATTGAAGTTCCCAGCGCGAATTGCAAATGAATCGTTATCTATGCGATATCTCA
>sinv2877
CGTGTTTTACGTTAAAAAGCGTCAAACAAGCGTTGATCCTCATCAGAAACGAAACTATTGAAGTTCCCAGCGCGAATTGCAAATGAATCTTTATCTATGCGATATCTCA
>sinv2878
CGTGTTTTACGTTAAAAAGCGTCAAACAAGCGTTGATCCTCATCAGAAACGAAACTATTGAAGTTCCCTGCGCGAATTGCAAATGAATCGTTATCTATGCGATATCTCA
>sinv2879
CGTGTTTTACGTTAAAAAGCGTCAAACAAGCGTTGATCGCATCAGAAACGAAACTATTGAAGTTCCCAGCGCGAATTGGCAAATGAATCGTTATCTATGCGATATCTCA
>sinv2880
CGTGTTTTACGTTAAAAAGCGTCAAACAAGCGTTGATCGCCATCAGAAACGAAACTATTGAAGTTCCCTGCGCGAATTGCAAATGAATCGTTATCTATGCGATATCTCA
>sinv2881
CGTGTTTTACGTTAAAAAGCGTCAAACAAGCGTTGATCGGCACCAGAAACGAAACTATTGAAGTTCCCTGCGCGAATTGCAAATGAATCGTTATCTATGCGATAACTCA
>sinv2882
CGTGTTTTACGTTAAAAAGCGTCAAACAAGCGTTGATCGGCACTAGAAACGAAACTATTGAAGATCCCAGCGCGAATTGCAAACGAATCGCTATCTATGCGATATCTCA
>sinv2883
CGTGTTTTACGTTAAAAAGCGTCAAACAAGCGTTGATCGGCATCAGAAACAATACTATTGAAGTTCCCTGCGCGAATTGCAAATGAATCGTTTTCTATGCGATAACTCA
>sinv2884
CGTGTTTTACGTTAAAAAGCGTCAAACAAGCGTTGATCGGCATCAGAAACGAAACTAATGAAGTTCCATGCGCGAATTGCAAATGAATCGTTATCTATGCGATAACTCA
>sinv2885
CGTGTTTTACGTTAAAAAGCGTCAAACAAGCGTTGATCGGCATCAGAAACGAAACTATTGAAGTTCCATGCGCGAATTGCAAATGAATCGTTATCTATGCGATAACTCA
>sinv2886
CGTGTTTTACGTTAAAAAGCGTCAAACAAGCGTTGATCGGCATCAGAAACGAAACTATTGAAGTTCCCAGCGCGAATTGCAAACGAATCGCTATCTATGCGATATCTCA
>sinv2887
CGTGTTTTACGTTAAAAAGCGTCAAACAAGCGTTGATCGGCATCAGAAACGAAACTATTGAAGTTCCCAGCGCGAATTGCACATGAATCGTTATCTATGCGATATCTCA
>sinv2888
CGTGTTTTACGTTAAAAAGCGTCAAACAAGCGTTGATCGGCATCAGAAACGAAACTATTGAAGTTCCCTGCGCGAATTGAAAATGAATCGTTATCTATACGATAACTCA
>sinv2889
CGTGTTTTACGTTAAAAAGCGTCAAACAAGCGTTGATCGGCATCAGAAACGAAACTATTGAAGTTCCCTGCGCGAATTGCAAACGAATCGCTATCTATGCGATATCTCA
>sinv2890
CGTGTTTTACGTTAAAAAGCGTCAAACAAGCGTTGATCGGCATCAGAAACGAAACTATTGAAGTTCCCTGCGCGAATTGCAAATGAATCCTTATCTATGCGATAACTCA
>sinv2891
CGTGTTTTACGTTAAAAAGCGTCAAACAAGCGTTGATCGGCATCAGAAACGAAACTATTGAAGTTCCCTGCGCGAATTGCAAATGAATCGTTATCCTTGCGATAACTCA
>sinv2892
CGTGTTTTACGTTAAAAAGCGTCAAACAAGCGTTGATCGGCATCAGAAACGAAACTATTGAAGTTCCCTGCGCGAATTGCAAATGAATCGTTATCTATGAGATAACTCA
>sinv2893
CGTGTTTTACGTTAAAAAGCGTCAAACAAGCGTTGATCGGCATCAGAAACGAAACTATTGAAGTTCCCTGCGCGAATTGCAAATGAATCGTTATCTATGAGATATCTCA
>sinv2894
CGTGTTTTACGTTAAAAAGCGTCAAACAAGCGTTGATCGGCATCAGAAACGAAACTATTGAAGTTCCCTGCGCGAATTGCAAATGAATCGTTATCTATGCGATAACTCA
>sinv2895
CGTGTTTTACGTTAAAAAGCGTCAAACAAGCGTTGATCGGCATCAGAAACGAAACTATTGAAGTTCCCTGCGCGAATTGCAAATGAATCGTTATCTATGCGATATCTCA
>sinv2896
CGTGTTTTACGTTAAAAAGCGTCAAACAAGCGTTGATCGGCATCAGAAACGAAACTATTGAAGTTCCCTGCGCGAATTGCAAATGAATCGTTATCTATGCGGTATCTCA
>sinv2897
CGTGTTTTACGTTAAAAAGCGTCAAACAAGCGTTGATCGGCATCAGAAACGAAACTATTGAAGTTCCCTGCGCGAATTGCAAATGAATCGTTATCTATGTTATAACTCA
>sinv2898
CGTGTTTTACGTTAAAAAGCGTCAAACAAGCGTTGATCGGCATCAGAAACGAAACTATTGAAGTTCCCTGCGCGAATTGCCAATGAATCGTTATCTATGCGATAACTCA
>sinv2899
CGTGTTTTACGTTAAAAAGCGTCAAACAAGCGTTGATCGGCATCAGAAACGAAACTATTGAAGTTCCCTGCGCGAATTTCAAATGAATCGTTATCTATGCGATAACTCA
>sinv2900
CGTGTTTTACGTTAAAAAGCGTCAAACAAGCGTTGATCGGCATCAGAAACGAAACTATTGAAGTTCCTTGCGCGAATTGCAAATGAATCGTTATCTATGCGATAACTCA
>sinv2901
CGTGTTTTACGTTAAAAAGCGTCAAACAAGCGTTGATCGGCATCAGAAACGAAACTATTGAAGTTCCTTGCGCGAATTGCAAATGATTCGTTATCTATGCGATAACTCA
>sinv2902
CGTGTTTTACGTTAAAAAGCGTCAAACAAGCGTTGATCGGCATCAGAAACGAAACTATTGAATTTCCCAGCGCGAATTGCAAATGAATCGTTATCTATGCGGTAACTCA
>sinv2903
CGTGTTTTACGTTAAAAAGCGTCAAACAAGCGTTGATCGGCATCAGAAACGAAAGTATTGTAGTTCCCTGCGCGAATTGCAAATGAATCGTTATCTATGCGATAACTCA
>sinv2904
CGTGTTTTACGTTAAAAAGCGTCAAACAAGCGTTGATCGGCATCAGAAACGAAGCTATTGAAGTTCCCTGCGCGAATTGCAAATGAATCTTTATCTATGGGATATCTCA
>sinv2905
CGTGTTTTACGTTAAAAAGCGTCAAACAAGCGTTGATCGGCATCAGAAACGAATCTGTTGAAGTTCCCTGCGCGAATTGCAAATGAATCGTTATCTATGCGATAACTCA
>sinv2906
CGTGTTTTACGTTAAAAAGCGTCAAACAAGCGTTGATCGGCATCAGAAACGATACTACTGAAGTTCCCTGCGCGAATTGCTAATGAATCGTTATCTATGTGATAACTCA
>sinv2907
CGTGTTTTACGTTAAAAAGCGTCAAACAAGCGTTGATCGGCATCAGAAACGATACTATTGAAGTTCCCTGCGCGAATTGCAAATGAATCGTTATCTATGCGATAACTCA
>sinv2908
CGTGTTTTACGTTAAAAAGCGTCAAACAAGCGTTGATCGGCATCAGAAACGATACTATTGAAGTTCCCTGCGCGAATTGCAAATGGATCGTTATCTAAGCGATAACTCA
>sinv2909
CGTGTTTTACGTTAAAAAGCGTCAAACAAGCGTTGATCGGCATCAGAAAGGAAACTATTGAAGTTTCCTGCGCGAATTGCAAATGAATCGTTATCTATGCTATAACTCA
>sinv2910
CGTGTTTTACGTTAAAAAGCGTCAAACAAGCGTTGATCGGCATCAGAACCGAAACTATTGAATATCCCTGCGCGAATTGCAAATGAATCGTTATCTATGCGATATCTCA
>sinv2911
CGTGTTTTACGTTAAAAAGCGTCAAACAAGCGTTGATCGGCATCAGGAACGAAACTATTGAAGTTCTCTGCGCGAATTGCAAATGAATCGTTATCTATGCGATATCTCA
>sinv2912
CGTGTTTTACGTTAAAAAGCGTCAAACAAGCGTTGATCGGCATCAGGTACGAAACTTTTGAAGTTCCCTGCGCGAATTGCAAATGAATCGTTATCTATGCGATAACTCA
>sinv2913
CGTGTTTTACGTTAAAAAGCGTCAAACAAGCGTTGATCGGCGTCAGAAACGAAACTATTGAAGTTCCATGCGCGAATTGCAAATGAATCGTTATCTATGCGATATCTCA
>sinv2914
CGTGTTTTACGTTAAAAAGCGTCAAACAAGCGTTGATCGGCGTCAGAAACGAAACTATTGAAGTTCCATTCGCGAATTGCAAATGAATCGTTATCTATGCGATAACTCA
>sinv2915
CGTGTTTTACGTTAAAAAGCGTCAAACAAGCGTTGATCGGCGTCAGAAACGAAACTATTGAAGTTCCCTGCGCGAATTGCAAATGAATCGTTATCTATGCCTTAACTCA
>sinv2916
CGTGTTTTACGTTAAAAAGCGTCAAACAAGCGTTGATCTACATCAGAAACGAAACTAATGAAGTTCCCTGCGGGTATTGCAAATGAATCGTTTTCTATGCGATAACTCA
>sinv2917
CGTGTTTTACGTTAAAAAGCGTCAAACAAGCGTTGATCTACATCAGAAACGAAACTATTGAAGTTCCCTGCGCGAATTGCAAATGAATCGTTATCTATGCGATATCTCA
>sinv2918
CGTGTTTTACGTTAAAAAGCGTCAAACAAGCGTTGATCTACATCAGAATCGAAACTATTGAAGTTCCCTGCGCGAATTGCAAATGAATCGTTATCTATGCGGTAACTCA
>sinv2919
CGTGTTTTACGTTAAAAAGCGTCAAACAAGCGTTGATCTCCAACAGAAACGAAACTATTGAAGTTCCCTGCGCGAATTGCAAATGAATCGTTATCTATGAGATATCTCA
>sinv2920
CGTGTTTTACGTTAAAAAGCGTCAAACAAGCGTTGATCTGAATCAGAAACATAACTATTAAAGTTCCCAGCGAGAATTGCAAACGAATCGTTATCTATGCGATATCTCA
>sinv2921
CGTGTTTTACGTTAAAAAGCGTCAAACAAGCGTTGATCTGCAACACAAACGAAACTATCGAAGTTCCCTGCGCTAATTGCAAATGAATCGTTATCTATGCGATAACTCA
>sinv2922
CGTGTTTTACGTTAAAAAGCGTCAAACAAGCGTTGATCTGCAACAGAAACAAAACTATTGACTTTCCCAGCGCGAATTGCGAATGAATCGTTATCTATGCGATATCTCA
>sinv2923
CGTGTTTTACGTTAAAAAGCGTCAAACAAGCGTTGATCTGCAACAGAAACGAAACTATTGAAGTTCCCTGCGCGAATTGCAAACGAATCGCTATCTATGTGATATCTCA
>sinv2924
CGTGTTTTACGTTAAAAAGCGTCAAACAAGCGTTGATCTGCAACAGAAACGAAACTATTGAAGTTCCCTGCGCGAATTGCAAATAAATCGTTTTGTATGCGGTAACTCA
>sinv2925
CGTGTTTTACGTTAAAAAGCGTCAAACAAGCGTTGATCTGCAACAGAAACGAATCTATTGAAGTTCCCTACGCGAATTGCAAATGAATCGTTATCTATGCGATAACTCA
>sinv2926
CGTGTTTTACGTTAAAAAGCGTCAAACAAGCGTTGATCTGCACCAGAAACGAAACAATTGAAGTTCCCACCGCGAATTGCAAACGAATCGCTATCTATGCGATATCTCA
>sinv2927
CGTGTTTTACGTTAAAAAGCGTCAAACAAGCGTTGATCTGCACGAGAAACGAAACTATTGAAGTTCCCTGCGCGAATTGCAAATGAATCGTTATCTATGCGATAACTCA
>sinv2928
CGTGTTTTACGTTAAAAAGCGTCAAACAAGCGTTGATCTGCAGCAGAAACATAACTATTGAAGTTCCAAGTGCGAATTGCAAACGAATAGCTAGCTATGCGATATCTCA
>sinv2929
CGTGTTTTACGTTAAAAAGCGTCAAACAAGCGTTGATCTGCATAAGAAACATAACTATTGAAGTTCCAAGCGCGAATTGCAAACGAATCGCTATCTATGCGATATCTCA
>sinv2930
CGTGTTTTACGTTAAAAAGCGTCAAACAAGCGTTGATCTGCATAAGAAACGAAACTATTGAAGTACCCTGCGCGAATTACAAACGAATCGCTATCTATGCAATATCTCA
>sinv2931
CGTGTTTTACGTTAAAAAGCGTCAAACAAGCGTTGATCTGCATAAGAAACGAAACTATTGAAGTTCTCAGCGCTAATTGCAAATGAATCATTATCTATGTGATATCTCA
>sinv2932
CGTGTTTTACGTTAAAAAGCGTCAAACAAGCGTTGATCTGCATATGAAACGAAACTATTGTAGTTCCCTGCGCGAATTGCAAGTGATTCGTTTTCTATGCGATAACTCA
>sinv2933
CGTGTTTTACGTTAAAAAGCGTCAAACAAGCGTTGATCTGCATCAAAAACGAAACTATTGAAGTTCCCTGCGCGAATTGCGAATGAATCATTATCTATGCGATATGTCA
>sinv2934
CGTGTTTTACGTTAAAAAGCGTCAAACAAGCGTTGATCTGCATCACAAACGAAACTATCGAAGTTCCCTGCGCGAATTGCAAATGAATCGTTATCTATGCGATAACTCA
>sinv2935
CGTGTTTTACGTTAAAAAGCGTCAAACAAGCGTTGATCTGCATCACAAACGAAACTATTAAAGTTCCCAGAGCGAATTGCAAATGAATCGTTATCTATGCGATATCTCA
>sinv2936
CGTGTTTTACGTTAAAAAGCGTCAAACAAGCGTTGATCTGCATCACAAACGAAACTATTAAAGTTCCCAGCGCGAATTGCAAATGAATCGTTATCTATGCGATATCTCA
>sinv2937
CGTGTTTTACGTTAAAAAGCGTCAAACAAGCGTTGATCTGCATCACAAACGAAAGTATCGAAGTTCCCTGCGTGAATTGCAAATGAATCGTTATCTATGCGATAACTCA
>sinv2938
CGTGTTTTACGTTAAAAAGCGTCAAACAAGCGTTGATCTGCATCAGAAAAGAAACTATGGAAGTTCCCTGCGCGAATTGCAAATGAATCGTTATCTATGCGATAACTCA
>sinv2939
CGTGTTTTACGTTAAAAAGCGTCAAACAAGCGTTGATCTGCATCAGAAAAGAAACTATTGAAGTTCCCTGCGCGAATTGCAAAGGAATCGTTATCTATGCGATAACTCA
>sinv2940
CGTGTTTTACGTTAAAAAGCGTCAAACAAGCGTTGATCTGCATCAGAAACAAAACTAATGAAGTTCCCTGCGCGAATTGCAAATGAATCGTTATCTATGCGATAACTCA
>sinv2941
CGTGTTTTACGTTAAAAAGCGTCAAACAAGCGTTGATCTGCATCAGAAACAAAACTAATGATGTTCCCTGCGCGAATTGCAAATGAATCGTTATCTATGCGATATCTCA
>sinv2942
CGTGTTTTACGTTAAAAAGCGTCAAACAAGCGTTGATCTGCATCAGAAACAAAACTATAGAAGTTCCCTACGCAAATTGCAAATGAATCGTTATCTATGCGATATCTCA
>sinv2943
CGTGTTTTACGTTAAAAAGCGTCAAACAAGCGTTGATCTGCATCAGAAACAAAACTATTGAAGATCCCAGCGCGAATTGCAAACGAATCGCTGTCTATGCGATATCTCA
>sinv2944
CGTGTTTTACGTTAAAAAGCGTCAAACAAGCGTTGATCTGCATCAGAAACAAAACTATTGAAGTTACCAGGGCGAATTGCAAATTAATCGTTATCTATGCGATATCTCA
>sinv2945
CGTGTTTTACGTTAAAAAGCGTCAAACAAGCGTTGATCTGCATCAGAAACAAAACTATTGAAGTTCACTGCGCGAATTGCAAATGAATCGTTATCTATGCGATATCTCA
>sinv2946
CGTGTTTTACGTTAAAAAGCGTCAAACAAGCGTTGATCTGCATCAGAAACAAAACTATTGAAGTTCCCAGCGCGAATTGCAAACGAATCGCTATCTATGCGATATCTCA
>sinv2947
CGTGTTTTACGTTAAAAAGCGTCAAACAAGCGTTGATCTGCATCAGAAACAAAACTATTGAAGTTCCCTGCGCGAATTGCAAACGAATCGCTATCTATGCGATATCTCA
>sinv2948
CGTGTTTTACGTTAAAAAGCGTCAAACAAGCGTTGATCTGCATCAGAAACAAAACTATTGAAGTTCCCTGCGCGAATTGCAAACGAATCGCTCTCTATGCGTTAACTCA
>sinv2949
CGTGTTTTACGTTAAAAAGCGTCAAACAAGCGTTGATCTGCATCAGAAACAAAACTATTGAAGTTCCCTGCGCGAATTGCAAACGAATCGCTCTCTATGCGTTATCTCA
>sinv2950
CGTGTTTTACGTTAAAAAGCGTCAAACAAGCGTTGATCTGCATCAGAAACAAAACTATTGAAGTTCCCTGCGCGAATTGCAAATGAATCGTTATCTATGCGATATCTCA
>sinv2951
CGTGTTTTACGTTAAAAAGCGTCAAACAAGCGTTGATCTGCATCAGAAACAAAACTATTGAAGTTCCCTGCGCGAATTGCAAATGAATCGTTATCTCTGCGATATCTCA
>sinv2952
CGTGTTTTACGTTAAAAAGCGTCAAACAAGCGTTGATCTGCATCAGAAACAAAACTATTGAAGTTCCCTGCGCGAATTTCAAATGAATCGTTATCTATGCGATATCTCA
>sinv2953
CGTGTTTTACGTTAAAAAGCGTCAAACAAGCGTTGATCTGCATCAGAAACAAAACTATTGAAGTTCCCTGCTCGAAATGCAAATGAATCGTTATCTATGCGGTAACTCA
>sinv2954
CGTGTTTTACGTTAAAAAGCGTCAAACAAGCGTTGATCTGCATCAGAAACAAAACTATTGAATATCCCAGCGTGAATTGCAAATGAATCGTTATCTATGTGATATCTCA
>sinv2955
CGTGTTTTACGTTAAAAAGCGTCAAACAAGCGTTGATCTGCATCAGAAACAAAACTATTGAATTTCCCTGCGCGGATTGCAAATGAATCGTTATCTATGCGATATCTCA
>sinv2956
CGTGTTTTACGTTAAAAAGCGTCAAACAAGCGTTGATCTGCATCAGAAACAAAACTATTGCAGTTCCCCGCGCGAATTGCAAATGAATCGTTATCTATGTGTTATCTCA
>sinv2957
CGTGTTTTACGTTAAAAAGCGTCAAACAAGCGTTGATCTGCATCAGAAACAAAACTATTGTAGTTCCCTGCGCGAATTGAGAACGAATCGCTATCTATGCGTTATCTCA
>sinv2958
CGTGTTTTACGTTAAAAAGCGTCAAACAAGCGTTGATCTGCATCAGAAACAAAACTATTGTAGTTCCCTGCGCGAATTGCAAATGAATCGTTATCTATGCGATAACTCA
>sinv2959
CGTGTTTTACGTTAAAAAGCGTCAAACAAGCGTTGATCTGCATCAGAAACAAACTATTGAAGTTTCCCAGCGCGAATTGCAAATGAATCGTTATCTATGCGATATCTCA
>sinv2960
CGTGTTTTACGTTAAAAAGCGTCAAACAAGCGTTGATCTGCATCAGAAACAAGACTAGTGAAGTTCCCTGCGCGAATTGCAAATGAATCGTTATCTATGCGATATCTCA
>sinv2961
CGTGTTTTACGTTAAAAAGCGTCAAACAAGCGTTGATCTGCATCAGAAACACAACTATTGAAGTTCCCAGCGCGAATTGCAAACGAATCGCTATCTATGCGATATCTCA
>sinv2962
CGTGTTTTACGTTAAAAAGCGTCAAACAAGCGTTGATCTGCATCAGAAACATAACGATTGAATTTCCCAGCCCGAATTGCAAATGAATCGCTATCTATGCGGTATCTCA
>sinv2963
CGTGTTTTACGTTAAAAAGCGTCAAACAAGCGTTGATCTGCATCAGAAACATAACTATTGAAAATCCCAGCGCGAATTGCAAACGAATCAATGTCCATGCGGTATCTCA
>sinv2964
CGTGTTTTACGTTAAAAAGCGTCAAACAAGCGTTGATCTGCATCAGAAACATAACTATTGAAGATCAAAGCGCGAATTGCAAACGAATCGCTATCTATGCGATATCTCA
>sinv2965
CGTGTTTTACGTTAAAAAGCGTCAAACAAGCGTTGATCTGCATCAGAAACATAACTATTGAAGATCACAGCGCGAATTGCAAACGAATCGCTATCTATGCGATATCTCA
>sinv2966
CGTGTTTTACGTTAAAAAGCGTCAAACAAGCGTTGATCTGCATCAGAAACATAACTATTGAAGATCCAAGCGCGAATTGCAAACGAATCGCTATCTATGCGATATCACA
>sinv2967
CGTGTTTTACGTTAAAAAGCGTCAAACAAGCGTTGATCTGCATCAGAAACATAACTATTGAAGATCCAAGCGCGAATTGCAAACGAATCGCTGTCTATGCGATATCTCA
>sinv2968
CGTGTTTTACGTTAAAAAGCGTCAAACAAGCGTTGATCTGCATCAGAAACATAACTATTGAAGATCCCAGCGCGAATAGCAAACGAATTGCTATCTATGCGATATCTCA
>sinv2969
CGTGTTTTACGTTAAAAAGCGTCAAACAAGCGTTGATCTGCATCAGAAACATAACTATTGAAGATCCCAGCGCGAATTGCAAACCAATCGCTGTCTATGCGATATCTCA
>sinv2970
CGTGTTTTACGTTAAAAAGCGTCAAACAAGCGTTGATCTGCATCAGAAACATAACTATTGAAGATCCCAGCGCGAATTGCAAACGAATCACTATCTATACGATATCTCA
>sinv2971
CGTGTTTTACGTTAAAAAGCGTCAAACAAGCGTTGATCTGCATCAGAAACATAACTATTGAAGATCCCAGCGCGAATTGCAAACGAATCGCTATCTATACGATATCTCA
>sinv2972
CGTGTTTTACGTTAAAAAGCGTCAAACAAGCGTTGATCTGCATCAGAAACATAACTATTGAAGATCCCAGCGCGAATTGCAAACGAATCGCTATCTATGCGATATCACA
>sinv2973
CGTGTTTTACGTTAAAAAGCGTCAAACAAGCGTTGATCTGCATCAGAAACATAACTATTGAAGATCCCAGCGCGAATTGCAAACGAATCGCTATCTATGCGATATCTCA
>sinv2974
CGTGTTTTACGTTAAAAAGCGTCAAACAAGCGTTGATCTGCATCAGAAACATAACTATTGAAGATCCCAGCGCGAATTGCAAACGAATCGCTATCTATGCGGTATCTCA
>sinv2975
CGTGTTTTACGTTAAAAAGCGTCAAACAAGCGTTGATCTGCATCAGAAACATAACTATTGAAGATCCCAGCGCGAATTGCAAACGAATCGCTATGTATGTGATATCTCA
>sinv2976
CGTGTTTTACGTTAAAAAGCGTCAAACAAGCGTTGATCTGCATCAGAAACATAACTATTGAAGATCCCAGCGCGAATTGCAAACGAATCTCTGTCTGTGCGATATCTCA
>sinv2977
CGTGTTTTACGTTAAAAAGCGTCAAACAAGCGTTGATCTGCATCAGAAACATAACTATTGAAGATCCCAGCGCGAATTGCACACGAATCGCTATCTATGCGATATCTCA
>sinv2978
CGTGTTTTACGTTAAAAAGCGTCAAACAAGCGTTGATCTGCATCAGAAACATAACTATTGAAGATCCCAGCGCGAATTGCTAAACGATCGCTATCTATGCGATATCTCA
>sinv2979
CGTGTTTTACGTTAAAAAGCGTCAAACAAGCGTTGATCTGCATCAGAAACATAACTATTGAAGATCCCATCGAGAATTGCATACGAATCGCTATCTATGCGATATCTCA
>sinv2980
CGTGTTTTACGTTAAAAAGCGTCAAACAAGCGTTGATCTGCATCAGAAACATAACTATTGAAGATCCCATCGCGAATTGACAAACGAATCGCTATCTATGCGATATCTC
>sinv2981
CGTGTTTTACGTTAAAAAGCGTCAAACAAGCGTTGATCTGCATCAGAAACATAACTATTGAAGATCCCATCGCGAATTGCAAACGAATCGCTATCTATGCGATATCTCA
>sinv2982
CGTGTTTTACGTTAAAAAGCGTCAAACAAGCGTTGATCTGCATCAGAAACATAACTATTGAAGATCCCCAGCGTGAATTGCAAACGAATCGCTATCTATGCGATATCTC
>sinv2983
CGTGTTTTACGTTAAAAAGCGTCAAACAAGCGTTGATCTGCATCAGAAACATAACTATTGAAGATCCCTGCGCGAATTGCAAACGGATCGCTATCTATGCGATATCTCA
>sinv2984
CGTGTTTTACGTTAAAAAGCGTCAAACAAGCGTTGATCTGCATCAGAAACATAACTATTGAAGATCGCAGCGCGAATTGCAAACGAATCGCTATCTATGCGATATCTCA
>sinv2985
CGTGTTTTACGTTAAAAAGCGTCAAACAAGCGTTGATCTGCATCAGAAACATAACTATTGAAGTTCCAAGCGCGAATTGCAATCGAATCGCTATCTATGCGATATCTCA
>sinv2986
CGTGTTTTACGTTAAAAAGCGTCAAACAAGCGTTGATCTGCATCAGAAACATAACTATTGAAGTTCCCAGCGCGAATTGCAAACGAATCGCTATCTATGCGATATCTCA
>sinv2987
CGTGTTTTACGTTAAAAAGCGTCAAACAAGCGTTGATCTGCATCAGAAACATAACTATTGAAGTTCCCAGCGCGAATTGCAAACTAATCGCTATCTATGCGATATCTCA
>sinv2988
CGTGTTTTACGTTAAAAAGCGTCAAACAAGCGTTGATCTGCATCAGAAACATAACTATTGAAGTTCCCAGCTCGAATTGCAAACGAATCGCTATCTATGCGATATCTCA
>sinv2989
CGTGTTTTACGTTAAAAAGCGTCAAACAAGCGTTGATCTGCATCAGAAACATAACTATTGAAGTTCCCAGTGCGAGTTGCAAATGAATCATTATCTATGCGATAACTCA
>sinv2990
CGTGTTTTACGTTAAAAAGCGTCAAACAAGCGTTGATCTGCATCAGAAACATAACTATTGAAGTTCCCTGCGCGAATTGCAAATGAATCGTTATCTATGCGATAACTCA
>sinv2991
CGTGTTTTACGTTAAAAAGCGTCAAACAAGCGTTGATCTGCATCAGAAACATAACTATTGAAGTTCCCTGCGCGAATTGCAAATGAATCGTTATCTATGCGATGTCTCA
>sinv2992
CGTGTTTTACGTTAAAAAGCGTCAAACAAGCGTTGATCTGCATCAGAAACATAACTATTGAAGTTCTAAGCACAAATTGCAAACTAATCGCTATCTATGCGATATCTCA
>sinv2993
CGTGTTTTACGTTAAAAAGCGTCAAACAAGCGTTGATCTGCATCAGAAACATAACTATTGAATATCCCAGCGCGAATTGCAAACGAATCGCTATCTATGCGATATCTCA
>sinv2994
CGTGTTTTACGTTAAAAAGCGTCAAACAAGCGTTGATCTGCATCAGAAACATAACTATTGAATTTCCCAGCGCGAATTGCAAACTAATCGCTATCTATGCGATATCTCA
>sinv2995
CGTGTTTTACGTTAAAAAGCGTCAAACAAGCGTTGATCTGCATCAGAAACATAACTATTGATGTTCCCAGCGCGAATTGCAAACGAATCGTTATCTATGCGATATCTCA
>sinv2996
CGTGTTTTACGTTAAAAAGCGTCAAACAAGCGTTGATCTGCATCAGAAACATAACTATTGATGTTCCCAGCTCGAATTGCAAATGAATCGTTATCTATGCGATATCTCA
>sinv2997
CGTGTTTTACGTTAAAAAGCGTCAAACAAGCGTTGATCTGCATCAGAAACATCACTATTGAAGATCCCATCGCTAATTGCAAACGAATCGCTATCTATGCGATATCACA
>sinv2998
CGTGTTTTACGTTAAAAAGCGTCAAACAAGCGTTGATCTGCATCAGAAACATTACTATAGAAGATCCCAGCGCGAATTGCAAACGAATCGCTATCTATGCAATATCTCA
>sinv2999
CGTGTTTTACGTTAAAAAGCGTCAAACAAGCGTTGATCTGCATCAGAAACATTACTATTGAAGATCCCAGCGCGAATTGCAAACGAATCGCTATCTATGCGATATCTCA
>sinv3000
CGTGTTTTACGTTAAAAAGCGTCAAACAAGCGTTGATCTGCATCAGAAACATTACTATTGAAGATCCCAGTGCGAATTGCAAACGAATCACTATCTATGCGATATCTCA
>sinv3001
CGTGTTTTACGTTAAAAAGCGTCAAACAAGCGTTGATCTGCATCAGAAACATTACTATTGAAGTTCCCAGCGCGAATTGCAAATGAATCGTTATCTATGTTATATCTCA
>sinv3002
CGTGTTTTACGTTAAAAAGCGTCAAACAAGCGTTGATCTGCATCAGAAACCAATCTATTGAAGTTCCCTGCGCGAATTGCAAATGAATCGTTATCTATGCGATAACTCA
>sinv3003
CGTGTTTTACGTTAAAAAGCGTCAAACAAGCGTTGATCTGCATCAGAAACGAAAACTATTGAAAATCCCAGCGCGAATTGCAAACGAATCGCTATCTATGCGATATCTC
>sinv3004
CGTGTTTTACGTTAAAAAGCGTCAAACAAGCGTTGATCTGCATCAGAAACGAAAATATTGAAGTTCCCTGCGCGAATTGCAAATGAATCGTTATCTATGCGATAACTCA
>sinv3005
CGTGTTTTACGTTAAAAAGCGTCAAACAAGCGTTGATCTGCATCAGAAACGAAAATATTTAAGTTCCCTGCGCGAATTGCAAATGAATCTTTATCTATGCGATATCTCA
>sinv3006
CGTGTTTTACGTTAAAAAGCGTCAAACAAGCGTTGATCTGCATCAGAAACGAAACAATAGAAGTTCCCTGCGCGAATTGCAAATGAATCGTTATCTATGCGATAACTCA
>sinv3007
CGTGTTTTACGTTAAAAAGCGTCAAACAAGCGTTGATCTGCATCAGAAACGAAACAATCGAAGTTCCCTGCGCGAATTGCAAATGAATCGTTATCTATGCGATAACTCA
>sinv3008
CGTGTTTTACGTTAAAAAGCGTCAAACAAGCGTTGATCTGCATCAGAAACGAAACAATTGAAGTTCCCAGCGCGAATTGCAAACGAATCGCTATCTATGCGATATCTCA
>sinv3009
CGTGTTTTACGTTAAAAAGCGTCAAACAAGCGTTGATCTGCATCAGAAACGAAACAATTGAAGTTCCCAGCGCGAATTGCAAATGAATCGTTATCTATGCGATATCTCA
>sinv3010
CGTGTTTTACGTTAAAAAGCGTCAAACAAGCGTTGATCTGCATCAGAAACGAAACAATTGAAGTTCCCTGCGCGAAATGCAAATGAATCGTTATCTATGCGATAACTCA
>sinv3011
CGTGTTTTACGTTAAAAAGCGTCAAACAAGCGTTGATCTGCATCAGAAACGAAACAATTGAAGTTCCCTGCGCGAATTGCAAATGAATCGTTATCTATGCGATAACTCA
>sinv3012
CGTGTTTTACGTTAAAAAGCGTCAAACAAGCGTTGATCTGCATCAGAAACGAAACAATTGTAGTTCCCTGCGCGAATTGCAAATGAATCGTTATCTATGCGATAACTCA
>sinv3013
CGTGTTTTACGTTAAAAAGCGTCAAACAAGCGTTGATCTGCATCAGAAACGAAACAATTTAAGTTCCCTGCGCGAATTGCAAATGAATCGTTATCTATGCGATAACTCA
>sinv3014
CGTGTTTTACGTTAAAAAGCGTCAAACAAGCGTTGATCTGCATCAGAAACGAAACGATTGAAGTTCCCAGCGAAAATTGCAAATGAATCGTTATCTATGCGATATCTCA
>sinv3015
CGTGTTTTACGTTAAAAAGCGTCAAACAAGCGTTGATCTGCATCAGAAACGAAACGATTGAAGTTCCCAGCGCGAATTGCAAAAGAATCATTATCTATGCGATATCTCA
>sinv3016
CGTGTTTTACGTTAAAAAGCGTCAAACAAGCGTTGATCTGCATCAGAAACGAAACTAACGAAGATCCCAGCGCAAATTGCAAATGAATCGTTTTCTAAGCGATATCTCA
>sinv3017
CGTGTTTTACGTTAAAAAGCGTCAAACAAGCGTTGATCTGCATCAGAAACGAAACTAATAAAGTTCCCTGCGCGAATTGCAAATGAATCGTTATCTATGCGATATCTCA
>sinv3018
CGTGTTTTACGTTAAAAAGCGTCAAACAAGCGTTGATCTGCATCAGAAACGAAACTAATGAAGTTCCCAGCGCGAATTGCAAATGAATCGTTATCTATGCAATATCTCA
>sinv3019
CGTGTTTTACGTTAAAAAGCGTCAAACAAGCGTTGATCTGCATCAGAAACGAAACTAATGAAGTTCCCTGCGCGAATTGCAAATGAATCGTTATCTATGCGATAACTCA
>sinv3020
CGTGTTTTACGTTAAAAAGCGTCAAACAAGCGTTGATCTGCATCAGAAACGAAACTAATGAAGTTCCCTGCGCGAATTGCAAATGAATCGTTATCTATGCGATATCTCA
>sinv3021
CGTGTTTTACGTTAAAAAGCGTCAAACAAGCGTTGATCTGCATCAGAAACGAAACTAATGAAGTTCCTTGCGCGAATTGCAAATGAATCTTTATCTATGCGATATCTCA
>sinv3022
CGTGTTTTACGTTAAAAAGCGTCAAACAAGCGTTGATCTGCATCAGAAACGAAACTAGTGAAGTTCCCTGCGCGAATTGCAAATGAATCGTTATCTATGCGATATCTCA
>sinv3023
CGTGTTTTACGTTAAAAAGCGTCAAACAAGCGTTGATCTGCATCAGAAACGAAACTAGTGAAGTTCCCTGCGCGAATTGCAAATGAATCGTTATCTTTGCGATATCTCA
>sinv3024
CGTGTTTTACGTTAAAAAGCGTCAAACAAGCGTTGATCTGCATCAGAAACGAAACTATAGAAATTCCCTGCGCGAATTGCAAATGAATCGTTATCTATGCGATATCTCA
>sinv3025
CGTGTTTTACGTTAAAAAGCGTCAAACAAGCGTTGATCTGCATCAGAAACGAAACTATAGAAATTCTTTGCGCGAATTGCAAATGAATCGTTATCTATGCGATAACTCA
>sinv3026
CGTGTTTTACGTTAAAAAGCGTCAAACAAGCGTTGATCTGCATCAGAAACGAAACTATAGAAGCTCCCTGCGCGAATTGCAAATGAATCGTTATCTTTGCGATTACTCA
>sinv3027
CGTGTTTTACGTTAAAAAGCGTCAAACAAGCGTTGATCTGCATCAGAAACGAAACTATAGAAGTACCCTGCGCGAATTGCAAATGAATCGTTATCTATGCGATAACTCA
>sinv3028
CGTGTTTTACGTTAAAAAGCGTCAAACAAGCGTTGATCTGCATCAGAAACGAAACTATAGAAGTTCCCAGCGCGAATTGCAAATGAATCGTTATCTATGCGATATCTCA
>sinv3029
CGTGTTTTACGTTAAAAAGCGTCAAACAAGCGTTGATCTGCATCAGAAACGAAACTATAGAAGTTCCCTGAGCGAATTGCAAATGAATCGTTATCTATGCGATAACTCA
>sinv3030
CGTGTTTTACGTTAAAAAGCGTCAAACAAGCGTTGATCTGCATCAGAAACGAAACTATCGAAGTTCCCTCTATGAATTGCAAATGAATCGTTATCTATGCGATAACTCA
>sinv3031
CGTGTTTTACGTTAAAAAGCGTCAAACAAGCGTTGATCTGCATCAGAAACGAAACTATCGAAGTTCCCTGCGCGAATTGCAAATGAATCGCTATCTATGCGATATCTCA
>sinv3032
CGTGTTTTACGTTAAAAAGCGTCAAACAAGCGTTGATCTGCATCAGAAACGAAACTATCGAAGTTCCCTGCGCGAATTGCAAATGAATCGTTATCTATGCGATAACTCA
>sinv3033
CGTGTTTTACGTTAAAAAGCGTCAAACAAGCGTTGATCTGCATCAGAAACGAAACTATCGAAGTTCCCTGCGCGAATTGCAAATGAATCGTTATCTATGCGATATCTCA
>sinv3034
CGTGTTTTACGTTAAAAAGCGTCAAACAAGCGTTGATCTGCATCAGAAACGAAACTATCGAAGTTCCCTGCGCGAATTGCAAATGAATCTTTATCTATGCGATATCTCA
>sinv3035
CGTGTTTTACGTTAAAAAGCGTCAAACAAGCGTTGATCTGCATCAGAAACGAAACTATCGAAGTTCCCTGCGCGGATTGCAAATGAATCGTTATCTATGCGATAACTCA
>sinv3036
CGTGTTTTACGTTAAAAAGCGTCAAACAAGCGTTGATCTGCATCAGAAACGAAACTATCGAAGTTCCCTGCGCGTATTGCAAATGAATAGTTATCTATGCGATAACTCA
>sinv3037
CGTGTTTTACGTTAAAAAGCGTCAAACAAGCGTTGATCTGCATCAGAAACGAAACTATCGATGTTCCCTGCGCGAATTGCAAATGAATCGTTATCTATGCGATAACTCA
>sinv3038
CGTGTTTTACGTTAAAAAGCGTCAAACAAGCGTTGATCTGCATCAGAAACGAAACTATGGAAGTTCCCAGCGCGAATTGCAAACTAATCGCTATCTATGCGATATCTCA
>sinv3039
CGTGTTTTACGTTAAAAAGCGTCAAACAAGCGTTGATCTGCATCAGAAACGAAACTATGGAAGTTCCCAGCGCGAATTGCAAATGAATCGCTATCTATGCGATAACTCA
>sinv3040
CGTGTTTTACGTTAAAAAGCGTCAAACAAGCGTTGATCTGCATCAGAAACGAAACTATGGAAGTTCCCAGTGCGAATTGCAAAGGAATCGCTATCTATGCGATATCTCA
>sinv3041
CGTGTTTTACGTTAAAAAGCGTCAAACAAGCGTTGATCTGCATCAGAAACGAAACTATGGAAGTTCCCTGCGCGAATTGCAAACGAATCGCTATCTATGCGATATCTCA
>sinv3042
CGTGTTTTACGTTAAAAAGCGTCAAACAAGCGTTGATCTGCATCAGAAACGAAACTATGGAAGTTCCCTGCGCGAATTGCAAATGAATCGTTATCTATGCGATAACTCA
>sinv3043
CGTGTTTTACGTTAAAAAGCGTCAAACAAGCGTTGATCTGCATCAGAAACGAAACTATGGAAGTTCCCTGCGCGAATTGCAAATGAATCGTTATCTATGTGATATCTCA
>sinv3044
CGTGTTTTACGTTAAAAAGCGTCAAACAAGCGTTGATCTGCATCAGAAACGAAACTATGGAAGTTCTCTGCGCGAATTGCAAATGAATCGTTATCTATGCGATAACTCA
>sinv3045
CGTGTTTTACGTTAAAAAGCGTCAAACAAGCGTTGATCTGCATCAGAAACGAAACTATGGAAGTTCTTTGCGCGAATTGCAAATGAATCGTTATCTATGCGATAACTCA
>sinv3046
CGTGTTTTACGTTAAAAAGCGTCAAACAAGCGTTGATCTGCATCAGAAACGAAACTATTAAAGTTCCATGCCCGAATTGCAAATGAATCGTTATCTATGCGATAACTCA
>sinv3047
CGTGTTTTACGTTAAAAAGCGTCAAACAAGCGTTGATCTGCATCAGAAACGAAACTATTAAAGTTCCCAACGCGAATTGCAAATGAATCGTTATCTATGCGATATCTCA
>sinv3048
CGTGTTTTACGTTAAAAAGCGTCAAACAAGCGTTGATCTGCATCAGAAACGAAACTATTAAAGTTCCCAGCGCGAATTGCAAATGAATCGTTATCTATGCGATATCTCA
>sinv3049
CGTGTTTTACGTTAAAAAGCGTCAAACAAGCGTTGATCTGCATCAGAAACGAAACTATTAAAGTTCCCTGCACGAATTGCAAATGAATCGTTATCTATGTTATATCTCA
>sinv3050
CGTGTTTTACGTTAAAAAGCGTCAAACAAGCGTTGATCTGCATCAGAAACGAAACTATTAAAGTTCCCTGCGCGAATTGCAAATGAATCGTTATCTATGCGATAACTCA
>sinv3051
CGTGTTTTACGTTAAAAAGCGTCAAACAAGCGTTGATCTGCATCAGAAACGAAACTATTAAAGTTCCCTGCGCGAATTGCAAATGAATCTTTATCTATGCGATATCTCA
>sinv3052
CGTGTTTTACGTTAAAAAGCGTCAAACAAGCGTTGATCTGCATCAGAAACGAAACTATTCAAGTTCCCTGCGCGAATTGCAAATGAATCGTTATCTATGCGATAACTCA
>sinv3053
CGTGTTTTACGTTAAAAAGCGTCAAACAAGCGTTGATCTGCATCAGAAACGAAACTATTGAAATTACCTGCGCGAATTGCAAATGAATCGTTATCTATGCGATATCTCA
>sinv3054
CGTGTTTTACGTTAAAAAGCGTCAAACAAGCGTTGATCTGCATCAGAAACGAAACTATTGAAATTCACTGCGCGAATTGCTAATGAATCATTATCTATGCGATAACTCA
>sinv3055
CGTGTTTTACGTTAAAAAGCGTCAAACAAGCGTTGATCTGCATCAGAAACGAAACTATTGAAATTCCCTGCGCGAATTGCAAATGAATCGTTATCTATGCGATAACTCA
>sinv3056
CGTGTTTTACGTTAAAAAGCGTCAAACAAGCGTTGATCTGCATCAGAAACGAAACTATTGAAATTCCCTGCGCGAATTGCAAATGAATCGTTATCTATGTGATAACTCA
>sinv3057
CGTGTTTTACGTTAAAAAGCGTCAAACAAGCGTTGATCTGCATCAGAAACGAAACTATTGAAATTCCCTGGGCTAATTGCAAATGAATCGTTATCTATGCGATATCTCA
>sinv3058
CGTGTTTTACGTTAAAAAGCGTCAAACAAGCGTTGATCTGCATCAGAAACGAAACTATTGAACTTCACTGCGCGAATTGCAAATGAATCGTTTTCTATGCGATATCTCA
>sinv3059
CGTGTTTTACGTTAAAAAGCGTCAAACAAGCGTTGATCTGCATCAGAAACGAAACTATTGAACTTCCCTGCACGAATTGCAAACGAATCGCTATCTATGCGATATCTCA
>sinv3060
CGTGTTTTACGTTAAAAAGCGTCAAACAAGCGTTGATCTGCATCAGAAACGAAACTATTGAACTTCCCTGCGCGAATTGCAAACGAATCGCTATCTATGCGATATCTCA
>sinv3061
CGTGTTTTACGTTAAAAAGCGTCAAACAAGCGTTGATCTGCATCAGAAACGAAACTATTGAACTTCCCTTCGCGAATTGAAAATGAATCGTTTTCTATGCAATAACTCA
>sinv3062
CGTGTTTTACGTTAAAAAGCGTCAAACAAGCGTTGATCTGCATCAGAAACGAAACTATTGAACTTCCCTTCGCGAATTGCAAATGAATCGTTATCTATGCGATAACTCA
>sinv3063
CGTGTTTTACGTTAAAAAGCGTCAAACAAGCGTTGATCTGCATCAGAAACGAAACTATTGAAGAACCCAGCGCGAATTGCAAACTAATCGCTATCTATGCGATATCTCA
>sinv3064
CGTGTTTTACGTTAAAAAGCGTCAAACAAGCGTTGATCTGCATCAGAAACGAAACTATTGAAGAGTTCCAAGCACAAATTGCAAATAAATCGTTATCTATGCGATATCT
>sinv3065
CGTGTTTTACGTTAAAAAGCGTCAAACAAGCGTTGATCTGCATCAGAAACGAAACTATTGAAGATACCAGCGCGAATTGCAAACGAATCGCTACCTATGCGTTATCTCA
>sinv3066
CGTGTTTTACGTTAAAAAGCGTCAAACAAGCGTTGATCTGCATCAGAAACGAAACTATTGAAGATCCCAGCACGAATTGCAAACGAATCGCTATCTATGCGATATCTCA
>sinv3067
CGTGTTTTACGTTAAAAAGCGTCAAACAAGCGTTGATCTGCATCAGAAACGAAACTATTGAAGATCCCAGCCCGAATTGCAAACGAATCGCTATCTATGCGATATTTCA
>sinv3068
CGTGTTTTACGTTAAAAAGCGTCAAACAAGCGTTGATCTGCATCAGAAACGAAACTATTGAAGATCCCAGCGCGAATAGCAAATGAATCGTTATCTATGCGATATTTCA
>sinv3069
CGTGTTTTACGTTAAAAAGCGTCAAACAAGCGTTGATCTGCATCAGAAACGAAACTATTGAAGATCCCAGCGCGAATTGCAAACGAATCGCTATCTATGCGATATCTCA
>sinv3070
CGTGTTTTACGTTAAAAAGCGTCAAACAAGCGTTGATCTGCATCAGAAACGAAACTATTGAAGATCCCAGCGCGAATTGCAAACGAATCGCTGTCTATGCGATATCTCA
>sinv3071
CGTGTTTTACGTTAAAAAGCGTCAAACAAGCGTTGATCTGCATCAGAAACGAAACTATTGAAGATCCCTGCGCGAATTGCAAACGAATCGCTATCTATGCGATATCTCA
>sinv3072
CGTGTTTTACGTTAAAAAGCGTCAAACAAGCGTTGATCTGCATCAGAAACGAAACTATTGAAGATCCTTGCGCGAATTGCAAACGAATCGCTATCTATGCGATATCTCA
>sinv3073
CGTGTTTTACGTTAAAAAGCGTCAAACAAGCGTTGATCTGCATCAGAAACGAAACTATTGAAGTACCATGCGCAAATTGCAAATGAATCGTTATCTATGCGACATCTCA
>sinv3074
CGTGTTTTACGTTAAAAAGCGTCAAACAAGCGTTGATCTGCATCAGAAACGAAACTATTGAAGTACCCTGCGCGAATTGCAAATGAATAGTTGTCTATGCGATATCTCA
>sinv3075
CGTGTTTTACGTTAAAAAGCGTCAAACAAGCGTTGATCTGCATCAGAAACGAAACTATTGAAGTACCCTGCGCGAATTGCAAATGAATCGTTATCTATGCGATAACTCA
>sinv3076
CGTGTTTTACGTTAAAAAGCGTCAAACAAGCGTTGATCTGCATCAGAAACGAAACTATTGAAGTACCCTGCGCGAATTGCAAATTAATCGTTATCTATGCGATAACTCA
>sinv3077
CGTGTTTTACGTTAAAAAGCGTCAAACAAGCGTTGATCTGCATCAGAAACGAAACTATTGAAGTCCCCTGCGCGAATTGCAAATGAATCGTTATCTATGCGATAACTCA
>sinv3078
CGTGTTTTACGTTAAAAAGCGTCAAACAAGCGTTGATCTGCATCAGAAACGAAACTATTGAAGTCTCCTGCGCGAATTGCAAATGAATCGTTATCTATGCGATATCTCA
>sinv3079
CGTGTTTTACGTTAAAAAGCGTCAAACAAGCGTTGATCTGCATCAGAAACGAAACTATTGAAGTGCCCTGCGCGAATTGCAAACGAATCGCTATCTATGCGTTATGTCA
>sinv3080
CGTGTTTTACGTTAAAAAGCGTCAAACAAGCGTTGATCTGCATCAGAAACGAAACTATTGAAGTGCCCTGCGCGAATTGCAAATGAATCGTTATCTATGCGATATCTCA
>sinv3081
CGTGTTTTACGTTAAAAAGCGTCAAACAAGCGTTGATCTGCATCAGAAACGAAACTATTGAAGTTACCCGCGCGAATTGCAAATGAATCGTTATCTATGCGATATCTCA
>sinv3082
CGTGTTTTACGTTAAAAAGCGTCAAACAAGCGTTGATCTGCATCAGAAACGAAACTATTGAAGTTACCTGCGCGAATTGCAAATGAATCGTTATCTATGCGATATCTCA
>sinv3083
CGTGTTTTACGTTAAAAAGCGTCAAACAAGCGTTGATCTGCATCAGAAACGAAACTATTGAAGTTCAAAGCGCGAATTGCAAATGAATCGTTATCTTTGCGATATCTCA
>sinv3084
CGTGTTTTACGTTAAAAAGCGTCAAACAAGCGTTGATCTGCATCAGAAACGAAACTATTGAAGTTCACAGCGCGAATTGCAAATGAATCGTTATATATGCGGTATTTCA
>sinv3085
CGTGTTTTACGTTAAAAAGCGTCAAACAAGCGTTGATCTGCATCAGAAACGAAACTATTGAAGTTCACAGCGTGAATCGCAAATGAATCGTTATCTATGCGATATCTCA
>sinv3086
CGTGTTTTACGTTAAAAAGCGTCAAACAAGCGTTGATCTGCATCAGAAACGAAACTATTGAAGTTCACAGGGCGAATTGCAAATGAATCGTTATCTATGCGATATCTCA
>sinv3087
CGTGTTTTACGTTAAAAAGCGTCAAACAAGCGTTGATCTGCATCAGAAACGAAACTATTGAAGTTCCAAGCACAAATTGCAAACGAATCGTTATCTATGCGATATCTCA
>sinv3088
CGTGTTTTACGTTAAAAAGCGTCAAACAAGCGTTGATCTGCATCAGAAACGAAACTATTGAAGTTCCAAGCGCGAATTGCAAATGAATCGTTATCTATGCGATATCTCA
>sinv3089
CGTGTTTTACGTTAAAAAGCGTCAAACAAGCGTTGATCTGCATCAGAAACGAAACTATTGAAGTTCCCAACGCGAATTGCAAACGAATCGCTATCTATGAGATATCTCA
>sinv3090
CGTGTTTTACGTTAAAAAGCGTCAAACAAGCGTTGATCTGCATCAGAAACGAAACTATTGAAGTTCCCAACGCGAATTGCAAATGAATCTTTATCTATGCTATATCACA
>sinv3091
CGTGTTTTACGTTAAAAAGCGTCAAACAAGCGTTGATCTGCATCAGAAACGAAACTATTGAAGTTCCCAAGGCGAATTGCAAATGAATCTTTATCTGTGCGATATCTCA
>sinv3092
CGTGTTTTACGTTAAAAAGCGTCAAACAAGCGTTGATCTGCATCAGAAACGAAACTATTGAAGTTCCCACCGCGAATTGCAAATTAATCGCTATCTGTGCGATATCTCA
>sinv3093
CGTGTTTTACGTTAAAAAGCGTCAAACAAGCGTTGATCTGCATCAGAAACGAAACTATTGAAGTTCCCAGCGCCAATTGCATACGAATCGATATCTATGCGATATCTCA
>sinv3094
CGTGTTTTACGTTAAAAAGCGTCAAACAAGCGTTGATCTGCATCAGAAACGAAACTATTGAAGTTCCCAGCGCGAAATGCAAACGAATCGCTATCTATGCGACATCTCA
>sinv3095
CGTGTTTTACGTTAAAAAGCGTCAAACAAGCGTTGATCTGCATCAGAAACGAAACTATTGAAGTTCCCAGCGCGAAATGCAAACGAATCGCTATCTATGCGATATCTCA
>sinv3096
CGTGTTTTACGTTAAAAAGCGTCAAACAAGCGTTGATCTGCATCAGAAACGAAACTATTGAAGTTCCCAGCGCGAAATGCAAATGAATCGTTATCTATGCGATATCTCA
>sinv3097
CGTGTTTTACGTTAAAAAGCGTCAAACAAGCGTTGATCTGCATCAGAAACGAAACTATTGAAGTTCCCAGCGCGAAATGCAAGCGAATCGCTATCTATGCGATATCTCA
>sinv3098
CGTGTTTTACGTTAAAAAGCGTCAAACAAGCGTTGATCTGCATCAGAAACGAAACTATTGAAGTTCCCAGCGCGAATAGCAAATGAATCGTTATCTATGCGATATCTCA
>sinv3099
CGTGTTTTACGTTAAAAAGCGTCAAACAAGCGTTGATCTGCATCAGAAACGAAACTATTGAAGTTCCCAGCGCGAATTAAAAATGAATTGTTATCTATGCGATATCTCA
>sinv3100
CGTGTTTTACGTTAAAAAGCGTCAAACAAGCGTTGATCTGCATCAGAAACGAAACTATTGAAGTTCCCAGCGCGAATTCCAAATGAATCGTTATCTATGCGATATCTCA
>sinv3101
CGTGTTTTACGTTAAAAAGCGTCAAACAAGCGTTGATCTGCATCAGAAACGAAACTATTGAAGTTCCCAGCGCGAATTGCAAACGAATCGCTATCATTGCGATATATCA
>sinv3102
CGTGTTTTACGTTAAAAAGCGTCAAACAAGCGTTGATCTGCATCAGAAACGAAACTATTGAAGTTCCCAGCGCGAATTGCAAACGAATCGCTATCTATGCGATAACTCA
>sinv3103
CGTGTTTTACGTTAAAAAGCGTCAAACAAGCGTTGATCTGCATCAGAAACGAAACTATTGAAGTTCCCAGCGCGAATTGCAAACGAATCGCTATCTATGCGATATCTCA
>sinv3104
CGTGTTTTACGTTAAAAAGCGTCAAACAAGCGTTGATCTGCATCAGAAACGAAACTATTGAAGTTCCCAGCGCGAATTGCAAACGAATCGCTATCTATGCGATATTTCA
>sinv3105
CGTGTTTTACGTTAAAAAGCGTCAAACAAGCGTTGATCTGCATCAGAAACGAAACTATTGAAGTTCCCAGCGCGAATTGCAAACGAATCGCTATCTATGCGGTATCTCA
>sinv3106
CGTGTTTTACGTTAAAAAGCGTCAAACAAGCGTTGATCTGCATCAGAAACGAAACTATTGAAGTTCCCAGCGCGAATTGCAAACGAATCGCTATGTATGCGATTTCTCA
>sinv3107
CGTGTTTTACGTTAAAAAGCGTCAAACAAGCGTTGATCTGCATCAGAAACGAAACTATTGAAGTTCCCAGCGCGAATTGCAAACGAATCGTTATCTATGCGATATCTCA
>sinv3108
CGTGTTTTACGTTAAAAAGCGTCAAACAAGCGTTGATCTGCATCAGAAACGAAACTATTGAAGTTCCCAGCGCGAATTGCAAATGAATAGTTATCTATGCGATATCTCA
>sinv3109
CGTGTTTTACGTTAAAAAGCGTCAAACAAGCGTTGATCTGCATCAGAAACGAAACTATTGAAGTTCCCAGCGCGAATTGCAAATGAATCGCTATCTATGCGATATCTCA
>sinv3110
CGTGTTTTACGTTAAAAAGCGTCAAACAAGCGTTGATCTGCATCAGAAACGAAACTATTGAAGTTCCCAGCGCGAATTGCAAATGAATCGTTAACTATGCAATATCTCA
>sinv3111
CGTGTTTTACGTTAAAAAGCGTCAAACAAGCGTTGATCTGCATCAGAAACGAAACTATTGAAGTTCCCAGCGCGAATTGCAAATGAATCGTTATATATGCGATATCTCA
>sinv3112
CGTGTTTTACGTTAAAAAGCGTCAAACAAGCGTTGATCTGCATCAGAAACGAAACTATTGAAGTTCCCAGCGCGAATTGCAAATGAATCGTTATCCATGCGATATCTCA
>sinv3113
CGTGTTTTACGTTAAAAAGCGTCAAACAAGCGTTGATCTGCATCAGAAACGAAACTATTGAAGTTCCCAGCGCGAATTGCAAATGAATCGTTATCTATGCGATAACTCA
>sinv3114
CGTGTTTTACGTTAAAAAGCGTCAAACAAGCGTTGATCTGCATCAGAAACGAAACTATTGAAGTTCCCAGCGCGAATTGCAAATGAATCGTTATCTATGCGATATCACA
>sinv3115
CGTGTTTTACGTTAAAAAGCGTCAAACAAGCGTTGATCTGCATCAGAAACGAAACTATTGAAGTTCCCAGCGCGAATTGCAAATGAATCGTTATCTATGCGATATCTCA
>sinv3116
CGTGTTTTACGTTAAAAAGCGTCAAACAAGCGTTGATCTGCATCAGAAACGAAACTATTGAAGTTCCCAGCGCGAATTGCAAATGAATCGTTATCTATGCGATCTCTCA
>sinv3117
CGTGTTTTACGTTAAAAAGCGTCAAACAAGCGTTGATCTGCATCAGAAACGAAACTATTGAAGTTCCCAGCGCGAATTGCAAATGAATCGTTATCTATGCGGTAACTCA
>sinv3118
CGTGTTTTACGTTAAAAAGCGTCAAACAAGCGTTGATCTGCATCAGAAACGAAACTATTGAAGTTCCCAGCGCGAATTGCAAATGAATCGTTATCTATGCTATAACTCA
>sinv3119
CGTGTTTTACGTTAAAAAGCGTCAAACAAGCGTTGATCTGCATCAGAAACGAAACTATTGAAGTTCCCAGCGCGAATTGCAAATGAATCGTTATCTATGGTATATCTCA
>sinv3120
CGTGTTTTACGTTAAAAAGCGTCAAACAAGCGTTGATCTGCATCAGAAACGAAACTATTGAAGTTCCCAGCGCGAATTGCAAATGAATCGTTATCTATGTGATATCTCA
>sinv3121
CGTGTTTTACGTTAAAAAGCGTCAAACAAGCGTTGATCTGCATCAGAAACGAAACTATTGAAGTTCCCAGCGCGAATTGCAAATGTATCGTTATCTATGCGATATCTCA
>sinv3122
CGTGTTTTACGTTAAAAAGCGTCAAACAAGCGTTGATCTGCATCAGAAACGAAACTATTGAAGTTCCCAGCGCGAATTGCAAGGAATCGTTATCTATGGCGATATCTCA
>sinv3123
CGTGTTTTACGTTAAAAAGCGTCAAACAAGCGTTGATCTGCATCAGAAACGAAACTATTGAAGTTCCCAGCGCGAATTGCATACGAATCGCTATCTTTGCGATATCTCA
>sinv3124
CGTGTTTTACGTTAAAAAGCGTCAAACAAGCGTTGATCTGCATCAGAAACGAAACTATTGAAGTTCCCAGCGCGAATTGCATATGAATCGTTATCTATGCGATATCTCA
>sinv3125
CGTGTTTTACGTTAAAAAGCGTCAAACAAGCGTTGATCTGCATCAGAAACGAAACTATTGAAGTTCCCAGCGCGAATTGTAAATGAATCGTTATCTATGCGATATCTCA
>sinv3126
CGTGTTTTACGTTAAAAAGCGTCAAACAAGCGTTGATCTGCATCAGAAACGAAACTATTGAAGTTCCCAGCGCGAGTTGCAAACGAATCGCTATCTATGCGATATCTCA
>sinv3127
CGTGTTTTACGTTAAAAAGCGTCAAACAAGCGTTGATCTGCATCAGAAACGAAACTATTGAAGTTCCCAGCTCGAATTGCAAATGAATCGTTATCTATGCGATATCTCA
>sinv3128
CGTGTTTTACGTTAAAAAGCGTCAAACAAGCGTTGATCTGCATCAGAAACGAAACTATTGAAGTTCCCAGGGCGAATTGCAAATGAATCGTTATCTATGCGATATCTCA
>sinv3129
CGTGTTTTACGTTAAAAAGCGTCAAACAAGCGTTGATCTGCATCAGAAACGAAACTATTGAAGTTCCCAGTGCGAATTCCAAACGAATCGCTATATATGCGATATCTCA
>sinv3130
CGTGTTTTACGTTAAAAAGCGTCAAACAAGCGTTGATCTGCATCAGAAACGAAACTATTGAAGTTCCCAGTGCGAATTGCAAACGAATCGCTATCTATGCGATATCTCA
>sinv3131
CGTGTTTTACGTTAAAAAGCGTCAAACAAGCGTTGATCTGCATCAGAAACGAAACTATTGAAGTTCCCAGTGCGAATTGCAAATGAATCGTTATCTATGCGATATCTCA
>sinv3132
CGTGTTTTACGTTAAAAAGCGTCAAACAAGCGTTGATCTGCATCAGAAACGAAACTATTGAAGTTCCCAGTGCGAATTGCAAATGAATCGTTATCTATGCTATATCTCA
>sinv3133
CGTGTTTTACGTTAAAAAGCGTCAAACAAGCGTTGATCTGCATCAGAAACGAAACTATTGAAGTTCCCATCGCGAATTGCAAATGAATCGTTATCTATGCCATATCTCA
>sinv3134
CGTGTTTTACGTTAAAAAGCGTCAAACAAGCGTTGATCTGCATCAGAAACGAAACTATTGAAGTTCCCATCGCGAATTGCAAATGAATTGTTATCTATGCGATAACTCA
>sinv3135
CGTGTTTTACGTTAAAAAGCGTCAAACAAGCGTTGATCTGCATCAGAAACGAAACTATTGAAGTTCCCATCGTGAATTGCAAACGAATCGCTATCTATGCGATATCTCA
>sinv3136
CGTGTTTTACGTTAAAAAGCGTCAAACAAGCGTTGATCTGCATCAGAAACGAAACTATTGAAGTTCCCCACTCGAATTGCAAATGAATCGTTATCTATGCGATATCTCA
>sinv3137
CGTGTTTTACGTTAAAAAGCGTCAAACAAGCGTTGATCTGCATCAGAAACGAAACTATTGAAGTTCCCCGCACGAATTGCAAACGAATCGCTATACATGCGATATCTCA
>sinv3138
CGTGTTTTACGTTAAAAAGCGTCAAACAAGCGTTGATCTGCATCAGAAACGAAACTATTGAAGTTCCCCGCGCGAATTGCAAATGAATCGTTATCTATGCGTTATCTCA
>sinv3139
CGTGTTTTACGTTAAAAAGCGTCAAACAAGCGTTGATCTGCATCAGAAACGAAACTATTGAAGTTCCCCGCGCGAATTGCCAATGAATCGTTATCTATGCGATATCTCA
>sinv3140
CGTGTTTTACGTTAAAAAGCGTCAAACAAGCGTTGATCTGCATCAGAAACGAAACTATTGAAGTTCCCGCCGCGAATTGCAAATGAATTGTTATCTATGCGATATCTCA
>sinv3141
CGTGTTTTACGTTAAAAAGCGTCAAACAAGCGTTGATCTGCATCAGAAACGAAACTATTGAAGTTCCCGGCGCGAATTGCAAATGAATCGTTATCTATGCGATATCTCA
>sinv3142
CGTGTTTTACGTTAAAAAGCGTCAAACAAGCGTTGATCTGCATCAGAAACGAAACTATTGAAGTTCCCTACGCGAATTGCAAATGAATCGTTATCTATGCGATAACTCA
>sinv3143
CGTGTTTTACGTTAAAAAGCGTCAAACAAGCGTTGATCTGCATCAGAAACGAAACTATTGAAGTTCCCTACGCGAATTGCAATTGAATCGTTATCTATGTGATGTCTCA
>sinv3144
CGTGTTTTACGTTAAAAAGCGTCAAACAAGCGTTGATCTGCATCAGAAACGAAACTATTGAAGTTCCCTAGGCGATTTGCAAATGAATCGTTATCTATGCGATGTCTCA
>sinv3145
CGTGTTTTACGTTAAAAAGCGTCAAACAAGCGTTGATCTGCATCAGAAACGAAACTATTGAAGTTCCCTCCGCGAATTGCAAATGAATCGTTATCTATGCGATAACTCA
>sinv3146
CGTGTTTTACGTTAAAAAGCGTCAAACAAGCGTTGATCTGCATCAGAAACGAAACTATTGAAGTTCCCTCCGCGAATTGCAAATGATTCGTTATCTATGCGATAACTCA
>sinv3147
CGTGTTTTACGTTAAAAAGCGTCAAACAAGCGTTGATCTGCATCAGAAACGAAACTATTGAAGTTCCCTCTGCGAATTGCAAATGAATCGTTATCTATGCGATATCTCA
>sinv3148
CGTGTTTTACGTTAAAAAGCGTCAAACAAGCGTTGATCTGCATCAGAAACGAAACTATTGAAGTTCCCTGAGCGAATTGCAAACGAATCGCTATCTATGCGATATCTCA
>sinv3149
CGTGTTTTACGTTAAAAAGCGTCAAACAAGCGTTGATCTGCATCAGAAACGAAACTATTGAAGTTCCCTGAGCTAATTGCAAATGAATCGTTATCTATGCGATATCTCA
>sinv3150
CGTGTTTTACGTTAAAAAGCGTCAAACAAGCGTTGATCTGCATCAGAAACGAAACTATTGAAGTTCCCTGCAAGAATTGCGAATGAATCGTTATCTATGCGGTAACTCA
>sinv3151
CGTGTTTTACGTTAAAAAGCGTCAAACAAGCGTTGATCTGCATCAGAAACGAAACTATTGAAGTTCCCTGCACAAATTGCAAATGAATCGTTATCTATGCGATATCTCA
>sinv3152
CGTGTTTTACGTTAAAAAGCGTCAAACAAGCGTTGATCTGCATCAGAAACGAAACTATTGAAGTTCCCTGCACGAATTGCAAATGAATCGTTATCTATGCGATATCTCA
>sinv3153
CGTGTTTTACGTTAAAAAGCGTCAAACAAGCGTTGATCTGCATCAGAAACGAAACTATTGAAGTTCCCTGCACGAATTGCAAATGAATCGTTATCTATGTTATATCTCA
>sinv3154
CGTGTTTTACGTTAAAAAGCGTCAAACAAGCGTTGATCTGCATCAGAAACGAAACTATTGAAGTTCCCTGCCCGAATTGCAAATGAATCGTTATCTATGAGATAACTCA
>sinv3155
CGTGTTTTACGTTAAAAAGCGTCAAACAAGCGTTGATCTGCATCAGAAACGAAACTATTGAAGTTCCCTGCCCGAATTGCAAATGAATCGTTATCTATGCGATAACTCA
>sinv3156
CGTGTTTTACGTTAAAAAGCGTCAAACAAGCGTTGATCTGCATCAGAAACGAAACTATTGAAGTTCCCTGCCCGAATTGCAAATGAATCGTTATCTATGCGATATCTCA
>sinv3157
CGTGTTTTACGTTAAAAAGCGTCAAACAAGCGTTGATCTGCATCAGAAACGAAACTATTGAAGTTCCCTGCGCAAATAGCAAATGAATCGTTCTCTATGCAATAACTCA
>sinv3158
CGTGTTTTACGTTAAAAAGCGTCAAACAAGCGTTGATCTGCATCAGAAACGAAACTATTGAAGTTCCCTGCGCAAATTGCAAATGAATCGTTATCTATGCGATATCTCA
>sinv3159
CGTGTTTTACGTTAAAAAGCGTCAAACAAGCGTTGATCTGCATCAGAAACGAAACTATTGAAGTTCCCTGCGCCAATTGCAAATGAATCGTTATCTATGCGATATCTCA
>sinv3160
CGTGTTTTACGTTAAAAAGCGTCAAACAAGCGTTGATCTGCATCAGAAACGAAACTATTGAAGTTCCCTGCGCCAATTGCAAATGAATCGTTATCTTTGCGATAACTCA
>sinv3161
CGTGTTTTACGTTAAAAAGCGTCAAACAAGCGTTGATCTGCATCAGAAACGAAACTATTGAAGTTCCCTGCGCGAAATGCAAATGAATCGTTATCTATGCGATAACTCA
>sinv3162
CGTGTTTTACGTTAAAAAGCGTCAAACAAGCGTTGATCTGCATCAGAAACGAAACTATTGAAGTTCCCTGCGCGAAATGCAAATGAATCGTTATCTATGCGTTATCTCA
>sinv3163
CGTGTTTTACGTTAAAAAGCGTCAAACAAGCGTTGATCTGCATCAGAAACGAAACTATTGAAGTTCCCTGCGCGAATAGCAAATGAAACATTATCTATGCGATAACTCA
>sinv3164
CGTGTTTTACGTTAAAAAGCGTCAAACAAGCGTTGATCTGCATCAGAAACGAAACTATTGAAGTTCCCTGCGCGAATTACAAATGAATCATTATCTATGCGATAACTCA
>sinv3165
CGTGTTTTACGTTAAAAAGCGTCAAACAAGCGTTGATCTGCATCAGAAACGAAACTATTGAAGTTCCCTGCGCGAATTACAAATGAATCTTTATCTATGCGATATCTCA
>sinv3166
CGTGTTTTACGTTAAAAAGCGTCAAACAAGCGTTGATCTGCATCAGAAACGAAACTATTGAAGTTCCCTGCGCGAATTACAAATGTATCGTTATCTATGCGATAACTCA
>sinv3167
CGTGTTTTACGTTAAAAAGCGTCAAACAAGCGTTGATCTGCATCAGAAACGAAACTATTGAAGTTCCCTGCGCGAATTGAAAATGAATCGTTATCTATGCAATAACTCA
>sinv3168
CGTGTTTTACGTTAAAAAGCGTCAAACAAGCGTTGATCTGCATCAGAAACGAAACTATTGAAGTTCCCTGCGCGAATTGAATATGAATCGTTATCTATGCGAAAACTCA
>sinv3169
CGTGTTTTACGTTAAAAAGCGTCAAACAAGCGTTGATCTGCATCAGAAACGAAACTATTGAAGTTCCCTGCGCGAATTGCAAAAGAATCATTATCTATGCGATAACTCA
>sinv3170
CGTGTTTTACGTTAAAAAGCGTCAAACAAGCGTTGATCTGCATCAGAAACGAAACTATTGAAGTTCCCTGCGCGAATTGCAAAAGAATCGTTATCTATCCGATAACTCA
>sinv3171
CGTGTTTTACGTTAAAAAGCGTCAAACAAGCGTTGATCTGCATCAGAAACGAAACTATTGAAGTTCCCTGCGCGAATTGCAAAAGAATCGTTATCTATGCGATATCTCA
>sinv3172
CGTGTTTTACGTTAAAAAGCGTCAAACAAGCGTTGATCTGCATCAGAAACGAAACTATTGAAGTTCCCTGCGCGAATTGCAAACGAATAGCTATCTATGCGATATCTCA
>sinv3173
CGTGTTTTACGTTAAAAAGCGTCAAACAAGCGTTGATCTGCATCAGAAACGAAACTATTGAAGTTCCCTGCGCGAATTGCAAACGAATCATTATCTATGCGATATCTCA
>sinv3174
CGTGTTTTACGTTAAAAAGCGTCAAACAAGCGTTGATCTGCATCAGAAACGAAACTATTGAAGTTCCCTGCGCGAATTGCAAACGAATCGCTATCTATGCGATATCTCA
>sinv3175
CGTGTTTTACGTTAAAAAGCGTCAAACAAGCGTTGATCTGCATCAGAAACGAAACTATTGAAGTTCCCTGCGCGAATTGCAAACGAATCGCTATCTATGCGATATTTCA
>sinv3176
CGTGTTTTACGTTAAAAAGCGTCAAACAAGCGTTGATCTGCATCAGAAACGAAACTATTGAAGTTCCCTGCGCGAATTGCAAACGAATCGCTATCTATGCTTTATCTCA
>sinv3177
CGTGTTTTACGTTAAAAAGCGTCAAACAAGCGTTGATCTGCATCAGAAACGAAACTATTGAAGTTCCCTGCGCGAATTGCAAACGAATCGCTATCTGTGCGATATCTCA
>sinv3178
CGTGTTTTACGTTAAAAAGCGTCAAACAAGCGTTGATCTGCATCAGAAACGAAACTATTGAAGTTCCCTGCGCGAATTGCAAACGAATCGTTATCTATGCGATAACTCA
>sinv3179
CGTGTTTTACGTTAAAAAGCGTCAAACAAGCGTTGATCTGCATCAGAAACGAAACTATTGAAGTTCCCTGCGCGAATTGCAAACGAATCGTTATCTATGCGATATCTCA
>sinv3180
CGTGTTTTACGTTAAAAAGCGTCAAACAAGCGTTGATCTGCATCAGAAACGAAACTATTGAAGTTCCCTGCGCGAATTGCAAACTAATCGCTATATATGCGATATCTCA
>sinv3181
CGTGTTTTACGTTAAAAAGCGTCAAACAAGCGTTGATCTGCATCAGAAACGAAACTATTGAAGTTCCCTGCGCGAATTGCAAACTAATCGCTATCTATGAAATATCTCA
>sinv3182
CGTGTTTTACGTTAAAAAGCGTCAAACAAGCGTTGATCTGCATCAGAAACGAAACTATTGAAGTTCCCTGCGCGAATTGCAAATAAATCATTATCTATGCGATAACTCA
>sinv3183
CGTGTTTTACGTTAAAAAGCGTCAAACAAGCGTTGATCTGCATCAGAAACGAAACTATTGAAGTTCCCTGCGCGAATTGCAAATAAATCGTTATCTATGCGATAACTCA
>sinv3184
CGTGTTTTACGTTAAAAAGCGTCAAACAAGCGTTGATCTGCATCAGAAACGAAACTATTGAAGTTCCCTGCGCGAATTGCAAATAAATCGTTATCTATGCGATATCTCA
>sinv3185
CGTGTTTTACGTTAAAAAGCGTCAAACAAGCGTTGATCTGCATCAGAAACGAAACTATTGAAGTTCCCTGCGCGAATTGCAAATGAAGCGTTATCTATGAGATAACTCA
>sinv3186
CGTGTTTTACGTTAAAAAGCGTCAAACAAGCGTTGATCTGCATCAGAAACGAAACTATTGAAGTTCCCTGCGCGAATTGCAAATGAATAGTTATCTATGAGATAACTCA
>sinv3187
CGTGTTTTACGTTAAAAAGCGTCAAACAAGCGTTGATCTGCATCAGAAACGAAACTATTGAAGTTCCCTGCGCGAATTGCAAATGAATAGTTTTCTATGCGATAACTCA
>sinv3188
CGTGTTTTACGTTAAAAAGCGTCAAACAAGCGTTGATCTGCATCAGAAACGAAACTATTGAAGTTCCCTGCGCGAATTGCAAATGAATCATTATCTATGCAATAACTCA
>sinv3189
CGTGTTTTACGTTAAAAAGCGTCAAACAAGCGTTGATCTGCATCAGAAACGAAACTATTGAAGTTCCCTGCGCGAATTGCAAATGAATCATTATCTATGCGATAACTCA
>sinv3190
CGTGTTTTACGTTAAAAAGCGTCAAACAAGCGTTGATCTGCATCAGAAACGAAACTATTGAAGTTCCCTGCGCGAATTGCAAATGAATCATTATCTATGCGATATCTCA
>sinv3191
CGTGTTTTACGTTAAAAAGCGTCAAACAAGCGTTGATCTGCATCAGAAACGAAACTATTGAAGTTCCCTGCGCGAATTGCAAATGAATCCCTATCTATGTGATTTCTCA
>sinv3192
CGTGTTTTACGTTAAAAAGCGTCAAACAAGCGTTGATCTGCATCAGAAACGAAACTATTGAAGTTCCCTGCGCGAATTGCAAATGAATCGCTATCTATGCGATAACTCA
>sinv3193
CGTGTTTTACGTTAAAAAGCGTCAAACAAGCGTTGATCTGCATCAGAAACGAAACTATTGAAGTTCCCTGCGCGAATTGCAAATGAATCGCTATCTATGCGATATATCA
>sinv3194
CGTGTTTTACGTTAAAAAGCGTCAAACAAGCGTTGATCTGCATCAGAAACGAAACTATTGAAGTTCCCTGCGCGAATTGCAAATGAATCGTTAACTATGCAATATCTCA
>sinv3195
CGTGTTTTACGTTAAAAAGCGTCAAACAAGCGTTGATCTGCATCAGAAACGAAACTATTGAAGTTCCCTGCGCGAATTGCAAATGAATCGTTAACTATGCGATAACTCA
>sinv3196
CGTGTTTTACGTTAAAAAGCGTCAAACAAGCGTTGATCTGCATCAGAAACGAAACTATTGAAGTTCCCTGCGCGAATTGCAAATGAATCGTTAACTATGCGATAATCTC
>sinv3197
CGTGTTTTACGTTAAAAAGCGTCAAACAAGCGTTGATCTGCATCAGAAACGAAACTATTGAAGTTCCCTGCGCGAATTGCAAATGAATCGTTACCTATGCGATATCTCA
>sinv3198
CGTGTTTTACGTTAAAAAGCGTCAAACAAGCGTTGATCTGCATCAGAAACGAAACTATTGAAGTTCCCTGCGCGAATTGCAAATGAATCGTTATATATGCGATAACTCA
>sinv3199
CGTGTTTTACGTTAAAAAGCGTCAAACAAGCGTTGATCTGCATCAGAAACGAAACTATTGAAGTTCCCTGCGCGAATTGCAAATGAATCGTTATCAATGCGATAACTCA
>sinv3200
CGTGTTTTACGTTAAAAAGCGTCAAACAAGCGTTGATCTGCATCAGAAACGAAACTATTGAAGTTCCCTGCGCGAATTGCAAATGAATCGTTATCCATGCGATAACTCA
>sinv3201
CGTGTTTTACGTTAAAAAGCGTCAAACAAGCGTTGATCTGCATCAGAAACGAAACTATTGAAGTTCCCTGCGCGAATTGCAAATGAATCGTTATCTAAGTGATATCTCA
>sinv3202
CGTGTTTTACGTTAAAAAGCGTCAAACAAGCGTTGATCTGCATCAGAAACGAAACTATTGAAGTTCCCTGCGCGAATTGCAAATGAATCGTTATCTATCCGATAACTCA
>sinv3203
CGTGTTTTACGTTAAAAAGCGTCAAACAAGCGTTGATCTGCATCAGAAACGAAACTATTGAAGTTCCCTGCGCGAATTGCAAATGAATCGTTATCTATGCAATAACTCA
>sinv3204
CGTGTTTTACGTTAAAAAGCGTCAAACAAGCGTTGATCTGCATCAGAAACGAAACTATTGAAGTTCCCTGCGCGAATTGCAAATGAATCGTTATCTATGCAATATCTCA
>sinv3205
CGTGTTTTACGTTAAAAAGCGTCAAACAAGCGTTGATCTGCATCAGAAACGAAACTATTGAAGTTCCCTGCGCGAATTGCAAATGAATCGTTATCTATGCCATAACTCA
>sinv3206
CGTGTTTTACGTTAAAAAGCGTCAAACAAGCGTTGATCTGCATCAGAAACGAAACTATTGAAGTTCCCTGCGCGAATTGCAAATGAATCGTTATCTATGCGACATCTCA
>sinv3207
CGTGTTTTACGTTAAAAAGCGTCAAACAAGCGTTGATCTGCATCAGAAACGAAACTATTGAAGTTCCCTGCGCGAATTGCAAATGAATCGTTATCTATGCGATAACTCA
>sinv3208
CGTGTTTTACGTTAAAAAGCGTCAAACAAGCGTTGATCTGCATCAGAAACGAAACTATTGAAGTTCCCTGCGCGAATTGCAAATGAATCGTTATCTATGCGATATCTCA
>sinv3209
CGTGTTTTACGTTAAAAAGCGTCAAACAAGCGTTGATCTGCATCAGAAACGAAACTATTGAAGTTCCCTGCGCGAATTGCAAATGAATCGTTATCTATGCGATATGTCA
>sinv3210
CGTGTTTTACGTTAAAAAGCGTCAAACAAGCGTTGATCTGCATCAGAAACGAAACTATTGAAGTTCCCTGCGCGAATTGCAAATGAATCGTTATCTATGCGATATTTCA
>sinv3211
CGTGTTTTACGTTAAAAAGCGTCAAACAAGCGTTGATCTGCATCAGAAACGAAACTATTGAAGTTCCCTGCGCGAATTGCAAATGAATCGTTATCTATGCGATCACTCA
>sinv3212
CGTGTTTTACGTTAAAAAGCGTCAAACAAGCGTTGATCTGCATCAGAAACGAAACTATTGAAGTTCCCTGCGCGAATTGCAAATGAATCGTTATCTATGCGATTTCTCA
>sinv3213
CGTGTTTTACGTTAAAAAGCGTCAAACAAGCGTTGATCTGCATCAGAAACGAAACTATTGAAGTTCCCTGCGCGAATTGCAAATGAATCGTTATCTATGCGGTAACTCA
>sinv3214
CGTGTTTTACGTTAAAAAGCGTCAAACAAGCGTTGATCTGCATCAGAAACGAAACTATTGAAGTTCCCTGCGCGAATTGCAAATGAATCGTTATCTATGCGTTAACTCA
>sinv3215
CGTGTTTTACGTTAAAAAGCGTCAAACAAGCGTTGATCTGCATCAGAAACGAAACTATTGAAGTTCCCTGCGCGAATTGCAAATGAATCGTTATCTATGCTATAACTCA
>sinv3216
CGTGTTTTACGTTAAAAAGCGTCAAACAAGCGTTGATCTGCATCAGAAACGAAACTATTGAAGTTCCCTGCGCGAATTGCAAATGAATCGTTATCTATGCTATATCTCA
>sinv3217
CGTGTTTTACGTTAAAAAGCGTCAAACAAGCGTTGATCTGCATCAGAAACGAAACTATTGAAGTTCCCTGCGCGAATTGCAAATGAATCGTTATCTATGGAATAACTCA
>sinv3218
CGTGTTTTACGTTAAAAAGCGTCAAACAAGCGTTGATCTGCATCAGAAACGAAACTATTGAAGTTCCCTGCGCGAATTGCAAATGAATCGTTATCTATGGGATAACTCA
>sinv3219
CGTGTTTTACGTTAAAAAGCGTCAAACAAGCGTTGATCTGCATCAGAAACGAAACTATTGAAGTTCCCTGCGCGAATTGCAAATGAATCGTTATCTATGTGATATCTCA
>sinv3220
CGTGTTTTACGTTAAAAAGCGTCAAACAAGCGTTGATCTGCATCAGAAACGAAACTATTGAAGTTCCCTGCGCGAATTGCAAATGAATCGTTATCTGTGCGATGTCTCA
>sinv3221
CGTGTTTTACGTTAAAAAGCGTCAAACAAGCGTTGATCTGCATCAGAAACGAAACTATTGAAGTTCCCTGCGCGAATTGCAAATGAATCGTTATCTTCTCGATAACTCA
>sinv3222
CGTGTTTTACGTTAAAAAGCGTCAAACAAGCGTTGATCTGCATCAGAAACGAAACTATTGAAGTTCCCTGCGCGAATTGCAAATGAATCGTTATCTTTGAGATAACTCA
>sinv3223
CGTGTTTTACGTTAAAAAGCGTCAAACAAGCGTTGATCTGCATCAGAAACGAAACTATTGAAGTTCCCTGCGCGAATTGCAAATGAATCGTTATCTTTGCGATAACTCA
>sinv3224
CGTGTTTTACGTTAAAAAGCGTCAAACAAGCGTTGATCTGCATCAGAAACGAAACTATTGAAGTTCCCTGCGCGAATTGCAAATGAATCGTTATCTTTGCGATTACTCA
>sinv3225
CGTGTTTTACGTTAAAAAGCGTCAAACAAGCGTTGATCTGCATCAGAAACGAAACTATTGAAGTTCCCTGCGCGAATTGCAAATGAATCGTTATTTATGCGATAACTCA
>sinv3226
CGTGTTTTACGTTAAAAAGCGTCAAACAAGCGTTGATCTGCATCAGAAACGAAACTATTGAAGTTCCCTGCGCGAATTGCAAATGAATCGTTTTCTATGCGATAACTCA
>sinv3227
CGTGTTTTACGTTAAAAAGCGTCAAACAAGCGTTGATCTGCATCAGAAACGAAACTATTGAAGTTCCCTGCGCGAATTGCAAATGAATCGTTTTCTATGCGATATCTCA
>sinv3228
CGTGTTTTACGTTAAAAAGCGTCAAACAAGCGTTGATCTGCATCAGAAACGAAACTATTGAAGTTCCCTGCGCGAATTGCAAATGAATCTTCATCTATGCGATAACTCA
>sinv3229
CGTGTTTTACGTTAAAAAGCGTCAAACAAGCGTTGATCTGCATCAGAAACGAAACTATTGAAGTTCCCTGCGCGAATTGCAAATGAATCTTTATCTATGCGAAATCTCA
>sinv3230
CGTGTTTTACGTTAAAAAGCGTCAAACAAGCGTTGATCTGCATCAGAAACGAAACTATTGAAGTTCCCTGCGCGAATTGCAAATGAATCTTTATCTATGCGATAACTCA
>sinv3231
CGTGTTTTACGTTAAAAAGCGTCAAACAAGCGTTGATCTGCATCAGAAACGAAACTATTGAAGTTCCCTGCGCGAATTGCAAATGAATCTTTATCTATGCGATATCTCA
>sinv3232
CGTGTTTTACGTTAAAAAGCGTCAAACAAGCGTTGATCTGCATCAGAAACGAAACTATTGAAGTTCCCTGCGCGAATTGCAAATGAATCTTTATCTATGCGGTAACTCA
>sinv3233
CGTGTTTTACGTTAAAAAGCGTCAAACAAGCGTTGATCTGCATCAGAAACGAAACTATTGAAGTTCCCTGCGCGAATTGCAAATGAATCTTTTTCTATGCGATAACTCA
>sinv3234
CGTGTTTTACGTTAAAAAGCGTCAAACAAGCGTTGATCTGCATCAGAAACGAAACTATTGAAGTTCCCTGCGCGAATTGCAAATGAATTGTTATCTATGCGATATCTCA
>sinv3235
CGTGTTTTACGTTAAAAAGCGTCAAACAAGCGTTGATCTGCATCAGAAACGAAACTATTGAAGTTCCCTGCGCGAATTGCAAATGAGTCTTTATCTACGCGATATCTCA
>sinv3236
CGTGTTTTACGTTAAAAAGCGTCAAACAAGCGTTGATCTGCATCAGAAACGAAACTATTGAAGTTCCCTGCGCGAATTGCAAATGATTCATTATCTATGCGATAACTCA
>sinv3237
CGTGTTTTACGTTAAAAAGCGTCAAACAAGCGTTGATCTGCATCAGAAACGAAACTATTGAAGTTCCCTGCGCGAATTGCAAATGATTCGTTATCTATGCGATAACTCA
>sinv3238
CGTGTTTTACGTTAAAAAGCGTCAAACAAGCGTTGATCTGCATCAGAAACGAAACTATTGAAGTTCCCTGCGCGAATTGCAAATGATTCGTTTTCTAAGCGATATCTCA
>sinv3239
CGTGTTTTACGTTAAAAAGCGTCAAACAAGCGTTGATCTGCATCAGAAACGAAACTATTGAAGTTCCCTGCGCGAATTGCAAATGCATCGTTTCCTATGCGTTAACTCA
>sinv3240
CGTGTTTTACGTTAAAAAGCGTCAAACAAGCGTTGATCTGCATCAGAAACGAAACTATTGAAGTTCCCTGCGCGAATTGCAAATTAATCGTTATCTATGCGATAACTCA
>sinv3241
CGTGTTTTACGTTAAAAAGCGTCAAACAAGCGTTGATCTGCATCAGAAACGAAACTATTGAAGTTCCCTGCGCGAATTGCAAATTAATCGTTATCTATGCGATATCTCA
>sinv3242
CGTGTTTTACGTTAAAAAGCGTCAAACAAGCGTTGATCTGCATCAGAAACGAAACTATTGAAGTTCCCTGCGCGAATTGCAACTGAATCGTTATCTATGCGATATCTCA
>sinv3243
CGTGTTTTACGTTAAAAAGCGTCAAACAAGCGTTGATCTGCATCAGAAACGAAACTATTGAAGTTCCCTGCGCGAATTGCAATTGAATCGTTATCTATGCGATAACTCA
>sinv3244
CGTGTTTTACGTTAAAAAGCGTCAAACAAGCGTTGATCTGCATCAGAAACGAAACTATTGAAGTTCCCTGCGCGAATTGCATATGAATCATTATCTATGCGATAACTCA
>sinv3245
CGTGTTTTACGTTAAAAAGCGTCAAACAAGCGTTGATCTGCATCAGAAACGAAACTATTGAAGTTCCCTGCGCGAATTGCATATGAATCGTTATCTATGCGATAACTCA
>sinv3246
CGTGTTTTACGTTAAAAAGCGTCAAACAAGCGTTGATCTGCATCAGAAACGAAACTATTGAAGTTCCCTGCGCGAATTGCATATGAATCGTTATCTATGCGATATCTCA
>sinv3247
CGTGTTTTACGTTAAAAAGCGTCAAACAAGCGTTGATCTGCATCAGAAACGAAACTATTGAAGTTCCCTGCGCGAATTGCCAATGAATCGTTATCTATGCGATAACTCA
>sinv3248
CGTGTTTTACGTTAAAAAGCGTCAAACAAGCGTTGATCTGCATCAGAAACGAAACTATTGAAGTTCCCTGCGCGAATTGCGAATGAATCATTATCTATGCGATAACTCA
>sinv3249
CGTGTTTTACGTTAAAAAGCGTCAAACAAGCGTTGATCTGCATCAGAAACGAAACTATTGAAGTTCCCTGCGCGAATTGCGAATGAATCGTTATCTATGCGATAACTCA
>sinv3250
CGTGTTTTACGTTAAAAAGCGTCAAACAAGCGTTGATCTGCATCAGAAACGAAACTATTGAAGTTCCCTGCGCGAATTGCTAATGAATCGTTATCTATGCGATAACTCA
>sinv3251
CGTGTTTTACGTTAAAAAGCGTCAAACAAGCGTTGATCTGCATCAGAAACGAAACTATTGAAGTTCCCTGCGCGAATTGGAAATGAATCGTTATCTATGCGATAACTCA
>sinv3252
CGTGTTTTACGTTAAAAAGCGTCAAACAAGCGTTGATCTGCATCAGAAACGAAACTATTGAAGTTCCCTGCGCGAATTGGAATAGAATCGTTATCTATGCGATATCTCA
>sinv3253
CGTGTTTTACGTTAAAAAGCGTCAAACAAGCGTTGATCTGCATCAGAAACGAAACTATTGAAGTTCCCTGCGCGAATTTCAAATGAATCGTTATCTATGCGATAACTCA
>sinv3254
CGTGTTTTACGTTAAAAAGCGTCAAACAAGCGTTGATCTGCATCAGAAACGAAACTATTGAAGTTCCCTGCGCGAGTTGCAAATGAATCATTATCTATGCGATAACTCA
>sinv3255
CGTGTTTTACGTTAAAAAGCGTCAAACAAGCGTTGATCTGCATCAGAAACGAAACTATTGAAGTTCCCTGCGCGAGTTGCAAATGAATCGTTATCTATGCGATAACTCA
>sinv3256
CGTGTTTTACGTTAAAAAGCGTCAAACAAGCGTTGATCTGCATCAGAAACGAAACTATTGAAGTTCCCTGCGCGATTTGCAAATGAATCGTTATCTATGCGATAACTCA
>sinv3257
CGTGTTTTACGTTAAAAAGCGTCAAACAAGCGTTGATCTGCATCAGAAACGAAACTATTGAAGTTCCCTGCGCGGATTGCAAATGAATCGTTATCTATGCGATATCTCA
>sinv3258
CGTGTTTTACGTTAAAAAGCGTCAAACAAGCGTTGATCTGCATCAGAAACGAAACTATTGAAGTTCCCTGCGCGTATTGCAAATGAATCGTTATCTATGCGATAACTCA
>sinv3259
CGTGTTTTACGTTAAAAAGCGTCAAACAAGCGTTGATCTGCATCAGAAACGAAACTATTGAAGTTCCCTGCGCTAATTGCAAATGAATCGTTATATATGCGATAACTCA
>sinv3260
CGTGTTTTACGTTAAAAAGCGTCAAACAAGCGTTGATCTGCATCAGAAACGAAACTATTGAAGTTCCCTGCGGGAACTGCAAATGAATCGTTATCTATGCGTTATCTCA
>sinv3261
CGTGTTTTACGTTAAAAAGCGTCAAACAAGCGTTGATCTGCATCAGAAACGAAACTATTGAAGTTCCCTGCGTGAATAGCAAATGAATCGTTATCTATGCGATATCTCA
>sinv3262
CGTGTTTTACGTTAAAAAGCGTCAAACAAGCGTTGATCTGCATCAGAAACGAAACTATTGAAGTTCCCTGCGTGAATTGCAAACGAATCGCTATCTATGCGATATCTCA
>sinv3263
CGTGTTTTACGTTAAAAAGCGTCAAACAAGCGTTGATCTGCATCAGAAACGAAACTATTGAAGTTCCCTGCGTGAATTGCAAATGAATCGTTATCTATGCGATAACTCA
>sinv3264
CGTGTTTTACGTTAAAAAGCGTCAAACAAGCGTTGATCTGCATCAGAAACGAAACTATTGAAGTTCCCTGCGTGAATTGCAAATGAATCGTTATCTATGCGATATCTCA
>sinv3265
CGTGTTTTACGTTAAAAAGCGTCAAACAAGCGTTGATCTGCATCAGAAACGAAACTATTGAAGTTCCCTGCTCGAATTGCAAATGAATCGTTATCTATGCGATAACTCA
>sinv3266
CGTGTTTTACGTTAAAAAGCGTCAAACAAGCGTTGATCTGCATCAGAAACGAAACTATTGAAGTTCCCTGCTCGAATTGCAAATGAATCGTTATTTATGCGATAACTCA
>sinv3267
CGTGTTTTACGTTAAAAAGCGTCAAACAAGCGTTGATCTGCATCAGAAACGAAACTATTGAAGTTCCCTGTGCGAAATGCAAATGAATCGTTATCTATGCGATATCTCA
>sinv3268
CGTGTTTTACGTTAAAAAGCGTCAAACAAGCGTTGATCTGCATCAGAAACGAAACTATTGAAGTTCCCTGTGCGAATTGCAAATGAATCGTTATCTATGCGATATCTCA
>sinv3269
CGTGTTTTACGTTAAAAAGCGTCAAACAAGCGTTGATCTGCATCAGAAACGAAACTATTGAAGTTCCCTGTGCGAATTGCAAATGAATGGTTATCTATGCGATATCTCA
>sinv3270
CGTGTTTTACGTTAAAAAGCGTCAAACAAGCGTTGATCTGCATCAGAAACGAAACTATTGAAGTTCCCTTCGCGAATTGCGAATGAATCGTTATCTATGCGATAACTCA
>sinv3271
CGTGTTTTACGTTAAAAAGCGTCAAACAAGCGTTGATCTGCATCAGAAACGAAACTATTGAAGTTCCCTTCGCGAATTTCAAATGAATCTTTATCTATGCGATATCTCA
>sinv3272
CGTGTTTTACGTTAAAAAGCGTCAAACAAGCGTTGATCTGCATCAGAAACGAAACTATTGAAGTTCCCTTCGTGAATTGCAAATGAATCGTTATATATGCGATAACTCA
>sinv3273
CGTGTTTTACGTTAAAAAGCGTCAAACAAGCGTTGATCTGCATCAGAAACGAAACTATTGAAGTTCCCTTGGCGAATTGCAAATGAATCGTTATCTATGCGATATCTCA
>sinv3274
CGTGTTTTACGTTAAAAAGCGTCAAACAAGCGTTGATCTGCATCAGAAACGAAACTATTGAAGTTCCCTTTGCGAATTGCAAATGAATCGTTTTCTATGCGATAACTCA
>sinv3275
CGTGTTTTACGTTAAAAAGCGTCAAACAAGCGTTGATCTGCATCAGAAACGAAACTATTGAAGTTCCTTCCTCGAATTGCAAATGAATCGTTATCTATGCGATAACTCA
>sinv3276
CGTGTTTTACGTTAAAAAGCGTCAAACAAGCGTTGATCTGCATCAGAAACGAAACTATTGAAGTTCCTTGCGAGAATTGCAAATGAATCGTTATCTATGCGATAACTCA
>sinv3277
CGTGTTTTACGTTAAAAAGCGTCAAACAAGCGTTGATCTGCATCAGAAACGAAACTATTGAAGTTCCTTGCGCGAATTGCAAATGAATCATTATCTATGCGATAACTCA
>sinv3278
CGTGTTTTACGTTAAAAAGCGTCAAACAAGCGTTGATCTGCATCAGAAACGAAACTATTGAAGTTCCTTGCGCGAATTGCAAATGAATCGTTATCTATGCGATAACTCA
>sinv3279
CGTGTTTTACGTTAAAAAGCGTCAAACAAGCGTTGATCTGCATCAGAAACGAAACTATTGAAGTTCCTTGCGCGAATTGCAAATGAATCGTTATCTATGCGATATCTCA
>sinv3280
CGTGTTTTACGTTAAAAAGCGTCAAACAAGCGTTGATCTGCATCAGAAACGAAACTATTGAAGTTCCTTGCGCGAATTGCAAATGAATTGTTATCTATGCGATAACTCA
>sinv3281
CGTGTTTTACGTTAAAAAGCGTCAAACAAGCGTTGATCTGCATCAGAAACGAAACTATTGAAGTTCGCTGCGCGAGTTGCAAATGAATCGTTATCTATGCGATATCTCA
>sinv3282
CGTGTTTTACGTTAAAAAGCGTCAAACAAGCGTTGATCTGCATCAGAAACGAAACTATTGAAGTTCTCAGCGCGAATTGCAAATGAATCGTTATCTATGTGATATCTCA
>sinv3283
CGTGTTTTACGTTAAAAAGCGTCAAACAAGCGTTGATCTGCATCAGAAACGAAACTATTGAAGTTCTCTGAGCGATTTGCAAATGAAACGTTATCTATGCGATAACTCA
>sinv3284
CGTGTTTTACGTTAAAAAGCGTCAAACAAGCGTTGATCTGCATCAGAAACGAAACTATTGAAGTTCTCTGCGCGAATTGCAAATGAATCATTATCTATGCGATAACTCA
>sinv3285
CGTGTTTTACGTTAAAAAGCGTCAAACAAGCGTTGATCTGCATCAGAAACGAAACTATTGAAGTTCTCTGCGCGAATTGCAAATGAATCGCTATCTATGCGGTATCTCA
>sinv3286
CGTGTTTTACGTTAAAAAGCGTCAAACAAGCGTTGATCTGCATCAGAAACGAAACTATTGAAGTTGCCTGCGCGAATTGCAAATGAATCGTTATCTATGCCGTATCTCA
>sinv3287
CGTGTTTTACGTTAAAAAGCGTCAAACAAGCGTTGATCTGCATCAGAAACGAAACTATTGAAGTTTCCTGCGCGAATTGAAAATGAATCGTTATCTATGCGATAACTCA
>sinv3288
CGTGTTTTACGTTAAAAAGCGTCAAACAAGCGTTGATCTGCATCAGAAACGAAACTATTGAAGTTTCCTGCGCGAATTGCAAATGAAGAGTTATCTATGCGATATCTCA
>sinv3289
CGTGTTTTACGTTAAAAAGCGTCAAACAAGCGTTGATCTGCATCAGAAACGAAACTATTGAAGTTTCCTGCGCGAATTGCAAATGAATCGTTATCTATGCGATAACTCA
>sinv3290
CGTGTTTTACGTTAAAAAGCGTCAAACAAGCGTTGATCTGCATCAGAAACGAAACTATTGAATATCCCAGAGCGAATTGCAAATGAATCGTTATCTATGCGATATCTCA
>sinv3291
CGTGTTTTACGTTAAAAAGCGTCAAACAAGCGTTGATCTGCATCAGAAACGAAACTATTGAATATCCCAGCGAGAATTGCAAATGAATCGTTATCTATGTGATATCCCA
>sinv3292
CGTGTTTTACGTTAAAAAGCGTCAAACAAGCGTTGATCTGCATCAGAAACGAAACTATTGAATATCCCAGCGTGAATTGCAAACGAATCGCTTTCTATGCGATATCTCA
>sinv3293
CGTGTTTTACGTTAAAAAGCGTCAAACAAGCGTTGATCTGCATCAGAAACGAAACTATTGAATATCCCAGCGTGAATTGCAAATGAATCGTTATCTATGTGATATCTCA
>sinv3294
CGTGTTTTACGTTAAAAAGCGTCAAACAAGCGTTGATCTGCATCAGAAACGAAACTATTGAATTACCCTGCGCGAATTGCAAATGAATCGTTATCTATGCGATATCTCA
>sinv3295
CGTGTTTTACGTTAAAAAGCGTCAAACAAGCGTTGATCTGCATCAGAAACGAAACTATTGAATTTCCCACCGCGAATTGCAAATGAATCGTTATCTATGCGATATCTCA
>sinv3296
CGTGTTTTACGTTAAAAAGCGTCAAACAAGCGTTGATCTGCATCAGAAACGAAACTATTGAATTTCCCAGAGCGAATTGCAAATGAATCGTTATCTATGCGATATCTCA
>sinv3297
CGTGTTTTACGTTAAAAAGCGTCAAACAAGCGTTGATCTGCATCAGAAACGAAACTATTGAATTTCCCAGCATGAATTTCAAATGAATCGTTATCTATGCGATATCTCA
>sinv3298
CGTGTTTTACGTTAAAAAGCGTCAAACAAGCGTTGATCTGCATCAGAAACGAAACTATTGAATTTCCCAGCGCGAAATGCAAACGAATCGCTATCTATGCGACATCTCA
>sinv3299
CGTGTTTTACGTTAAAAAGCGTCAAACAAGCGTTGATCTGCATCAGAAACGAAACTATTGAATTTCCCAGCGCGAATTGCAAACGAATCGCTATCTATGCGATATCTCA
>sinv3300
CGTGTTTTACGTTAAAAAGCGTCAAACAAGCGTTGATCTGCATCAGAAACGAAACTATTGAATTTCCCAGCGCGAATTGCAAACGAATCGCTTTCTATGCGATATCTCA
>sinv3301
CGTGTTTTACGTTAAAAAGCGTCAAACAAGCGTTGATCTGCATCAGAAACGAAACTATTGAATTTCCCAGCGCGAATTGCAAACTAATCTCTATCTATACGATATCTCA
>sinv3302
CGTGTTTTACGTTAAAAAGCGTCAAACAAGCGTTGATCTGCATCAGAAACGAAACTATTGAATTTCCCAGCGCGAATTGCAAATGAATCGTTATCTATGCGATAACTCA
>sinv3303
CGTGTTTTACGTTAAAAAGCGTCAAACAAGCGTTGATCTGCATCAGAAACGAAACTATTGAATTTCCCAGGGCGAATTGCAAATGAATCGTTATCTATGCTATATCTCA
>sinv3304
CGTGTTTTACGTTAAAAAGCGTCAAACAAGCGTTGATCTGCATCAGAAACGAAACTATTGAATTTCCCATCGCGTATTGCAAATGAATCGTTATCTATGCGATAACTCA
>sinv3305
CGTGTTTTACGTTAAAAAGCGTCAAACAAGCGTTGATCTGCATCAGAAACGAAACTATTGAATTTCCCTGCGCGAATAGCAAATTAATCGTTATCTATGCGATAACTCA
>sinv3306
CGTGTTTTACGTTAAAAAGCGTCAAACAAGCGTTGATCTGCATCAGAAACGAAACTATTGAATTTCCCTGCGCGAATAGCAAATTAATCGTTATCTATGCGATATCTCA
>sinv3307
CGTGTTTTACGTTAAAAAGCGTCAAACAAGCGTTGATCTGCATCAGAAACGAAACTATTGAATTTCCCTGCGCGAATTGCAAATGAAATGTTATCTATGCGATAACTCA
>sinv3308
CGTGTTTTACGTTAAAAAGCGTCAAACAAGCGTTGATCTGCATCAGAAACGAAACTATTGAATTTCCCTGCGCGAATTGCAAATGAATCATTATCTATGCGATAACTCA
>sinv3309
CGTGTTTTACGTTAAAAAGCGTCAAACAAGCGTTGATCTGCATCAGAAACGAAACTATTGAATTTCCCTGCGCGAATTGCAAATGAATCGTTATCTATGCAATAACTCA
>sinv3310
CGTGTTTTACGTTAAAAAGCGTCAAACAAGCGTTGATCTGCATCAGAAACGAAACTATTGAATTTCCCTGCGCGAATTGCAAATGAATCGTTATCTATGCGATAACTCA
>sinv3311
CGTGTTTTACGTTAAAAAGCGTCAAACAAGCGTTGATCTGCATCAGAAACGAAACTATTGAATTTCCCTGCGCGAATTGCAAATGAATCGTTATCTATGCGATATCTCA
>sinv3312
CGTGTTTTACGTTAAAAAGCGTCAAACAAGCGTTGATCTGCATCAGAAACGAAACTATTGAATTTCCCTGCGCGAATTGCAAATGAATCGTTATCTATTCGATAACTCA
>sinv3313
CGTGTTTTACGTTAAAAAGCGTCAAACAAGCGTTGATCTGCATCAGAAACGAAACTATTGAATTTCCCTGTGCGAAATGCAAATGAATCGTTATCTATGCGATAACTCA
>sinv3314
CGTGTTTTACGTTAAAAAGCGTCAAACAAGCGTTGATCTGCATCAGAAACGAAACTATTGAATTTGCCAGCGCGAATTGCAAATGAATCGTTATCTATGCGATATCTCA
>sinv3315
CGTGTTTTACGTTAAAAAGCGTCAAACAAGCGTTGATCTGCATCAGAAACGAAACTATTGACGTTCCCTGCGCGAAATGCAAACTAATTGCTATCTATGCGATATCTCA
>sinv3316
CGTGTTTTACGTTAAAAAGCGTCAAACAAGCGTTGATCTGCATCAGAAACGAAACTATTGACGTTTACAGCGAGAATTGCAAATTAATCGTTATCTACGCGATATCTCA
>sinv3317
CGTGTTTTACGTTAAAAAGCGTCAAACAAGCGTTGATCTGCATCAGAAACGAAACTATTGACGTTTACAGCGAGAATTGCAAATTAATCGTTATCTACGCGATTTCTCA
>sinv3318
CGTGTTTTACGTTAAAAAGCGTCAAACAAGCGTTGATCTGCATCAGAAACGAAACTATTGACGTTTACAGCGAGAATTGCAAATTAATCGTTATCTATGCGATATCACA
>sinv3319
CGTGTTTTACGTTAAAAAGCGTCAAACAAGCGTTGATCTGCATCAGAAACGAAACTATTGAGGTTCCCTGCGCGAATTGCAAATGAATCGTTATCTATGCGATAACTCA
>sinv3320
CGTGTTTTACGTTAAAAAGCGTCAAACAAGCGTTGATCTGCATCAGAAACGAAACTATTGAGGTTCCCTGCGCGAATTGCAAATGAATGGTTATCTATGCTATATCTCA
>sinv3321
CGTGTTTTACGTTAAAAAGCGTCAAACAAGCGTTGATCTGCATCAGAAACGAAACTATTGAGTCTCCCTGCGCGAATTGCAAATGAATCGTTATCTATGCGATAACTCA
>sinv3322
CGTGTTTTACGTTAAAAAGCGTCAAACAAGCGTTGATCTGCATCAGAAACGAAACTATTGAGTTTACCAGCGCGAATTGCAAATGAATCGTTATCTATGCGATAACTCA
>sinv3323
CGTGTTTTACGTTAAAAAGCGTCAAACAAGCGTTGATCTGCATCAGAAACGAAACTATTGAGTTTCCCTGCGCGAATTGCAAATGAATCGTTATCTATGCGATAACTCA
>sinv3324
CGTGTTTTACGTTAAAAAGCGTCAAACAAGCGTTGATCTGCATCAGAAACGAAACTATTGATGTACTCTGCGCGAATTGCAAATGAATCGTTATCTATGCGATATCTCA
>sinv3325
CGTGTTTTACGTTAAAAAGCGTCAAACAAGCGTTGATCTGCATCAGAAACGAAACTATTGATGTTCCCTGCCCGAATTACAAATGAATCGTTATCTATGCGATATCTCA
>sinv3326
CGTGTTTTACGTTAAAAAGCGTCAAACAAGCGTTGATCTGCATCAGAAACGAAACTATTGATGTTCCCTGCGCGAATTGCAAATGAATCATTATCTATGCGATAACTCA
>sinv3327
CGTGTTTTACGTTAAAAAGCGTCAAACAAGCGTTGATCTGCATCAGAAACGAAACTATTGATGTTCCCTGCGCGAATTGCAAATGAATCGTTATCTATGCGATATCTCA
>sinv3328
CGTGTTTTACGTTAAAAAGCGTCAAACAAGCGTTGATCTGCATCAGAAACGAAACTATTGATGTTCCCTGCGCGAATTGCTAATGAATCGTTATTTATGCGATATCTCA
>sinv3329
CGTGTTTTACGTTAAAAAGCGTCAAACAAGCGTTGATCTGCATCAGAAACGAAACTATTGATGTTCCCTGCTCGAATTGCAAATGAATCGTTATCTATGTGATAACTCA
>sinv3330
CGTGTTTTACGTTAAAAAGCGTCAAACAAGCGTTGATCTGCATCAGAAACGAAACTATTGCATTTCCCTGCGCGAATTGCAAATGAATCGTTATCTATGCGGTAACTCA
>sinv3331
CGTGTTTTACGTTAAAAAGCGTCAAACAAGCGTTGATCTGCATCAGAAACGAAACTATTGGAGTTCCCAGCGCGAATTGCAAATGAATCGTTATCTATGCGATAACTCA
>sinv3332
CGTGTTTTACGTTAAAAAGCGTCAAACAAGCGTTGATCTGCATCAGAAACGAAACTATTGGAGTTCCCTGCGCGAATTGCAAATGAATCGTTATCTATGCGATAACTCA
>sinv3333
CGTGTTTTACGTTAAAAAGCGTCAAACAAGCGTTGATCTGCATCAGAAACGAAACTATTGTAACTCCCAGCGCGAATTGCAAATGAATCGTTATCTATGCGATATCTCA
>sinv3334
CGTGTTTTACGTTAAAAAGCGTCAAACAAGCGTTGATCTGCATCAGAAACGAAACTATTGTACTTCCCTGCGCGAATTGCAAATGAATCGTTATCTATGCGATATCTCA
>sinv3335
CGTGTTTTACGTTAAAAAGCGTCAAACAAGCGTTGATCTGCATCAGAAACGAAACTATTGTAGATCCCAGCGCGAATTGCAAATGAATCGTTATCTGTGTTATATCTCA
>sinv3336
CGTGTTTTACGTTAAAAAGCGTCAAACAAGCGTTGATCTGCATCAGAAACGAAACTATTGTAGTTCCCAGCGCGAATTGCAAATGAATCGTTATCTATGCGATATCTCA
>sinv3337
CGTGTTTTACGTTAAAAAGCGTCAAACAAGCGTTGATCTGCATCAGAAACGAAACTATTGTAGTTCCCAGTGCGAATTGCAAATGAATCGTTATCTATGCGATATCTCA
>sinv3338
CGTGTTTTACGTTAAAAAGCGTCAAACAAGCGTTGATCTGCATCAGAAACGAAACTATTGTAGTTCCCTGCGCGAATTGCAAATGAATCGTTATCTATGCGATATCTCA
>sinv3339
CGTGTTTTACGTTAAAAAGCGTCAAACAAGCGTTGATCTGCATCAGAAACGAAACTATTGTAGTTCCCTGCTCGAATTGCAAATGAATCGTTATCTATGCGATAACTCA
>sinv3340
CGTGTTTTACGTTAAAAAGCGTCAAACAAGCGTTGATCTGCATCAGAAACGAAACTATTGTAGTTCCTTGCGCGAATTGCAAATGAATCGTTATCTATGCGATAACTCA
>sinv3341
CGTGTTTTACGTTAAAAAGCGTCAAACAAGCGTTGATCTGCATCAGAAACGAAACTATTTAAGTTCCCAGCGCGAATTGCAAACGAATCGCTATCTATGCGATATCTCA
>sinv3342
CGTGTTTTACGTTAAAAAGCGTCAAACAAGCGTTGATCTGCATCAGAAACGAAACTATTTAAGTTCCCTGCGCGAATTGCAAATGAATCGTTATCTATGCGATAACTCA
>sinv3343
[truncated: 855,701 more chars]
