# Supplementary material for: Evolution of long centromeres in fire ants
Source: BMC Evol Biol. 2016 Sep 15;16:189. doi: 10.1186/s12862-016-0760-7 (PMC5024525; doi:10.1186/s12862-016-0760-7)
Supplement: Additional file 6: — The unique set of 109 bp CenSol repeat sequences in the S. geminata genome. (TXT 634 kb) [file 12862_2016_760_MOESM6_ESM.txt]

>sgem1
CGAGTATTACATTAAAAAGCGTTAAAGAAGCGTGTTTCTGCATGATAAACGAAACTATTGATGTTTCCATCGCGAATTGCAAATGAATCGTTATCTATGCGATATCTCA
>sgem2
CGAGTATTACGTTAAAAAGCGTCAAACTAGCATTGATCTGCATCAGAAACGAATCTATTGAAGTTTCTAGCGCGAATTGCAAATGAAACGTTATCTATGCGATATCTCA
>sgem3
CGAGTTATACCTTAAAAAGCGTCAAACCAGCGTTGAACTGCATCAGAAACGAAATTATTGAAGTTTCCAGGGCGAATTGCAAATGAAACGTTATCTATGCGATATCTCA
>sgem4
CGAGTTTTAAGTTAAAAAGTGTCAAAAAAGTGTGGATCTGCATCAGAAACGAAACTATTGAAGTTCGCAGTGCGAATTGCAAATGAATCGTTATCTATGCGATATCTCA
>sgem5
CGAGTTTTACATTAAAAATCGTCAAACAAGCGTGTTTCTGCATCAGAAACGAAATTATTGAAGTTCCCAGCGCGAATTGCAAATGAAACGTTATCTATGCGATATCTCA
>sgem6
CGAGTTTTACCTTAAAAAGCCTCAAACCAGCGTTAATCTGCATCAGAAACGAAACTATTGAAGTTCCCATCGCCAATTGCAAATGAATCGTTATGTGTGCAATATGTCA
>sgem7
CGAGTTTTACCTTAAAAAGCGTCAAACCAGCGTTAATCTGCATCAGAAACGAAACTATTGAAGTTCCCATCGCCAATTGCAAATGAATCGTTATGTGTGCAATATGTCA
>sgem8
CGAGTTTTACGCTAAAAAGCGTCAAACAAGCGTGTTTCTGCATCAGAAACGAAACTATTGAAGTTCCCAGCGCGAATTGCAAATGAAACGTTATCTGTGCGATATCTCA
>sgem9
CGAGTTTTACGCTAAAAAGCGTCAAACAAGCGTGTTTCTGCGTCAGAAACGGAACTATTGAAGTTCACATCAAGAATTGCAAATGAATTGTTATCTATGCGATATCTCA
>sgem10
CGAGTTTTACGTAAAAAATCGTCAAACAAGCGTGTTTCTGCATCAGAAACGAAACTATTGAAGTTCACAGCGCGAATTGCAAATGAAACGTTATCTATGCGATATCTCA
>sgem11
CGAGTTTTACGTCAAAAATCGTCAAACATGCGTGTTTCTGCATCAGAAACGAAACTATTGAAGTTCACAGCGCGAATTGCAAATGAAACGTTATCTATGCGATATCTCA
>sgem12
CGAGTTTTACGTTAAAAAACGTCAAACAAGCGTGTTTCTGCATCAGAAACGAAACAATTGAAGTTTCCAGCGCGAATTGCAAATGAATCGTTAACAATGCGATATCTCA
>sgem13
CGAGTTTTACGTTAAAAAACGTCAAACAAGCGTGTTTCTGCATCAGAAACGCAACTATTGAAGTTCCCATCACGAATTGCAAATGAATCGTTATGTATGCGATATCTCA
>sgem14
CGAGTTTTACGTTAAAAACCGTCAAACAAGCGTGTTTCTGCATCAGAAACGAAACTATTGAAGTTCACAGCGCGAATTGCAAATGAAACGTTATCTATGCGATATCTCA
>sgem15
CGAGTTTTACGTTAAAAACTATCGAACAAGCGTTGATCTGCATTAGAAAAGAAATTATTGCCGTTCTCCAGGGCGTAACTCAAATGAAACGTTTTTATGCCATATCTCA
>sgem16
CGAGTTTTACGTTAAAAAGCATCAAACAAACGTGTTTCTGCATCAGAAACGAAACTATTGAAGTTCCCAGAGCGAATTGCAAATGAAACGTTATCTATGCGATATCTCA
>sgem17
CGAGTTTTACGTTAAAAAGCGCCAAACAAGCGTTTTTCTGCATCAGAAACGAAACATTTGAAGTTTACAGCGCGAATTGCAAATGAATCGTTATCTATGCGATATCTCA
>sgem18
CGAGTTTTACGTTAAAAAGCGCCAAACAAGCGTTTTTCTGCATCAGAAACGAAACATTTGAAGTTTACAGTGCGAATTTCAAATGAATCGTTATCTATGCGATATCTCA
>sgem19
CGAGTTTTACGTTAAAAAGCGCCAAACTGTCGTTGATCTGCATCAGAAACGAAACTATTGAAGTTCCCTGAGCGAATTGCAAATGAAACGTTATCTATGCGGTATCTCA
>sgem20
CGAGTTTTACGTTAAAAAGCGTCAAACAAACGTGTTTCTGCATCAGAAACGAAACTATTGAAGTTTCCAGCGCGAATTGCAAATGAAACGTTATCTATGCGATATATCA
>sgem21
CGAGTTTTACGTTAAAAAGCGTCAAACAACCGTGTTTCTGCATCAGAAACGAAACTATTGAAGTTCAAAGCGCGAATTGCAAATGAAATGTTTTCTATGCGATATCTCA
>sgem22
CGAGTTTTACGTTAAAAAGCGTCAAACAAGAGATGATCTGCATCAGAAACGGAATTATTGAAAATTCCTACGCGAATTGCAAATGAAACGTTTTCAATGCGATATCTCA
>sgem23
CGAGTTTTACGTTAAAAAGCGTCAAACAAGAGATGATCTGCATCAGAAACGGAATTATTGAAATTTCCTACGCGAATTGCAAATGAAACGTTTTCAAAGCGATATCTCA
>sgem24
CGAGTTTTACGTTAAAAAGCGTCAAACAAGCATGTTTCTGCATCAGAAACGAAACTATTGATGTTCCCAGTGCGAATTGCAAATGAAACGTTATCTATGTGATATCTCA
>sgem25
CGAGTTTTACGTTAAAAAGCGTCAAACAAGCGTGTTTCTGAATCAGTAACAAAACTATTGAAGTTCTCATCGCGAATTGCAAATGAATCGTTATGTATGCAATATCTCA
>sgem26
CGAGTTTTACGTTAAAAAGCGTCAAACAAGCGTGTTTCTGCATCAGAAAAGAAACTATTGAAGTTCCCAGCGCGAATTGCAAATGAAACGTTATCTATGCGATATCTCA
>sgem27
CGAGTTTTACGTTAAAAAGCGTCAAACAAGCGTGTTTCTGCATCAGAAACGAAACAATTGATGTTTCCAGGGCGAATTGCAAATAGAACGTTATCTATGCGATATCTCA
>sgem28
CGAGTTTTACGTTAAAAAGCGTCAAACAAGCGTGTTTCTGCATCAGAAACGAAACATTTGAAGTTTACCGCGCGAATTGCAAATGAATCGTTATCTATGCTATATCTCA
>sgem29
CGAGTTTTACGTTAAAAAGCGTCAAACAAGCGTGTTTCTGCATCAGAAACGAAACTATTGAAGTTCCCAACGCGAATTGCAAATGAAACGTTATCTATGCGATATCTCA
>sgem30
CGAGTTTTACGTTAAAAAGCGTCAAACAAGCGTGTTTCTGCATCAGAAACGAAACTATTGAAGTTCCCAGCGCGAATTGCAAATGAATCGTTGTCTATGCAATATCTCA
>sgem31
CGAGTTTTACGTTAAAAAGCGTCAAACAAGCGTGTTTCTGCATCAGAAACGAAACTATTGAAGTTCCCAGGGCGAATTGCAAATGAAACGTTATCTATGCGATATCTCA
>sgem32
CGAGTTTTACGTTAAAAAGCGTCAAACAAGCGTGTTTCTGCATCAGAAACGAAACTATTGATGTTCCCAACGCGAATTGCAAATGAAACGTTATCTTTGCGATCTCTCA
>sgem33
CGAGTTTTACGTTAAAAAGCGTCAAACAAGCGTGTTTCTGCATCAGAAACGAAACTATTGATGTTCCCAGCGCGAATTGCAAATGAAACGTTATCTATTCGATATCTCA
>sgem34
CGAGTTTTACGTTAAAAAGCGTCAAACAAGCGTGTTTCTGCATCAGAAACGAAACTATTTAAGTTTCCAGGGCGAATTGCAAACGGAACGTTATCTATGCGATATCTCA
>sgem35
CGAGTTTTACGTTAAAAAGCGTCAAACAAGCGTGTTTCTGCATCAGAAACGGAACTATTGGTGTTTCCAGGGCGAATTGCAAATAGAACGTTATCTATGCGATATCTCA
>sgem36
CGAGTTTTACGTTAAAAAGCGTCAAACAAGCGTGTTTCTTCATCAGAAACGAACCTATTGAAGTTCCCAGCGCGAATTGCAAATGAAACGTTATCTATGCGATATCTCA
>sgem37
CGAGTTTTACGTTAAAAAGCGTCAAACAAGCGTTGATATGCATCAGAAACGGAATTATTGAAATTCCGTGCGCGAATTGCAAATGAAACGTTATCAATGCGATATCTCA
>sgem38
CGAGTTTTACGTTAAAAAGCGTCAAACAAGCGTTGATCTGCATCAGAAACGGAATTATTGAAATTTCCTACGCGAATTGCAAATGAAACGTTATCTATGCGATAACTCA
>sgem39
CGAGTTTTACGTTAAAAAGCGTCAAACAAGCTATGATCTGCATCAGAAACGGAATTATTGAAATTTCCTACGCGAATTGCAAATGAAACGTTTTCAATGCGATATCTCA
>sgem40
CGAGTTTTACGTTAAAAAGCGTCAAACAAGTGTGTTTCTGCATCAGAAACAAAACTATTGAAGTTTACAGCGCGAATTGCAAATGAATCATTATCTATGCGATATCTCA
>sgem41
CGAGTTTTACGTTAAAAAGCGTCAAACATGCGTGTTTCTGCATCAGAAACGAGACTATTGATGTTCCCAGCGCGAATTGCAAATGAAACGTTATCTATGCGATATCTCA
>sgem42
CGAGTTTTACGTTAAAAAGCGTCAAACCAGCGTTGATCTCCATCAGAAACGAAATTATTGTAGTTTCCAGCGCGAATTGCAAATGAAACGTTATCTATGCGATATCTCA
>sgem43
CGAGTTTTACGTTAAAAAGCGTCAAACCAGCGTTGATCTGCATCAGAAACGAAACTATTGAAGTTTCCAGCGCGAATTGCAAATGAAATGTTATCAATGCGATATCTCA
>sgem44
CGAGTTTTACGTTAAAAAGCGTCAAACCAGCGTTGGTCCGCATAAGAAACAAAGCTATTGAAGTTTCCAACGCCAATTGCAAATGAATCGTTATCTACGCGATATCTCA
>sgem45
CGAGTTTTACGTTAAAAAGCGTCAAACGAGCGTGTTTCTGCATCAGAAACAAAACTATTGAAGTTCCCAGCGCGAATTGCAAATGAAACGTTATCTATGCGATATCTCA
>sgem46
CGAGTTTTACGTTAAAAAGCGTCAAACGAGCGTGTTTCTGCATCAGAAACGAAACTATTGAAGTTCCCAGCGCGAATTGCAAATGAAACGTTATCTATGCGATGTCTCA
>sgem47
CGAGTTTTACGTTAAAAAGCGTCAAACGAGCGTGTTTCTGCATCAGAAACGAAACTATTGAAGTTCCCAGCGCGAATTGCAAGTGAAACGTTATCTATGCGATGTCTCA
>sgem48
CGAGTTTTACGTTAAAAAGCGTCAGATAAGCGTGTTTCTGCATCAGAAACGAAACTATTGAAGTTCCCAGCGCGAATTGAAAATGAAACGTTATCTATGCCTTATCTCA
>sgem49
CGAGTTTTACGTTAAAAAGCGTCATAAAAGCGTGTTTCTGCATCATAAACGAAACTATAGAAGTTCCCAGCCCGAATTGTAAATGAAACGTTATCTATGCGATATCTCA
>sgem50
CGAGTTTTACGTTAAAAAGCGTCATACAAGCGGGTTTCTGCATCAGAAACGAAACTATAGTAGTTCCCATCCCGAATTGTAAATGAAACGTTATCTATGCGATATCTCA
>sgem51
CGAGTTTTACGTTAAAAAGCGTCATACAAGCGTGTTTCTGCATCAGAAACGAAACTATAGAAGTTCCCAGCCCGAATTGTAAATGAAACGTTATCTATGCGATATCTCA
>sgem52
CGAGTTTTACGTTAAAAAGCTTCAAATAAGCGTGTTTCTGCATCAGAAACGAAACTATTGAAGTTCCCAGCGCGAATTCCAAATGAAACGTTATCTATATCTTATCTCA
>sgem53
CGAGTTTTACGTTAAAAAGCTTCAAATAAGCGTGTTTCTGCATCAGAAACGAAACTATTGAAGTTCCCAGCGCGAATTGCAAATGAAACGTTATCTATGCCTTATCTCA
>sgem54
CGAGTTTTACGTTAAAAAGTGTCAAACAAGCGTTCGTCTGCATCAGAAACATAACTATTGAAGATCCCAGCGCAATTTGCTAATGTATCCTTATCTAGGCGATATCTCA
>sgem55
CGAGTTTTACGTTAAAAAGTTTCAAACAAGCGTTGATCTGCGTTAGAAACGAAACTATTAATGTTCCCAGCGCAAATTTCAAATGAATCGTTCTCTATGCAATATCTCA
>sgem56
CGAGTTTTACGTTAAAAATCGTCAAACAAGCGTGTTTCTGAATCAGAAACGAAACTATTGAAGTTCACAGGGCTAATTGCAAATGAAACGTTATCTATGCGATATCTCA
>sgem57
CGAGTTTTACGTTAAAAATCGTCAAACAAGCGTGTTTCTGAATCAGAAACGAAACTATTGAAGTTCCCAGCGCAAATTGCAAATGAAACGTTATCTATGCGATATCTCA
>sgem58
CGAGTTTTACGTTAAAAATCGTCAAACAAGCGTGTTTCTGCATCAGAAACGAAACTATTGAAGTTCACAGCGCGAATTGCAAATGAAACGTTATCTATGCGATATCTCA
>sgem59
CGAGTTTTACGTTAAAAATCGTCAAACATGCGTGTTACTGCATCAGAAACGAAACTATTGAAGTTCACAGCGCGAATTGCAAATGAAACGTTATCTATGCGATATCTCA
>sgem60
CGAGTTTTACGTTAAAAATCGTCAAACATGCGTGTTTCTGCATCAGAAACGAAACTATTGAAGTTCACAGCGCGAATTGCAAATGAAAAGTTATCTATGCGATATCTCA
>sgem61
CGAGTTTTACGTTAAAATGCGTCAAACAAGCGTGTTTCTGCATCAGAAACGAAACTATTGATGTTCCCAGCGCGAATTGCAAATGAAACGTTATCTATGCGATATCTCA
>sgem62
CGAGTTTTACGTTAACAAGCGTCAAACAAGCGTGTTTCTGCATCAGAAACGAAACTATTGTTGTTCCCAGCGCGAATTGCAAATGAAACGTTATCTATGCGATATCTCA
>sgem63
CGAGTTTTACGTTAAGAAACGTCAAACAAGAGTGTTTCTGCATCAGAAACGAAACTATTGAACTTTCCTGCGCGAATTGCAAATAAATCGTTATCTGTGCGATATCTCA
>sgem64
CGAGTTTTACGTTAAGAACCGACAAACAAGAGTGTTTCTGCATCAGAAACGAAACTATTGAAGTTCCCAGCGCGAATTACAAATGAAACGTTATCTATGCGATATCTCA
>sgem65
CGAGTTTTACGTTAGAAAGCGTCAAACAAGTGTGTTTCTGCATCAGAAACAAAACTATTGAAGTTTACAGCGCGAATTGCAAATGAATCATTATCTATGCGATATCTCA
>sgem66
CGAGTTTTACTTTAAAAAGCGTCAAACAACCGTGTTTCTGCATCAGAAACGAAACTATTGAAGTTCCCAGGGCGAATTGCTAATTAAACGTTATCTATGCGATATCTCA
>sgem67
CGAGTTTTAGGTGAAAAATCGTCAAACAAGCGTGTTTCTGCATCAGAAACGAAACTATTGAAGTTCACAGCGTGAATTGCAAATGAAACGTTATCTATGCGATATCTCA
>sgem68
CGAGTTTTTTGTTAAAGAGCATCAAACAAGCGTGTTTCTGCATCAGAAACGAAACTATTGTAGTTCCCATCGCGAATTGCCAATGAATCGTTATGTATGCGATATCTCA
>sgem69
CGCGTTCTAAGTTAGAAAACGACAAACAAGGGTTGATCTGCATAATAAACGAAACTATTAATTTTCTCAGCGGAAATTGCAAATGAATCGTTATTTATACGTTATCTCA
>sgem70
CGCGTTTAACGCTAAAAAGCGTCAAACAAGCGTGTTTCTGCTTCAGAAACGAAACTATTAAAGTTCCCAGCGCGAATTGCAAATGAAACGTTATCTATGCGATATCTCA
>sgem71
CGCGTTTAACGTTAAAAAGCGTCAAACAAGCGTGTTTCTGCTTCAGAAACGAAACTATTAAAGTTCCCAGCGCGAATTGCAAATGAAACGTTATCTATGCGATATCTCA
>sgem72
CGCGTTTTAAGTTAAAAAGCGTCATATAAGCGTGGATTTGCATCAGAAATAAAACTAATAAATTTCCCAGCGCGAGTTGCAAATAAATAGGTATCTATGCGATATCTCA
>sgem73
CGCGTTTTACAGTAAAAAGCGTCAAACCAGCTTTGATCTGCATCAGAAACGAAACTATTGAAGTTTCCAGGGCGAATTGCAAATGAAACGTTATCTATGCGATATCTCA
>sgem74
CGCGTTTTACATTAAAAAGCGTCAAACAAGCGTGTTTCTGCATCAGAAACGAAACATTTCAAGTTTACAGCGCGAATTGCAAATGAATCGTTATCTATGCGATATCTCA
>sgem75
CGCGTTTTACATTAGAAACCCTCGAACAAGGGTTGATCTGCATCAGAAACGAAACTATTAAAGATCTCAACGCGAATTGCAAATAAATCATTAACTACGAAATATCTCA
>sgem76
CGCGTTTTACATTAGAAAGCGTCGAACAAGCGTTTATCTGCATCAGAAACAAAGCTATTGAATTTTTTAGCGCGAATTGCACATGAATTGTTATTTATGCGATATCTCA
>sgem77
CGCGTTTTACCTTAAAAAGCGTCAAACCAGCGTTGATCTGCATCAGAAACGAAACTATTGAAGTTTCCAGCTCGAATTGCAAATGAAACGTTATCTATGCGGTATCTCA
>sgem78
CGCGTTTTACCTTAAAAAGCGTCAAACCAGCGTTGATCTGCTTCAGAAACAAAACTATTGAAGTTTCCAGCGCGAATTGCAAATGAAACGTTATCTATGCGATATCTCA
>sgem79
CGCGTTTTACCTTAAAAAGCGTCAAACCAGCGTTGGTCTGCATCAGAAACGACACTATTGAAGTTCCCAGCGCGAATTGCCAATGAAACGTTATCTATGCGATATCTCA
>sgem80
CGCGTTTTACCTTAAAAAGCGTCAAACCAGCGTTGGTCTGCATCAGAAACGATACTATTGAATTTCCCAGGGCGAATTGCGAATGAAACGTTATCTATGCGATGTCTCA
>sgem81
CGCGTTTTACGATAGAAAACGTCAAACAAACGTTGATCTGCGTTAGAAACAAAACTATTGAAGTTCTCAGCGCGAATTGCAAATGAATCGTTATCTAAGCGATCTCTCA
>sgem82
CGCGTTTTACGTTAAAAAACGTCAAACAAGCGTGTTTCTGCATCAGAAACGAAACTATTGAAGTTCCCAGCGCGAATTGCAAATGAAACGTTATATATGCGATATCTCA
>sgem83
CGCGTTTTACGTTAAAAAGAGTCAAACAAGCGTGTTTCTGGATCAGAAACGAAACTATTGAAATTCGCAGCGCGAATTGCAAATGAAACGTTATCTATGCGATATCTCA
>sgem84
CGCGTTTTACGTTAAAAAGAGTCAAACCAGCGTTGATCTGCATCAGAAACGAAACTATTGAAGTTTCCTGGGCGAATTGCAAATGAAACGTTATCTATGCGATATCTCA
>sgem85
CGCGTTTTACGTTAAAAAGCATCAAACAAGCGTGTTTCTGCATCAGAAACGAAATTATTGAAGTTCCTAGCGCGAATTGCAAATGAAACGTTATCTATGCGATATCTCA
>sgem86
CGCGTTTTACGTTAAAAAGCATCAAACGAGCGTTTTTCTGCATCAGAAACAAAATTATTGAAGTTCCCAGAGCGAATTGCAAATGAAACGTTATCTATGCGATATCTCA
>sgem87
CGCGTTTTACGTTAAAAAGCATCTAACAAGCGTGTTTCTGCATCAGTAACGAAACATTTGAAGTTTACAGCGCGAATTGCAAATGAATCGTTATCTATGCGATATCTCA
>sgem88
CGCGTTTTACGTTAAAAAGCCTCAAACAAGCGTGTTTCTGCATCAGAAACGAAATTATTGAAGTTCCCAAAGCGAATTGCAAATGAAACGTTATCTATGCGATGTCTCA
>sgem89
CGCGTTTTACGTTAAAAAGCGTCAAACAAACGTGTTTCTGCATCAGAAACAAAATTATTGAAGTTCCCAGAGCGAATTGCAAATGAATCGAAATCTATGCCATTTCTCA
>sgem90
CGCGTTTTACGTTAAAAAGCGTCAAACAAGCATGTTTCTTCATCAGAAACAAAATTATTGAACTTCCCAGAGCGAACTGCAAATGAAACGTTATCTATGAGATATCTCA
>sgem91
CGCGTTTTACGTTAAAAAGCGTCAAACAAGCGTGATTCTGCATCAGAAACGAAACTATTAAAGTTCCCAGCGCGAATTGCAAATGAAACGTTATCTATGCGATATCTCA
>sgem92
CGCGTTTTACGTTAAAAAGCGTCAAACAAGCGTGTTTCTGCATCAGAAACAAAATTAATCTAGTTCCCAAAGCGAATTGCAAATGAAACGTTATCTATGCTATGTCTCA
>sgem93
CGCGTTTTACGTTAAAAAGCGTCAAACAAGCGTGTTTCTGCATCAGAAACAAAATTATTGAAGTTCCCAGAGCAAATTGCAAATGAATCGTTATCTATGCCATATCTCA
>sgem94
CGCGTTTTACGTTAAAAAGCGTCAAACAAGCGTGTTTCTGCATCAGAAACAAAATTATTGAAGTTCCCAGAGCGAATTGTAAATGAATAGTTATCTATGCAATATCTCA
>sgem95
CGCGTTTTACGTTAAAAAGCGTCAAACAAGCGTGTTTCTGCATCAGAAACAAAATTATTGAAGTTCCCCGAGAGAATTGCAAATGTAACGTTATCTATGCGATATCTCA
>sgem96
CGCGTTTTACGTTAAAAAGCGTCAAACAAGCGTGTTTCTGCATCAGAAACGAAAATATTGAAGTTCCCAAAGCGAATTGCAAATGAAACGTTATCTATGCGATGTCTCA
>sgem97
CGCGTTTTACGTTAAAAAGCGTCAAACAAGCGTGTTTCTGCATCAGAAACGAAACTATTAAAGTTCCCAGCGCGAATTGCAAATGAAACGTTATCTATGCGATATCTCA
>sgem98
CGCGTTTTACGTTAAAAAGCGTCAAACAAGCGTGTTTCTGCATCAGAAACGAAACTATTGAAATTACCAGGGCGAATTGCAAATGAAACGTTATCTATGCGATATCACA
>sgem99
CGCGTTTTACGTTAAAAAGCGTCAAACAAGCGTGTTTCTGCATCAGAAACGAAACTATTGAAGTTCCCAGCGCGAATTGCAAATGCAACGTTATCTATGCGATATCTCA
>sgem100
CGCGTTTTACGTTAAAAAGCGTCAAACAAGCGTGTTTCTGCATCAGAAACGAAATTATTGAAGTTCCCAAAGCGAATTGCAAATGAAACCTTATCTATGCGATGTCTCA
>sgem101
CGCGTTTTACGTTAAAAAGCGTCAAACAAGCGTGTTTCTGCATCAGAAACGAGACATTTGAAGTTCCCAGCGCGAATTGCAAATGAAACGTTATCTATGCGATATCTCA
>sgem102
CGCGTTTTACGTTAAAAAGCGTCAAACAAGCGTGTTTCTGCATCAGAATCGAAACTATTGAAGTTTCCAGCGCGAATTGCAAATGAAACGTTAACTATGCGATATCTCA
>sgem103
CGCGTTTTACGTTAAAAAGCGTCAAACAAGCGTGTTTCTGTATCAGAAACAAAATTATAGAAGTTCCCAGAGCGAATTGCAAATGAATCGTTATCTATGCGATATCTCA
>sgem104
CGCGTTTTACGTTAAAAAGCGTCAAACAAGCGTGTTTCTGTATCAGAAACAAAATTATAGAAGTTCCCAGAGCGAATTGCAAATGAATCGTTATCTATGCGATGTCTCA
>sgem105
CGCGTTTTACGTTAAAAAGCGTCAAACAAGCGTGTTTCTGTATCAGAAACAAAATTATAGAAGTTCCCAGAGCGAATTGCAAATGCATCGTTATCTATGCGATATCTCA
>sgem106
CGCGTTTTACGTTAAAAAGCGTCAAACAAGCGTTGATCTGCAACCAAAACAAGACTATTGAAGTTACCAGCGCGAAATGCAGATGAATCGTTATCTGTGCGATATCCCA
>sgem107
CGCGTTTTACGTTAAAAAGCGTCAAACAAGCGTTGATCTGCATCAGAAACATAACTATTAAATTTCTCATCGCGAAATGCAAATGAATTGTTATCTATGCGATATCTCA
>sgem108
CGCGTTTTACGTTAAAAAGCGTCAAACAAGTGAGGATCTTCATCAGAAACGAAACTATTGAATTTTCCAGCGCAAACAGCAAATGAATCGTTATCTATGCGATATCTCA
>sgem109
CGCGTTTTACGTTAAAAAGCGTCAAACAAGTGTGTTTCTGCATCAGAAACAAAATTATTGAAGTTCCCAGAGCAAATTGCAAGTGAAACGTTATCTATGCGATGTCTCA
>sgem110
CGCGTTTTACGTTAAAAAGCGTCAAACAGGCGTGTTTCTGTATCAGAAACAAAATTATAGAAGTTCCCAGAGCGAATTGCAAATGAATCGTTATCTATGCGATATCTCA
>sgem111
CGCGTTTTACGTTAAAAAGCGTCAAACCAGCGTTGATCTGCATCAGAAACGAAACTATTAAAGTATCCAGCGCGAATTGCAAATGAAACGTTATCAATGCGATATCTCA
>sgem112
CGCGTTTTACGTTAAAAAGCGTCAAACCAGCGTTGATCTGCATCAGAAACGAAACTATTGAAGTATCCAGCGCGAATTGCAAATGAAACGTTATCAATGCGATATCTCA
>sgem113
CGCGTTTTACGTTAAAAAGCGTCAAACCAGCGTTGATCTGCATCAGAAACGAAACTATTGAAGTTTCCTGGGCGAATTGCAAATGAAACGTTATCTATGCGATATCTCA
>sgem114
CGCGTTTTACGTTAAAAAGCGTCAAACGAGCGTGTTTCTGCATCAGAAACGAAACTATTGAAGTTCCCAGCGCGAATTGCAAATGAAACGTTATCTATGCGATATCTCA
>sgem115
CGCGTTTTACGTTAAAAAGCGTCAAACTAGCGTTGATCTGCATCAGAAACGAAACTATAGATGTTTCCAGCGCGTATTGCAAATGAATCGTTATCTTTGCGATATCTCA
>sgem116
CGCGTTTTACGTTAAAAAGCGTCAAAGAAGCGTGTTTCTGCATCAGAAACGAAACTATTGAAGTTCCCAGCGCGAAATGCAAATGAAACGTAATCTATGCTATATCTCA
>sgem117
CGCGTTTTACGTTAAAAAGCGTCAAATAAGAGTGTTTCTGCATCAGAAACAAAATTATTGAAGTTCCCAGAGCGAATTGTAAATGAATCGTTATCTATGCAATATCTCA
>sgem118
CGCGTTTTACGTTAAAAAGCGTCAAATAAGCGTGTTTCTGCATCAGAAACAAAATTATTGAAGTTCCCAGAGCGAATTGTAAATGAATCGTTATCTATGCAAAATCTCA
>sgem119
CGCGTTTTACGTTAAAAAGCGTCAAATAAGCGTGTTTCTGCATCAGAAACGAAACTATTGAAGTTCCCCGCGCGAATTGCAATTGAAACGTTATCTATGAGATATCTCA
>sgem120
CGCGTTTTACGTTAAAAAGCGTCACACAAGCGTGTTTCTGCATAAGAAACGACATTATTGAAGTTCCCAGCGCGAATTGCAAATGAAACTTTATCTATGCGATATCTCA
>sgem121
CGCGTTTTACGTTAAAAAGGATCAAACAAGCGTGTTTCTGTATCAGAAACAAAATTATAGAAGTTCCGAGAGCGAATTGCAAATGAAACGTTATCTATGCGATATCTCA
>sgem122
CGCGTTTTACGTTAAAAAGGGTCAAACAATCGTGGATCTGCATTAGAAACAAAACTGTTGAAGTTACCAGCTCGAACTGCAAATGAATCGTTATCTATGCGATATCTCA
>sgem123
CGCGTTTTACGTTAAAAATCGTCAAACAAGTGTGTTTCTGCATCAGAAACGAAACTATTGAAGTTCCCAGCTCGAATTGCAAACGAAACGTTATCTATGCGATATCTCA
>sgem124
CGCGTTTTACGTTAAATAGCGTCAAACAAGCGTGTTTCTGCATCAGAAAAGAAACTATTGAAGTTCCCAGCGCGAATTGCAAATGAAACGTTATATATGCGATATCTCA
>sgem125
CGCGTTTTACGTTAAATAGCGTCAAACCAGTGTTGTTCTGCATAAGAAACAAAGATATTGAAGTTTCCAACGCCAATTGCAAATGAATCGTTATCTTCGCGATATCTCA
>sgem126
CGCGTTTTACGTTAGAAACCATCAAACAAGCGTTGATCTGCATCAGAAACAAACCTATTAAATTTCTCAGCACGAATTGCAAATGAATCGTTATCTATGTGATATCTCA
>sgem127
CGCGTTTTACGTTAGAAACCGTCAAACAAGCGTTAATCTGCATCAGAAACAAAACTATTAAAGTTCCCAGCTCGAATTGCAAATGAATCGTTATCTATGCGATATCTCA
>sgem128
CGCGTTTTACGTTTTAACAGGTCCAACAAGCGTTGATCTGCATCAGAAACGAAACTATTGGAGTTCCCAGCGCGAATTACAGATGAATCGTTATCTATGCGATATCTCA
>sgem129
CGCGTTTTACGTTTTAACAGGTCCAACAAGCGTTGATCTGCATCAGAAACGAAACTATTGGAGTTCCCAGCGCGAATTACAGATGAATCGTTATCTATGCGATATTTCA
>sgem130
CGCGTTTTGCGTTAAAAAGCGTCAAAAAAGCGTGTTTCTGCATCAGAAACGAAACTATTGAAGTTCCCAGCGCGAATTGCAAATGAAACGTTATCTATGCGATAACTCA
>sgem131
CGGGTTTTACATTAAAAAGCGTCAAACAAGCGTGTTTCTGCATCAGAAACGAAACTATTGAAGATCCCAGCGCGAATTGCAAATGAAACGTTATCTATGCGATATCTCA
>sgem132
CGGGTTTTACATTAAAAAGCGTCAAACAAGCGTTGATCTGCATCAGATACGAAACTATTAAAGTTCCCAGCGCGTATTGCAAATGAAACTTTATCTATGCGATATCTCA
>sgem133
CGGGTTTTACATTAAACCGCGTCGAACTAGCGTTGATCAGCATCAGAAACAATACTATTGAAGTTCATAGCGCAAATTGCAAATAAATCGTTATCTCTTCGACGTCTCA
>sgem134
CGGGTTTTACCTTAAAAAGCGTCAAACAAGCGTGTTTCTGCATCAGAAACGAAATTATTGAAATTCGCATTGCGAATTGCAAATGAATCGTTATGTGTGCGATATCACA
>sgem135
CGGGTTTTACCTTAAAAAGCGTCAAACAAGCGTTGATCTGCATCAGAAATGAAACTATTGAAGTTTCCAGCTCGAATGGCAATTAAATCGTTATCTATACGATATCTCA
>sgem136
CGGGTTTTACCTTAAAAAGCGTCAAACCAGCGTTGATCTGCATCAGAAACGAAACTATTAAAGTTTCAAGGGCGAATTGCTAATGAAACGTTATCTATGCGATATCTCA
>sgem137
CGGGTTTTACCTTAAAAAGCGTCAAACCAGCGTTGATCTGCATCAGAAACGAAATTACTGAAATTTCCAGCGCGAAATGCAAATGAAACGTTATCTATGCGATATCTCA
>sgem138
CGGGTTTTACGTTAAAAAGCGTCAAACAAGCGTGTTTCTGCATCAGAAACGAAACTATTGAAGTTCCCAGCGCGAATTGCAAATGAAACGTTATCTATGCGATATCTCA
>sgem139
CGGGTTTTACGTTAAAAAGCGTCAAACAAGCGTGTTTCTGCATCAGAAATGTAACTATTGAAGTTTCCAGCGCGAATTTAAAATGAATCGTTATCTATGCGACATCTCA
>sgem140
CGGGTTTTACGTTAAAAAGCGTCAAACAAGCTTGTTTCTGCATCAGAAAGGAAATAATAGATGTTTACAGCGCGAATGGCAAATGAATCGTTATCTATGCGATATCTCA
>sgem141
CGGGTTTTACGTTAAAAAGCGTCAAACCAGCGTTGATCTGCATCAGAAACAAAACTATTGAAGTTTCCATCGCGAATTGCAAATGAAACGTTATCTATGCGATATCTCA
>sgem142
CGGGTTTTACTTTAAAAAGCTTCAAACAAGCGAGTTTCTGTTTCCGAAACGAAATTATTGAAGTTCCCAGTGCGAATTGCAAGTGAAACGTTATCTATGCGATATCTCA
>sgem143
CGGGTTTTATGTTAAAAAGCGTCAAACCAGCGTGTTTCTGCATCAGAAACGAAACTATTAAAGTTTCCAGCGTGAATTGCAATTAAAACGTTATGTATGCGATATCTCA
>sgem144
CGTATATTACGTTAAAAAGCGTCAGACAAGCGTGTTTCTGCATCAGAAACGAAACTATTGTAGTTCCCATCTCGAATTGCAAATGAATCGTTATCTATGCGATATCTCA
>sgem145
CGTATATTACGTTAAAAAGTGGCAAACAAGCGTTGATCCTCATCCGAAACATAACTATTGAAGTTCCCAGCGCGAATTGCAAATGAATCGTTATCTAAGTGATATCCCA
>sgem146
CGTATTATACGTTAAAAAGCGTCAAACAAGCGTGTTTCTGCATCAGAAACGACATTATTGAAGTTCCCAACGCGAATTGCAAATGAAACGTTATCTCTGCTATCTCTCA
>sgem147
CGTATTATACGTTATAAAGCGTCAAACAAGCGTGTTTCAGCATCAGAAACGAAACTATTGAAGTTTCCAGCGCGAATTGCAAACGAAACGTTATCTATGCGATATCACA
>sgem148
CGTATTATACGTTATAAAGCGTCAAACAAGCGTGTTTCTGCATCAGAAACGAAACTATTGAAGTTCCCAGCGCGACTTGCAAATGAATCGTTATCTAAGCGATATCTCA
>sgem149
CGTATTCTAAATTATAAAGCGTCAAACAACCGTTGATCTGCATCAGATACGTAACTATTGAAGTTCCCAGAGCGAATTGCAAATGAATCATTATCTACGCGTTATCTCA
>sgem150
CGTATTTTAAGTTAAAAAGCGTCAAACAAGCGTGTTTCTGCATCATAAACAAAACTGTTGAAGTTCCCAGCGCGAATTGCAAATGAAACGTTATCTATGCGATATCTCA
>sgem151
CGTATTTTAAGTTAAAAAGGGTCAAACAAGCGTGTTTCTGCATCTGAAACGAAACTATTGAAGTTCCCATCGCGAATTGCAAATGAATCGTTATGTGTGCGATATCACA
>sgem152
CGTATTTTACATTAAAAAGCGTCAAACAAGCGTGTTTCTGCAACAGAAACGAAACTATTGATGTTCCCACCGCGAATTGCAAATGAATCGTTATGTCCGCGAAATCTCA
>sgem153
CGTATTTTACATTCAAACGCGTCGAACAGTCGTTGATCTGCATCAGAAACATAACTATAAAAGTTCCCAGCGCAAATAGCAAATGAATCGTGATCCATGCGATATCTCA
>sgem154
CGTATTTTACCTTAAAAAGCGTCAAACCAGCCTTGATCTGCATCAGAAACGAAACTATTGAAGTTTCCAGCGCGTATTGCAAATGAAACGTTATCTATGCGATATCTCA
>sgem155
CGTATTTTACCTTAAAAAGCGTCAAGCCAGCGTTGATCTGCATCAGAAACGAAACTATTGAAGTTTCCAGCGCGAATTGCAAATGAATCGTTATCTATGCGATTTCTCA
>sgem156
CGTATTTTACCTTAAAAAGCTTCAAACCAGCGTTGGTCTGCATCAGAAACAAAACTATTGAAGTTCCCAGCGCGAATTGCAAATGAAACGTTATCTATGCGATATCTCA
>sgem157
CGTATTTTACCTTAAAAAGCTTCAAACCAGCGTTGGTCTGCATCAGAAACAAAACTATTGAAGTTTCCAGGGCGAATTGCAAATGAAACGTTATCTATGCGATATCTCA
>sgem158
CGTATTTTACCTTAAAGAGCGTCAAACCAGCGTTGATCTGCATCAGAAACGAAACTATTGAAGTTTCCAGGGCGAATTGCAAATGAAACGTTATCTATGCGATATCTCA
>sgem159
CGTATTTTACCTTGAAAATCGTCAAACCAGCGTTGATCTGCATCAGAAACAAAATTTTTGAAGTTCCCAGAGCGAATTGCAAATGAAACGTTATCTATGCGATATCTCA
>sgem160
CGTATTTTACGATAAATCCCGTCGAACAAGCGTTGATCTGCATCAGAAACAAATTTATTGAGGTTCCCAGCGAGAATTGCAAGTGAATCAATATCTATGCAATATCACA
>sgem161
CGTATTTTACGCTAAAAAGCGTCAAACAAGCGTGTTTCTGCATCAGAAAAGGAACTATTGAAGTTTCCAGCGCGAATTGCAAATGAATCGTTATCTATGCGATATATCA
>sgem162
CGTATTTTACGCTAAAAAGCGTCAAACGAGCGTGTTTCTGCATCAGAAAGGAAACTATTGAAATTCGCAGTGCGAATTGCAAATGATTCGTTAACTATACGATATGTCA
>sgem163
CGTATTTTACGTGAAAAAGCGTCAAACCAGCCTTGATCTGCATCAGAACCGAAACTATTGAAGTTCCCAACGACAATTGCAAATGAATCGTTATGTGTGCGATATCTCA
>sgem164
CGTATTTTACGTGAAAATGCGCCAAACCAGCGTTAATCTGCATCAGAAGCGAAACTATTGAAGTTTCCAGCGCGAATTGCAAATGAATCATTATCTATGCGATATCTCA
>sgem165
CGTATTTTACGTGAAAATGCGTCAAACCAGCGTTAATCTGCATCAGAAACGAAACTATTGAAGTTTCCAGCGCGAATTGCAAATGAAACGTTATCTATGCGATATATCA
>sgem166
CGTATTTTACGTGTAAATGCGTCAAACCAACGTTGATCTGCATCAGAAACGAAACTATTGAAGTTTCTAGCGCGAATTGCAAATGAAACGTTGTCTATGCGATATCTCA
>sgem167
CGTATTTTACGTGTAAATGCGTCAAACCAGCGTTGATCTGCATCAGAAACGAAACTATTGAAGCTTCCAGCTCGAATTGCAAATGAAACGTTATCTATGCGATATCTCA
>sgem168
CGTATTTTACGTGTAAATGCGTCAAACCAGCGTTGATCTGCATCAGAAACGAAACTATTGAAGTTTCCAGCGCGAATTGCAAATGAAACGTTAACTATGCGATATCTCA
>sgem169
CGTATTTTACGTGTAAATGCGTCAAACCAGCGTTGATCTGCTTCAGAAACGAAACTATTGAAGTTTCTAGCGCGAATTGCAAACGAAACGTTAACTATGCGATATCTCA
>sgem170
CGTATTTTACGTTAAAAAACGTCAAACAAGCGTGTTTCTGCATCAGAAACCAAACTATTGAAGTTTCCAGTGCGAATTGCAAATGAAACGTTATCTATGCGATATCTCA
>sgem171
CGTATTTTACGTTAAAAAACGTCAAACCAGCATTGATCTGCATCAGAAACAAAACTATTGAAGTTTCCAGCGCGAATTGCAAATGAATCGTTATCTATGCGATATCTCA
>sgem172
CGTATTTTACGTTAAAAACTGTCCAACAAGCGTGGATCTGCATTAGAAACAAAACTAATAAAATTCTCAGCGCGTGTTGCAAATGCATTGTTGTCTATGCAATATCTCA
>sgem173
CGTATTTTACGTTAAAAAGCGACAAACCAGCATTGATCTGCATCAGAAACGAAACTATTGAAGTTCCCAGCTCGAATTGCAAATGAATCGTTATGTGTGCGATAACTCA
>sgem174
CGTATTTTACGTTAAAAAGCGTCAAACAAGCGTGCTTCTACATCAGAAAAGAAACTATTGAAGTTCCCAGCGCGAATTGCAAATGAAACGTTATCTATGCGATATCTCA
>sgem175
CGTATTTTACGTTAAAAAGCGTCAAACAAGCGTGGTTCTGCATCAGAAACGATACTATTGAAGTTCACATCGCAAATTGCAAATGAATCGTTATGTGTGCAATATCTCA
>sgem176
CGTATTTTACGTTAAAAAGCGTCAAACAAGCGTGTTACTGCATCAGAAACAAAATTATTGAAGTTCCCACAGCGAATTGCAAATGAAACGTTATCTATGCGATATCTCA
>sgem177
CGTATTTTACGTTAAAAAGCGTCAAACAAGCGTGTTTCAGCATCAGAAACGAAACTATTGAAGTTCCCAGCGCGAATTGCAAATGAAACGTTATCTATGCGATCTCTCA
>sgem178
CGTATTTTACGTTAAAAAGCGTCAAACAAGCGTGTTTCTGAATCAGAAACGAAACTATTGAAGTTCCCAGCGCGAGTTGCAAATGAAACGTTATCTATGCGATATCTCA
>sgem179
CGTATTTTACGTTAAAAAGCGTCAAACAAGCGTGTTTCTGCATCACAAACGAAACTATTGAAGTTCCCATCGCGAATTGCAAATGAATCGTTATGTGTGCGATATCACA
>sgem180
CGTATTTTACGTTAAAAAGCGTCAAACAAGCGTGTTTCTGCATCAGAAACAAAACTATTGAAGTTCCCAGCGCGAATTGGAAATGAAACGTTATCTATGCGATATCTCA
>sgem181
CGTATTTTACGTTAAAAAGCGTCAAACAAGCGTGTTTCTGCATCAGAAACAAAATTATTGAAGTTCCCAGAGCGAATTGCAAATGAAACGTTATCTATGCGAAATCTCA
>sgem182
CGTATTTTACGTTAAAAAGCGTCAAACAAGCGTGTTTCTGCATCAGAAACAAAATTATTGAAGTTCCCAGAGCGAATTGCAAATGAAACGTTATCTATGCGATATCTCA
>sgem183
CGTATTTTACGTTAAAAAGCGTCAAACAAGCGTGTTTCTGCATCAGAAACGAAACAATTGTAGTTCCCATAGCGAATCTCAAATGAATCGTTATTTACGCGATATCTCA
>sgem184
CGTATTTTACGTTAAAAAGCGTCAAACAAGCGTGTTTCTGCATCAGAAACGAAACTATTGAAATACGCAGTGCGCATTGCAAATGAATCGTTATCTATGCGATATCTCA
>sgem185
CGTATTTTACGTTAAAAAGCGTCAAACAAGCGTGTTTCTGCATCAGAAACGAAACTATTGAAATTCCCAGCGCGAATTGCGAATGAAGCGTTATCTATGCGATATCTCA
>sgem186
CGTATTTTACGTTAAAAAGCGTCAAACAAGCGTGTTTCTGCATCAGAAACGAAACTATTGAAATTCGCAGTGCGAATTGCAAATGAATCGTTATCTATGCGATATCTCA
>sgem187
CGTATTTTACGTTAAAAAGCGTCAAACAAGCGTGTTTCTGCATCAGAAACGAAACTATTGAAGATCCCAGCGCGAATTGCAAATGAAACGTTATCTATGCGATATCTCA
>sgem188
CGTATTTTACGTTAAAAAGCGTCAAACAAGCGTGTTTCTGCATCAGAAACGAAACTATTGAAGTTCCAAGCGCGAATTGCAAATGAAACGTTAACTATGCGATATCTCA
>sgem189
CGTATTTTACGTTAAAAAGCGTCAAACAAGCGTGTTTCTGCATCAGAAACGAAACTATTGAAGTTCCAAGCGCGAATTGCAAATGAAACGTTATCTATGCGATATCTCA
>sgem190
CGTATTTTACGTTAAAAAGCGTCAAACAAGCGTGTTTCTGCATCAGAAACGAAACTATTGAAGTTCCCAGCGCAAATTGCAAATGAAACGTTATCTATGCGATATCTCA
>sgem191
CGTATTTTACGTTAAAAAGCGTCAAACAAGCGTGTTTCTGCATCAGAAACGAAACTATTGAAGTTCCCAGCGCGAAATGCAAATGAAACGTTATCTATGCGTTATCTCA
>sgem192
CGTATTTTACGTTAAAAAGCGTCAAACAAGCGTGTTTCTGCATCAGAAACGAAACTATTGAAGTTCCCAGCGCGAATTGCAAATGAAACGTTATCTATGCGATATCTCA
>sgem193
CGTATTTTACGTTAAAAAGCGTCAAACAAGCGTGTTTCTGCATCAGAAACGAAACTATTGAAGTTCCCAGCGCGAATTGCAAATGAATCGTTATCTATGCGATATCTCA
>sgem194
CGTATTTTACGTTAAAAAGCGTCAAACAAGCGTGTTTCTGCATCAGAAACGAAACTATTGAAGTTCCCAGCTCGAATTGCAAATGAAACGTTATCTATGCGATATCTCA
>sgem195
CGTATTTTACGTTAAAAAGCGTCAAACAAGCGTGTTTCTGCATCAGAAACGAAACTATTGAAGTTCCCATCGCGAATTGCAAATGAATCGTTATGTATGCGATATCTCA
>sgem196
CGTATTTTACGTTAAAAAGCGTCAAACAAGCGTGTTTCTGCATCAGAAACGAAACTATTGAAGTTTCCAGCGCGAATTGCAAATGAAACGTTAACTATGCGATATCTCA
>sgem197
CGTATTTTACGTTAAAAAGCGTCAAACAAGCGTGTTTCTGCATCAGAAACGAAACTATTGAAGTTTCCAGCGCGAATTGCAAATGAAACGTTATGTATGCGATATCTCA
>sgem198
CGTATTTTACGTTAAAAAGCGTCAAACAAGCGTGTTTCTGCATCAGAAACGAAACTATTGCAGTTCCCAGCGCTAATTGCAAATGAAACGTTATCTATGCGATATCTCA
>sgem199
CGTATTTTACGTTAAAAAGCGTCAAACAAGCGTGTTTCTGCATCAGAAACGAAACTATTGTTGTTTCCAGCGCGAAATGCAAATGAAACGTTATCTATGCGATATCTCA
>sgem200
CGTATTTTACGTTAAAAAGCGTCAAACAAGCGTGTTTCTGCATCAGAAACGAATCTATTGAAGTTCCCAGCACGAATTGCAAATGAAACGTTATCTATGATATATCTCA
>sgem201
CGTATTTTACGTTAAAAAGCGTCAAACAAGCGTGTTTCTGCATCAGAAACGACATTATTGAAGTTCCCAACGCGAATTGCAAATGAAACGTTATCTATGCTATCTCTCA
>sgem202
CGTATTTTACGTTAAAAAGCGTCAAACAAGCGTGTTTCTGCATCAGTAACAAAACTATTGAAGTTCTCATCGCGAATTGCAAATGAATCGTTATCCATGCGGTATCTCA
>sgem203
CGTATTTTACGTTAAAAAGCGTCAAACAAGCGTGTTTCTGCATCTGAAACGAAACTATTGAAGTTCCCAACGCGAATTGCAAATGAATCCTTATCTATGAGATATCTCA
>sgem204
CGTATTTTACGTTAAAAAGCGTCAAACAAGCGTGTTTCTGCATCTGAAACGAAACTATTGAAGTTCCCATAGCGAATTGTATATGAATCGTTATCTATGCGAAATCTCA
>sgem205
CGTATTTTACGTTAAAAAGCGTCAAACAAGCGTGTTTCTGCATCTGAAACGAAACTATTGAAGTTCCCATCGCGAATTGCAAATGAATCCTTATCTATGAGACATCTCA
>sgem206
CGTATTTTACGTTAAAAAGCGTCAAACAAGCGTGTTTCTGCATCTGAAACGAAACTATTGAAGTTCCCATCGCGATTTGCAAATGAATCCTTATCTATGAGATATCTCA
>sgem207
CGTATTTTACGTTAAAAAGCGTCAAACAAGCGTGTTTCTGTATCCGAATCGAAATTATTGAAGTTCCCAGTGCGAATTGCAAATGAAACGTGTTCTATGCGATATCTCA
>sgem208
CGTATTTTACGTTAAAAAGCGTCAAACAAGGGTGTTTCTACATCAGAAACGAAACTATTGATGTTCCCAGCGCGAATTGCAAATGAAACGTTATCTATTGGATATTTCA
>sgem209
CGTATTTTACGTTAAAAAGCGTCAAACAATCGTGTTTCTGCATCAGAAGCGAAACTATTGAAGTTCCCAGCGCGAATTGCAAATGAAACGTTATCTATGCGATATCTCA
>sgem210
CGTATTTTACGTTAAAAAGCGTCAAACCAGCATTGAACTGCATCAGAAACGAAACTATTGAAGTTCCCAGCTCGAATTGCAAAAGAATCGTTATGTGTGCGATAACTCA
>sgem211
CGTATTTTACGTTAAAAAGCGTCAAACCAGCATTGATCTGCAACAGAAACGAAACTATTGAAGTTCCCAACTCGAATTGCAAATGAATCGTTATGTGTGCGATAACTCA
>sgem212
CGTATTTTACGTTAAAAAGCGTCAAACCAGCATTGATCTGCATCAGAAACGAAACTATTGAAGTTCCCAACTCGAATTGCAAATGAATCGTTATGTGTGCGATAACTCA
>sgem213
CGTATTTTACGTTAAAAAGCGTCAAACCAGCATTGATCTGCATCAGAAACGAAACTATTGAAGTTCCCAGCTCGTATTGCAAATGAATCGTTATGTGTGCGATAACTCA
>sgem214
CGTATTTTACGTTAAAAAGCGTCAAACCAGCATTGATCTGCATCAGAAACGTAACTATTGAAGTTCCCAGGTCGAATTGCAAATGAATCGTTATGTGTGCTATAACTCA
>sgem215
CGTATTTTACGTTAAAAAGCGTCAAACCAGCATTGATCTGCGTCAGAAACGAAACTATTGAAGTTTCCAACGCGAATTGCAAATGAAACGTTATCTATGCGATATCTCA
>sgem216
CGTATTTTACGTTAAAAAGCGTCAAACCAGCATTGATCTGTATCAGAAACGAAACTATTGGTGTTCTCAGCGCGAATTGCAAATGAAACGTTATCTATGCGATATCTCA
>sgem217
CGTATTTTACGTTAAAAAGCGTCAAACCAGCGTTGATCTGCATCAGAAACGAAACTATAGAAGTTTCCAGCTCGATTGGCAAATGAATCGTTATCTTTGCGATATCTCA
>sgem218
CGTATTTTACGTTAAAAAGCGTCAAACCAGCGTTGATCTGCATCAGAAACGAAACTATTGAAGTTCCCAGCGCGAATTGCAAATGAAACGTTATCTATGCGATATCTCA
>sgem219
CGTATTTTACGTTAAAAAGCGTCAAACCAGCGTTGATCTGCATCAGAATCGAAACTATTGAAGCTTCCAGCGCGAGTTGCAAATGAAACGTTATTTTTGCGAAATCTCA
>sgem220
CGTATTTTACGTTAAAAAGCGTCAAACCAGCGTTGATCTGCATCAGAATCGAAACTATTGAAGTTTCCAGCGCGAGTTGCAAATGGAACGTTATTTATGTGAAATCTCA
>sgem221
CGTATTTTACGTTAAAAAGCGTCAAACCAGCGTTGATCTGCATCAGAATCGAAACTATTGAAGTTTCCAGGGCGAATTGCAAATGAAACGTTATCTATGCGATATCTCA
>sgem222
CGTATTTTACGTTAAAAAGCGTCAAACCAGCGTTGGTCTGCATCAGAAACGAAACTATTGAAGTTCCCAGCGCGAATAGCGAATGAAACGTTATCTATGCGATATCTCA
>sgem223
CGTATTTTACGTTAAAAAGCGTCAAACCTGCGTGTTTCTGCATAAGAAACAAAATTATTGAAGTTCCCAGAGCGAATTGCAAATGAAACGTTATCTATGCGATATCTCA
>sgem224
CGTATTTTACGTTAAAAAGCGTCAAACTAGCGTAGATCTGCATTAGATACGAAACTATTGAAGTTTCGAGCGCTAATTGCATATGAAACGTTATCTATGCGATATCTCA
>sgem225
CGTATTTTACGTTAAAAAGCGTCAACCAAGTGTGTTTCTGCATCAGAAACGAAACTATTGAAGTTCCCAGGACGAATTGCAAATGAAACGTTATCTATGCGATATCTCA
>sgem226
CGTATTTTACGTTAAAAAGCGTCAACCAAGTGTGTTTCTGCATCAGAAACGAAACTATTGAAGTTCCCAGGTCTAATTGCAAATGAAACGTTATCTATGCGATATCTCA
>sgem227
CGTATTTTACGTTAAAAAGCGTCATACAAGCGTGTTTCTGCATCAGAAACGAAACTATTGAAGTTCCCAGCGCGAATTGCAAATGAAACGTTATCTATGCGATATCTCA
>sgem228
CGTATTTTACGTTAAAAAGCGTTAAACATGCGTGTTTCTGCATCAGAAACAAAACTGTTGAATTTCGCAGCGCGAGTTGCAAATGAATCGTTATCTATGCGATATCTCA
>sgem229
CGTATTTTACGTTAAAAAGGGTCAAACAAGCGTGTTTCTACATCTGAAACGAAACTATTGAAGTTCCCATCGCGAATTGCAAATGAATCATTATGTGTGCGATGTCACA
>sgem230
CGTATTTTACGTTAAAAAGGGTCAAACAAGCGTGTTTCTGCATCTGAAACGAAACTATTGAAGTTCCCAGCGCGAATTACAAATGAATCGTTATGTGTGCGATATCACA
>sgem231
CGTATTTTACGTTAAAAAGGGTCAAACAAGCGTGTTTCTGCATCTGAAACGAAACTATTGAAGTTCCCATCGCGAATTGCAAATGAATCGTTATGTGTGCGATATCACA
>sgem232
CGTATTTTACGTTAAAAAGGGTCAAACAAGCGTGTTTCTGCATCTGAAACGAAACTATTGAAGTTCCCATCGCGAATTGCAAATGAATCGTTATGTGTGCGATGTCACA
>sgem233
CGTATTTTACGTTAAAAAGGGTCAAACAAGCGTGTTTGTGCATCTGAAACGAAACTATTGAAGTTCCCATCGCGAATTGCATATGAATCGTTATTTATGCGAAATCTCA
>sgem234
CGTATTTTACGTTAAAAAGGGTCAAACAAGCGTTGATCTTCATCAGAAACGAAATTATTGAAATTCGCAGTGCGAATTGCAAATGAATCGTTATATATGCGATATCTCA
>sgem235
CGTATTTTACGTTAAAAAGTGGCAAACAAGCGTTGATCCTCATCCGAAACATAACTATTGAAGTTCCCAGCGCGAATTGCAAATGAATCGTTATCTATGCGATATCCCA
>sgem236
CGTATTTTACGTTAAAACGTGTCGAATAAGCGTTAATCTGCATCTAAAGCAAAACTATTGAAGTTCTCATTGCGAATTGCAAATGAATACTTATCTAAGCGATATCTCA
>sgem237
CGTATTTTACGTTAAAATACGTCAAAGAAGCGTTGATCTGCATCAGAAACGAAACTATTGAAGTTCCCAGCGCGAATTGCTAATAAATCGTTATCTATTCAATATCTCA
>sgem238
CGTATTTTACGTTAAAATGCGTCAAACAAGCGTTGATCTGCATCAGAAACGAAACTATTGAAGTTCCCAGCGCGAATTGCAAATAAATCGTTATCTAGGCAATATCCCA
>sgem239
CGTATTTTACGTTAAAATGCGTCAAACCAGCATTCATCTGCATCAGAAATGTAACTATCGAAGTTTCCAGCGCGAATTGCAAATGAATCGTTATCTATGCGATATCTCA
>sgem240
CGTATTTTACGTTAAAATGCGTCAAACCAGCATTGATCTGCATCAGAAATGTAACTATTGAAGTTTCCAGCGCGAATTGCAAATGAATCGTTATCTATGCGATATCTCA
>sgem241
CGTATTTTACGTTAAAATGCGTCAAACCAGCATTGATCTGCATCAGAAATGTAACTATTGAAGTTTCCAGCGCGAATTGCAAATGAATTGTTATCTATGCGATATCTCA
>sgem242
CGTATTTTACGTTAAAATGCGTCAAACCAGCATTGATCTGCCTCAGAAATGTAACTATTGAAGTTTCCAGCGCGAATTGCAAATGAATCGTTATCTATGCGATATCTCA
>sgem243
CGTATTTTACGTTAAAATGCGTCAAACCAGCGTTGATCTGCATCAGAAACGAAACTATTGAAGTTCCCAGCACGAATTGCAAATGAAACTTTATCTATGCGATATCTCA
>sgem244
CGTATTTTACGTTAAAGATGGTCAAACAAGCGTGTTTCTGCATCAGAAACGAAATTATTGAAGTTCCCGGCGCGAATTGCAAATGAAACGTTATCTGTGCGATAACTCA
>sgem245
CGTATTTTACGTTAAATAGCGTCAAACAAGCGTGTTTCTGCATCAGAAACGAAATTATTGAAGTTCCCAGCGCGAATTGCAAATGAAACATTATCTATGCGATGTCTCA
>sgem246
CGTATTTTACGTTAACAAGAGTCAAGCAATAGTGGATCTGCATCAGAAACATAACTATTGAAGTTCCCTGCGCGAATTGCAAATGAATCGTTGTCTATGCGATATCTCA
>sgem247
CGTATTTTACGTTAACAAGCGTCAAGAAATAGTGGATCTGCATCAGAAACATAACTATTGAAGTTCCCAGCGCGAATTGCAAATGAATCGTTATCAATGCGATATCTCA
>sgem248
CGTATTTTACGTTAATACACGTCAAACAAGCGTTGATCTGCATCAGAACTGAAACTAATGAAGTTCCCGGCGGGAATTGCAAATGAATTGTTATCTATGCGATTTCTCA
>sgem249
CGTATTTTACGTTACAAAGCGTCAAACCAGCATTGATCTGCATCAGAAACGAAACTATTGAAATTCCCAGCTCGAATTGCAAATGAATCGTTATGTGTGCGATAACTCA
>sgem250
CGTATTTTACGTTACAAAGCGTCAAACCAGCATTGATCTGCATCAGAAACGAAACTATTGAAGTTCCCAGCTTGAATTGCAAATGAATCGTTATGTGTGCGATAACTCA
>sgem251
CGTATTTTACGTTAGAACGCGTCGAACAAGCGTTTATCTGCGTAAGAATCGGAGCTATTAAAGTTCTCCTCACAAATTCCAAATGAATCGTTATCTATGCGAAATCTCA
>sgem252
CGTATTTTACGTTATAAAGCGTCAAACCAGCGTTGATCTGCATCAGAAACGAAATTATTGAAGTTTCCAGCGAGAATTGCAAATGAAACGTTATTTATGCGATATCTCA
>sgem253
CGTATTTTACGTTATAAAGCGTCAAACCAGCGTTGATCTGCATCAGAAACGGAACTATTGAAGTTTCCAGGGCGAATTGCAAATGAAACGATATCTATGCGATATCTCA
>sgem254
CGTATTTTACGTTGAAAAGCGTCAAACAAGCGTGTTTCTGCATCAGAAACGAAATTATTGAAATTCACAGCGCGAATTGCAAACGAAACGTTATCTATGCGATATCTCA
>sgem255
CGTATTTTACTTTAAAAAGCGTCAAACCAGCGTTGGTCTGCATCAGAAACGATACTATTGAAGTTTCCAGGGCGAAATGCAAATGAAACGTTATCTATGCGATATCTCA
>sgem256
CGTATTTTATGCTAAAAACCGTCGAACAAGCGTGTTTCTGCATCAGAAAGGAAACATTTGAAGTTTATAGCGCGAATTGTAAATGAATCGTTATCTATGCTATATCTCA
>sgem257
CGTATTTTTCCTTAAAAAGCGTCAAACCAGCGTTGATCTGCATCAGAAACGAAACTATTGAAGTTCCCAGCGCGAATTGCAAATGTAACGTTATCTATGCGATATCTCA
>sgem258
CGTATTTTTCGTTAATACGTGTCGAACAAGCGTTGATATTCATTAAAAGCGAATCGATTGATGTTCCCTACGCGAATTGCAAATGAATCGTTATCTGTGCGATATCTCA
>sgem259
CGTCTTATACGTTAAAAAGCGTCAAACTAGCGTGTTTCTGCATCAGAAACGAAACTATTGAAGTTTCCAGCGCGAATTGCAAATGAATCGTAATATATGCGATATCTCA
>sgem260
CGTCTTGTTCGCTAAAAAGCGTCAAACAAGTACGTTTCTGCATCAGAAACGAAACTATTGAAGTTCCCATCGCGAATTGCAAATGAATCGTTATCTATGCGATATCTCA
>sgem261
CGTCTTTTAAGTCAAAAAGCGTCAAACTAGCGTGTTTCTGCATCAGAAACGAAACTATTGAAGTTTCCAGCGCGAATTGCACATGAAACTTTATCTATGCGATATCTCA
>sgem262
CGTCTTTTAAGTCAAAAAGCGTCAAACTAGCGTGTTTCTGCTTCAGAAACGAAACTATTGAAGTTTCCAGCGCGAATTGCACATGAAACCTTATCTATGCGATATCTCA
>sgem263
CGTCTTTTAAGTTAAAAATCGTCAAACAAGCGTGTTTCTGCATCAGAAACGAAACTATTGTTGTTTCAAGCGCGAAATGCAAATGAAACGTTATCTATGCGATATCTCA
>sgem264
CGTCTTTTACATTAAAAAGCGTCAAACAAGCGTGTTTCTGTATCAAAAACGAATCTATTGAAGTACCCAGCGCGAATTGCAAATGAATCGTTATCTATGCTACATCTCA
>sgem265
CGTCTTTTACATTAAAAAGCGTCATACTAGCGTGTTTCTGCATCAGAAACGAAACTATTGTAGTTTCCAGCGCGAATTGCACAAGAAACATTATCTATGCGATATCTCA
>sgem266
CGTCTTTTACATTAAAAAGCGTGAAACAAGCGTGTTTCTGCATCAGAAACGAAACTATTGTAGTTCCCTTCACGAATTGCAAATGAAACGTTATCTATTCGATATCTCA
>sgem267
CGTCTTTTACGCTAAAAAGCGTCAAACAAGCGTGGGTCTTCATCAGAATCGTAACTATTGAATTTCCCAGGGCGAATTTCAAATGAATCGATATATATGCGATATATCA
>sgem268
CGTCTTTTACGCTAAAAAGCGTCAAACAAGCGTGTTTCTGCAACAGGAACGAAACTATTGAAGTTTCCAGCGCGAATTGCAAATGAAACGTTATCTATGCGATATCTCA
>sgem269
CGTCTTTTACGCTAAAAAGCGTCAAACAAGCGTGTTTCTGCAACGGGAACGAAACTATTGAAGTTTCCAGCGCGAATTGCAAATGAAACGTTATCTATGCGATATCTCA
>sgem270
CGTCTTTTACGGTAAAAAGCGTCAAACAAGCATGTTTCTGCATCAGAAACGGAACTTTTGAAGTTTCCAGCGCAAATTGCAAATGAATCGTTATCTATGCGATATCTCA
>sgem271
CGTCTTTTACGGTAAAAAGCGTCAAACCAGCGTTGATCTGCGTCAGAAACGAAACTATTGATGTTTCCAGCGCGAATTGCAAATGAAACGTTATGTATGCGAAATCTCA
>sgem272
CGTCTTTTACGTAAAAAAGCGTCAAACATGCGTGTTTCTGCATCAGAAACGAAACTATTGAAGTTTCCAGCGCGAATTGCAAATGAAACGTTATCTATGCGATATCTCA
>sgem273
CGTCTTTTACGTCAAAAAGCGTCAAACAAGCGTGTTTCAGCATCAGAAACGAAACTATTGAAGTTTCCAGCGCGAATTGCAAATGAAACTTTATCTATGCGATATCTCA
>sgem274
CGTCTTTTACGTGGAAACGCGTCGAACAAGCGTTGATCTGCACCAGAAACGAATGTATTGAAGTTCACAGCGCAAATTGCAAATGAATCGTTATCTATGCGTTATCTCA
>sgem275
CGTCTTTTACGTTAAAAAACGTAAAACAAGCGAGTTTATGCATCAGAAACAAAACTATTGAAGTTTCCAGTGCGAATTGTAAATGAAACGTTATCTATGCGATACCTCA
>sgem276
CGTCTTTTACGTTAAAAACCGTCAAACTAGCGTGTTTCTGCATCAGAAACATAACTATTGTAGTTTCCAGCGCGAATTGCACATGTTACGTTATCTATGCGATATCTCA
>sgem277
CGTCTTTTACGTTAAAAAGCGTCAAACAAACGTGTTTCTGCATCAGAAACGAAACTATTGAAGTATCCAGCGCGAATTGCAAATGAATCGTTATCTATGCGATATCTCA
>sgem278
CGTCTTTTACGTTAAAAAGCGTCAAACAAGCATGTTTCTGCATCAGAAACGAAACTATTGAAGTTCCCAGCGCGAATTACAAATGAAACGTTATTTATGCGATATCTCA
>sgem279
CGTCTTTTACGTTAAAAAGCGTCAAACAAGCGCTGATCTGCATCAGAAACGGAATTATTAAAATTCCTTGCGCGAATCGCAAATGAAACGTTATCTATGCGATATCTCA
>sgem280
CGTCTTTTACGTTAAAAAGCGTCAAACAAGCGTGGATCAGCATCAGAAACGAAACTATTGTAGTTTCTAGCTCGAATTGCAAATGAATTGTTATCTATGCGATATCTCA
>sgem281
CGTCTTTTACGTTAAAAAGCGTCAAACAAGCGTGTTTCTACATCAGAAACGAAACTATTGAAGTTCCCAGCGCGAATTGCAAGTGAAACGTTATCTATGCGATATCTCA
>sgem282
CGTCTTTTACGTTAAAAAGCGTCAAACAAGCGTGTTTCTGCATCAAAAAAGAAACTATTGAAGTTTCCAGAGCGAATTACAAATGAAACGTTATCTATGCGATATCTCA
>sgem283
CGTCTTTTACGTTAAAAAGCGTCAAACAAGCGTGTTTCTGCATCAAAAACGAAACTATTGAAATTTCCAGCGCGAATTACAAATGAAACGTTATCTATGCGATATCTCA
>sgem284
CGTCTTTTACGTTAAAAAGCGTCAAACAAGCGTGTTTCTGCATCAGAAACGAAAAATTTGAAGTTTATAGCGTGAATTGCAATTAAATCGTTTTCTATGCTATATCTCA
>sgem285
CGTCTTTTACGTTAAAAAGCGTCAAACAAGCGTGTTTCTGCATCAGAAACGAAACTATTGAAGTGTCCAGCGCGAATTGCAAATGAAACGTTATCTATGCGATATCTCA
>sgem286
CGTCTTTTACGTTAAAAAGCGTCAAACAAGCGTGTTTCTGCATCAGAAACGAAACTATTGAAGTTACCAGCGCGAATTGCAAATGAAACGTTATCTATGCGATATCTCA
>sgem287
CGTCTTTTACGTTAAAAAGCGTCAAACAAGCGTGTTTCTGCATCAGAAACGAAACTATTGAAGTTTCCAGCGCAAATTCCAAATGAAACGTTATCTATGCGATAACTCA
>sgem288
CGTCTTTTACGTTAAAAAGCGTCAAACAAGCGTGTTTCTGCATCAGAAACGAAACTATTGAAGTTTCCAGCGCGAATTGCAAATGAAACGTTAACTATGCGATAACTCA
>sgem289
CGTCTTTTACGTTAAAAAGCGTCAAACAAGCGTGTTTCTGCATCAGAAACGAAACTATTGAAGTTTCCAGCGCGAATTGCAAATGAAACGTTATCTATGCGATATCTCA
>sgem290
CGTCTTTTACGTTAAAAAGCGTCAAACAAGCGTGTTTCTGCATCAGAAACGAAACTATTGAAGTTTCCTGCGCGAATTGCAAATGAATCGTTATCTATGCGATATCTCA
>sgem291
CGTCTTTTACGTTAAAAAGCGTCAAACAAGCGTGTTTCTGCATCAGAAACGAAATTATTGAAGTTCCCAGAGCGAATTACAAATAAAACGTTATCTATGCGATATTTCA
>sgem292
CGTCTTTTACGTTAAAAAGCGTCAAACAAGCGTGTTTCTGCATCAGAAACGAAATTATTGAAGTTCCCAGAGCGAATTGCAAATAAAACGTTATCTATGCGATATTTCA
>sgem293
CGTCTTTTACGTTAAAAAGCGTCAAACAAGCGTGTTTCTGCATCAGAAACGAAATTATTGAAGTTCCCAGCGCGAATTGCATTTGAAACGTTATCTATGCGATATCTCA
>sgem294
CGTCTTTTACGTTAAAAAGCGTCAAACAAGCGTGTTTCTGCATCAGTAACGAAACTATTGAAGTTTCCAGAGCGAATTACAAATGAAACGTTATCTATGCGATATCTCA
>sgem295
CGTCTTTTACGTTAAAAAGCGTCAAACAAGCGTGTTTCTGCATCAGTAACGAAACTATTGAAGTTTCCAGCGCGAATTACAAATGAAACGTTATCTATGCGATATCTCA
>sgem296
CGTCTTTTACGTTAAAAAGCGTCAAACAAGCGTGTTTCTGCATCAGTAACGAAACTATTGAATTTTCCAGCGCGAATTACAAATGAAACGTTATCTATGCGATATCTCA
>sgem297
CGTCTTTTACGTTAAAAAGCGTCAAACAAGCGTGTTTCTGCATCGGAAACGAAACTATTGAAATTCGCAGTGCGAATTGCAAATGAAACGTTATCTATGCGATATCTCA
>sgem298
CGTCTTTTACGTTAAAAAGCGTCAAACAAGCGTTGATCTGCATCAGAAACGGAATTATTGAAATTATCTGCGCGAATTGCAAATGAAACGTTATCAATGCGATATCTCA
>sgem299
CGTCTTTTACGTTAAAAAGCGTCAAACAAGCGTTTTTCTGCATCAGAAACGAAACTATTGAAGTTCCCATTGCGAATTGCAAATGAAATGTTATCTATGCGATATCTCA
>sgem300
CGTCTTTTACGTTAAAAAGCGTCAAACAAGCTTGTTTCTGCATCAGAAACGAAACTATTGAAGTTCCCAGCGAGAATTGCAAATGAAACGTTATCTATGCGATATCTCA
>sgem301
CGTCTTTTACGTTAAAAAGCGTCAAACAATCGTGTTTCTGCATCAGAAACAAAATTATTGAATTTCCCAGAGCGAATTGCAAATGAAACGTTATCTATGCGATATCTCA
>sgem302
CGTCTTTTACGTTAAAAAGCGTCAAACAATCGTGTTTCTGCATCAGTAACGAAACTATTGAAGTTTCCAGCTCGAATTACAAATGAAACGTTATCTATGCGATATCTCA
>sgem303
CGTCTTTTACGTTAAAAAGCGTCAAACATGCGTGTTACTGCATCAGAAATGAAACTATTGAAATTCGCAGTGAGAATTGCAAATGAATCGTTATCAATGCGATATCTCA
>sgem304
CGTCTTTTACGTTAAAAAGCGTCAAACCAGCGTGTTTCTGCATCAGAAACGAAACTATTGAAGTTTCCAGCGCGAATTACAAATGAAACGTTATCTATGCGATATCTCA
>sgem305
CGTCTTTTACGTTAAAAAGCGTCAAACCAGCGTTGATCTGCATCAGAAACGAAACTATTGAAGTTCCCATCGCGAATTGCAAATGAATCGTTATGTGTGCGATATCTCA
>sgem306
CGTCTTTTACGTTAAAAAGCGTCAAACCAGCGTTGATCTGCATCAGAAACGAAACTATTGAAGTTTCCAGCGCGAATTGCAAATGAAACGTTATCTATGCGGTATCTCA
>sgem307
CGTCTTTTACGTTAAAAAGCGTCAAACCAGCGTTGATCTGCATCAGAAACGAAACTATTGAAGTTTCCAGCGCGAATTGCAAATGAATCGTTATCTATGCGATATCTCA
>sgem308
CGTCTTTTACGTTAAAAAGCGTCAAACCAGCGTTGATCTGCATCAGAAACGAAACTATTGAAGTTTCCAGCGCGAATTGCAAATGAGCCGTTATCTTTGCGATATCGCA
>sgem309
CGTCTTTTACGTTAAAAAGCGTCAAACTAGCGAGTTTCTGCATCAGAAACGAAACTATTGTAGTTTCCAGCGCGAATTGCACACGAAACGTTATCTATGCGATATCTCA
>sgem310
CGTCTTTTACGTTAAAAAGCGTCAAACTAGCGAGTTTCTGCATCAGGACCGAAACTATTGTAGTTTCCAGCGCGAATTGCACATGAAACGTTATCTATGCGATATCTCA
>sgem311
CGTCTTTTACGTTAAAAAGCGTCAAACTAGCGTGTTTCTGCATCAGAAACGAAACTATTGAACTTACCTGCGCGAATTGCAAATGAATCGTTATCTATGCGATATCTCA
>sgem312
CGTCTTTTACGTTAAAAAGCGTCAAACTAGCGTGTTTCTGCATCAGAAACGAAACTATTGAAGTTTCCAGCGCGAATTGCAAATGAAACGTTATCTATGCAATATCTCA
>sgem313
CGTCTTTTACGTTAAAAAGCGTCAAACTAGCGTGTTTCTGCATCAGAAACGAAACTATTGTAGTTTCCAGCGCGAATTACACATGTTACGTTATCTATGCGATATCTCA
>sgem314
CGTCTTTTACGTTAAAAAGCGTCAAACTAGCGTGTTTCTGCATCAGAAACGAAACTATTGTAGTTTCCAGCGCGAATTGCACATGAAACGTTATCTATGCGATATCTCA
>sgem315
CGTCTTTTACGTTAAAAAGCGTCAAACTAGCGTGTTTCTGCATCAGAAACGAAACTATTGTAGTTTCCAGCGCGAATTGCACATGTTACGTTATCTATGCGATATCTCA
>sgem316
CGTCTTTTACGTTAAAAAGCGTCAAACTAGCGTGTTTCTGCATCAGAAACGAAACTATTGTTGTTTCCAGCGCGAATTGCACATGAAACGTTATCTATGCGATATCTCA
>sgem317
CGTCTTTTACGTTAAAAAGCGTCAAACTAGCGTGTTTCTGCATCAGAAATGAAACTATTGTAGTTTCCAGCGCGAATTGCACATGAAACGTTATCTATGCGATATCTCA
>sgem318
CGTCTTTTACGTTAAAAAGCGTCAAACTAGCGTGTTTCTGCGTCAGAAACGAAACTATTGTAGTTTCCAGCGCGAATTGCACATGAAACGTTATCTATGCGATATCTCA
>sgem319
CGTCTTTTACGTTAAAAAGCGTCAAACTAGCGTTGATCTGCAACAGATACGAATCTATTGAAGTTCCCATTGCGAATTGCTAATGAATCGTTATGTGTGCGATATCTCA
>sgem320
CGTCTTTTACGTTAAAAAGCGTCAAAGCAGCATTGATCTGCATCAGAAACGAAACTATTGAAGTTCCCAGCGCGAATTGCAAATAAATCGTTATCTATGCGATATCTCA
>sgem321
CGTCTTTTACGTTAAAAAGCGTCATACAAGCGTGTTTCTGCATCAGAAACGAAACTATAGAAGTTCCCAGCGCGAATTGCAAATGAAACGTTATCTATGCGATATCTCA
>sgem322
CGTCTTTTACGTTAAAAAGCTTCAAACAAGCGTGTTTCTGCATCAGAAACGAAACTATTGAAGTTCCCAGCGCGAATTACAAATGAAACGTTATCTATGCGATATCTCA
>sgem323
CGTCTTTTACGTTAAAAAGGGTCAAACAAGCGTGTTTCTGCATCAGAAACGAAACTATTGAAGTTTCCAGCGCGAATTGCAAATGAATCTTTATCTGTGCGATATCTCA
>sgem324
CGTCTTTTACGTTAAAACACGTCGAACAAGCGTTAGTCTGCATTAGAAACGAAACTATTGAAGTTCGCAGTGTGAAATGCTAATGAATCGTGATCTATGCAATATCTCA
>sgem325
CGTCTTTTACGTTAAAACGCTTTGACCAAGCGTTGATCCGCATCAAAAACATAACTATTAGAGCTCCCACCGCTAATTGCAACTGAATTGTTATCTATGCGGTATTTCA
>sgem326
CGTCTTTTACGTTAAAATGCGTCAAACTAGCGTGTTTCTGCATCAGAAACGAAACCATTGTAGTTTCCAGCGCGAGTTGCACATGAAACGTTATCTATGCGATATCTCA
>sgem327
CGTCTTTTACGTTAAAATGCGTCAAACTAGCGTGTTTCTGCATCAGAAACGAAACTATTGTAGTTTCCAGCGCGAGTTGCACATGAAACGTTATCTATGCGATATCTCA
>sgem328
CGTCTTTTACGTTAAAATGCGTCAAACTAGCGTGTTTCTGCATCAGAAACGATACTATTGTAGTTTCCAGCGCGAATTGCACATGAAACGTTATCTATGCGATATCTCA
>sgem329
CGTCTTTTACGTTAAAATGCGTCAAACTAGCGTGTTTCTGCATCAGAAATGAAACTATTGAAATTCGCAGTCCGAATTGCAAATGAATCGTTATCTATGCGATATCTCA
>sgem330
CGTCTTTTACGTTAAGAACCGTCAAACAAGCGTGTTTCTGCATCAGAAACGAAACTATTGAAGTTCCCAGCGCGAATTACAAATGAAACGTTATCTATGCGATATCTCA
>sgem331
CGTCTTTTACGTTAATACGCGTCGAACACACGTTTATCTGTATCAAAAACGAATGAATTGAAGTTCCCAGCGCCAATTGCATATGAATCGTTATCTATGCAATATCTCA
>sgem332
CGTCTTTTACGTTATAAAGCGTCAAACAAGCGTGGATGAACATCAGAATCTAAACTGTTGAAGTTCCCAGCGCGAATTGCAAATGAATTGTGATCTATGCGATATCTCA
>sgem333
CGTCTTTTACTTTAAAAAGCGTCAAACCAGCGTTGATCTGCATCAGAAACGAAACTATTGAAGTTCCCAGCGCGAATTTCAAAAGAAACGTTATCTATGCGATATCTCA
>sgem334
CGTCTTTTACTTTAAAAGGCTTCAAACCAGCGTTGATCTGCATCAGAAACGGAACTATTGAAGTTTCCAGCGCGAAATGCAAATGAAACGTTATCTATGAGATATCTCA
>sgem335
CGTCTTTTACTTTAAAAGTCTTCAAACCAGCATTGATCTGCATCAGAAACGAATCTATTGAAGTTTCCAGCGCGAAATGCAAATGAAACGTTGTCTATGAGATATCTCA
>sgem336
CGTCTTTTCTGATAAAATGCGTCAAACAAGCGTGTTTCTACATGAGAAACGAAACTATTGAAGTTTCCAGCGCGAATAGCAAATGAATCGTTATCTTTGCGATATCTCA
>sgem337
CGTGACTTACGTTAAAAAGCGTCAAACAAGCGTGTTTCTGCATCAGAAACGAAACTATTGAAGTTCCCAGCGCGAATTGCAAATGAAACTTTATCTATGCGATATCTCA
>sgem338
CGTGATATACCTTAAAAAGCGTCAAACCACCGTTGATCTGCATCAGAAACGAAACTATTGAAGTTCCCAGCGTGATTTGCAAATGAAACGTTATCTATGCTATACCTCA
>sgem339
CGTGATCTACCTTAAAAAGCGTCAAACCACCGTTGATCTGCATCAGAAACGAAACTATTGAAGTTTTCAAGGAGAATTGCAAATGAAACGTTATCTATGCGATATCTCA
>sgem340
CGTGATTTAAGTTAAAAAGCGTCAAACAAGCGTGTTTCTGCATCATAAACGAAACATTTGAAGTTTACCGCGCGAATTGCAAATGAATCGTTATCTATGCGATATCTCA
>sgem341
CGTGATTTACATTAAAAAGCGTCAAACAAGCGTGTTTCTGCATCAAAAACGAAACTATTGAAGTTCCCAGAGCGAATTGCAAATGAAATGTTATCTATGCGATATCTCA
>sgem342
CGTGATTTACCTCAAAAAGCGTCAAACCACCGTTGATCTGCATCAGAAACGAAACTATTGAAGTTCCCAGCGTGATTTGCAAATGAAACGTTATCTATGCTATATCTCA
>sgem343
CGTGATTTACCTCAAAAAGCGTCAAACCACCGTTGATCTGCATCAGAAACGAAACTATTGAAGTTCCCAGCGTGATTTGCCAATGATACGTTATCTATGCTATATCTCA
>sgem344
CGTGATTTACCTCAAGAAGCATCAAACCACCGTTGATCTGCATCAGAAACGAAACTATTGAAGTTCCCAGCGTGATTTGCCAATGAAACGTTATCTATGCTATATCTCA
>sgem345
CGTGATTTACCTTAAAAAACGTCAAACCACCGTTGATCTGCATCAGAAACAAAACTATTAAAGTTCCCAGCGTGATTTGCAAATGAAACGTTATCTATGCTATACCTCA
>sgem346
CGTGATTTACCTTAAAAAGCGTCAAACCACCGTTGATCTGCATCAGAAACGAAACTATTGAAATTTCCAGCGTGAATTGCAAATGAAACGTTATCTATGCCATATCTCA
>sgem347
CGTGATTTACCTTAAAAAGCGTCAAACCACCGTTGATCTGCATCAGAAACGAAACTATTGAAATTTCCAGGGAGAATTGCAAACGAAACGTTATCTATGCGATATCTCA
>sgem348
CGTGATTTACCTTAAAAAGCGTCAAACCACCGTTGATCTGCATCAGAAACGAAACTATTGAAATTTCCAGGGAGAATTGCAAATGAAAAGTTATCTATGCGATATCTCA
>sgem349
CGTGATTTACCTTAAAAAGCGTCAAACCACCGTTGATCTGCATCAGAAACGAAACTATTGAAATTTCCAGGGAGAATTGCAAATGAAACGTTATCTATGCGATATCTCA
>sgem350
CGTGATTTACCTTAAAAAGCGTCAAACCACCGTTGATCTGCATCAGAAACGAAACTATTGAAATTTCCAGGGAGAATTGCAAATGAAACGTTTTCTATGCGATATCTCA
>sgem351
CGTGATTTACCTTAAAAAGCGTCAAACCACCGTTGATCTGCATCAGAAACGAAACTATTGAAGTTCCCAGCGTGATTTGCAAATGAAACGTTATCTATGCGATATCTCA
>sgem352
CGTGATTTACCTTAAAAAGCGTCAAACCACCGTTGATCTGCATCAGAAACGAAACTATTGAAGTTCCCAGCGTGATTTGCAAATGAAACGTTATCTATGCGTTATCTCA
>sgem353
CGTGATTTACCTTAAAAAGCGTCAAACCACCGTTGATCTGCATCAGACACGAAACTATTGAAGTATCCAGGGCAAATTGCAAATGAAACGTTATCTATGCGATATCACA
>sgem354
CGTGATTTACCTTAAAAAGCGTCAGACCACCGTTGATCTGCATCTGAAACGAAATTATTGAAGTTCCCAGCGCGAATTGCAAATGAAACGTTATCTATGCGATACCTCA
>sgem355
CGTGATTTACCTTAAAAAGCGTTAAACCACCGTTGATCTGCATCAGAAACGAAAATATTGAAATTTCCAGGGAGAATTGCAAATGAAACGTTTTCTATGCGATATCTCA
>sgem356
CGTGATTTACCTTAAAAAGTGTCAAACCACCGTTGATCTGCATCAGAAACGAAACTATTGAAGTTCCCAGCGCGAATTGCAAATGAAACGTTATCTATGCGATATCTCA
>sgem357
CGTGATTTACCTTAAAAATCGTCAAATGGGCGTTGATCTGCATCAGAAACAATAATGTTGAAATGCCCTGCGCGAATTGCAAATGATTCGTTATCTATGCAATGTATCA
>sgem358
CGTGATTTACCTTAGAAAGCGTCAAAACAGCGTTGGTCTGCATCAGAAACGAAACTATTGAAGTTTCCAGGGAGAATTGCAAATGAAACGTTATCTATGCGATATCTCA
>sgem359
CGTGATTTACGCTAAAAACCGTCAAACAAGCGTATTTCTGCATCAGAAACGAAACTATTAAAGTTTCCAGTGCGAATTGCAAATGAAACGTTATCTATGCGATATCTCA
>sgem360
CGTGATTTACGCTAAAAACCGTCAAACAAGCGTTTTTCTGCATCAGAAACGAAACTATTGAAGTTTCCAGCGCTAATTGCAAATGAATCGTTATCTATGCGATATCTCA
>sgem361
CGTGATTTACGTTAAAAACCGTCAAACTAGAGTGTTTCTGCTTCAGAAACGAAACTATTGAAGTTTCCAGCGCGAATTGCAAATAAATCGTTATCTATGCGATATCTCA
>sgem362
CGTGATTTACGTTAAAAAGCGTCAAACAAGCGCGTTTCTGCATCAAAAACGTAACTATTGAAGATCCCAGCGCGAATTGCAAATGAAACGTTATCTATGCGATATCTCA
>sgem363
CGTGATTTACGTTAAAAAGCGTCAAACAAGCGCGTTTCTGCATCAGAAACGAAACAATTGAAGTTTCCAGGGCGAATTGCAAATGAAACGTTATCTATGCGATATCTCA
>sgem364
CGTGATTTACGTTAAAAAGCGTCAAACAAGCGTGTTACTGCATCAGAAACGAAACTATTGAAGTTCCCAGCGCGAATTGCAAATGAAATGTTATCTATGCGATATCTCA
>sgem365
CGTGATTTACGTTAAAAAGCGTCAAACAAGCGTGTTTCTGCATCAGAAACGAAACTATTGAAATTCGCAGTGGGAATTGCAAATGAATCGTTATCTATGCGATATCTCA
>sgem366
CGTGATTTACGTTAAAAAGCGTCAAACAAGCGTGTTTCTGCATCAGAAACGAAACTATTGAAGTTCCCAGCGCGAATTGCAAATGAAACGTTATCTATGCGATATCTCA
>sgem367
CGTGATTTACGTTAAAAAGCGTCAAACAAGCGTGTTTCTGCATCAGAAACGAAACTATTGAAGTTCCCAGCGCGAATTGCAAATGAAACGTTATCTATGCGATGTCTCA
>sgem368
CGTGATTTACGTTAAAAAGCGTCAAACAAGCGTGTTTCTGCATCAGAAACGAAATTATTGAAGTTCCCAGCGCGAATTGCAAATGAAACGTTATCTATGCGATATCTCA
>sgem369
CGTGATTTACGTTAAAAAGCGTCAAACAAGCGTGTTTCTGCATCAGAAACGAAATTATTGGAGTTCCCAGCGCGAATTGCAAATGAAACGTAATCTATGCGATATCTCA
>sgem370
CGTGATTTACGTTAAAAAGCGTCAAACAAGCGTGTTTCTGCATCAGAAACTAAATTATTGAAGTTTCCAGCGCGAATTGCAAATTAAACGTTATCTATGCGATATCTCA
>sgem371
CGTGATTTACGTTAAAAAGCGTCAAACAAGCGTGTTTCTGTATCCGAAAAGAAATTATTGAAGTTCCCAGTGCGAATTGCAAATGAAACGTGTTCTATGCGATATCTCA
>sgem372
CGTGATTTACGTTAAAAAGCGTCAAACAAGCGTGTTTCTGTATCCGAAACGAAATTATTGAAGTTCCCAGTGCGAATTGCAAATGAAACGTGTTCTATGTGATATCTCA
>sgem373
CGTGATTTACGTTAAAAAGCGTCAAACAAGCGTGTTTTTGCATCAGAAACGAAACTATTGAAGTTCCCAGCGCGAATTGCAAATGAAACGTTATCTATGCGATATCTCA
>sgem374
CGTGATTTACGTTAAAAAGCGTCAAACAAGCGTTGATCTGCATTAGAAACGGAATTAATGAAATTCCTTGCGCGAATTGCAAATGAAACGTTGTCAATGCCATATCTCA
>sgem375
CGTGATTTACGTTAAAAAGCGTCAAACAATCGTGTTTCTGCATCAGAAACGAAACAATTGAAATTTCCAGGGCGAATTGTAAATGAAACGTTATCTATGCGTTATCTCA
>sgem376
CGTGATTTACGTTAAAAAGCGTCAAACAATTGTGTTTCTGCATCAGAAACGAAACTATTGTAGTTCCCATCGCGAATTGCAAATGAATCGTTATCTATGCGATATCTCA
>sgem377
CGTGATTTACGTTAAAAAGCGTCAAACATACGTGGTTCTGCGTCAGAAACGAAAGTATCGAAATTCGCAGTGCAAATTGCAAATGAATCGTGATTTATGCGATATCTCA
>sgem378
CGTGATTTACGTTAAAAAGCGTCAAACATACGTGGTTCTGCGTCAGAAACGAAATTATCAAAATTCGCAGTGCGAATTGCAAATGAATCGTTATCTTTGCGGTATCTCA
>sgem379
CGTGATTTACGTTAAAAAGCGTCAAACCAGCGTTGATCTGCTTTAGAAACGAAACTATTGAAGTTTCCAGCGCGAAATGCAAATGAAACGTTATCTATGCGTTATCTCA
>sgem380
CGTGATTTACGTTAAAAAGCGTCAACCAAGCGTGTATCTGCATCAGAAACGAAACTATTGAAGTTCCCAGCGCGAATTGCAAATGAAACGTTATCTATGCGATATCTCA
>sgem381
CGTGATTTACGTTAAAAAGCGTCATACAAGCGTGTTTCTGCATCAGAAACCAAACTATTGAAGTTCCCAGCGCGAATTGCAAATGAAACGTTATCTATGCGATATCTCA
>sgem382
CGTGATTTACGTTAAAAAGCGTCATACAAGCGTGTTTCTGCATCAGAAACGAAATTATTGAAGTTCCCAAAGCCAATTACAAATGATACGTTCTCTATGCGATGTCACA
>sgem383
CGTGATTTACGTTAAAAAGCGTCTTACAAGCGTGTTTCTGCATCAGAAACCAAACTATTGAAGTTCCCAGCGCGAATTGCAAATGAAACGTTATCTATGCGATATCTCA
>sgem384
CGTGATTTACGTTAAAAAGTGTCAAACAGGCGTGTTTCTGCATCAGAAACGAAACTATTGAAGTTTCCATCGCGAATTGCGGATGAATCGTTATGATTGCGTTATCTCA
>sgem385
CGTGATTTACGTTAAAGCGCGTTTCACAAGCGTTGATTTGCATCAGAAACGAAACTATTGGTGTTTCCAGCGCAAATTGCAAATAAATCGATATTTATGCGACATTTCA
>sgem386
CGTGATTTACGTTATAACGCGTCGAACAAGCGTTGATCTGCTTCACAGGCTAAACTATTAAAGTTCCCAGCGCGAATTGCAAATGAATCGTTATCTATGCGATATCTCA
>sgem387
CGTGATTTACGTTGAAAAGCGTCAAACCACCGTTGATCTGCGTCAGAAACGAAACTAATAAAGTTTCCAGCGCGAATTGCAAATGTAACGTTATCTATGCGATATCTCA
>sgem388
CGTGATTTATGTTAAAAAGCGTCAAACAAGCGTGTTTCTGCATCAGAAAAGAAACTATTGAAGTTTCCAGCGCGAATTGCAAATGAAACGTTATCTATGCGATATCTCA
>sgem389
CGTGATTTATGTTAAAAAGCGTCAAACAAGCGTGTTTCTGCATCAGAAACGAAACTATTGAAGTTTCCAACGCGAATTGCCAATGAAACGTTATCTATGCGATATCTCA
>sgem390
CGTGATTTGCGTTAAAAAGCGTCAAACCAGCGTTGATCTGCATCAGCAACAAAACTATTGAAGTTTCCAGCGCGAATTGCAAATGAAACGTTATCTATGCGATATCTCA
>sgem391
CGTGATTTTCGTTAAAAAGGGTCAAACATGCGTGTTTTTGCATCGGAAACGGAACTATTGAAATTCGCTGTGCGAATTGCAAATGATTCGTTATCTATGCGATATCTCA
>sgem392
CGTGCATTACGTTAAAAAGCGTCAAACAAGCGTGTTTCTGCATCAGAAACGAAACTATTGAAGTTCCCAGTTCGAATTGCAAACGGAACGTTATCTATGCGATATCTCA
>sgem393
CGTGCCTTATGTTAAAAAGCGTCAAACAAGCGTGTTTCTGCATCAGAAACGAAACTATTGAAGATCCCATCGCTAATTGCAAATTAATCGTTTTGTGTGGGAAATCTCA
>sgem394
CGTGCTTACCGTTAAAAGGCGACAAACAAGCGTTGATCTGCATCAGAGTCGGAATTATTGAAATTCCCTGCGCGAATTGCAAATGAAACGTTATCCATGCGATATCTCA
>sgem395
CGTGCTTTAAGTAAAAACACGGTGAACAAGCGTTGATCTGCATCAGAAATATAACTATTGTAGTTCAGGACGAAAATTGCAAATGAATTGTTATCTCTGCGATATCTCA
>sgem396
CGTGCTTTACCTTAAAAAGCGTCAAACCAGCGTTGATCTGCGTCAGAAACGAAACTATTGAAGTTCCCAGCGTGAATTGCAAACGAAACGTTATTTATGCGATATCTCA
>sgem397
CGTGCTTTACCTTAAAAAGCGTCAAACCAGCGTTGATCTGCGTCAGAAACGAAATTATTGAAGTTTCCAGGGCGAATTGCAAATGAAACGTTATCTATGCGATATCTCA
>sgem398
CGTGCTTTACCTTAAAAAGCGTCAAACCAGCGTTGATCTGCGTCAGAAACGACATAATTGAAGTTCCCAACGCGAATTGCAAATGAAACGTTATCTATGCTATCTCTCA
>sgem399
CGTGCTTTACGTTAAAAACCGTCAAACCAGAGTTTATCTGCCTCAGAAACGAAACTATTTAAGTTTCCAGTGCGAATTGCAAATGAAACGTTATCTATGCGACATCTCA
>sgem400
CGTGCTTTACGTTAAAAAGCGTCAAACAAGCGTGATTATGCATCAGAAACGAAACTATTGAAGTTTCCAGCGCGAATTGCAAATGAAACGTTATCTATGCGATATCTCA
>sgem401
CGTGCTTTACGTTAAAAAGCGTCAAACAAGCGTGTTTCTGCATCAGAAACAAAATTATTGAAGTTCCCAGAGCGAATTGCAAATGAATCGTTATCTATGCCATATCTCA
>sgem402
CGTGCTTTACGTTAAAAAGCGTCAAACAAGCGTGTTTCTGCATCAGAAACGAAACTATTGAAGTTCCCAGCGCGAATTGCAAATGAAACGTTATCTATGCGATATCTCA
>sgem403
CGTGCTTTACGTTAAAAAGCGTCAAACAAGCGTGTTTCTGCATCAGAAACGAAACTATTGAAGTTCCCAGCGCGAATTGCAAATGAAATGTTATCTAAGCGATATCTCA
>sgem404
CGTGCTTTACGTTAAAAAGCGTCAAACAAGCGTGTTTCTGCTTCAGAAACGAAACTATTGAAGTTCCCATTTTGAAATGCAAATGAATCGTTATGTGTGCGATATCACA
>sgem405
CGTGCTTTACGTTAAAAAGCGTCAAACAAGCGTTGGTCTGCACCAGAAACGAAACTATTGAAGTTTCCAGGGCGAATTGCAAATGAAACGTTATCTATGCGATATCTCA
>sgem406
CGTGCTTTACGTTAAAAAGCGTCAAACAATCGTGGTTCTGCATGAGAAACAAAACTGTTGAAGTTCTCAGTGCGAAATGCAAATGAATCGTTATCTATGAGATATCTCA
>sgem407
CGTGCTTTACGTTAAAAAGCGTCAAACAATCGTGTTTCTGCATCAGAAACGAAACTATTGAAGTTTCCAGCGCGAATTGCAATTGAAACGTTATCCATGCGATATCTCA
>sgem408
CGTGCTTTACGTTAAAAAGCGTCAAACCAGCGTTTATCAGCATCAGAAACGAAACTATTGAATTTTCCAGCGCGAATTGCAAATGAAACGTTATCTATGCAATATCTCA
>sgem409
CGTGCTTTACGTTAAAAAGCGTCAAGCAATCGTGTTTCTGCATCAGAAACGAAATTATTGAAGTTCCCAGTGCGAATTGCAAATGAAACGTGTTCTATGCGATATCTCA
>sgem410
CGTGCTTTACGTTAAAAAGTGTCAAACAAGCGTGTATCTGCATCAGAAACGAAACTATTGAAGTTCCCAGCGCGAATTGCAAATGAAACGTTATCTATGCGATATCTCA
>sgem411
CGTGCTTTACGTTAAAAAGTGTCAAACCAGCGTTGATCTGCATCAGAAACAAAACTATTGAAGTTCACATCAAGAACTGCGATTGAATTGTTATCTCTGCGATATCTCA
>sgem412
CGTGCTTTACGTTAAAAATCGTCAAACAAGCGTGTTTCTGCATCAGAAACGAAACTATTGGAGTTTCCAGCGCTAATTGCAAATGAATCGTTATCTACGCGATATCTCA
>sgem413
CGTGCTTTACGTTAAAACGCGTCGAACAAGCGTTAATCTGCATCAGAAACAAAACAATTGAAGTCCCCTGAGCGTATTGCAAATGAATATTTATCTATGCGATATCTCA
>sgem414
CGTGCTTTACGTTAAAACGCGTCGAACAAGCGTTCATCTGCATCAGAAACGAAACTATTGAAGTTCCCAACGTAAATTGCAAATGAATTGTTATCTATGCGATATCTCA
>sgem415
CGTGCTTTACGTTATAAAGCATCAAACAAGCGTTGATCTGCATCAGAAACAAAACTAGTGAAGTTCCCAGCGCGGATTGTAAATGAATCGTTATCTATGCGATATCTCA
>sgem416
CGTGCTTTACGTTTAAAAGCGTCAAACAAGCGTTGATCTTTATCAGAAACATATCTATTGAACTACCCATAGCGAATTGCAAATGAATCATTAACTATGCGGTATATCA
>sgem417
CGTGCTTTACGTTTAAATGCGTCAAACAGGCGTGTTTCTGCATCAGAAACAAAATTATTGAAGTTCCCAGAGCGAATTGCAAATGAAACGTTATCTATGCGATATCTCA
>sgem418
CGTGCTTTATGTTAAAAAGCGTCAAACAAGCGTGTTTCTGCATCAGAAACGAAACTATTGAAGTTGCCAGCGCGAATTGCAAATGAAACGTTATCTATGCGATATCTCA
>sgem419
CGTGCTTTTCCATAAAAAGCGTCAAACCAGCGTTGATCTGCATCAGAAACAAAACTGTTGAAGTTCCCAGCGCGAATTGCAAATGAAACGTTATCTATGCGATGTCTCA
>sgem420
CGTGGATTACGTTAAAACGCGTCGAACATGCGGTGATGTGCATCAGAAACGTAACTATTGAAGCTCCCAGGGCGATTTGCATCTGAATCGTTATCTATGCAATATCTCA
>sgem421
CGTGGTTTAAGTTGAAAAGCGTCAAACAAGTGTGTTTCTGCATCAGAAACGAAACTATTGAAATTCGCAGCGCGAATTGCAAATGAATGGTTATCTATGCGATATCTCA
>sgem422
CGTGGTTTACCTTAAAAAGCGTCAAACCACCGTTGACCTGCATCAGAAACGAAACTATTGAAGTTCCCAGCGTTAATTGCAAATGAAACGTTATCAATGCGATATCTCA
>sgem423
CGTGGTTTACGTTAAAAAGCGTCAAAAAAGCGTGTTTCTGCATCAGAAACGAAACTATTGAAATTTGCAGTGCGAATTGCAAATGAATCGTTATCTATGCGATATCTCA
>sgem424
CGTGGTTTACGTTAAAAAGCGTCAAACAAACGTTGATCTGCATCTAAAACGAAACTGTTGAAGTTTCCAGCGCGAATTGCAAATGAAACGTTATCTATGCGATATCTCA
>sgem425
CGTGGTTTACGTTAAAAAGCGTCAAACAAACGTTGATCTGCATCTGAAACGATACTGTTGAAGTTTCCAGCTCGAATTGCAAATGAAACGTTATCTATGCGATATCTCA
>sgem426
CGTGGTTTACGTTAAAAAGCGTCAAACAAGAGTGGATCTGCATCAGAAACGAAACTATTGAAGTTTACAACGAAATTTGCACATAAATCGTTATTTTTGCGATAACTCA
>sgem427
CGTGGTTTACGTTAAAAAGCGTCAAACAAGCGTCTTTCTGCATCAGACACAAAATTATTGAAGTACCCAGAGCGAATTGCAAATGTAACGTTATCTATGCGATATCTCA
>sgem428
CGTGGTTTACGTTAAAAAGCGTCAAACAAGCGTGTTTATGCATCAGAAACGTAACATTTGTAGTTTACAGTGCGAATTGCAAATGAATCGTTATCTATGCGATATCACA
>sgem429
CGTGGTTTACGTTAAAAAGCGTCAAACAAGCGTGTTTCTGCATCAGAAACAAAACTATTGAAGTACCCAGAGCGAATTGCAAATGAAACGTTATCTATGCGATATCTCA
>sgem430
CGTGGTTTACGTTAAAAAGCGTCAAACAAGCGTGTTTCTGCATCAGAAACGAAACTATTGAAATTTGCAGTGCGAATTGCAAATGAATCGTTATCTATGCGATATCTCA
>sgem431
CGTGGTTTACGTTAAAAAGCGTCAAACAAGCGTGTTTCTGCATCAGAAACGAAACTATTGTAGTTCCCATCGCGAATTGCATATGAATCGTTATCTATGCGATATCTCA
>sgem432
CGTGGTTTACGTTAAAAAGCGTCAAACAAGCGTGTTTCTGCATCAGAAACGAAACTATTGTAGTTCCCATCGCGTATTGCATATGAATCGTTATCTATGCGATATCTCA
>sgem433
CGTGGTTTACGTTAAAAAGCGTCAAACAAGCGTGTTTCTGCATCAGAACAGAAACTATTCAAGTTCCCATCACCAATTGCAAATGAATCGTTAGGTGTGCGATATCTCA
>sgem434
CGTGGTTTACGTTAAAAAGCGTCAAACAAGCGTGTTTCTGCATCAGAACAGAAACTATTCAAGTTCCCATCGCCAATTGCAAATGAATCGTTATGTGTGCGATATCTCA
>sgem435
CGTGGTTTACGTTAAAAAGCGTCAAACAAGCGTGTTTCTGCATCAGATACAAAATTATTGAAGTACCCAGAGCGAATTGCAAATGAAACGTTATCTATGCGATATATCA
>sgem436
CGTGGTTTACGTTAAGAACCGTCGAGCAAGCTTTGATATGCATCAGAAACTAGACTGTTGAATTTCTCTGCGCGAATTGCAAATGAATCTTTACCTATGCAATATCTCA
>sgem437
CGTGTACTACGTTAAAGCGCGTCGATCAAGCGTTGATCTGCATCAGAAACGAAACTATTGAAGTCCCCAGCGCGTATTGCAAACGATTCTTTATTTATGCGATATCTCA
>sgem438
CGTGTATAACGTTAAAAAGCGGCAAACAAGCGTGTTTCTGCAACAGAAACGAAACTATTGAAGTTTCCATCGCGAATTTTAAATGAATCGTTATGTGTTCGATATCTCA
>sgem439
CGTGTATAATGTTAAAAAGCGTCAAACAAGCATGGATCAGCGTTAGAAACGAAATCATTAAAGTTCTCAGCGCGTAACTCAAATCAAACGTTATCTACGCAATACCTCA
>sgem440
CGTGTATTAAGTTAAAAAGCGTCAAACCAGCATGGATCTGCATCAGAAACGAAGCTATTGAAATTTACAGCGCAATTTGCAAATGAATCGTTATCTATGCAAAATCTCA
>sgem441
CGTGTATTACATTAAAAAGCGTCAAACCAGCATGGATCTGCATCAGAAACGGAGCTATTGAAATTTACAGCGCAATTTGCAAATGAAACGTTAACTATGCGATATCTCA
>sgem442
CGTGTATTACATTAATAAGCATTAAACAAGTGTTGATCTGCAGTAAAAACCAAAATATTACTGTATTCAACGCGCATTTTAAATTAAATGTTCTCTGTGCGATATCTCA
>sgem443
CGTGTATTACCTTGAAAAGCGTCAAACCAGCGTTGATCTGTATCAGAAACGAAACTGTTGAAGTTCCCAGCGCGAATTGCAAATGAAACGTTATCTATGCGATATCTCA
>sgem444
CGTGTATTACGTCAAAAAGCGTCAAACCAGCGTTGATCTGCATCAGAAACGAATCAATTGAAGTATCCACCGCGAATTGCAAATGAAACGTTATCTATGCGATATCTCA
>sgem445
CGTGTATTACGTTAAAAAAAGTCAAACAACCGTGGATCTGCATCAGAAACGAAACTATTGAAGTTCTTTGCGCGAATTGCAAATGAATCTTTATCTATGCGATATCTCA
>sgem446
CGTGTATTACGTTAAAAAACGTCAAACCAGCGTTGATCTGCATCAGAAACGAAACTATTGAAGTTCCCATCGCGAATTGCAAATGAAACGTTATCTATGCGATATCTCA
>sgem447
CGTGTATTACGTTAAAAACGTCAAACAAGCGTAGATCTGCATTAGAAACAAAACTATTGCCATTCTTTAGTGAACATTTCAAATAAAACCTTATCTATGGAATATCTCA
>sgem448
CGTGTATTACGTTAAAAAGAGTCAAACTAGCGTTGAACTGCATCAGAAACGAAACTATTGATGTTTCCAGCGCAAATTGCAAATGGAACGTTATCTATGCGATATCTCA
>sgem449
CGTGTATTACGTTAAAAAGCGACAAACAAGCGTGTTTCTGCATCAGAAACAAAACTATTGAAGTTTCCAGTGTGAATTGCAAACGAAACGTTATCTATGCGATATCTCA
>sgem450
CGTGTATTACGTTAAAAAGCGACAAACAAGCGTGTTTCTGCATCAGAAACGAAACTATTGAAGTGCCCAGAGCGAATTGCAAATGAAACGTTATCTATGCGATATATCA
>sgem451
CGTGTATTACGTTAAAAAGCGTAAAACAAGCGTGTTTCTGCATCAGAAACGAAACTATTGAAGTTCCCAGCGCGAATTACAAATGAATCGTTATGTGTGCGATATCACA
>sgem452
CGTGTATTACGTTAAAAAGCGTCAAACAAACTTGTTTCTGTATCAGAAACGAAATTATTGAAGTTCCAAGCGCGTATTGCAAATGAAACGTTATCTATGCGATATCTCA
>sgem453
CGTGTATTACGTTAAAAAGCGTCAAACAAGCATGTTTCTTCTTCAGAAACAAAATTATTGAAGTTCCCAGAGCGAACTGCAAATGAAACGTTATCTATGCGATATCTCA
>sgem454
CGTGTATTACGTTAAAAAGCGTCAAACAAGCCTGGATCTGCATTAGAAACGGACCTAGTAAAGTTTCCAGCGCAAATTGCAAATGTATAGTTTTCTATTCTATATCTCA
>sgem455
CGTGTATTACGTTAAAAAGCGTCAAACAAGCCTGGATCTGCATTAGAAACGGACCTAGTAAAGTTTCCAGCGCAAATTGCTAATGTATAGTTTTCTATGCTATATCTCA
>sgem456
CGTGTATTACGTTAAAAAGCGTCAAACAAGCGCTGATGTGCATCAGAAACATATCTATTGAAGTTCCCATCGCGAATTGCATATGAATCGTTATCTATGCGATATCTCA
>sgem457
CGTGTATTACGTTAAAAAGCGTCAAACAAGCGTATTTCTGCATCAGAAACGAAACTATTGAAGTTCCCAGCGCGAATTGCAAATGAAACATTATCTATGTGATATCTCA
>sgem458
CGTGTATTACGTTAAAAAGCGTCAAACAAGCGTGTATCTGCATCAGAAACGAAACTATTGAAGTTCCCAGCGCGAATTGCAAATGAAACGTTATCAATGTGATATCTCA
>sgem459
CGTGTATTACGTTAAAAAGCGTCAAACAAGCGTGTTTCTCCATCAGAAACGAAACTATTGAAGTTCCCAGCGCGAATTGCAAATGAAACGTTATCTATGCGACATCTCA
>sgem460
CGTGTATTACGTTAAAAAGCGTCAAACAAGCGTGTTTCTCCATCAGAAACGAAACTATTGAAGTTCCCAGCGCGAATTGCAAATGAATCGTTATCTATGCGATATCTCA
>sgem461
CGTGTATTACGTTAAAAAGCGTCAAACAAGCGTGTTTCTGCATCAGAAACAAAATTATTAATGTTCCCAGAGCGAATTGCAAATGAAACGTTATCTATGCGATATCTCA
>sgem462
CGTGTATTACGTTAAAAAGCGTCAAACAAGCGTGTTTCTGCATCAGAAACGAAACATTTGAAGTTTATAGCGCGAATTGCAAATTAAACGTTATCTATGCGATTTCTCA
>sgem463
CGTGTATTACGTTAAAAAGCGTCAAACAAGCGTGTTTCTGCATCAGAAACGAAACTATTGAAGTTCACAACGCGAATTGCAAATGAAACGTTATCTATGTGATATCTCA
>sgem464
CGTGTATTACGTTAAAAAGCGTCAAACAAGCGTGTTTCTGCATCAGAAACGAAACTATTGAAGTTCCCAGCGCGAATTGCAAATATAACGTTATCTATGCGATAACTCA
>sgem465
CGTGTATTACGTTAAAAAGCGTCAAACAAGCGTGTTTCTGCATCAGAAACGAAACTATTGAAGTTCCCAGCGCGAATTGCAAATGAAAAGTTATCTATGCGATATCTCA
>sgem466
CGTGTATTACGTTAAAAAGCGTCAAACAAGCGTGTTTCTGCATCAGAAACGAAACTATTGAAGTTCCCAGCGCGAATTGCAAATGAAACGTTATCAATGTGATATCTCA
>sgem467
CGTGTATTACGTTAAAAAGCGTCAAACAAGCGTGTTTCTGCATCAGAAACGAAACTATTGAAGTTCCCAGCGCGAATTGCAAATGAAACGTTATCTATGTGATATCCCA
>sgem468
CGTGTATTACGTTAAAAAGCGTCAAACAAGCGTGTTTCTGCATCAGAAACGAAACTATTGAAGTTTCCATCGCGAATTGCGAATGAATCGTTATGATTGCGATATGTCA
>sgem469
CGTGTATTACGTTAAAAAGCGTCAAACAAGCGTGTTTCTGCATCAGAAACGAAACTATTGACGTTCCCAGCGCGAATTGCAAATGAAACGTTATCTATGCAATATCTCA
>sgem470
CGTGTATTACGTTAAAAAGCGTCAAACAAGCGTGTTTCTGCATCAGAATCGAAACTATTGAAGTTCCCAGCGCGAATTGCAAATGAAACGTTATCTATGCGATATCTCA
>sgem471
CGTGTATTACGTTAAAAAGCGTCAAACAAGCGTTTTACTGCATCAGAAACGGAACTATTGTAGTTCCCATCGCGAATTGCAAATGAATCGTTATGTGTGCGATATGTCA
>sgem472
CGTGTATTACGTTAAAAAGCGTCAAACAAGCGTTTTTCTCCATCAGAAACGAAACTATTGAAGTTCCCAGCGCGAATTGCAAATGAAACGTTATCTATGCGATATCTCA
>sgem473
CGTGTATTACGTTAAAAAGCGTCAAACAAGCGTTTTTCTCCATCAGAAACGAAACTATTGAAGTTCCCAGCGCGAATTGCAAGTGAAACGTTATCTATGCGATATCTCA
>sgem474
CGTGTATTACGTTAAAAAGCGTCAAACAAGTGTGTTCCTGCAACGAAAACGAAACTATTGAAGTTCCCATCGCGAATTGCAAATGAATCGTTATGTGTGCGATATCTCA
>sgem475
CGTGTATTACGTTAAAAAGCGTCAAACAATCGTTTTTCTCCATCAGAAACGAAACTATTGAAGTTCCCAGCGCGAATTGCAAGTGAAACGTTATCTATGCGATATCTCA
>sgem476
CGTGTATTACGTTAAAAAGCGTCAAACATGCTTGCATCTGCATCAGAAACGAAACTATTGAAGTTTACAGCGCGAATTGCACATGAAACGTAATCTATGCGATATCTCA
>sgem477
CGTGTATTACGTTAAAAAGCGTCAAACATGCTTGGATCTGCATCAGAAACGAAACTATTGAAGTTTACAGCGCGAATTGCACATGAAACGTTATCTATGCGATATCTCA
>sgem478
CGTGTATTACGTTAAAAAGCGTCAAACCAGCATGGATCTGCATCAGAAACGAAGCTATTGAAATTTACAGCGCAATTTGCAAATGAATCGTTATCTATGCGATATCTCA
>sgem479
CGTGTATTACGTTAAAAAGCGTCAAACCAGCGGTGATCTGCATAAGAAACGAAACTATTGAAGTTTCCAGCGCGAAATGCAAATGAAACGTTATCTATGCGATATCTCA
>sgem480
CGTGTATTACGTTAAAAAGCGTCAAACCAGCGTTGAACTGCATCAGAAACGAAACTATTGAAGTTTCCAGCGCGAATTGCAAATGAAACGTTATCTATGCGATATCTCA
>sgem481
CGTGTATTACGTTAAAAAGCGTCAAACCAGCGTTGATCAGCACCAGAAACGAAACTATTGAAGTTTCCAGCGCGAATTGCAAATGAAACGATATCTATGCGAAATCTCA
>sgem482
CGTGTATTACGTTAAAAAGCGTCAAACCAGCGTTGATCTGCATCAGAAACGAAACTATTGAAGTTTCCAGCGCGAAATGCAAATGAAACGTTATCTATGCGATATCTCA
>sgem483
CGTGTATTACGTTAAAAAGCGTCAAACCAGCGTTGATCTGCATCAGAAACGAAACTATTGAAGTTTCCAGCGCGTATTGCAAATGAAACGTTATCTATGCGATATCTCA
>sgem484
CGTGTATTACGTTAAAAAGCGTCAAACCAGCGTTGATCTGCATCAGAAACGGAATTATTGAAAATTCCTACGCGAATTGCAAATGAAACGTTTTCAATGCGATATCTCA
>sgem485
CGTGTATTACGTTAAAAAGCGTCAAACTAGTGTTGATCTGCATCAGAAACGAAACTATTGAATTTCGCAGCGCGAACTGCGAATGAATGGTTATCTGTGAGATATCTCA
>sgem486
CGTGTATTACGTTAAAAAGCGTCAACCAAGCGTGTTTCTGCATCAGAAACGAAACTATTGAAGTTCTCAGCGCGAATTGCGAATGAATCTTTATCTATGCGATATCTCA
>sgem487
CGTGTATTACGTTAAAAAGCGTCGAAAAAGCGTTAATCTGCTTTAGAAATAAATTGTTGCCGTATTTCAATGCGCATTTTAAATGAATCGTTATCTATGCTGTTTCTCA
>sgem488
CGTGTATTACGTTAAAAAGCTTCAAACAAGCGTGTTTCTCCATCAGAAACGAAACTACTGAAGTTTCCAGGGCGAATTGCAATTGAAACGTTATCTATGCGATACCTCA
>sgem489
CGTGTATTACGTTAAAAAGCTTCAAACAAGCGTGTTTCTCCATCAGAAACGAAACTATTGAAGTTCCCAGCGCGAATTGCAAATGAAACGTCATCTATGCGATATCTCA
>sgem490
CGTGTATTACGTTAAAAAGTGTCAAACAAGCGTGTTTCTGCATCAGAAACGAAACTATTGAAGTTCAAAGAGCGAATTGCAAACGAAACGTTATCTATGCGATATCTCA
>sgem491
CGTGTATTACGTTAAAAATCGTCAAACAAGCCTGGATCTGCATTAGAAACGGACCTAGTAAAGTTTCCAGCGCCAATTGCAAATGTATAGTTTTCTATTCTATATCTCA
>sgem492
CGTGTATTACGTTAAAACGCGTCAAACAAGCGTGGATCTGCATCAGAAACGAAACTATTGTAGTTTCCAGCTCGAGTTGCAAACGAATCGTTATCTATGCGATATGTCA
>sgem493
CGTGTATTACGTTAAAGAGAGTCAAACTAGCGTTGAACTGCATCAGAAACGAATCAATTGAAGTATCCACCGCGAATTGCAAATGAAACGTTAACTATACGATATCTCA
>sgem494
CGTGTATTACGTTAATAAGCATTGAAAAAGCCTTGATCAGCAGTAAAAATCAAAATATTGCGTTTTTTAACACGCATTGGAAATGTAACATTCTCTATGCGATACCTCA
>sgem495
CGTGTATTACGTTAATAAGCATTGAAGAACCGTTGATCAACAGTAAAAAACAAAATATTGCGTTATTCAACGAGAAATACGAATAAAACGTTCTCTATGCGATATCTCA
>sgem496
CGTGTATTACGTTTAAAAGCGTTAAACAAGCGTGGTTCTGCACCAGAAACGAAACTATTGAAGTTCCCAGCGCGAATTGCAAATGAATCGTTATCTGTGCGATATCTCA
>sgem497
CGTGTATTACGTTTAAAATCGATAAACAAACGTTGATCTGCATCAGAAACATATCTATTGAAGTTCACAGCGCCAATTGCAAATGAATCGTTAACTGTGCGATATCTCA
>sgem498
CGTGTATTACTTTAAAAAGCGTCAAACAAGCGTGTTTCTGCATCAGAAACGAAACTATTGAAGTTCCCAGCGCGAATTGCAAATGAAACGTTATCTATGTGATATCTCA
>sgem499
CGTGTATTACTTTAAAAAGCGTCAAACAAGTGTTGATCTGCATCAGAAACATAACTATTGAAATTCCCAGCGTGAATTGCAAATGAATCGTAATCTATGCATTACCTCA
>sgem500
CGTGTATTCCGTTAATAAGCATTGCACAAGCGTTAATCAGCAGTAAAAACAAAAACAATGCGTTATTCAAAGCGCATTTTAAATTAAACGTTCTCTACGCGATATCTCA
>sgem501
CGTGTCATACGTTAAAAAGCGTCAAACAAGCGTGTTTCTGCATCAGAAACGAAACTATTGAAGTTCCCAGCGCGAATTGCAAATGAAACGTTATCTATGCGATGTCTCA
>sgem502
CGTGTCTTAAGTTAAAAAGCGTCAAACAAGCGTGTTTCTGCATCAGAAACGAAACTATTGAAGTTCCCAGCGCGAATTGCAAATGAATCGTTGTCTATGCAATATCTCA
>sgem503
CGTGTCTTACGGTAAAAAGCATCAAACAAGCGTGTTTCTGCATCAGAAACGAAACTATTGAAGTTCCAATCGCGAATTGCAGATGAAACATTATGTATGCGATGTCTCA
>sgem504
CGTGTCTTACGTTAAAAAGCATCAAACAAGCGTGTTTCTGCATCAGAAACGAAACTATTGAAGTTCCAATCGCGAATTGCAGATGAAACATTATGTATGCGATATCTCA
>sgem505
CGTGTCTTACGTTAAAAAGCGTAAAACAAGCGTGTTTCTGCATCAGAAACGAAACTAATGATGTTCCCAGGGCGAATTGCAAATGAAACGTTATCTATGCGATATCACA
>sgem506
CGTGTCTTACGTTAAAAAGCGTCAAACAAGAGTGTTTCTGCATCAGAAACGAAACTATTGAAATTCCCAGCGCGAATTGCAAATGAAACGTTATCTATGCGATATCTCA
>sgem507
CGTGTCTTACGTTAAAAAGCGTCAAACAAGCGTATTTCTGCATCAGAAACGAAACTATTGAAGTTCCCAGCGCGAATTGCAAATGAAACGTTATCTATGCGATATCTCA
>sgem508
CGTGTCTTACGTTAAAAAGCGTCAAACAAGCGTGTTTCTGAATCAGAAACGAAACTATTGAAGTTCCTAGCGCGAATTGCAAATGATACGTTATCTATGCGACATCTCA
>sgem509
CGTGTCTTACGTTAAAAAGCGTCAAACAAGCGTGTTTCTGAATCAGAAACGAAACTATTGAATTTCCCAGCGCGAATTGCAAATGATACGTTATCTATGCGACATCTCA
>sgem510
CGTGTCTTACGTTAAAAAGCGTCAAACAAGCGTGTTTCTGCATCAGAAACGAAACATTTGAAGTTTACAGCGCGAATTGCAAATGAAACGTTATCTATGCGATATCTCA
>sgem511
CGTGTCTTACGTTAAAAAGCGTCAAACAAGCGTGTTTCTGCATCAGAAACGAAACTATTGAAGTTCCCAGCGCGAATTGCAAATGAAACGTTATCTATGCGACAACTCA
>sgem512
CGTGTCTTACGTTAAAAAGCGTCAAACAAGCGTGTTTCTGCATCAGAAACGAAACTATTGAAGTTCCCAGCGCGAATTGCAAATGAAATGTTATCTATGCGATATCTCA
>sgem513
CGTGTCTTACGTTAAAAAGCGTCAAACAAGCGTGTTTCTGCATCAGAAACGAAACTATTGAAGTTCCCATCGCGAATTGCAAATGAATCGTTATGTATGCGATATCTCA
>sgem514
CGTGTCTTACGTTAAAAAGCGTCAAACAAGCGTGTTTCTGCATCAGAAACGAAACTATTGTAGTTCCCAGCGCGAATTATAATTGAAACGTTATCTATGCGATATCTCA
>sgem515
CGTGTCTTACGTTAAAAAGCGTCAAACAAGGGTGTTTCTGCATCAGAAACGAAACTATTGAAGTTCAAAGCGCGAATTGCATATGAAACGTTATCTATGCGATATCTCA
>sgem516
CGTGTCTTACGTTAAAAAGCGTCAAACAAGGGTGTTTCTGTATCCGAAACGAAATTATTGAAGTTCCCAGTGCGAATTGCAAACGAAACGTTATCTATGCGATATCTCA
>sgem517
CGTGTCTTACGTTAAAAAGCGTCAAACAATCGTGTTTCTGCATCAGAAACGAAACTATTGAAGTTCCCAGCGCGAATTGCAAATGAAACGTTATCTATGCGATATCTCA
>sgem518
CGTGTCTTACGTTAAAAAGCGTCAAACTAGCGTTGATCTGCATCAGAAACGAATCTATTGAAGTTTCCATCGCGAATTGCAAATGAATCGTTATGTGTGCGATATCTCA
>sgem519
CGTGTCTTACGTTAAAAAGCGTCAAACTAGCGTTGATCTGCATCAGATACGAATCTATTGAAGTTCAGAGTGCGAATTGCAAATGAAACGTTATCTATGCGATATCTCA
>sgem520
CGTGTCTTACGTTAAAAAGCGTCAAACTAGCGTTGATCTGCATCAGATACGAATCTATTGAAGTTCCCATTGCGAATTGCTAATGAATCGTTATGTGTGCGATATCTCA
>sgem521
CGTGTCTTACGTTAAATAGCGTCGAACTAGCGTTGATCTGCATCAGAAACGAAACAATTTACGTTTCCAGCGCGAATTGCAAATGAATCGTTATCTATGGGATATCTCA
>sgem522
CGTGTCTTACGTTAAGAAACGTCAAACAATCGTGTTTCTGCATCAGAAACGAAACTATTGAAGTTCCCAGCGCGAAATGCAAATGAAACGTTATCTATGCGATATCTCA
>sgem523
CGTGTGTTACCTTAAAAAGCGTCAAACCAGCGTTGGTCTGCATCAGAAACAAAACTATTGAAGTTCCCAGCGCGAATTGCGAATGAAACGTTATCTATGCGATATCTCA
>sgem524
CGTGTGTTACCTTAAAAAGGGTCAAACCAGCGTTGATCTGCATCAGAAACGAAACTATTGAAGTTTCCGGCGCGAATTGCAAATGAAACGTTATCTATGCGATAACTCA
>sgem525
CGTGTGTTACGTTAAAAAGCGACAAACAAGTGTTGATCTGCATCAGAAACAAAACTTTTGAATTTCCCAGCGTGAATTGCAAATGAATCGTTATCTATGCGATATCTCA
>sgem526
CGTGTGTTACGTTAAAAAGCGACTAACAAGTGTGGATCTGCATTTGAAACTACACTATTGAAGTTCCTATCGCGAATTGCAAATGAATCTTTAACTGTGCGATATCTCA
>sgem527
CGTGTGTTACGTTAAAAAGCGTCAAAAAAGCGTGTTTCTGCATCAGTAACAAAACTATTGAAGTTCTCATCGCGAATTGCAAATGAATCGTTATGTATGCAATATCTCA
>sgem528
CGTGTGTTACGTTAAAAAGCGTCAAACAAGCGTGTTTCTGCATCAGAAACAAAACTATTGAAGTTTACAGCGCGAATTGCAAATGAAACGTTATCTATGCGATATCTCA
>sgem529
CGTGTGTTACGTTAAAAAGCGTCAAACAAGCGTGTTTCTGCATCAGAAACAAAATTATTGAAGTTCCCAAAGCGAATTGCAGATGAAACGTTATCTATGCGATGTCTCA
>sgem530
CGTGTGTTACGTTAAAAAGCGTCAAACAAGCGTGTTTCTGCATCAGAAACGAAACTATTGAAGTTCCCAACGCGAATTGCAAATGAAACGTTATCTATGCGATATATCA
>sgem531
CGTGTGTTACGTTAAAAAGCGTCAAACAAGCGTGTTTCTGCATCAGAAACGAAACTATTGAAGTTCCCAGCGCGAATTGCAAATGAAACGTTATCAATGTGATATCTCA
>sgem532
CGTGTGTTACGTTAAAAAGCGTCAAACAAGCGTGTTTCTGCATCAGAAACGAAACTATTGAAGTTTCCAACGCGAATTGCAAATGAAACGTTATCTATGCGATATATCA
>sgem533
CGTGTGTTACGTTAAAAAGCGTCAAACAAGCGTGTTTCTGCATCAGAATCGAAATTATTGGAGTACCCAGCGCGAATTGCAAATGAATCGTTATCTATGCCATATCTCA
>sgem534
CGTGTGTTACGTTAAAAAGCGTCAAACAAGCGTGTTTCTGCATCAGTAACAAAACTATTGAAGTTCTCATCGCGAATTGCAAATGAATCGTTATGTATGCAATATCTCA
>sgem535
CGTGTGTTACGTTAAAAAGCGTCAAACAAGCGTGTTTCTGCATCAGTAACAAAACTATTGAAGTTCTCATCGCGAATTGCATATGAATCGTTATGTATGCAATATCTCA
>sgem536
CGTGTGTTACGTTAAAAAGCGTCAAACAAGCGTTTTTCTGAATCAGTAACAAAACTATTGAAGTTCTCCTCGCGAATTGCAAATGAATCGTTATGTATGCAATATCTCA
>sgem537
CGTGTGTTACGTTAAAAAGCGTCAAACTAGCGTTGATCTGCATCAGAAACGAAACTATTTAAGCTCCCAGCGCGAATTTCAACTGAATCGTTACCTGTGCAATATCTCA
>sgem538
CGTGTGTTACGTTAAAAAGCGTCAAATAAGGGTTGATGTGCTTCAGAAGCGGAATTATTGAAATTACCTGCGCGAATTACAAATGAAACGTTATCAATGCGATATCTCA
>sgem539
CGTGTGTTACGTTAAAACGCGTCAAACAAGCGTTGATCTTCATCAGAAACGAAACTATTGAAGTTCCGAGCGCAAATTGCAAGTGAATCATTATCTATGCGATATCGCA
>sgem540
CGTGTGTTACGTTAAACAGCGTCAAACAATCGTGTTTCTGCATCAGATAGGAAACTATTGTAGTTCCCATCTCGAATTGCAAATGAATCGTTATCTATGCGATATCTCA
>sgem541
CGTGTGTTTCGTTAAAAAGCATTGAACAAGCGTTGGTCAACAGTAAATATCAAAATTTTGCGTTACTTAACGCGCATTTCAAATGAAACGTTTTCTATGCGACATTTCA
>sgem542
CGTGTTAAACGTTAAAAAGCGTCAAACAAGCGTTGATCTGCATCAGAAACGGAATTATTGAAATTCCCAGCGCGAATTGCAAGTGAATCGTTATCCATGCGATATCTCA
>sgem543
CGTGTTACACGTTAAAAAGCGTCAAACAAGCGTGTTTCTGCATCAGAAACAGAATTAATGAAGTTCCCAGCGCGAATTGCAATTGAAACGTTATCTATGTGATATCTCA
>sgem544
CGTGTTATACATAAAAAAGCGTCAAACAAGCGTTGATCTGCATCAGAAACGGAATTATTGAAATTCCCTGCGCGAATTGCAAATGAAACGTTATCAGTGCGATATCTCA
>sgem545
CGTGTTATACCATAAAAAGCGTCAAACCAGCGTTGATCTGCATCAGAAACGAAACTATTGAAGTTCCCAGCGCGAATTGCAAATGAAACGTTATCTATGCGATATCTCA
>sgem546
CGTGTTATACCTTAAAAAGAATCAAACAAGCGTGTTTCTGCATCAGAAACGAAACTATTGAAGTTCCCAGCGCGAATTGCAAATGAAACGTTATCTATGCGATATCTCA
>sgem547
CGTGTTATACCTTAAAAAGCGTCAAACCAGCGTTGATCAGCATCAGAAACGAAACTATTGAAGTTTCCAGGGCGAATTGCAAATGAAACGTTATCTATGCGATATCTCA
>sgem548
CGTGTTATACCTTAAAAAGCGTCAAACCAGCGTTGATCTGCATCAGAAACGAAACTATTGAAGTTCCTAGCGCGAATTGCAAATGAAACGTTATCTATGCGATATCTCA
>sgem549
CGTGTTATACCTTAAAAAGCGTCAAACCAGCGTTGATCTGCATCAGAAACGAAACTATTGAAGTTTCCAGGGCGAATTGCAAATGAAACGTTATCTATGCGATATCTCA
>sgem550
CGTGTTATACCTTAAAAAGCGTCAAACCAGCGTTGATCTGCATCAGAAACGAAACTATTGAAGTTTGCAGGGCGAATTGCAAATGAAACGTTATCTATGCGATATCTCA
>sgem551
CGTGTTATACCTTAAAAAGCGTCAAACCAGCGTTGATCTGCATCAGAAACGAAACTATTGTAGTTTCCAGGGCGAATTGCAAATGAAACGTTATCTATGCGATATCTCA
>sgem552
CGTGTTATACCTTAAAAAGCGTCAAACCAGCGTTGATCTGCATCAGAAACGAATCAATTGAAGTATCCACCGCGAATTGCAAATGAAACGTTAACTATGCGATATCTCA
>sgem553
CGTGTTATACCTTAAAAAGCGTCAAACCAGCGTTGATCTGCATGAGAAACGAAACTATTGAAGTTTCCAGGGCGAATTGCAAATGAAACGTTATCTATGCGATATCTCA
>sgem554
CGTGTTATACCTTAAAAAGCGTCAAACCAGCTTTGAACTGCATCAGAAACGAATCAATTGAAGTATCCACCGCGAATTGCAAATGAAACGTTAACTATGCGATATCTCA
>sgem555
CGTGTTATACCTTAAAAAGCGTCAACCCAGCGTTGATCTGCATCAGAAACGAAACTATTGAAGTTTCCAGGGCGAATTGCAAATGAAACGTTATCTATGCGATATCTCA
>sgem556
CGTGTTATACCTTAGAAAGCGTCAAACCAGCGTTGGTCTGCATCAGAAACGAAACTATTGAAGTTTCCAGGGAGAATTGCAAATGAAACGTTATCTATGCGAAATCTCA
>sgem557
CGTGTTATACGATAAAAAGTGTCAAACAAGCGTGTTTCTGCATCAGAAACGAAATTATTGAATTTCCCAGCGCGAATTGCAAATGAAACGTTATCTATGCGATATCTCA
>sgem558
CGTGTTATACGCTAAAAAGCGTCAAACAAGCGTGTTTCTGCATCAGAAACGGAACTGTTGAAGTTTCCAGCGCGAATTGCAAATGAAACGTTATCTATGCGATATCTCA
>sgem559
CGTGTTATACGTTAAAAAAAGTCAAACAAGCGTGGATCTTCATCAGAAACGGCACTATTAAAGTACCCAGCGGGAATTGCTAATGAATAGTTTTCTACGCGATATCTCA
>sgem560
CGTGTTATACGTTAAAAAACATCAAACAACCGTGGTTCTGCATCAGAAAAGAAACTGTTGAAATTCCCGGCGCGAATTGCAAATTAATCGTTATGTATGCAATATCTCA
>sgem561
CGTGTTATACGTTAAAAAGCATCAAACAAGCGTGTTTTTGCATCAGATACGAAACTGTTGAAGTTCCCAGCGCGAATTGCAAATGGAATGTTATCTATGCGATATCTCA
>sgem562
CGTGTTATACGTTAAAAAGCGTAAAACAAGCGTGTTTCTGCATCAGAAACGAAACGATTGAAATTCCATGCGCGAATTGCAAATGAAACGTTATCTATGCAATATCTCA
>sgem563
CGTGTTATACGTTAAAAAGCGTCAAACAAGCGTATTTCTGCATCAGAAACGAAACTATTGTAGTTCCCATCTCGAATTGCAAATGAATCGTTATCTATGCGATATCTCA
>sgem564
CGTGTTATACGTTAAAAAGCGTCAAACAAGCGTGTTTCGGCATCAGAAACGAAACTATTGAAGTTCCCAGCGCGAATTGCAAATGAAACGTTATCTATGCGACATCTCA
>sgem565
CGTGTTATACGTTAAAAAGCGTCAAACAAGCGTGTTTCTGCATCAGAAACAGAATAAATAAAGTTCCCAGCGCGAATTGCAATTGAAACGTTATCTATGTGATATCTCA
>sgem566
CGTGTTATACGTTAAAAAGCGTCAAACAAGCGTGTTTCTGCATCAGAAACAGAATAAATGAAGTTCCCAGCGCGAATTGCAATTGAAACGTTATCTATGTGATATCTCA
>sgem567
CGTGTTATACGTTAAAAAGCGTCAAACAAGCGTGTTTCTGCATCAGAAACAGAATTAATGAAGTTCCCAGGGCGAATTGCAATTGAAACGTTATCTACATGATATCTCA
>sgem568
CGTGTTATACGTTAAAAAGCGTCAAACAAGCGTGTTTCTGCATCAGAAACAGAATTAATGAAGTTCCCAGGGCGAATTGCAATTGAAACGTTATCTATATGATATCTCA
>sgem569
CGTGTTATACGTTAAAAAGCGTCAAACAAGCGTGTTTCTGCATCAGAAACAGAATTAATGAAGTTCCCAGGGCGAATTGCAATTGAAACGTTATCTATGCGTTATCTCA
>sgem570
CGTGTTATACGTTAAAAAGCGTCAAACAAGCGTGTTTCTGCATCAGAAACAGAATTAATGAAGTTCCCAGGGCGAATTGCAATTGAAACGTTATCTATGTGATATCACA
>sgem571
CGTGTTATACGTTAAAAAGCGTCAAACAAGCGTGTTTCTGCATCAGAAACAGAATTATTGAAGTTCCCAGCGCGAATTGCAATTGAAACGTTATCTATGCGACATCTCA
>sgem572
CGTGTTATACGTTAAAAAGCGTCAAACAAGCGTGTTTCTGCATCAGAAACAGAATTATTGAAGTTCCCAGCGCGAATTGCAATTGAAACTTTATCTATGCGATATCTCA
>sgem573
CGTGTTATACGTTAAAAAGCGTCAAACAAGCGTGTTTCTGCATCAGAAACAGAATTCATGAAGTTCCCAGCGCGAATTGCAATTGAAACGTTATCTATGTTATATCTCA
>sgem574
CGTGTTATACGTTAAAAAGCGTCAAACAAGCGTGTTTCTGCATCAGAAACAGAATTCATGAAGTTCCCAGCGCGAATTGCTATTGAAACGTTATCTATGTGATATCTCA
>sgem575
CGTGTTATACGTTAAAAAGCGTCAAACAAGCGTGTTTCTGCATCAGAAACGAAACTATTGAAATTCCCATCGCGAATTGCAAATGAAACGTTATCTATGCGATATCTCA
>sgem576
CGTGTTATACGTTAAAAAGCGTCAAACAAGCGTGTTTCTGCATCAGAAACGAAACTATTGAAGTTCCCAGCGCGAATTGCAAATGAAACGTTATCTATGCGATATCTCA
>sgem577
CGTGTTATACGTTAAAAAGCGTCAAACAAGCGTGTTTCTGCATCAGAAACGAAACTATTGAAGTTCCCAGCGCGAATTGGAAATGAAACGTTATCTATGCGATATCTCA
>sgem578
CGTGTTATACGTTAAAAAGCGTCAAACAAGCGTGTTTTTGCATCAGATACGAAACTGTTGAAGTTCCCAGCGCGAATTGCAAATGGAATGTTATCTATGCGATAACTCA
>sgem579
CGTGTTATACGTTAAAAAGCGTCAAACAAGCGTGTTTTTGCATCAGATACGAAACTGTTGAAGTTCCCAGCGCGAATTGCAAATGGAATGTTATCTATGCGATATCACA
>sgem580
CGTGTTATACGTTAAAAAGCGTCAAACAAGCGTGTTTTTGCATCAGATACGAAACTGTTGAAGTTCCCAGCGCGAATTGCAAATGGAATGTTATCTATGCGATATCTCA
>sgem581
CGTGTTATACGTTAAAAAGCGTCAAACAAGCGTGTTTTTGCATCAGATACGAAACTGTTGAAGTTCCTAGCGCGAATTGCAAATGGAATGTTATCTATGCGATATCTCA
>sgem582
CGTGTTATACGTTAAAAAGCGTCAAACAAGCGTGTTTTTGCATCAGATACGAAACTGTTGAGGTTCCCAGCGCGAATTGCAAATGGAATGTTATCTATGCGATATCTCA
>sgem583
CGTGTTATACGTTAAAAAGCGTCAAACAAGCGTTTTTCTGCATCAGAAACAGAATTAATGAAGTTCCCAGCGCGAATTGCAATTGAAACGTTATCTATGCGATATCTCA
>sgem584
CGTGTTATACGTTAAAAAGCGTCAAACAATCGTGTTTCTGCATCAGAAACAGAATTAATGAAGTTCCCAGCGCGAATTGCAATTGAAACGTTATCTATGTGATATCTCA
>sgem585
CGTGTTATACGTTAAAAAGCGTCAAACCAGCGTTGATCTGCATCAGAAACGAAACTATTGAAGTTCCCATCGCGAATTGCAAATGAATCGTTATGTGTGCAATATCTCA
>sgem586
CGTGTTATACGTTAAAAAGCGTCAAACCAGCGTTGATCTGCTTCAGAAACGAAACTATTGAAGTTTCCAGCGCGATTTGCAAATGAAACGTTATCTATGCGATATCTCA
>sgem587
CGTGTTATACGTTAAAAAGCGTCAAATAAGCGTGTTTCTGCATCAGAAACCAAACTATTGAAGTTCCCAGCGTGAATTGCAAATGAAACGTTATCTATGCGATATCTCA
>sgem588
CGTGTTATACGTTAAAAAGCGTCAAGCAAGCGTGTTTCTGCATCAGAAACGAAACTATTGAAGTTCCCTGCGCGAATTGCAAACGGAACGTTATCTATGCGATATCTCA
>sgem589
CGTGTTATACGTTAAAAAGCGTCTAACAAGCGTGTTTCTGCATCAGAAACGAAACTATTGAAGTTCCCAGCGCGAATTGCAAATGAAACGTTATCTATGCAATATCTCA
>sgem590
CGTGTTATACGTTAAAAAGGGTCAAACCAGCGTTGATCTGCATTAGAAACGAAACTATTAAAGTTCCCTGCGCGAATTGCAAATGAATCGTTATCTATGCGATATCTCA
>sgem591
CGTGTTATACGTTAAAACGAGTAGAACAAGCGTTGATCTGCATCAGAAACAAAACTATTGCATTTCCCAGCGCAAATTGCAAATGTATCGTTATCTATGCGATATCTCA
>sgem592
CGTGTTATACGTTAAAACGCGTCGAACAAGCGTTGATCTTCATCAGATACGCATTTATTGCAGTTCACAGCGCGAATTGCAATTGAATTGTTATCTATGCGATATTTCA
>sgem593
CGTGTTATACGTTAAAGAGCGTCAAACAAGCGTTGATATGCATCAGAAACGGAATTATTGAAATTCCGTGCGCGAATTGCAAATGAAACGTTATCAATGCGATATCACA
>sgem594
CGTGTTATACGTTAAAGAGCGTCAAACAAGCGTTGATATGCATCAGAAACGGAATTATTGAAATTCCGTGCGCGAATTGCAAATGAAACGTTATCAATGCGATATCTCA
>sgem595
CGTGTTATACGTTAAATACCGTCAAACAAGCGTGTTTCTGCATCAGAAACAGAATTAATGAAGTTCCCAGCGCGAATTGCAATTGAAACGTTATCTATGCGATATCTCA
>sgem596
CGTGTTATACGTTAAATAGGGTCAAACTAGCGTTGATCAGCATCGGAAACAAAACTATTGAAGTTTCAAGCACGAATTGCAAATGAATCGTTATCTATGCGATATCTCA
>sgem597
CGTGTTATACGTTGAAAAGCGTTAAACAAGCGTGTTTCTGCATTAGAAACGAAATTATTGAATTTCCCAGCGCGAATTGCAAATGAATCGTTATGTGTGCGATATCTCA
>sgem598
CGTGTTATATGTTAAAAAACGTCAAACAAGCGTGTTTCGGCATCAGAAACGAAACTATTGAAGTTCCCAGCGCGAATTGCAAATGAAACGTTATCTATGCGATATCTCA
>sgem599
CGTGTTCTACCTTAAAAAGCGTCAAACTAGCGTGTTTCTGCATCAGAAACGAAACTATTGAAGTTTCCAGCGCGAATTGCAAATGAAACGTTATCTATGCGATATCTCA
>sgem600
CGTGTTCTACCTTAAAAAGCGTCAAACTAGCGTGTTTCTGCATCAGAAACGAAACTATTGAAGTTTCCAGCGCGATTTGCAAATGAAACGTTATCTATGCGATATCTCA
>sgem601
CGTGTTCTACGTTAAAAAACGTCAAACAAGTGTGTTTCTGTATCAGAAACGAAATTATTGAAGTTCCCAAAGCAAATTGCAAATGAAACCTTATCTATGCGATGTCTCA
>sgem602
CGTGTTCTACGTTAAAAAACTTCAAACAAGCGTGTTTCTGCATCAGAAACGAAACTATTGTAGTTCCCATCTCGAATTGCAAATGAATCGTTATCTATGCGATATCTCA
>sgem603
CGTGTTCTACGTTAAAAACCGTCAAACAAGAGTTGATCTGCATCAGAAACGAAACTATTGAATTTCCCAGCGCGTATTGCAAATGAATCGTTATCCATGTGGTATCTCA
>sgem604
CGTGTTCTACGTTAAAAAGCGTCAAACAAGCATGTTTCTGCATCAGAAACGAAACTATTGAAGTTTTCAGCGCGAATTGCAAATGAATCGTTATCTATGCGATATCTCA
>sgem605
CGTGTTCTACGTTAAAAAGCGTCAAACAAGCGTGAGTCTGCATCAGAAAGGAAATTATTGAAGTTTCCAGTGCGAATTGCAAATGAAACGTTATCTATGCGATATCACA
>sgem606
CGTGTTCTACGTTAAAAAGCGTCAAACAAGTGTGTTTCTGTATCAGAAACGAAACTATTGAAGTTCCCAGCGCGAATTGCAAATGAAACGTTATCTATGCGACATCTCA
>sgem607
CGTGTTCTACGTTAAAAAGCGTCAAACAAGTGTGTTTCTGTATCAGAAACGAAACTATTGAATTTCCCAGCGCGAATTGCAAATGAAACGTTATCTGTGCGACAACTCA
>sgem608
CGTGTTCTACGTTAAAAAGCGTCAAACAAGTGTTGATCTGCATCCGAAACAAAACTATTGAAGTTCCCAACGCAATTCGCTAATGAATCGTTATCTATGCGACATATCA
>sgem609
CGTGTTCTACGTTAAAAAGCGTCAAACATGCGTGTTTCTGCATCAGAAATGACACTATTGAAATTCGCAGTGCGAATTGCAAATGAATCGTTATCAATGCGATATCTCA
>sgem610
CGTGTTCTACGTTAAAAAGCGTCAAACATGTGTGTTTCTGCATCAGAAACGAAACTATTGAAGTATCCAGTGCGAATTACAAATGAAACGCTATCTATGCGATATCTCA
>sgem611
CGTGTTCTACGTTAAAAAGCGTCAAACATGTGTGTTTCTGCATCAGAAACGAAACTATTGAAGTATCCAGTGCGAATTAGAAATGAAACGCTATCTATGCGATATCTCA
>sgem612
CGTGTTCTACGTTAAAAAGCGTCAAACCAGCGTTGATCTGCATCAGAAACCAAACTATTGAAGTTCCTAGCACGAATTGCAAATAAATGGTTATCTATGCTCTATCTCA
>sgem613
CGTGTTCTACGTTAAAAAGCGTCAAACCAGCGTTGATCTGCATCAGAAACGAAACTATAGAAGTTTCCAGCGCGAATTGCAAATGAAACGTTATCAATGCGATATCTCA
>sgem614
CGTGTTCTACGTTAAAAAGCGTCAAACTAGCGTTGATCTGCATCAGAAACGAATCTATTGAAGTTCCCATCGCGAATTGCAATTGCAACGTTATCTATGCGATATCACA
>sgem615
CGTGTTCTACGTTAAAAAGCGTCAAGCAAGCCTGTATCTGCATTAGAAAAGAAACTCTTGAAGTTTACAGCGGGTATTGCGTATGAATCGTTATCTATGCGGTATCTCA
>sgem616
CGTGTTCTACGTTAAAAAGCGTCAATCATTTGTGTTTCTGCATCAGAAACGAAACAATTGAAGTTCACAGCGCGAATTGCAAATGAAACGTTATCTATGCGATATCTCA
>sgem617
CGTGTTCTACGTTAAAAAGCGTCAATCATTTGTGTTTCTGCATCAGAAACGAAACTATTGAAGTATCCAGTGCGAATTACAAATGAAAAGCTATCTATGCGATATCTCA
>sgem618
CGTGTTCTACGTTAAAAAGCGTCAATCATTTGTGTTTCTGCATCAGAAACGAAACTATTGAAGTATCCAGTGCGAATTACAAATGAAACGCTATCTATGCGATATCTCA
>sgem619
CGTGTTCTACGTTAAGAAACGTCAAACAAGCGTGTTTCTGCATCAGAAACGAAACTATTGAACTTTCCTGCGCGAATTGCAAATGAATCGTTATCTATGCGATATCTCA
>sgem620
CGTGTTCTACTTTAAAACAAGTCGAACAAGCTTTGATCGGCATTAGAAACGAAACTATAGGCGTTTCCAACGCGCAAGTCAAATGAAACGATATATACGCGATATCTCA
>sgem621
CGTGTTCTTCGTTAAAACACGTCCAACAAGCGTTAATCAGCATCAGAAACGAAACTACTGAAGCTTCCAGCCAAAATTGCAAATGAATCGTTATCTATGCCACATCTCA
>sgem622
CGTGTTCTTTGTTAAAAAGCGTCGAACTAGCGTTGATCTGCGTCAGAAACGAAACTATTGAAGTTTCCAGCGCGAATTGCAAACGAATCGTTATCTATGCGATATCTCA
>sgem623
CGTGTTGTACGTAGAAAAGCGTCAACCAAGCGTGGATCTGCATCAGAAACGTAACTATTAAAATTACCTGCGCGAATTGCAAATGAATCGTTATCTATGCGATATCTCA
>sgem624
CGTGTTGTACGTTAAAAAGCGTCAAACAAGCATGTTTCTGCATCAGAAACAAAATTATTGTAGTTCCCACCGCGATTTGCAAATGAAACGTTATCTATGCGATATCTCA
>sgem625
CGTGTTGTACGTTAAAAAGCGTCAAACAAGCGTGATTCTGCATCAGAAACGAAACTATTGAAGTTCCCAGCATGAAATGCAAATGAAACTTTATCTATGCGATATCTCA
>sgem626
CGTGTTGTACGTTAAAAAGCGTCAAACAAGCGTGTTTCTGCATCAGAAACGAAACTATTGAAATTCCCAGCGCGAATTTCAAATGAAACGTTATCTATGTGATATCTCA
>sgem627
CGTGTTGTACGTTAAAAAGCGTCAAACAAGCGTGTTTCTGCATCAGAAACGAAACTATTGAAGTTTCAAGCGCGAATTGCAAATGAATCGTTATCTATGCGCTATCTCA
>sgem628
CGTGTTGTACGTTAAAAAGCGTCAAACATTCGTGTTTCTGCATCAGAAACGAAACTATTGAAGTTCCCATCGCGAATTGCAAATGAATCGTTATGTGTGCGATATCTCA
>sgem629
CGTGTTGTACGTTAAGAAACGTCAAACAATCGTGTTTCTGCATCAGAAACAAAACTATTGAAGTTACCAGCGCGAAATGCAAATGAAACGTTATCTATGCGATATCTCA
>sgem630
CGTGTTGTACGTTAAGAAACGTCAAACAATCTTGTTTCTGCATCAGAAACGAAACTATTGTTGTTTCCAGCGCGAAATGCAAATGAAACGTTATCTATGCGATATCTCA
>sgem631
CGTGTTGTACGTTACAAAGCGTCAAACAAGCGTGTTTCTGCATCAGAAACTAAACTATTGAAGTTCCCAGCGCGAATTGCAAATGAATTGTTTTCTATGCCATATCTCA
>sgem632
CGTGTTTAACCTTAAAAAGCGTCAAACCAGCGATGATCTGCATCAGAAACGAAACTATTGAAGTTTCCAGGGCGAATTGCAAATAAAACGTTATCTATGTGATATCTCA
>sgem633
CGTGTTTAACCTTAAAAAGCGTCAAACCAGCGATGATCTGCATCAGAAACGAAACTATTGAATTTTCCAGGGCGAATTGCAAATAAAACGTTATCAATGTGATATCTCA
>sgem634
CGTGTTTAACCTTAAAAAGCGTCAAACCAGCGTTGATCTGCATCAGAAACGAAACTATTGAAGTTCCCAGCGCGAATTGCAAATGAAACGTTATCTATGCGATATCTCA
>sgem635
CGTGTTTAACCTTAAAAAGCGTCAAACCAGCGTTGATCTGCATCAGAAACGAAATTATTGAAGTTTCCAGGGCGAATTGCAAATAAAACGTTATCTATGTGATATCTCA
>sgem636
CGTGTTTAACCTTAAAAAGCGTCAAACCAGCGTTGATCTGCATCAGAAACGAAATTATTGAAGTTTCCATGGCGAATTGCAAATAAAACGTTATCTATGTGATATCTCA
>sgem637
CGTGTTTAACCTTAAAAAGCGTCAAACCATCGTGCTTCTGCATCAGAAACGAAATTATTGAAGTTCTCAAAGCGAATTGCAAGTGAAACGTTATCTATGCGATGTCTCA
>sgem638
CGTGTTTAACCTTAAAAAGCGTCAATCAAGCGTGTTTCTGCGTCAGAAACGAAATTATTGAAGTTCCCAGCGTTAATTGCAAACGAAACGTTATCTATGCGATATCTCA
>sgem639
CGTGTTTAACGGTAAAAAGCATCAAACAAGCGTTGATTTGCATCAGAAACGGAATTATTGAAATTCACTGCGCGAATTGTAAATGAAACATTTTCAATGCAATATCACA
>sgem640
CGTGTTTAACGGTAAAAAGCGTCAAACAAGCGTTGATTTGCATCAGAAACGGAATTATTGAAATTCACTGCGCGAATTGTAAATGAAACGTTTTCAATGCAATATCACA
>sgem641
CGTGTTTAACGTCAAAAAGCGTCAAACAAGCGTGGTTCTGCACTAGAAAAAAAACTATTGTAGTTCGCAGTGCGAATTGCAAATGAATCGTTATCTATGCGATATCTCA
>sgem642
CGTGTTTAACGTTAAAAAGCATCAAACAAGCGTCGATTTGCATCAGAAACGGAATTATAGAAATTCCTTGCGCGAATTGCAAATGAAACGTTATCTATGCTATATCTCA
>sgem643
CGTGTTTAACGTTAAAAAGCGTCAAACAAACGTAGATCTACATCAGAAACAGAATTATTCAATTTCCCTGCGCGAATTGCAAATGAAACGTGGTCAATGCGATATTTCA
>sgem644
CGTGTTTAACGTTAAAAAGCGTCAAACAAACGTTGATCTGCATCAGAAACAGAATTATTCAGTTTCCCTTCGCGAATTGCAATTGAAACTATATCTATGCGATATCTCA
>sgem645
CGTGTTTAACGTTAAAAAGCGTCAAACAAGCGTCTTTCTGCATCAGAAACAAAACTATTGAAGTTCCCAGCGCGAATTGCAAATGAAACGTTTTCTATGCGATATCTCA
>sgem646
CGTGTTTAACGTTAAAAAGCGTCAAACAAGCGTGTTTCTACATCAGAAACGAAACTATTGAAGTTTCCAGCGCGAATTGCAAATGAATCGTCATGTGTTCGATATCTCA
>sgem647
CGTGTTTAACGTTAAAAAGCGTCAAACAAGCGTGTTTCTGCATCAGAAACAAAACTAATGAAGTTTCCAGCGCGAATTGCAAATGAAACGTTATCTATGCGATATCTCA
>sgem648
CGTGTTTAACGTTAAAAAGCGTCAAACAAGCGTGTTTCTGCATCAGAAACAAAACTATTGAAGTTCCCAGCGCGAATTGCAAACGAAACGTTATCTATGCGATATCTCA
>sgem649
CGTGTTTAACGTTAAAAAGCGTCAAACAAGCGTGTTTCTGCATCAGAAACAAAACTATTGAAGTTCCCAGCGCGAATTGCAAATGAAACGTTATCTATGCGATATCTCA
>sgem650
CGTGTTTAACGTTAAAAAGCGTCAAACAAGCGTGTTTCTGCATCAGAAACGAAACTATTGAAGTTCCCAGCGCGAATTACAAATGAAACGTTATCTATGCGATAGCTCA
>sgem651
CGTGTTTAACGTTAAAAAGCGTCAAACAAGCGTGTTTCTGCATCAGAAACGAAACTATTGAAGTTCCCAGCGCGAATTACAAATGAAACGTTATCTATGCGATATCTCA
>sgem652
CGTGTTTAACGTTAAAAAGCGTCAAACAAGCGTGTTTCTGCATCAGCAACAAAACTATTGAAGTTCCCAGCGCGAATTGCAAATGAAACGTTATCTATGCGATATCTCA
>sgem653
CGTGTTTAACGTTAAAAAGCGTCAAACAAGCGTGTTTCTGCATCATAAACGAAACTGTTGAAGTTCCCAGCGCGAATTGCAAATGAAACGTTATCTATGCGATATCTCA
>sgem654
CGTGTTTAACGTTAAAAAGCGTCAAACAAGCGTGTTTCTGCATCTGAAACGAAATTATTGGAGTTCCCAGCGCGAATTGCAAATGAAACGTTATCTATGCGATATCTCA
>sgem655
CGTGTTTAACGTTAAAAAGCGTCAAACAAGCGTTGATCCGCATCAGAAACGGAATTATTGAAAGTCCCTGCGCGAATTGCAAATGAAACGTTATAAACGCGATATCTCA
>sgem656
CGTGTTTAACGTTAAAAAGCGTCAAACAAGCGTTGATCTGCATCAGAAACGAAACTATTGAAGTTTCCATCGCGTATTGCAAATATATCGTTATCTATGCGATATCTCA
>sgem657
CGTGTTTAACGTTAAAAAGCGTCAAACAAGCGTTGATCTGCATCAGAAACGGAATTATTGAAAGTCCCTGCGCGAATTGCAAATGAAACGTTATAAACGCGATATCTCA
>sgem658
CGTGTTTAACGTTAAAAAGCGTCAAACAAGCGTTGATCTGCATCAGAAACGGAATTATTGAAATTCCCAGCGCGAATTGCAAGTGAATCGTTCTCCATGCGATATCTCA
>sgem659
CGTGTTTAACGTTAAAAAGCGTCAAACAAGCGTTGATCTGCATCAGAAACGGAATTATTGAAATTCCCTCTGCGAATTGCAAATGAAACGTTATCAATGCGATATCTCA
>sgem660
CGTGTTTAACGTTAAAAAGCGTCAAACAAGCGTTGATCTGCATCAGAAGAGGAATTATTGAAATTCCATGCGCGAATTGCAAATGAAACGTTATCTATGCGATATCTCA
>sgem661
CGTGTTTAACGTTAAAAAGCGTCAAACAAGTGTGTTTCGGCATCAGAAACAAAACTATTGAAGTTTACAGCGCGAATAGCAAATGAATCATTATCTATGCGATATCTCA
>sgem662
CGTGTTTAACGTTAAAAAGCGTCAAACCAGCGTTGATCCGCGTCAGAAACAAAACTATAGAAGTTTACAGCACGAATTGCAAATGAAACGTTATCTATGCGATATCTCA
>sgem663
CGTGTTTAACGTTAAAAAGCGTCAAACCAGCTTTGATCTGCATCAGAAACGAAACTATTGAAGTTTCCAGCGCGAATTGCTAATGAAACGTTATCTATGAGATATCTCA
>sgem664
CGTGTTTAACGTTAAAAAGCGTCAAACCAGTGTTGATCTGCATCAGAAACGAAACAATTGAAATTTCCAGCGCGAATTGCAAATGAAGCATTATCAAAGCGATATCTCA
>sgem665
CGTGTTTAACGTTAAAAAGCGTCAATCAAGCGTGTTTCTGCCTCAGAAACCAAATTATTGAAGTTCCCAGCGTTAATTGCAAACGAAACGTTATCTATGCGATATCTCA
>sgem666
CGTGTTTAACGTTAAAAAGCGTCAATCAAGCGTGTTTCTGCGTCAGAAACGAAATTATTGAAGTTCCCAGCGTTAATTGCAAACGAAACGTTATCTACGCGATATCTCA
>sgem667
CGTGTTTAACGTTAAAAAGCGTCATGCAAGCGTGTTTCTGCATCAGAAACGAAACATTTGATGTTTACAGCGCGAATTGCAAATAAAACGTTATCTATGCGATATCTCA
>sgem668
CGTGTTTAACGTTAAAAAGCGTCATGCAAGCGTGTTTCTGCATCAGATACGAATCTATTGAAATTTGCTGTGCGAATTGCAAATGAATCGTTATCTATGCGATATCTCA
>sgem669
CGTGTTTAACGTTAAAAAGCGTCTAACAAGCGTGTTTCTGCATCAGAACCGAAACTATTGAAGTTCCCATCGCCAATTGCAAATGAATCGTTATGTGTGCGATATCTCA
>sgem670
CGTGTTTAACGTTAAAAAGCGTTAAACAAGCGTGTTTCTGCATCAGAAACAAAATTATTGAAGTTCCCTGAGCGAATTGCAAATCAAACGTTATCAATGCGATATCTCA
>sgem671
CGTGTTTAACGTTAAAAATCGGCAAACAAGCGTTTTTCTGCAACAGAAACGAAACTATTGAAGTTTCCATCACGAATTTCAAAAGAATCGTTATGTGATAGATATCTCA
>sgem672
CGTGTTTAACGTTAAAAATCGTCAAACAAGTGTGTTTCTGCATCAGAAACTAAACTATTGAAGTTCCCAGCGCGAATTGCAAATGAAACGTTATCTATGCGATATCTCA
>sgem673
CGTGTTTAACGTTAAAACGCATCAAACAAGCGTTGATCTGCATCAGAAAAAGAACCATTGAAGTTCCCAGCGTAAATTGCAGATGAATCGATATCTATGCTATATCTCA
>sgem674
CGTGTTTAACGTTAAAAGGCGTCTAACAAGCGTTGATCAGTGTCAGAAACGAAACTATTGAAGTTTCCAGAGCCAATAGCAAATGAAAGGTTATCTATGCGATATCTCA
>sgem675
CGTGTTTAACGTTAAATGGCGTCATACAAGCGTTGATCTGCATCAGAAACGAAACTATTGAAATTCGCAGTGCGAATTGCAAACGAATCGTTATCTATGCAATGTCTCA
>sgem676
CGTGTTTAACGTTAAGAAGCGTCAAACAAGCGTGTTTATGCATCAGAAACGAAACTATTGAAGTTCCCATCGCTAATTGCAAATGAATCGTTTTGTATGCGATATCTCA
>sgem677
CGTGTTTAACGTTAAGAAGCGTCAAACAAGCGTGTTTCTGCATCAGAAACGAAACTATTGAAGTTTCCTGCGCGAATTGCAAATGAATCATTATCTATGCGATATCTCA
>sgem678
CGTGTTTAACGTTAGAAAGCGTCAAACAAGCGTTGATCAACATCAGGAACAAAACTTCTGTTTTTCCCACAGCGAATTGCAAATGAATCGTTTTCTATGCGATATCTCA
>sgem679
CGTGTTTAACGTTTAATCGCGTCGAACAAGCGTTTATCTGCACCAGAAACGAATCTATTGAAGTCCCCAGCGCGAATTACAAACGAAACATTACCGATGCGATATCTCA
>sgem680
CGTGTTTAACTTTAAAAAGCATCAAACAAGATTGGATCTGCATCCGAATCGAAACTATTGAAGTTCCCAGCGCGAATTGCAAATGAATCGTTATCTATGCGATATCTCA
>sgem681
CGTGTTTAACTTTAAAAAGCGTCAAACAAGCGTTGATCTGCATCAGAAACGGAATTATTGAAATTCCCAGCGCGAATTGCAAATGAATCGTTCTCCATGCGATATCTCA
>sgem682
CGTGTTTAACTTTAAAAAGCGTCAAACCAGCGTTGATATGCATCAGAAGCGAAACTATTGAAGCTTCCAGCGCGAATTGCAAATGAAACGTTATCTGTGCGATATCTCA
>sgem683
CGTGTTTAACTTTAAAAAGCGTCAAACTAGCGTTGATCTGCATCAGAAACGAAACTATTGAAGTTTCCAGCGCGAATGGCATATGAATCATTATCTATGCAATGTCTCA
>sgem684
CGTGTTTACCGTAAAACAGCGTCAAACAAGCGTGTTTCTGCATCAGAAACGAAACTATTGAAGTTCCCATTGCGAATTGCAAATGAATCGTTATCTATTCGATATCTCA
>sgem685
CGTGTTTCAAGTTAAAAAGCGTCAAACAAGCGTGTTTCTGCATCAGAAACGAAATTATGGAAGTTCCCAGCGCGAATTGCAAATGAAACGTTATCTATGCGATATCTCA
>sgem686
CGTGTTTCAAGTTAAAAAGCGTCAAACAAGCGTGTTTCTGCATCAGAAACGAAATTATTAATGTTCCCAGCGCGAATTGCAAATGAAACGTTATCTATGCGATATCTCA
>sgem687
CGTGTTTCAAGTTAAAAAGCGTCAAACAAGCGTGTTTCTGCATCAGAAACGATACTATTGAAGTTCACAGCGCGAATTGCAAATGAAACGTTATCTATGCGATATCTCA
>sgem688
CGTGTTTCAAGTTAAAAAGCGTCAAACAAGCGTGTTTCTGCATCAGAAACGATTCTATTGAAGTTCACAGCGCGAATTGCAAATGAAACGTTATCTATGCGATATCTCA
>sgem689
CGTGTTTCAAGTTAAAAAGCGTCTAACCATCGTGTTTCTGCATTAGAAACGAAATTATTGAAGTTCTCAAAGCGAATTGCAAATGAAACGTTATCTATGCGATGTCTCA
>sgem690
CGTGTTTCACACTAAAAGCGTCAAACAAACTTTAAATTACATTAAAAACGAACCTATTGCCGTTCTTCAGCGCGCATTTCGAATGAAACGTTATGTATGCCACATCTCA
>sgem691
CGTGTTTCACCTTAAAAAGCGTCAAACCAGCGTTGGTCTGCATCAGAAACGAAACTATTGAAGTTTCCAGGGCGAATTGCAAATGAAACGTTATCTATGCGATATCTCA
>sgem692
CGTGTTTCACGGTAAAAAGCGTAAAACAAGTGTGTTTCTGCATCAGAAACGATATTATTGAGGTTCCCTGCGCGAATTGCAAATGAAACGTTATCTATGCGATATCTCA
>sgem693
CGTGTTTCACGTAAAAACACGTCGAACAAGCGTGGATCTGCATAAGAAACGAAACTATTGAAGTTTCCAGCACCAAATGCAAATAATTCTTTATCTATTCGATATCTCA
>sgem694
CGTGTTTCACGTTAAAAAACGTCAAACTATCGTTGATCTGCATAAGAAACGAAACTATTGATGTTTCCAGCGCGAATTGCAAATGAAACGTTATCAATGCTATATCTCA
>sgem695
CGTGTTTCACGTTAAAAAGCGTCAAACAAGCGGGTTTCTGCATCAGAAACGAAACTATTCAATTTACCTGCGCGAATTGCAAATGAAACGTTATCTTTGTGATATCTCA
>sgem696
CGTGTTTCACGTTAAAAAGCGTCAAACAAGCGTGTTTCTACATCAGAAACGAAACTATTGAAGTTTCCAGCGCGAATTGCAAATGAAATGTTATCTAAGCGATATCTCA
>sgem697
CGTGTTTCACGTTAAAAAGCGTCAAACAAGCGTGTTTCTGCATCAGAAACGAAACAATAGCAGTTTCCAGCGCGAATTGCAAATGAAACGTTATCTATGCCATATCTCA
>sgem698
CGTGTTTCACGTTAAAAAGCGTCAAACAAGCGTGTTTCTGCATCAGAAACGAAACTATTCAATTTACCTGCGCGAATTGCAAAAGAAACGTTATCTATGTGATATCTCA
>sgem699
CGTGTTTCACGTTAAAAAGCGTCAAACAAGCGTGTTTCTGCATCAGAAACGAAACTATTGAAATTCCCAGAGCGAAATGCAAATGAAGCGTTATCTATGCGATATCTCA
>sgem700
CGTGTTTCACGTTAAAAAGCGTCAAACAAGCGTGTTTCTGCATCAGAAACGAAACTATTGAAATTCCCAGCGCGAATTGCAAATGAAACGTTATCTATGCGATATCTCA
>sgem701
CGTGTTTCACGTTAAAAAGCGTCAAACAAGCGTGTTTCTGCATCAGAAACGAAACTATTGAAATTCCCAGCGCGAATTGCAAATGAAGCGTTATCTATGCGATATCTCA
>sgem702
CGTGTTTCACGTTAAAAAGCGTCAAACAAGCGTGTTTCTGCATCAGAAACGAAACTATTGAAATTCCCAGCGCGTAATGCAAATGAAGCGTTATCTATGCGATATCTCA
>sgem703
CGTGTTTCACGTTAAAAAGCGTCAAACAAGCGTGTTTCTGCATCAGAAACGAAACTATTGCAGTTTCCAGCGCGAATTGCAAATGAAACGTTATCTATGCCATATCTCA
>sgem704
CGTGTTTCACGTTAAAAAGCGTCAAACAAGCGTGTTTCTGCATCAGAAACGAAATTATTGAAGGTCCCAGAGCGAATTGCAAATGAAACGTTATCTATGCGATACCTCA
>sgem705
CGTGTTTCACGTTAAAAAGCGTCAAACAAGCGTGTTTCTGCATCAGAAACGTAACTATTCAATTTACCTGCGCGAATTGCAAATGAATCGTTATCTATGCGATATCTCA
>sgem706
CGTGTTTCACGTTAAAAAGCGTCATACAAGCGTGTTTCTGCATCAGAAACGAAACTATTCAATTTACCTGCGCGAATTGCAAATGAAACGTTATCTTTGTGATATCTCA
>sgem707
CGTGTTTCACGTTAAAAAGGGTCAAACAAGCGTGTTTATGCATCAGAAACGAAACTATTGAAGTTCCCATCGCGAATTGCAAATGAATCGTTATCTATGCGATATCTCA
>sgem708
CGTGTTTCACGTTAAAAAGTGTCAAACAAGCGTTGATCTGCATCAGAAACGAAACTATTGAATTTCCCAGCGCGAATTGCAAATGAATCGTTATCTACGCGATATCTCA
>sgem709
CGTGTTTCACGTTAAAAATCGTCAAACAAGCGTGTTTCTGCATCAGAAACGAAACTATTGAAGTTCCCAGCGCGAATTGCAAATGAAACGTTATCTATGCGATAACTCA
>sgem710
CGTGTTTCACGTTAAAATGCGTCAAACAAGCGTGTTTCTGCATCAGAAACAAAATTATTGAAGTTCCCAGAGCGAATTGCAAATGAAACGTTATCTATGCGATATCTCA
>sgem711
CGTGTTTCACGTTAAAATGCGTCAAACCAGCGTTGATCTGCATCAGAAACGAAACTATTGAAGTTTCCAGCGCGAATTGCAAATGAAACGTTATCTATGCGATATCTCA
>sgem712
CGTGTTTCACGTTAAAATGCGTCAAACCAGCTTTGATCTGCATCAGAAACGAAACTATTGAAGTTTCCAGCGCGAATTGCAAATGAAACGTTATCTATGCGATATCTCA
>sgem713
CGTGTTTCACGTTAAAGTGCTTCAAACAAGCGTGTTTCTGCATCAGAAACAAAATTATTGAAGTTCCCAGAGCGAATTGCAAATGAAACGTTATCTATGCGATATCTCA
>sgem714
CGTGTTTCACGTTAAGAACCGTCAAACAAGCGTGTTTCTGCATCAGAAACGAAACTATTGAAATTCGCAGTGCGAATTGCAAATGAATCGTTATCTATGCGATATCTCA
>sgem715
CGTGTTTCACGTTACAAAGCGTCAAACAAGCGTGTTTCTGCATCAGAAACGAAACTATTCAATTTACCTGCGCGAATTGCAAATGAAACGTTATCTATGCGATATCTCA
>sgem716
CGTGTTTCACTTTAAAAAGCGTCAAACCACCGTTGATCTGCATCAGACACGAAACTATTGAAGTATCCAGGGCGAATTGCAAATGAAACGTTATCTCTGCGATATCTCA
>sgem717
CGTGTTTGACCTTAAAAAGCGTCAAACAAGCGTGTTTCTGCAACAGAAACGAAACTATTGATGTTCCCAGTGCGAATTGCAAATGAAACGTTATCTATGCGATATCTCA
>sgem718
CGTGTTTGACCTTAAAAAGGGTCAAACCAGCGATGATCTGCATCAGAAACGAAACTTTTGAAGTTTCCAGGGCGATTTGCAAATAAAACGTTATCTATGCGATATCTCA
>sgem719
CGTGTTTGACGTTAAAAAGCGTCAAACAAAGGTGTTTCTGCATCAGAAACGAAACTATTGATGTTCCCAGCACGAATTGCAAATGAAACGTTATCTATGCTATATCTCA
>sgem720
CGTGTTTGACGTTAAAAAGCGTCAAACAAGCGTGTTTCTGCATCAGAAACGAAACTATTGAAGATCCCAGCGCGAATTGCAAATGAATCGTTATCTATGCGTTATTTCA
>sgem721
CGTGTTTGACGTTAAAAAGCGTCAAACAAGCGTGTTTCTGCATCAGAAACGAAACTATTGAAGTTCACAACGCGAATTGCAAATGAAACGTTATCTATGCTATATCTCA
>sgem722
CGTGTTTGACGTTAAAAAGCGTCAAACAAGCGTGTTTCTGCATCAGAAACGAAACTATTGAAGTTCCCAACGCGAATTGCAAATGAAACGTTATCTATGCTATATCTCA
>sgem723
CGTGTTTGACGTTAAAAAGCGTCAAACAAGCGTGTTTCTGCATCAGAAACGAAACTATTGGAGTTCCCAACGCGAATTGCAAATGAAACGTTATCTATGCTATATCTCA
>sgem724
CGTGTTTGACGTTAAAAAGCGTCAAACAAGCGTGTTTCTGCATCAGAATCGAAACTATTGAAGATCCCAGCGCGAATTGCAAATGAAACGTTATCTATGCGATGTCTCA
>sgem725
CGTGTTTGACGTTAAAAAGCGTCAAACAAGCGTGTTTCTGCATTAGAAACGAAACTATTGAATTTCCCAACGCGAATTGCAAATGAAACGTTATCTATGCTATATCGCA
>sgem726
CGTGTTTGACGTTAAAAAGCGTCAAACAAGCGTTGATCTGCATCAGAAACGTAATTAATGAAATTTCAATCGCGAATTGCAATTGAAATGTTATCTATGCGATATCTCA
>sgem727
CGTGTTTGACGTTAAAAAGCGTCAAACCAGCGTTGATCATCATCAGAAACAAAACTATTGAAGTTTCCAACGCGAATTGCAAATGAAACGTTATCTATGCGATATCTCA
>sgem728
CGTGTTTGACGTTAAAAAGCGTCAAACCAGCGTTGATCATCATCAGAAACACAACTATTGAAGTTTCCAGCGCGAATTGCAAATGAAACGTTATCTATGCGATATCTCA
>sgem729
CGTGTTTGACGTTAAAACGCGATTAAATAGTGTTGATCAGCATCAGAAACAAAACTATTGGAGCTCCAAGCGCGAATTGAAATTGAATCGTTATCTATGCGATATCTCA
>sgem730
CGTGTTTTAAATTAAAAAGCGTCAAACAAGCGTGTTTCTGCATCAGAAACAAAATTATTGAAGTTCCCAGAGCGAATTGCAAATGAAACGTTATCTATGCGATATCTCA
>sgem731
CGTGTTTTAAATTAAAAAGCGTCAAACCAGCGTTGATCTGCATCAGAAACGAAACTATTGAAGTTTCCAGGGCTAATTGCAAATGAAACGTTATCTATGCGATATCTCA
>sgem732
CGTGTTTTAAATTAAAAAGCGTCAAACCTGCGTTGATCTGCATCAGAAACGAAACTATTGAAATTCCCAGCGCGAATTGCAAATGAAACGTTATCTATGCGATATCTCA
>sgem733
CGTGTTTTAACTTAAAAAACGTCAAACCACCGTTGATCTGCATCAGAAACGAAACTATTGAAGTTCCCAGCACGAATTGCAAATGAAACGTTATCTATACGATATCTCA
>sgem734
CGTGTTTTAACTTAAAAAACGTCAAACCAGCGTTGATCTGCATCAGAAACGAAACTATTGAAGTTCCCAACACGAATTGCAAATGAAACGTTATCTATGCGATATCTCA
>sgem735
CGTGTTTTAACTTAAAAAACGTCAAACCAGCGTTGATCTGCATCAGAAACGAAACTATTGAAGTTCCCAGCACGAATTGCAAACGAAACGTTATCTATGCGAAATCTCA
>sgem736
CGTGTTTTAACTTAAAAAACGTCAAACCAGCGTTGATCTGCATCAGAAACGAAACTATTGAAGTTCCCAGCACGAATTGCAAATGAAACGTTAACTATACGATATCTCA
>sgem737
CGTGTTTTAACTTAAAAAACGTCAAACCAGCGTTGATCTGCATCAGAAACGAAACTATTGAAGTTCCCAGCACGAATTGCAAATGATACGTTATCTATGCGATATCTCA
>sgem738
CGTGTTTTAACTTAAAAAACGTCAAACCAGCGTTGATCTGCATCAGAAACGAAACTATTGGAGTTCCCAGCACGAATTGCAAATGAAACGTTATCTATGCGATATCTCA
>sgem739
CGTGTTTTAACTTAAAAAACGTCAAACCAGCGTTGATCTGCATCTGAAACGAAACTATTGAAGTTCCCAGCACGAATTGCAAATGAAACGTTATCTATGCGAAATCTCA
>sgem740
CGTGTTTTAACTTAAAAAACGTCAAACCAGCGTTGATCTGCATCTGAAACGAAACTATTGAAGTTCCCAGCACGAATTGCAAATGATACGTTATCTATGCGAAATCTCA
>sgem741
CGTGTTTTAACTTAAAAAGCGTCAAAACAGCGTGGATCTGCATCAGAAACGAAACTATTGAAGTTTCCAGGGCTAATTGCAAATGAAACGTTATCTATGCGATGTCTCA
>sgem742
CGTGTTTTAACTTAAAAAGCGTCAAAACAGCGTTGATCTGCATCAGAAACGAAACTATTGAAGTTCCCAGCGCGAATTACGAATGAAACGTTTTCTATGCGATGTCTCA
>sgem743
CGTGTTTTAACTTAAAAAGCGTCAAAACAGCGTTGATCTGCATCAGAAACGAAACTATTGAAGTTCCCAGCGCGAATTGCAAATGAAACGTTATCTATACGATATCTCA
>sgem744
CGTGTTTTAACTTAAAAAGCGTCAAAACAGCGTTGATCTGCATCAGAAACGAAACTATTGAAGTTCCCAGCGCGAATTGCAAATGAAACGTTATCTATGCGATATCTCA
>sgem745
CGTGTTTTAACTTAAAAAGCGTCAAAACAGCGTTGATCTGCATCAGAAACGAAACTATTGTAATTTCCAGGGCGAATTGCAAATGAAACGTTATCTATGCGATATCTCA
>sgem746
CGTGTTTTAACTTAAAAAGCGTCAAAACAGGGTTGATCTGCATCAGAAACGAAACTATTGAAGTTTCCAGGGCTAATTGCAAATGAAACGTTATCTATGCGATGTCTCA
>sgem747
CGTGTTTTAACTTAAAAAGCGTCAAACAAGCGTGTTTCTGCATCAGAAACGAAACTATTGAAGTTCCCAGCATGAATTGCAAATGAAACGTTATCTATGTGATATCTCA
>sgem748
CGTGTTTTAACTTAAAAAGCGTCAAACAAGCGTGTTTCTGCATCAGAAACGAAATTATTGAAGTTCCCAACGCGAATTGCAAATGAAACGTTATCTTTGCGATGTTTCA
>sgem749
CGTGTTTTAACTTAAAAAGCGTCAAACCAGCGTGTTTCTGCATCAGAAACGAAATTATTGAAGTTCCCAGCGCGAATTGCAAATGAAACGTTATCTATGCGATATCTCA
>sgem750
CGTGTTTTAACTTAAAAAGCGTCAAACCAGCGTTGATCTGCATCAGAAACGAAACTATTGAAGTTTCCAGAGCGAATTGCAAATGAAACGTTATCTATGCGATATCTCA
>sgem751
CGTGTTTTAACTTAAAAAGCGTCAAACCAGCGTTGATCTGCATCAGAAACGAAACTATTGAAGTTTTCAGGGCTAATTGCAAATGAAACGTTATCTATGCGATATCTCA
>sgem752
CGTGTTTTAACTTAAAAAGCGTCAAACCAGCGTTGATCTGCATCAGAAACGAAACTATTGTAATTTCCAGGGCGAATTGCAAATGAAACGTTATCTATGCGACATCTCA
>sgem753
CGTGTTTTAACTTAAAAAGCGTCAAACCAGCGTTGATCTGCATCAGAAACGAAACTATTGTAATTTCCAGGGCGAATTGCAAATGAAACGTTATCTATGCGTTATCTCA
>sgem754
CGTGTTTTAACTTAAAAAGCGTCAAACCAGCGTTGATCTGCATCAGAAACGAAACTATTGTAATTTCCAGGGCGAATTGCGAATGAAACGTTATCTATGCGATATCTCA
>sgem755
CGTGTTTTAACTTAAAAAGCGTCAAACCAGCGTTGATCTGCATCAGAAACGAAACTATTGTAATTTTCAGGGCGAATTGCAAATGAAACGTTATCTATGCGACATCTCA
>sgem756
CGTGTTTTAACTTAAAAAGCGTCAAACCAGCGTTGATCTGCATTAGAAACGAAACTATTGAAGTTTCCAGGGCTAATTGCAAATGAAACGTTATCTATGCGATATCTCA
>sgem757
CGTGTTTTAACTTAAAAAGCGTCAAACTAGCGTTGATCTGCATCAGAAACGAAACTATTGAAGTTTCCAGGGCTAATTGCAAATGAAACGTTATCTATGCGATATCTCA
>sgem758
CGTGTTTTAACTTAAAAATCGTCAAACCAGCATTGATCTGCGTCAGAAACGAAACTATTGAAGTTCCCAGCGCGAATTGCAAATGAAACGTTATCTATGCGATATCTCA
>sgem759
CGTGTTTTAACTTAAAAATCGTCAAACCAGCGTTAATCTGCATCAGAAACGAAACTATTGAAGTTCCCAGCGCGAATTGCAAATGAAACGTTACGTATGCGATGTCTCA
>sgem760
CGTGTTTTAACTTAAAAATCGTCAAACCAGCGTTGATCTGCATCAGAAACGAAACTATTGAAGTTCCCAGCGCGAATTGCAAATGAAACGTTATCTATGCGATATCTCA
>sgem761
CGTGTTTTAACTTAAAAATCGTCAAACCAGCGTTGATCTGCGTCAGAAACGAAACTATTGAAGTTCCCAGCGCGAATTGCAAATGAAACGTTGTCTATGCGATATCTCA
>sgem762
CGTGTTTTAACTTAAAAATCGTCAAACCATCGTTGATCTGCATCAGAAACGAAACAATTGAAGTTCCCAGCGTGAATTGCAAATGAAACGTTATCTATGCGATATCTCA
>sgem763
CGTGTTTTAACTTAAAAATCGTCAAACCATCGTTGATCTGCGTCAGAAACGAAACAATTGAAGTTCCCAACGCCAATTGCAAATGAAACGTTATCTATGCGATATCTCA
>sgem764
CGTGTTTTAACTTAATAAGCGTCAAAACAGCGTTGATCTGCATCAGAAACGAAACTATTGAAGTTTCCAGGGCTAATTGCAAATGAAACGTTATCTATGCGATGTCTCA
>sgem765
CGTGTTTTAAGCTAAAAACCGTCAAACATGCGTGTTTCTGCATCAGAATCGGAACTATTGAAATTCGCAGTGCGAATTGCAAACAAATCGTTATCTATGCAATGTCTCA
>sgem766
CGTGTTTTAAGCTAAAAAGCGTCACACAAGAGTGGATCTGCATCAGAAACGAAACTATTGAAGTTCCCAGCGCGAATTTCAAATGAAGCGTTATACATGAGATATCTCA
>sgem767
CGTGTTTTAAGTAAAAAAACGCCAAACAATCGTGTTTCTGCATCAGAAACGAAGCTATTGAAGTTCTCATCGCGAATTGCAAGTCAATCGTTATCTATGCGATATCTCA
>sgem768
CGTGTTTTAAGTCAAAAAGCGTCAAACCAGCGTTGATCTGCATCAGAAACGAAACTATTGAAGTTTCCTGCGCGAATTGCAAATTAAACGTTATCAATGCGATATCTCA
>sgem769
CGTGTTTTAAGTTAAAAAACGTCAAACCAGCGTTGATCTGCATCAGAAACGAAACTATTGAGGTTTCCAGCGCGAAATGCAAATGAAACGTTATCTATGCGATATCTCA
>sgem770
CGTGTTTTAAGTTAAAAACCGTCAACCAAGCGTGTTTTTGCATCAGAAACGAAACTATTGAAGTTCCCAGCGCGAATTGCAAATGAAACGTTATCTATGCGATATCTCA
>sgem771
CGTGTTTTAAGTTAAAAACCGTCAACCAAGCGTGTTTTTGCATCAGAAACGAAACTATTGAAGTTCCCAGCGTGAATTGCAAATGAAACGTTATCTATGCGATATCTCA
>sgem772
CGTGTTTTAAGTTAAAAAGAGTCAAACAAGCGTGTTTCTTCATCAGACACAAAACTATTGAAGTTCCCAGCGCGAATTGCAAATGAAACGTTATCTATATGATATCTCA
>sgem773
CGTGTTTTAAGTTAAAAAGCGTCAAACAAACGTTGATCTGCATCAGAAACGAAACTATTGAAGTTTCCAGAGCGAATTGCAAATGAAACGTTATCTATGCGATATATCA
>sgem774
CGTGTTTTAAGTTAAAAAGCGTCAAACAACCGTGTTTTTTCATCAGACACAAAACTATTGAAGTTCCCAGCGCGAATTGCAAATGAAACGTTATCTATGCGATATCTCA
>sgem775
CGTGTTTTAAGTTAAAAAGCGTCAAACAAGAGTGTTTCTGCATCAGAAACGAAACTATTGAAGTTCCCATCGCGAATTGCAAATGAATCGTTATGTATGCGATATCTCA
>sgem776
CGTGTTTTAAGTTAAAAAGCGTCAAACAAGAGTGTTTCTGCATCAGAAACGAAACTATTGAAGTTCCCATCGCGAATTGCAAATGAATTGTTATGTATGCGATATCTCA
>sgem777
CGTGTTTTAAGTTAAAAAGCGTCAAACAAGCCTGTTTCTGTATCCGAAACGTAATTATTGAAGTTCCCAGTGCGAATTGCAAATGAAACGTGTTCTATGCGATATCTCA
>sgem778
CGTGTTTTAAGTTAAAAAGCGTCAAACAAGCGTGGATCTGCATAATAAATTAAACTATTGAATTTTCTAGCGCGAATTGCTAATGAATCGTTATCGAAGCGATATCTCA
>sgem779
CGTGTTTTAAGTTAAAAAGCGTCAAACAAGCGTGTTTCTACATCAGAAACGAAATTATTGAAGTTCCCAGCGCGAATTGCAAATGAAACGTTATCTATGCGATATCTCA
>sgem780
CGTGTTTTAAGTTAAAAAGCGTCAAACAAGCGTGTTTCTGCATCAAAAACAAAACTAATGAAGTTTCCAGCGCGAATTGCAAATGAAACGTTATCTATGCGATACCTCA
>sgem781
CGTGTTTTAAGTTAAAAAGCGTCAAACAAGCGTGTTTCTGCATCACAAACGAAACTATTGAATTTCCCAGCGCGAATTGCAAATGAAACGTTATCTATGCGATATTTCA
>sgem782
CGTGTTTTAAGTTAAAAAGCGTCAAACAAGCGTGTTTCTGCATCAGAAAAAAAACTATTAAAGCTTACAGCGCGAATTGCAAATGAAACGTTTTCTATGCGATATCTCA
>sgem783
CGTGTTTTAAGTTAAAAAGCGTCAAACAAGCGTGTTTCTGCATCAGAAAAAAAACTATTAAAGCTTACAGCGCTAATTGCAAATGAAACGTTTTCTATGCGATATCTCA
>sgem784
CGTGTTTTAAGTTAAAAAGCGTCAAACAAGCGTGTTTCTGCATCAGAAACAAAACTATAGAAGTTTACAGCGCGAATTGCAAATGAATCGTTATCTATGCGATATATCA
>sgem785
CGTGTTTTAAGTTAAAAAGCGTCAAACAAGCGTGTTTCTGCATCAGAAACAAAACTATAGAAGTTTACAGCGCGAATTGCAAATGAATCGTTATCTATGCGATATCTCA
>sgem786
CGTGTTTTAAGTTAAAAAGCGTCAAACAAGCGTGTTTCTGCATCAGAAACAAAATTATTGAAGTTTCCAGAGCGAATTGCAAATGAAACGTTATCTATGCGATATCTCA
>sgem787
CGTGTTTTAAGTTAAAAAGCGTCAAACAAGCGTGTTTCTGCATCAGAAACGAAACATTTGAAGTTTACCGCGCGAATTGCAAATGAATCGTTATCTATGCGATATCTCA
>sgem788
CGTGTTTTAAGTTAAAAAGCGTCAAACAAGCGTGTTTCTGCATCAGAAACGAAACTATTCAATTTACCTGCGCGAATTGCAAATGAAACGTTATCTATGCGATATCTCA
>sgem789
CGTGTTTTAAGTTAAAAAGCGTCAAACAAGCGTGTTTCTGCATCAGAAACGAAACTATTGAAATTCCCAGCGCGAAATGAAAATGAAGCGTTATCTATGCGATATCTCA
>sgem790
CGTGTTTTAAGTTAAAAAGCGTCAAACAAGCGTGTTTCTGCATCAGAAACGAAACTATTGAAGTTCCCAGCGCGAATTGCAAATGAAATGTTATCTATGCGATATCTCA
>sgem791
CGTGTTTTAAGTTAAAAAGCGTCAAACAAGCGTGTTTCTGCATCAGAAACGAAACTATTGAAGTTCCCAGCGCGAATTGCAAATGAATCGTTGTCTATGCAATATCTCA
>sgem792
CGTGTTTTAAGTTAAAAAGCGTCAAACAAGCGTGTTTCTGCATCAGAAACGAAACTATTGAAGTTCTCATCGCGATTTGCAAATGAATCGTTATGTATGCGATATCTCA
>sgem793
CGTGTTTTAAGTTAAAAAGCGTCAAACAAGCGTGTTTCTGCATCAGAAACGAAACTATTGAAGTTTCCAGATCGAATTGCAAATGAAACGTTATCTATGCGTTATCTCA
>sgem794
CGTGTTTTAAGTTAAAAAGCGTCAAACAAGCGTGTTTCTGCATCAGAAACGAAACTATTGATGTTCCCAGCGCGAATTGCAAATGAAACGTTATCTATGCGATGTCTCA
>sgem795
CGTGTTTTAAGTTAAAAAGCGTCAAACAAGCGTGTTTCTGCATCAGAAACGAAACTTTTGTAGTTCCCATCGCGAATTGCAGATGAATCGTTATCTATGCAATATCTCA
>sgem796
CGTGTTTTAAGTTAAAAAGCGTCAAACAAGCGTGTTTCTGCATCAGAAACGAAATTATTGAAATTCCCAGCGCGAATTGCAAACGAAACGTTATCTATGCGATATCTCA
>sgem797
CGTGTTTTAAGTTAAAAAGCGTCAAACAAGCGTGTTTCTGCATCAGAAACGAAATTATTGAAGATCCCAGCGCGAATTGCAAATGAATCGTTATCTATGCGATATTTCA
>sgem798
CGTGTTTTAAGTTAAAAAGCGTCAAACAAGCGTGTTTCTGCATCAGAAACGTAACTATTGAAGTTCCCAGCTCGAATTGCAAATGAAACGTTATCTATGCGATATCTCA
>sgem799
CGTGTTTTAAGTTAAAAAGCGTCAAACAAGCGTGTTTCTGCATCATAAACAAAACTGTTGAAGTTCCCAGCGCGTATTGCAAATGAAACGTTATCTATGCGATATATCA
>sgem800
CGTGTTTTAAGTTAAAAAGCGTCAAACAAGCGTGTTTCTGCATCATAAACAAAACTGTTGAAGTTCCCAGCGCGTATTGCAAATGAAACGTTATCTATGCGATATCTCA
>sgem801
CGTGTTTTAAGTTAAAAAGCGTCAAACAAGCGTGTTTCTGCATCATAAACGAAACTGTTGAAGTTCCCAGCGCGAATTGCAAATGAAACGTTATCTATGCGATATCTCA
>sgem802
CGTGTTTTAAGTTAAAAAGCGTCAAACAAGCGTGTTTCTGCATCGGAAACGAAACTATTGAAGTTCCCAACGCGAATTGCAAATGAAACGTTATCTATGCGATGTCTCA
>sgem803
CGTGTTTTAAGTTAAAAAGCGTCAAACAAGCGTGTTTCTGCATTAGAAACAAAACTATTGAAGTTTCCATTGCGAATTGCAAATGAAACGTTATCTATGCGATATCTCA
>sgem804
CGTGTTTTAAGTTAAAAAGCGTCAAACAAGCGTGTTTCTGCATTAGAAACGAAACTATTGAAGTTCCCAGCGCGAGTTGCAAATGAAATGTTATCTATGCGATATCTCA
>sgem805
CGTGTTTTAAGTTAAAAAGCGTCAAACAAGCGTGTTTCTGCATTAGAAACGAAACTATTGAAGTTTACAGCGCGAATTACAAATGAAACGTTATGTGTGCGATATCTCA
>sgem806
CGTGTTTTAAGTTAAAAAGCGTCAAACAAGCGTGTTTCTGCATTAGAAACGAAACTATTGAAGTTTACAGCGCGAATTGCAAATGAAACGTTATCTATGCGATATCTCA
>sgem807
CGTGTTTTAAGTTAAAAAGCGTCAAACAAGCGTGTTTCTGCATTAGAAACGAAACTATTGAAGTTTACAGCGCGAATTGCAAATGAAACGTTATGTGTGCGATATCTCA
>sgem808
CGTGTTTTAAGTTAAAAAGCGTCAAACAAGCGTGTTTCTGCATTAGAAACGAAACTATTGAAGTTTCCAGTGCGAATTGCAAATGAAACGTTATCTATGCGATATCTCA
>sgem809
CGTGTTTTAAGTTAAAAAGCGTCAAACAAGCGTGTTTCTTCATCAGACACAAAACTATTGAAGTTCCCAGCGCGAATTGCAAATGAAACGTAATCTATGCGATATCTCA
>sgem810
CGTGTTTTAAGTTAAAAAGCGTCAAACAAGCGTGTTTCTTCATCAGACACAAAACTATTGAAGTTCCCAGCGCGAATTGCAAATGAAACGTTATCTACGCGATAACTCA
>sgem811
CGTGTTTTAAGTTAAAAAGCGTCAAACAAGCGTGTTTCTTCATCAGACACAAAACTATTGAAGTTCCCAGCGCGAATTGCAAATGGAACGTTATCTATGCGATATCTCA
>sgem812
CGTGTTTTAAGTTAAAAAGCGTCAAACAAGCGTGTTTCTTCATCAGACACAAAACTATTGAAGTTCCCATGGCGAATTGCAAATGAAACGTTATCTATGCGATATCTCA
>sgem813
CGTGTTTTAAGTTAAAAAGCGTCAAACAAGCGTGTTTCTTCATCAGACACAAAACTATTGAAGTTCCCATGGCGAATTGCAAATGAAACGTTGTCTATGCGATATCTCA
>sgem814
CGTGTTTTAAGTTAAAAAGCGTCAAACAAGCGTGTTTCTTCATCAGACACAAAACTATTGAAGTTCCCATTGCGAATTGCATATGAAACGTTATCTATGCGATATCTCA
>sgem815
CGTGTTTTAAGTTAAAAAGCGTCAAACAAGCGTGTTTCTTCATCAGACACAAAAGTATTGAAGTTCCCATGGCGAATTGCAAATGAAACGTTATCTATGCGATATCTCA
>sgem816
CGTGTTTTAAGTTAAAAAGCGTCAAACAAGCGTGTTTTTGCATCAGAAACGAAACTATTGAAGTTTCCAGCGCGAATTGCAAATGAATCGTTATCTATGCGATATCTCA
>sgem817
CGTGTTTTAAGTTAAAAAGCGTCAAACAAGCGTGTTTTTTCATCAGACACAAAACTATAGAAGTTCCCAGCGCGAATTGCAAATGAAACGTTATCTATGCGATATCTCA
>sgem818
CGTGTTTTAAGTTAAAAAGCGTCAAACAAGCGTTGATCTGCATCAGAAACGAAACTATTGAAGTTTCCAGCGCTAATTGCAAATGAATCGTTATCAATGTGATATCTCA
>sgem819
CGTGTTTTAAGTTAAAAAGCGTCAAACAAGCGTTGATCTGCATCAGAAACGGAACTATTGAAGTTTCCAGCACGAATTTCAAATGAAACGTTATCTATGCAATATCTCA
>sgem820
CGTGTTTTAAGTTAAAAAGCGTCAAACAATAGTGATTCTGCATCAGAAACGAAACTATTGAAGTTCCCATCGCGAATTGCAAATGAATTGTTATGTATGCGATATCTCA
>sgem821
CGTGTTTTAAGTTAAAAAGCGTCAAACAATCGTGTTTCTGCATCAGAAACGAAACTATTGAAGTTCCCAGCGCGAATTGCAAATGAAACGTTATCTATGCGATATCTCA
>sgem822
CGTGTTTTAAGTTAAAAAGCGTCAAACAATCGTGTTTCTGCTTCAGAAACGATACTATTGAAGTTCCCAGCGCGAAATGCAAATGAAACGTTATCTATGCGATATCTCA
>sgem823
CGTGTTTTAAGTTAAAAAGCGTCAAACCAGCGTTGATCTGCATCAGAAAAGAAACTATTGAAGTTCACATCAAGAATTGCAAATGAATTGTTATCTATGCGATATCTCA
>sgem824
CGTGTTTTAAGTTAAAAAGCGTCAAACCAGCGTTGATCTGCATCAGAAAAGAAATTATTGAAGTTCACATCAAGAATTGCAAATGAATTGTTATCTATGCGATATCTCA
>sgem825
CGTGTTTTAAGTTAAAAAGCGTCAAACCAGCGTTGATCTGCATCAGAAACGAAACTATTGAAGTTTCCAGCGCGAATTGCAAATGAAACGTTATCTATGCGATATATCA
>sgem826
CGTGTTTTAAGTTAAAAAGCGTCAAACCAGCGTTGATCTGCATCAGAAACGAAACTATTGAAGTTTCCAGCGCGAATTGCAAATGAAATGTTATCAATGCGATATCTCA
>sgem827
CGTGTTTTAAGTTAAAAAGCGTCAAACCAGCGTTGATCTGCATCAGAAACGGAATTATTGAAATTCCCTGCGCGAATTGCAAATGAAACGTTGTCAATGCGATATCTCA
>sgem828
CGTGTTTTAAGTTAAAAAGCGTCAAACCAGCGTTGTTCTGCATCAGAAACGAAACTATTGAAGTTCACATCAAGAATTGCAAATGAATTGTTATCTATGCGATATCTCA
>sgem829
CGTGTTTTAAGTTAAAAAGCGTCAAACTAGCGTTGATCTGAATCAGAAAAAAAAATATTGAAACTTTCAGCGCGAATTGCATATGAATCGTTATCTATTCGATATCTCA
>sgem830
CGTGTTTTAAGTTAAAAAGCGTCAATCCAGCGTTGATCTGCATCAGAAACGAAACTATTGAAGTTTCCAGCACGAATTGCAAATGAATCGTTATCTGTGCGATATCCCA
>sgem831
CGTGTTTTAAGTTAAAAAGCTTCAAACAAGCGTGTTTCTGCATCAGAAACGAAACTATTGAAGTTCCCAGCGCGAATTGCAAATGAAACGTTAACTATGCGATATCTCA
>sgem832
CGTGTTTTAAGTTAAAAAGTGTCAAAAAAGTGTGAATCTGCATCAGAAACGAAACTATTGAAGTTCGCAGTGCGAATTGCAAATGAATCGTTATCTATGCGATATCTCA
>sgem833
CGTGTTTTAAGTTAAAAAGTGTCAAAAAAGTGTGGATCTGCATCAGAAACGAAACTATTGAAGTTCGCAGTGCGAATTGCAAATGAATCGTTATCTATGAGATATCTCA
>sgem834
CGTGTTTTAAGTTAAAAATAGTCATACAAGCGTGTTTCTGCATCAGAAACGAAACTATTGAAGTTTCCCGCGCGAATTGCATATGAAACGTTATCTATGCGGTATCTCA
>sgem835
CGTGTTTTAAGTTAAAAATCGTCAAACAAGCGCGTTTCTGCATCACAAACAAAACATTTGAAGTTTCCAGCGCGAATTGCAAATGAATCGTTATGTGTGCGATATCTCA
>sgem836
CGTGTTTTAAGTTAAAAATCGTCAAACAAGCGTGTTTCTGCATCAGAAACGACACTATTGTTGTTTCCAGCGCGAAATGCAAATGAAACGTTATCTATGCGATATCTCA
>sgem837
CGTGTTTTAAGTTAAAAATCGTCAAACAAGCGTGTTTCTTCATCAGACACAAAACTATTGAAGTTCCCAGCACGAATTGCAAATGAAACGTTATCTATGCGATATCTCA
>sgem838
CGTGTTTTAAGTTAAAAATCGTCAAACAGGCGTGTTTCTGCATCAGAAACGAAACTATTGAAGTTTCCAGCGCGAATTGCAAATTAAACGTTATCTATGCGATATCTCA
>sgem839
CGTGTTTTAAGTTAAAATGCGTCAAACAAGCGTGTTTCTGCATCAGAAACGAAACTATTGAAGTTTCCAGTGCGAATTGCAAATCAAACGTTATCTATGCGATATCTCA
>sgem840
CGTGTTTTAAGTTAAATAGCGTCAAACAAGCGTGTTTCTTCATCAGACGCAAAACTATTGAAGTTCCCAGCGCGAATTGCAAATGAAACGTTATCTATGCGATATCTCA
>sgem841
CGTGTTTTAAGTTAAATAGGGTCAAACTAGCGTTGATCTGCATCAGAAACAAAACTATTGAAGTTTCCAACGCGAATTGCAAATGAATCGTTATCTATGCGATATCTCA
>sgem842
CGTGTTTTAAGTTAAGAATCGTCAAACAAACGTGGTTCTACCTCAGAATCAAAACTATTGAAGTTCCCAGAGCGAATTGCAAAAGAATCTTTATAAATGCGTATTCTCA
>sgem843
CGTGTTTTAAGTTAAGAATCGTCAAACAAGCGTGGATCTACCTCAGATTCAAAACTATTGAAGTTTCCAGAGCGAATTGCAAAAGAATCTTTATAAATGCGTATTCTCA
>sgem844
CGTGTTTTAAGTTAATAAGCGTCATACAAGCGTGTTTCTGCATCAGAAACGAAACTATTGAAGTTCCCAGCGCGAATTGCAAATGAAACGTTATCTATGCGATATCTCA
>sgem845
CGTGTTTTAAGTTAATACGCGTCGAACAAGCGTTTATCTGCATCTGAAACGAATGTATTGAAGTTCCCAACGCGAATTGCAAATGAATCGTTATCTATGCGATATCTCA
>sgem846
CGTGTTTTAAGTTATAAAGCGTCAAACAAGCGTGTTTCTTCATCAGACACAAAACTATTGAAGTTCCCAGCGCGAATTGCAAATGAAACGTTACCTATGCGATATCTCA
>sgem847
CGTGTTTTAAGTTCAAATGCGTCGAATAAGCGTTGATCTGCTTAAGAAACAAAACTATAGATTTTCCCAGCGCGAATTGCAAATAAATCGTTATCTGTGCGATGTCTCA
>sgem848
CGTGTTTTAAGTTTAAAAGCGTAAAACAAGCGTGTTTCTGCATCAGAAACAAAACTATTGAAATTCGCACCGCGAAATGCAAATGAATGGTTATCTATGCGATATCTCA
>sgem849
CGTGTTTTAAGTTTAAAAGCGTCAAACTAGCGTTGATCTGCATCAGAAACGAAACTATTGAAGTTTCTAGCGCGAATTGCAGATGAATCGTTATGTATGCGATATCACA
>sgem850
CGTGTTTTAAGTTTGAAATCGTTAAACCAGCGTTGATCTGCATCTGAAACGAAACTATTGAAATTCCCACCGCGAATTGCTAATGATACGTTTTCTATGCGATATCTCA
>sgem851
CGTGTTTTAATTTAAAAAGCGTCAAAACCGCGTTGATCAGCATCAGAAACGAAACTATTGAAGTTTCCAGAGCGAATTACAAATGAAACGTTATCTATGCTATATCTCA
>sgem852
CGTGTTTTACAATAAAAAGCGTCAAACAAGTGTATTTCTGCATCAGAAACGAAACTATTGATGTTCCCAGCGCGAATTGCAAATGAAACGTAATCTATGCGATCTCTCA
>sgem853
CGTGTTTTACACTAAAAAGCGTCAAACAAGCATGTTTCTGCATCAGAAACGAACCAATTGAAGTTCCCACCGCGAATTGCAAATGAATCGTTATGTGTGCAATATCTCA
>sgem854
CGTGTTTTACACTAAAAAGCGTCAAACAAGCATGTTTCTGCATCAGAAACGAACCTATTGAAGTTCCCACCGCGAATTGCAAATGAATCGTTATGTGTGCGATATCTCA
>sgem855
CGTGTTTTACAGTAAAAAGCGTCAAACAAGCGTGCTTCTGCATTAGATACGAAACATTTCAAGTTTACATCGCGAATTGCAAATGAATCGTTATCTATGCGATATCTCA
>sgem856
CGTGTTTTACAGTAAAAAGCGTCAAACAAGCGTTTTTCTGCATCAGAAACGAAACTATTGAAGTTCCCATCGCGAATTGCAAATGAAATGTTATCTATGCGATATCTCA
>sgem857
CGTGTTTTACAGTAAAAATGGTCAATCAAACGTTGATCTCCATCAAAAACGAAACTATTGAAGTTTACAACGCGAATTGCAAATTAATGATTATCTACGAGATATCTCA
>sgem858
CGTGTTTTACATAAAAAAGCGTCAAACAAGCGTTGATCTGCATCAGAAACGGAATTATTGAAATTCCCTGCGCGAATTGCAAATGAAACGTTATCAATGCGAAATCTCA
>sgem859
CGTGTTTTACATAAAAAAGCGTCAAACAAGCGTTGATCTGCATCAGAAACGGAATTATTGAAATTCCCTGCGCGAATTGCAAATGAAACGTTATCAATGCGATATCTCA
>sgem860
CGTGTTTTACATTAAAAAACGTCAAACAAGCGTGTTTCTGCATCAGAAACGAAACTATTGAAGTTCCCAGAGCGAAATGCAAATGAAACTTTATCTATGCGATATCTCA
>sgem861
CGTGTTTTACATTAAAAAACGTCAAACAAGCGTGTTTCTGCATCAGAAACGAAACTATTGAAGTTCCCAGTGCGAAATGCAAATGAAACGTTATCTAGGCGATATCTCA
>sgem862
CGTGTTTTACATTAAAAAGAGTCAAACAAAAGTGTTTCTGCATCAATAACGAAACTATTGAAGTTTCCAGCGCGAATTGCAAATGAATCGTTATCTATGCGAAATCTCA
>sgem863
CGTGTTTTACATTAAAAAGCGACAAACAAGCGTGTTACTGCACCAGAAACAAAATTATTAAAATTCGTAGTGCGAATTGCAAATGAATCGTTATCTATGCGATATCTCA
>sgem864
CGTGTTTTACATTAAAAAGCGGCAAACTAGCGTTGATCTGCATCAGAAACGAATCTATTGAAGTTTCCAGCGCGAATTGCAAATGAATCGTTATGTGTGCGATATCTCA
>sgem865
CGTGTTTTACATTAAAAAGCGTCAAAAAAACGTGTTTCTGCTTCAGAACCGAAACTATTGAAGTTCCCATTGCGAATTGCAAATGAATCGTTATGTGTGCGACATCTCA
>sgem866
CGTGTTTTACATTAAAAAGCGTCAAACAAAAGTGTTTCTGCATCAATAACGAAACTATTGAAGTTTCCAGCGCGAATTGCAAATGAATCGTTATCTATGCGGTATCTCA
>sgem867
CGTGTTTTACATTAAAAAGCGTCAAACAAACGTGTTTCTTCATTAGAAACGAAACTATTGAAGTTCCCAGCGCTAATTGCAAATGAAACGTTATCTATGCGATATCTCA
>sgem868
CGTGTTTTACATTAAAAAGCGTCAAACAACCGTGTTTCTGCATCAGAATCGAAACTATTGAAGTTCCCATCGCGAATTGCAAATGAATCGTTATGTTTGCGATATCTCA
>sgem869
CGTGTTTTACATTAAAAAGCGTCAAACAAGCATGCTTCTGCATTAGAAACGATACATTTCAAGTTTACAGCGCGAATTGCAAATGAATCGTTATCTATTCGATATCTCA
>sgem870
CGTGTTTTACATTAAAAAGCGTCAAACAAGCGCTGATCTGCACCAGAAATTAAACTATTGTAGTTTCCAGCGCGAATTGCAAATGAATCGTTATGTATGCGATATCTCA
>sgem871
CGTGTTTTACATTAAAAAGCGTCAAACAAGCGTACTTCTGCATTAGAAACGAAACATTTCAAGTTTACAGCGCGAATTGCAAATGAATCGTTATCTATGCGATATCTCA
>sgem872
CGTGTTTTACATTAAAAAGCGTCAAACAAGCGTGCTTCTGCATTAGAAACGATACATTTCAAGTTTACAGCGCGAATTGCAATTGAATCATTATCTATTCGATATCTCA
>sgem873
CGTGTTTTACATTAAAAAGCGTCAAACAAGCGTGTTTCTACATCAGAAACGAAACATTTGAAGTTTCCAGCGCGAACTGCAAATGAATCGTTATCCATGCGATATCTCA
>sgem874
CGTGTTTTACATTAAAAAGCGTCAAACAAGCGTGTTTCTGCATCAGAAAAGAAACATTTCAAGTTTACAGCGCAAATTGCAAATGAATCGTTATCTATGCGATATCTCA
>sgem875
CGTGTTTTACATTAAAAAGCGTCAAACAAGCGTGTTTCTGCATCAGAAACAAAAATATTGAAGTTTCCGGCGCTAATTGCAAATGAATCGTTATCTATGCGATATCTCA
>sgem876
CGTGTTTTACATTAAAAAGCGTCAAACAAGCGTGTTTCTGCATCAGAAACAAAATTATTGAAGTTCCCAGAGCGAATTGCAAATGAAACGTTATCTATGCGACATCTCA
>sgem877
CGTGTTTTACATTAAAAAGCGTCAAACAAGCGTGTTTCTGCATCAGAAACAAAATTATTGAAGTTCCCAGAGCGAATTGCAAATGAAACGTTATCTATGCGTCATCTCA
>sgem878
CGTGTTTTACATTAAAAAGCGTCAAACAAGCGTGTTTCTGCATCAGAAACAAAATTATTGAAGTTCCCAGAGCGAATTGCAAATGAATCGTTATCTATGCCATATCTCA
>sgem879
CGTGTTTTACATTAAAAAGCGTCAAACAAGCGTGTTTCTGCATCAGAAACGAAACATTTCAAGTTTACAGCGCGAATTGCAAATGAATCGTTATCTATGCGATATCTCA
>sgem880
CGTGTTTTACATTAAAAAGCGTCAAACAAGCGTGTTTCTGCATCAGAAACGAAACATTTCACGTTTACAGCGCGAATTGCAAATGAATCGTTATATATGCGATATCTCA
>sgem881
CGTGTTTTACATTAAAAAGCGTCAAACAAGCGTGTTTCTGCATCAGAAACGAAACATTTGAAGTTTACAGCGCGAATTGCAAATGAATCGTTATCAATGCGATATCTCA
>sgem882
CGTGTTTTACATTAAAAAGCGTCAAACAAGCGTGTTTCTGCATCAGAAACGAAACTAATGAAGTTTCCAGCGCGAATTGCAAATGAAACGTTATCTATGCGATATCTCA
>sgem883
CGTGTTTTACATTAAAAAGCGTCAAACAAGCGTGTTTCTGCATCAGAAACGAAACTATTGAAATTCGCAGCGCGAAATGCAAATGAAACGTTATCTAGGCGATATCTCA
>sgem884
CGTGTTTTACATTAAAAAGCGTCAAACAAGCGTGTTTCTGCATCAGAAACGAAACTATTGAAATTTCCAGCGCGAATTGCAAATGAATCGTTATCTATGCGATATCTCA
>sgem885
CGTGTTTTACATTAAAAAGCGTCAAACAAGCGTGTTTCTGCATCAGAAACGAAACTATTGAAGTTCCAAGCGCGAATTGCAAATGAAACGTTATCTATGCGATATCTCA
>sgem886
CGTGTTTTACATTAAAAAGCGTCAAACAAGCGTGTTTCTGCATCAGAAACGAAACTATTGAAGTTCCCAGCGCGAATTGCAAATGAAACGTTATCTATGCGATATCTCA
>sgem887
CGTGTTTTACATTAAAAAGCGTCAAACAAGCGTGTTTCTGCATCAGAAACGAAACTATTGAAGTTTCCAGCGAGAATTGCAAATGAATCGTTATCTATGCGGTATCTCA
>sgem888
CGTGTTTTACATTAAAAAGCGTCAAACAAGCGTGTTTCTGCATCAGAAACGAAACTATTGAAGTTTCCAGCGAGAATTGCAAATGAATCGTTATCTATGTGGTATCTCA
>sgem889
CGTGTTTTACATTAAAAAGCGTCAAACAAGCGTGTTTCTGCATCAGAAACGAAACTATTGAAGTTTCCAGTGTGAATTGCAAACGAAACGTTATCTATGCGATAACTCA
>sgem890
CGTGTTTTACATTAAAAAGCGTCAAACAAGCGTGTTTCTGCATCAGAAACGAAACTATTGAAGTTTCCGGCGCTAATTGCAAATGAATCGTTATCTATGCGATATCTCA
>sgem891
CGTGTTTTACATTAAAAAGCGTCAAACAAGCGTGTTTCTGCATCAGAAACGAAACTATTGATGTTCCCAGCGCAAATTGCAAATGAAACGTTATCTATGCGATCTCACA
>sgem892
CGTGTTTTACATTAAAAAGCGTCAAACAAGCGTGTTTCTGCATCAGAAACGAAATTCTTGAAATTTGCAGTGCGAATTGCAAATGAATCGTTATGTATGCGATATCTCA
>sgem893
CGTGTTTTACATTAAAAAGCGTCAAACAAGCGTGTTTCTGCATCAGAAACGATACATTTGAAGTTTACAGAGCGAATTGCAGATGAATCGTTATCTATGCGATATCTCA
>sgem894
CGTGTTTTACATTAAAAAGCGTCAAACAAGCGTGTTTCTGCATCAGAAACGGAACTATAGAAGTTTCCAGCGCGAATTGAAAATGAATCGTTATCTATGCGATATCTCA
>sgem895
CGTGTTTTACATTAAAAAGCGTCAAACAAGCGTGTTTCTGCATCAGAAACGGAACTATAGAAGTTTCCAGCGCGAATTGCAAATGAATCGTTATCTATGCGATATCTCA
>sgem896
CGTGTTTTACATTAAAAAGCGTCAAACAAGCGTGTTTCTGCATCAGAAACTAAACTATTGAACTTTCCTGCGCGAATTGCAAATGAATCGTTATCTATGCGATATCTCA
>sgem897
CGTGTTTTACATTAAAAAGCGTCAAACAAGCGTGTTTCTGCATCAGAAACTAAACTATTGAAGTTTCCAGCGCGAATTACAAATGAAACGTTATCTATGCGATATCTCA
>sgem898
CGTGTTTTACATTAAAAAGCGTCAAACAAGCGTGTTTCTGCATCAGAATCGAAACTATTGAAGTTCCCATCGCGAATTGCTAATGAATCGTTATGTAAGCGATATCTCA
>sgem899
CGTGTTTTACATTAAAAAGCGTCAAACAAGCGTGTTTCTGCATCGGAAACGAAACTAATGAAATTCGCAGTGCGAATTGAAAATGAATCGTTATCTATGCGATATCTCA
>sgem900
CGTGTTTTACATTAAAAAGCGTCAAACAAGCGTGTTTCTGCTTCAGAAACGAAACTATTGAAGTTTCCGGCGCTAATTGCAAATGAATCGTTATCTATGCGATATCTCA
>sgem901
CGTGTTTTACATTAAAAAGCGTCAAACAAGCGTTGATCAGCATCAGAAACGAAACTATTTAATTTCCCAGAGCGAATTGCAAATTAATCGTTATCTTTGCGATATCTCA
>sgem902
CGTGTTTTACATTAAAAAGCGTCAAACAAGCGTTGATCGGCTCCAGAAATTAAACTATTGAAGTTTGCAGCACAAATTGCAAATGAATCGTTATCTATGCTATATCACA
>sgem903
CGTGTTTTACATTAAAAAGCGTCAAACAAGCGTTGATCTGCACCAGAAATTAAACTATTGAAGTTTGCAGCACAAATTGCAAATGAATCGTTATCTATGCTATATCACA
>sgem904
CGTGTTTTACATTAAAAAGCGTCAAACAAGCGTTTTTATGCATCAGAAACAAAATTATTGTAGTTCCCAGAGCGAATTGCAAATGAAACGTTATCTATGCGATATCTCA
>sgem905
CGTGTTTTACATTAAAAAGCGTCAAACAAGCTTGTTTCTGCATCAGAAACGAAACATTTGAAGTTTACAGCGCGAATTGCTAATGAATCGTTATCTATGCGATATATCA
>sgem906
CGTGTTTTACATTAAAAAGCGTCAAACAAGCTTGTTTCTGCATCAGAAACGAAACTATTGAAGTTCCCAGAGCGAAATGCAAATGAAACGTTATCTATGCGATATCTCA
>sgem907
CGTGTTTTACATTAAAAAGCGTCAAACAAGCTTGTTTCTGTATCAGAAACGAAATTATTGAAGTTCCCAGCGCGTATTGCAAATGAAACGTTATCTATGCGATATCTCA
>sgem908
CGTGTTTTACATTAAAAAGCGTCAAACAATCGTGTTTCTGCATCAGAAACGAAACTATTGAAGTTTCCAGCGAGAATTGCAAATGAATCGTTATCTATGCGATATCTCA
>sgem909
CGTGTTTTACATTAAAAAGCGTCAAACAATCGTGTTTCTGCATCAGAAACGAAACTATTGAAGTTTCCGGCACTAATTGCAAATGAATCGTTATCTATGCGATATCTCA
>sgem910
CGTGTTTTACATTAAAAAGCGTCAAACATGCGTGTTTCTTCATCAGAAACAAAACTATTGAAGTTCCCATCGCGAATTGCAAATGAATCTTTATCAATGCGTATTCTCA
>sgem911
CGTGTTTTACATTAAAAAGCGTCAAACCAACGTTGATCTGCATCAGAAACGAAACTATTGAATTTTCCAGCGCGAATTGCAAATGAAACGTTATCTATGTGATATCTCA
>sgem912
CGTGTTTTACATTAAAAAGCGTCAAACCAGCGTGTTTCTGCATCAAAAACGAAATTATTGAAGTTTCCAGGGCGAATTGCAAATGAAACGTTATCTATGCGATATCTCA
>sgem913
CGTGTTTTACATTAAAAAGCGTCAAACCAGCGTTGATCCGCATCAGAATCGAAACTATTGAAGTTTCCAGCGCGAATTGCAAATGAAACGTTATCTATGCGATATCTCA
>sgem914
CGTGTTTTACATTAAAAAGCGTCAAACCAGCGTTGATCTGCATCAGAAACGAAACTATTGAAGTTCCCAGCGCGAATTGCAAATGAAACGTTATCTATGCGATATCTCA
>sgem915
CGTGTTTTACATTAAAAAGCGTCAAACCAGCGTTGATCTGCATCAGAAACGAAACTATTGAAGTTTCCAGCGCGAATTGCAAATGAATCGTTATCTATGCAATATCTCA
>sgem916
CGTGTTTTACATTAAAAAGCGTCAAACCAGCGTTGATCTGCATCAGAAACGAATCTATTGAAGTTCCCAGCGCGAATTGCAAATGAAACGTTATCTATGCGATATCTCA
>sgem917
CGTGTTTTACATTAAAAAGCGTCAAACCAGCGTTGATCTGCATCAGAATCGAAACTATTGAAGTTCCCAAAGCGAATTGCAAATGAAACCTTATCTATGCGATGTCTCA
>sgem918
CGTGTTTTACATTAAAAAGCGTCAAACCAGCGTTGATCTGCGTCAGAAACGAAACTATTGAAGTTTTCAGCGCCAATTGCAGATGAAACGTTATCTACGCGATATCTCA
>sgem919
CGTGTTTTACATTAAAAAGCGTCAAACCATCGTGTTTCTGCATCAGAAACGAAATTATTGAAGTTCTCAAAGCGAATTGCAAGTGTAACGTTATCTATGCGATGTCTCA
>sgem920
CGTGTTTTACATTAAAAAGCGTCAAACTAGCATAGATCTGCATCAGTAACATAACTATTGAAGTTTTCTGCTCGTATTGCTAATGAATCGTTATCTATGCGATATCTCA
>sgem921
CGTGTTTTACATTAAAAAGCGTCTAACAATCGTGTTTCTGCATCAGAAACGAAACTATTGAAGTTTCCGGCACTAATTGCAAATGAATCGTTATCTATGCGATATCTCA
>sgem922
CGTGTTTTACATTAAAAAGCGTGAAACAAGCGTGTTTCTGCATCAGAAACGAAACTATTGAAATTCCCAGCGCTAATTGCAAATGAATCGTTATCCATGCGATATCTCA
>sgem923
CGTGTTTTACATTAAAAAGCGTGAAACAAGCGTGTTTCTGCATCAGAAACGAAACTATTGAAGTTCCCTTCGCGAATTGCAAATGAAACGTTATCTATGCGATATCTCA
>sgem924
CGTGTTTTACATTAAAAAGCGTGAAACAAGCGTGTTTCTGCATCAGAAACGAAACTATTGTAGTTCCCTTCGCGAATTGCAAATGAAACGTTATCTATTCGATATCTCA
>sgem925
CGTGTTTTACATTAAAAAGCGTGAAACAAGCGTTGATCTGCATCAGAAACGAAACTATTAAAGTTTCCAGCTCGAATTGCACATAAATCGTTATCTATGCGATATTTCA
>sgem926
CGTGTTTTACATTAAAAAGCTTCAAACCTTTGTTGATCTGCATCAGAAATGAAACTATTGGAATTTCCAGCGCGAATTGCAAATTAATCGTTATCTATGCGATATATCA
>sgem927
CGTGTTTTACATTAAAAAGCTTTAAACCTGCGTTGATCTGAACCAGAAACTAAACTATTGAAGTTTTCAGCGCGAATTGCAAATGAATCGTTATCTGTGCGATATCTCA
>sgem928
CGTGTTTTACATTAAAAAGGGTCAAACCAGCGTTGATCTGCATCAGAAACGAAACTATTGAAGTTCCCAGCACGAATTGCAAATGAAACGTTATCTATGCGATATCTCA
>sgem929
CGTGTTTTACATTAAAAATCGTCAAACAAGCGAGTTTCTGCATCACAAACGAAACTATTGAAGTTTCCAGGGCTAATTGCAAATGAAACGTTAGCTATGCGATATCTCA
>sgem930
CGTGTTTTACATTAAAAATCGTCAAACAAGCGCGTTTCTGCATCAGAAACGAAACTATTGAAGTTCCCATCGCGAATTGCAAATGAATCGTTATCTGTGCGATATCTCA
>sgem931
CGTGTTTTACATTAAAAATCGTCAAACAAGCGTGTTTCTGCATCAGAAACGAAACTATTGACGTTTCCAGGGCTAATTGCAAATGAAACGTTAGCTATGCGATATCTCA
>sgem932
CGTGTTTTACATTAAAACGCGTCAAACCAGCGTTGATCTGCATCAGAAATGTATCTATTGAAGTTTCCAAAGCGATTTGCAAATGAATCGATATCTATGCGATATCTCA
>sgem933
CGTGTTTTACATTAAAACGCTTCAAACCATCGTTAATCTGCATCAGAAACGAAACAATTGAAGTTTCCAGGGCGAATAGCAAATGAAACGTTATCTATGCGATATCTCA
>sgem934
CGTGTTTTACATTAAAATTGGTCAAACAAGCATGTTTAAGCATCAGAAACGAAACTATTGAAGTTCCCATCGCGAATTGCAAATGAATCATTATCTAGACGATATCTCA
>sgem935
CGTGTTTTACATTAAATAGCGTCAAACAAGCGTGTTTCTGCATCAGAAACGAAATTATTGAAGTTCCCAGCGCGAATTGCAAATGAAACGTTACCTATGCGATATCTCA
>sgem936
CGTGTTTTACATTAAATAGCGTCAAACAAGCGTGTTTCTGCATCAGAAACGAAATTATTGAAGTTCCCAGCTCGAATTGCAAATGAAACGTTATCTATGCGATATCTCA
>sgem937
CGTGTTTTACATTAAATAGCGTTAAACAAGCGTGTTTCTGCATCAGAAACGACATTATTGAAGTTTCCAGGGCTAATTGCAAATGAAACGTTATCTATGCGATATCTCA
>sgem938
CGTGTTTTACATTAAATAGCTTCAAACAAGCGTGTTTCTGTATCAGAAACGAAACTATTGAAGTTTCCAGCGAGAATTGCAAATGAATCGTTATCTATGCGATATCTCA
>sgem939
CGTGTTTTACATTAAATAGGACCAAACTAGCGTCGATCTGCATCAGAAACGAAACTATTGAAGTTTCCAGCGCGAAATGCAAATGAAACGTTATCTATGCGATATCTCA
>sgem940
CGTGTTTTACATTAAATATCGTCAAGCAAGCGTGTTTCTGCATCAGAAACGATACTATTGATATTCGCAGTGCGAATTGCAAATGAATCGTTATCTATGCAATGTCTCA
>sgem941
CGTGTTTTACATTAACAAGCGTCAAACAAGCGTGTTTCTGCATCAATAACGAAACTATTGAAGTTTCCAGCGCGAATTGCAAAAGAATCGTTATCTATGCGATATCTCA
>sgem942
CGTGTTTTACATTAATAAGCCTCAAACAAGCGTGTTTCTGCAACAGAAAAGAAGCTTTTGTATTTCCCATCGCAAATTGCAAATGAATCGTTATCTATGCGATATCTCA
>sgem943
CGTGTTTTACATTAATAAGCGTCAAACAAACGTGTTTCTGCATCAGAAACGAAACATTTGAAGTTTACAGCGCGAATTTCAAATGAATCGTTATCTATGCGATATCTCA
>sgem944
CGTGTTTTACATTAATAAGCGTCAAACAAGCGTGTTACTGCATCAGAAACGAAACTATTGAAATTCGCAGTGCAAATTGCAAATGATTCGTTATCTATGCGATATCTCA
>sgem945
CGTGTTTTACATTAATAAGCGTCAAACAAGCGTGTTTCTGCATCAGAAACGAAACATTTGAAGTTTCCAGCGCGAATTTCAAATGAACCGTTATCTATGCGATATCTCA
>sgem946
CGTGTTTTACATTAATAAGCGTCAAACAAGCGTGTTTCTGCATCAGAAACGAAACATTTGAAGTTTCCAGCGCGAATTTCAAATGAATCGTTATCTATGCGATATCTCA
>sgem947
CGTGTTTTACATTAATAAGCGTCAAACAAGCGTGTTTCTGCATCAGAAACGAAACTATTGAAGTTTCCAGCGCGAATTGCAAATGAATCGTTATCTATGCGATATCTCA
>sgem948
CGTGTTTTACATTAATAAGCGTCAAACCAAGGATGATCAGCATCAAAAACGAAACTATTGAAGTTTCCTACGCGAATTGCAAATGAAACGTTATCTATGCGATATCTCA
>sgem949
CGTGTTTTACATTAATAAGCGTCAAACCAGCGTTGGTCTGCATCAGAAACGATACTATTGAAGTTTTCAGGGCGAATTGCAAATGAAACGTTATCTATGCGATATCTCA
>sgem950
CGTGTTTTACATTAATAAGCGTCAAACGAGCGTGTTTCTGCATCAGAAACGAAACATTTGAAGTTTAAAGCGCGAATTGCAAATGAAACGTTATCTATGCCATATCTCA
>sgem951
CGTGTTTTACATTAATAAGCGTGAAACAAGCGTGTTTCTGCATCAGAAACGAAACATTTGAAGTTTACAGCGCGAATTGCAAATGAATCGTTATCTATGCGATATCTCA
>sgem952
CGTGTTTTACATTAATAGGCGTCAAACAAGCGTGTTTCTGCATCAGAAACGAATTTATTGAAGTTTCAGGCGCGAATTGCAAATGAAACGTTATCTATGCGATATCTCA
>sgem953
CGTGTTTTACATTATAATGCGTCAAACAAGCATGTTTAAGCATCAGAAACGAAACTATTGTAGTTCCCATAGCGAATTGCAAATGAATCATTATCTAGACGATATCTCA
>sgem954
CGTGTTTTACATTGAAAAGCGTCAAACCAGCGTTGATCTGCATCAGAAACGAAACTATTGAAGTTTCCAGAGCGAATTGCAAATGAAACGTTATCTATGTGATATCTCA
>sgem955
CGTGTTTTACATTTAAAAGCGTCAAACAAGAGTTTGTCTGCATCAGAAACGAAACTATTGACGTTCCCAGCGCGAATTGCAAATGAAACGTTATCTATGCGATATCTCA
>sgem956
CGTGTTTTACATTTTAACTCGTCGAACAAGCGTTGATCTCCATCAGAAACTAATGTATTGATGTTCCTACCGCGAATTGCAAATGAATCGTTATCTATGCGGTATTTCA
>sgem957
CGTGTTTTACCATAAAAAGAGTCAAACAAGCGTGTTTCTGCATCAGAAACGAAACTATTGAAGTTCCCAACGCGAATTGCAAATGAAACGTTATCTATGCGATATCTCA
>sgem958
CGTGTTTTACCATAAAAAGCGTAAAACCAGCGTTGGTCTGCATCAGAAACGAAACTATTGAAGATCCCAGCGCGAATTGCGAATGAAACGTTATCTATGCGATATCTCA
>sgem959
CGTGTTTTACCATAAAAAGCGTCAAACCAGCGTGTTTCTGCATCAGAAACGAAACTATTGAAGTTCCCAGCGCGAATTGCAAATGAAACGTTATCTATGCGATTTCTCA
>sgem960
CGTGTTTTACCATAAAAAGCGTCAAACCAGCGTTGATCTGCATCAGAAACGAAACTATTGAAGTTCACAGCGCGAATTGCAAATGAAACATTATCTATGCGATGTCTCA
>sgem961
CGTGTTTTACCATAAAAAGCGTCAAACCAGCGTTGATCTGCATCAGAAACGAAACTATTGAAGTTTCCAGCGCGAATTGCAAATGAAACGTTATCTATGCGATATCTCA
>sgem962
CGTGTTTTACCATAAAAAGCGTCAAACCAGCGTTGATCTGCATCAGAAACGAAACTATTGAAGTTTCCAGGGCTAATTGCAAATGAAACGTTATCTATGCGATATCTCA
>sgem963
CGTGTTTTACCATAAAAAGCGTCAAACCAGCGTTGATCTGCATCAGAAAGGAAACTATTGATGTTTCCACCGCGAATTGCAAATGAAACGTTATCTATGCGATATCTCA
>sgem964
CGTGTTTTACCATAAAAAGCGTCAAACCAGCGTTGATCTGCATCAGAAATGAAACTATTGAAGTTCCCAGCGCGAATTGCAAATGAAACGTTATCTATGCGATATCTCA
>sgem965
CGTGTTTTACCATAAAAAGCGTCAAACCAGCGTTGATCTGCATTAGAAACGAAACTATTGATGTTTCCACCGCGAATTGCAAATGAAACGTTATCTATGCGATATCTCA
>sgem966
CGTGTTTTACCGTAAAAAGCGTCTAACCAGTGTTGATCTGCATCAGAAACGAAACTATTGAAGTTTCCAGCGCGAATTGCAAATGAAACGTTAACTATGCGATATCTCA
>sgem967
CGTGTTTTACCTAAAAAAGCGTCAAACCAGCGTTGGTCTGCATCAGAAACGAAACTATTGAAGTTCCCAGCGCGAATTGCAAATGAAACGTTATCTATGCGACATCTCA
>sgem968
CGTGTTTTACCTAAAAGTGCGTCAAACCAGCGTTGTTCTGCATCAGAAACGAAACTATTGAAGTTTCCAGGGCGAATTGCAAATGAAACGTTATCTATGCGATATCTCA
>sgem969
CGTGTTTTACCTCAAAAAGCGTCAAACCAGCGTTGGTCTGCATCAGAAACGAAACTATTGAAGTTCCCAGCGCGAATTGCAAATGAAACATTATCTATGCGATATCTCA
>sgem970
CGTGTTTTACCTCAAAAAGCGTTAAACCACCGTTGATCTGCATCAGAAACGAAACTATAGAAATTTCCAGGGCGAATTGCAAATGAAACGTTATCTATGCGATATCTCA
>sgem971
CGTGTTTTACCTGAAAAAGCGTCAAACCAGCGTTGATCTGCATCAGAAACGAAACTATTGAAGTTCCCAGCGCGAATTGCAAATGAAACGTTATCTATGCAATATCTCA
>sgem972
CGTGTTTTACCTTAAAAAACGTCAAACAAGCGTGTTTATGCATCAGAAACGAAACTATTGAAGTTCCCAGCGCGAAATGCAAATGAAATTTTATCTATTCGATATTTCA
>sgem973
CGTGTTTTACCTTAAAAAACGTCAAACAAGCGTGTTTCTGCATCAGAAACAAAACTATTGAAGTTTACAGCGCGAATTGCAAATGAATCGTTATCTATGCGATATCTCA
>sgem974
CGTGTTTTACCTTAAAAAACGTCAAACAAGCGTGTTTCTGCATCAGAAACGAAACTATTGAAGTTCCCAGCACGAATTGCAAATGAAACGTTATCTATGCTTTATCTCA
>sgem975
CGTGTTTTACCTTAAAAAACGTCAAACAAGCGTGTTTCTGCATCAGAAACGAAACTATTGAAGTTCCCAGCGCGAAATGCAAATGAAATTTTATCTATTCGATATCTCA
>sgem976
CGTGTTTTACCTTAAAAAACGTCAAACAAGCGTGTTTCTTCATCAGAAACGAAACTATTGAAGTTCCCAGCGCGAAATGCAAATGAAATTTTATCTATTCGATATCTCA
>sgem977
CGTGTTTTACCTTAAAAAACGTCAAACCACCGTTGATATGCATCAGAAACGAAACTATTGAAGTTTCCAGGGCGAATTGCAAATGAAACGTTATCTATGTGATATCTCA
>sgem978
CGTGTTTTACCTTAAAAAACGTCAAACCACCGTTGATATGCATCAGAAACGAAACTATTGAAGTTTCCTCGGCGAATTGCAAATAAAACGTTATCTATGCGATATCTCA
>sgem979
CGTGTTTTACCTTAAAAAACGTCAAACCACCGTTGATATGCATCAGAAACGAAACTATTGAAGTTTCCTCGGCGAATTGCAAATGAAACGTTATCTATGCGATATCTCA
>sgem980
CGTGTTTTACCTTAAAAAACGTCAAACCAGCGATGATCTGCATCAGAAATGAAACTATTAAATATTCCAGGGCGAATTGCAAATGAAACGATATCTATGCGATATCTCA
>sgem981
CGTGTTTTACCTTAAAAAACGTCAAACCAGCGTTGATCTGCATCAGAAACGAAACTATTGAAGTTCCCAGCGCGAATTGCAAATGAAACGTTATCTATGCGATATCTCA
>sgem982
CGTGTTTTACCTTAAAAAACGTCAAACCAGCGTTGATCTGCATCAGAAACGAAACTATTGATGTTTCCAGCGCGAATTGCAAATGAAACGTTATCTATGCGATATCTCA
>sgem983
CGTGTTTTACCTTAAAAAACGTCAAACCAGCGTTGGTCTGCATCAGAAACGATACTATTGAAGTTTCCAGGGTGAATTGCAAATGAAACGTTATCTATGCGATATCTCA
>sgem984
CGTGTTTTACCTTAAAAAACGTCTAACCAGCGTTGATCTGCATCAGAATCGAAACTATTGAAGTTCCCAGCACGAATTGCAAATGAAACGTTATCTATGCGAAATCTCA
>sgem985
CGTGTTTTACCTTAAAAAATGTCAAACCAGCGTTGGTCTGCATCAGAAACGATACTATTGAATTTTCCAGGGCGAATTGCAAATGAAACGTTATCTATGCAATATCTCA
>sgem986
CGTGTTTTACCTTAAAAACCGTCAAACCAGCGTTGATCTGCACTAGAAACGAAACTATTGAAGTTCCCAGCGCGAATTGCAAATAAAACGTTATCTATGCGATATCTCA
>sgem987
CGTGTTTTACCTTAAAAACCGTCAAACCAGCGTTGATCTGCATCAGAAACGAAACTATTGAAGTTTCCAGCGCGAATTGCAAATGAAACGTTATCTTTGCGATATCTCA
>sgem988
CGTGTTTTACCTTAAAAAGAGTCAAACAAGCGTGTTTCTGCATCAGAAAAAAAACTATTGAAGTTCCCAACGTGAATTGCAAATGAAACGTTATCTATGCGATATCTCA
>sgem989
CGTGTTTTACCTTAAAAAGAGTCAAACAAGCGTTGATCTGCATAAGAAACGATACTACTGATTTTCCCAGCGCGAATTGCAAATGAATCGTTATCAGTGCAATATCTCA
>sgem990
CGTGTTTTACCTTAAAAAGAGTCAAACCAGCGTTGGTCTGCATCAGAAACGATACTATTGAAGTTTTCAGGGCGAATTGCAAATGAAACGTTATCTATGCGATATCTCA
>sgem991
CGTGTTTTACCTTAAAAAGATACAAACCAGCGTTGATCTGCATCAGAAACGAAACTATTGAAGTTTCCAGAGCGAATTGCAAATGAAACGTTATCTATGCGATATCTCA
>sgem992
CGTGTTTTACCTTAAAAAGCATCAAACAAGCGTGTTTCTGCATCAGAAACGAAACTATTGAAGTTCCCAGCGCGAATTGCATATGAAACGTTAACTATGCGATATCTCA
>sgem993
CGTGTTTTACCTTAAAAAGCATCAAACAAGCGTGTTTCTGCATCAGAAACGAAACTATTGATGTTCCCATCGCGAATTGCAAATGAATCGTTATGTATGCAATATCTCA
>sgem994
CGTGTTTTACCTTAAAAAGCATCAAACAAGCGTGTTTCTGCATCAGAAACGAAACTATTGATGTTCCCATCGCGAATTGCAAATGAATCGTTATGTATGCGATATCTCA
>sgem995
CGTGTTTTACCTTAAAAAGCATCAAACCAATGTTGATCTGCATCAGAAACGAAACTATTGAAGTTTCCAGGGCGAATAACAATTGAAACGTTATCTATGCGATGTCTCA
>sgem996
CGTGTTTTACCTTAAAAAGCATCAAACCAGCGTTGATCTGCATCAGAAACGAAACTATTGAAGTTTCCAGGGCGAATAACAATTGAAACGTTATCTATGCGATATCTCA
>sgem997
CGTGTTTTACCTTAAAAAGCATCAAACCAGCGTTGATCTGCATCAGAAACGAAACTATTGAAGTTTCCAGGGCTAATTGCAAATGAATCGTTATCTGTGCGATATCTCA
>sgem998
CGTGTTTTACCTTAAAAAGCATCAAACCAGCGTTGATCTGCATCAGAAACGAAACTATTGAAGTTTCCCGGGCGAATAACAATTGAAACGTTATCTATGCGATATCTCA
>sgem999
CGTGTTTTACCTTAAAAAGCATCAAACCAGCGTTGATCTGCATCAGAAACGAAACTATTGAATTTCCCAGTGCGAATTGCAAATGAAACGTTATCTATGCGATATCTCA
>sgem1000
CGTGTTTTACCTTAAAAAGCATCAAATAAGCGTGTTTCTGCATCAGAAACGAAACTATTGATGTTCCCATCGCGAATTGCAAATGAATCGTTATGTATGCAATATCTCA
>sgem1001
CGTGTTTTACCTTAAAAAGCCTCAAACCAGCGTTGGTCTGCATCAGAAACGAAACTATTGAAGTTCCCAGTGCGAATTGCGAATGAAACGTTATCTATGCGATATCTCA
>sgem1002
CGTGTTTTACCTTAAAAAGCGACAAACCAGCGTTGATCTACATCAGAAACGATACTATTGAAGTTTCCAGGGCGAATTGCAAATGAAACGTTATCTGTGCGATATCTCA
>sgem1003
CGTGTTTTACCTTAAAAAGCGACAAACCAGCGTTGATCTGCATCAGAAACAAAATTATTGAAGTTCCCAGAGCGAACTGCAAATGAAACGTTATCTATGCGATATCTCA
>sgem1004
CGTGTTTTACCTTAAAAAGCGACAAACCAGCGTTGATCTGCATCAGAAACGAAACTATTGATGTTTCCAGCGCGAATTGCAAATGAAACGTTATCTATGCGATATCTCA
>sgem1005
CGTGTTTTACCTTAAAAAGCGACAAACCAGCGTTGATCTGCATCAGAAACGAAACTATTGGACTTTCCAGGGCTAATTGCAAATGAAACGTTATCTATGCGGTATCTCA
>sgem1006
CGTGTTTTACCTTAAAAAGCGACAAACCAGCGTTGATCTGCATCAGAAACGATACTATTGAAGTTTACAGGGCGAATTGCAAATGAAACGTTATCTGTGCGATATCTCA
>sgem1007
CGTGTTTTACCTTAAAAAGCGACAAACCAGCGTTGATCTGCATCAGAAACGATACTATTGAAGTTTCCAGGGCGAATTGCAAATGAAACGTTATCTGTGCGATATCTCA
>sgem1008
CGTGTTTTACCTTAAAAAGCGACAAACCAGCGTTGATCTGGATCAGAAACGAAACTATTGAACTTTCCAGGGCTAATTGCAAATGAAACGTTATCTATGCGGTATCTCA
>sgem1009
CGTGTTTTACCTTAAAAAGCGACAAACCATTGTTGGTCTGCATCAGAAACGAAACTATTGAAGTTTCCGGGGCGAATTGCAAATGAAACGTTATCTATGCGATGTCTCA
>sgem1010
CGTGTTTTACCTTAAAAAGCGCCAAACAAGCGTGTTTCTGCATCAGAAACGAAACTATTGATTTTCCCATCGCGAATTGCAAATGAATCGTTATGTATGCGATATCTCA
>sgem1011
CGTGTTTTACCTTAAAAAGCGTAAAACCAGCGTTGGTCTGCATCAGAAACGAAACTATTGAAGTTCCCAGCGCGAATTGCAAATGAAACGTTATCTATGCGATATCTCA
>sgem1012
CGTGTTTTACCTTAAAAAGCGTAAAACCAGCGTTGGTCTGCATTAGAAACGAGACTATTGAAGATCCCAGCGCGAATTGCGAATGAAACGTTATCTATGCGATATCTCA
>sgem1013
CGTGTTTTACCTTAAAAAGCGTACAACAATCGTGTTTCTGCATCAGAAACGAAACTATTGAAGTTCCCAGCGCGAATTGCAAATGAAACGTTATCTATGCGATATCTCA
>sgem1014
CGTGTTTTACCTTAAAAAGCGTCAAAACAGCGTTGATCTGCATCAGAAACGAAACTATTGAAGTTTCCAGGGCTAATTGCAAATGAAACGTTATCTATGCGATGTCTCA
>sgem1015
CGTGTTTTACCTTAAAAAGCGTCAAAACAGCGTTGGTCTGCATCAGAAACGATACTATTGAAGTTTCCAGGGCGAAATGCAAATGAAACGTTATCTATGCGATATCTCA
>sgem1016
CGTGTTTTACCTTAAAAAGCGTCAAAACGGCGTTGATCTGCATCAGAAACGAAACTATTGATGTTTCCAGGGCGAATTGCAAATGAAACGTTATCTATGCGATATCTCA
>sgem1017
CGTGTTTTACCTTAAAAAGCGTCAAAATAGCGTTGATCTGCATCAGAAACGAATCTATTGAAGTTTCCAGCGCGAATTGAAAATGAAACGTTATATATGCGATATCTCA
>sgem1018
CGTGTTTTACCTTAAAAAGCGTCAAACAAACGTGTTTCTGCATCAGAAACGAAACTATTGAAGTTCCCAGTGCGAAATGCAAATGAACCGTTATCTATGCGATATCTCA
>sgem1019
CGTGTTTTACCTTAAAAAGCGTCAAACAAACGTGTTTCTGCATCAGAAACGAAACTATTGAAGTTTACAGAGCGAATTGCAAACGAAACGTTATCTATGCGATATCTCA
>sgem1020
CGTGTTTTACCTTAAAAAGCGTCAAACAAGCATGTTTCTGCATCAGAAACGAAACTATTGAAGTTCCCAGCGCGAATTGCAAATGAAACGTTATCTATGCGATATCTCA
>sgem1021
CGTGTTTTACCTTAAAAAGCGTCAAACAAGCATGTTTCTGCATCAGAAACGATACTATTGAAGTTCCCAGCGCGAATTGCAAATGAAACGTTATCTATGCGATATCTCA
>sgem1022
CGTGTTTTACCTTAAAAAGCGTCAAACAAGCGTCTATCTGCATCAGAAACGAAACTATTGAAGTTCCCAGCGCGAATTGCAAATGAAACGTTATCTATGCGATATCTCA
>sgem1023
CGTGTTTTACCTTAAAAAGCGTCAAACAAGCGTGTTTCTGCAACAGAAACGAAACTATTGACGTTCCCAGCGCGAATTGCAAATGAAACTTTATCTATGCGATATCTCA
>sgem1024
CGTGTTTTACCTTAAAAAGCGTCAAACAAGCGTGTTTCTGCAACAGAAACGAAACTATTGATGTACCCAGCGCGAATTGCAAATGAAACGTTATCTATGCGATATCTCA
>sgem1025
CGTGTTTTACCTTAAAAAGCGTCAAACAAGCGTGTTTCTGCAACAGAAACGAAACTATTGATGTTCCCAGCGCGAAATGCAAATGAAACGGTATGTAGGCGATATCTCA
>sgem1026
CGTGTTTTACCTTAAAAAGCGTCAAACAAGCGTGTTTCTGCAACAGAAACGAAACTATTGATGTTCCCAGCGCGAACTGCAAATGTAACGTTATCTATGCGATATCTCA
>sgem1027
CGTGTTTTACCTTAAAAAGCGTCAAACAAGCGTGTTTCTGCAACAGAAACGAAACTATTGATGTTCCCAGCGCGAATTGCAAATGAAACGTTATCTATGCGATATCTCA
>sgem1028
CGTGTTTTACCTTAAAAAGCGTCAAACAAGCGTGTTTCTGCAACAGAAACGAAACTATTGATGTTCCCAGCGCGAATTGCAAATGAAACTTTATCTATGCGATATCTCA
>sgem1029
CGTGTTTTACCTTAAAAAGCGTCAAACAAGCGTGTTTCTGCATAAGAAACGTAACTATTGAAGTTCCCAGCGCGAATTGCAAATGAAATGTTATCTATGCGATATCTCA
>sgem1030
CGTGTTTTACCTTAAAAAGCGTCAAACAAGCGTGTTTCTGCATCAGAAAAGAAATTATTGAAGTTCCCAGAGCGAATTGCAAATGAAACGTTATCTATGCGATGTCTCA
>sgem1031
CGTGTTTTACCTTAAAAAGCGTCAAACAAGCGTGTTTCTGCATCAGAAACGAAACTATAGATGTTCCCATCGCGAATTGAAAATGAATCGTTATGTATGCGATATCTCA
>sgem1032
CGTGTTTTACCTTAAAAAGCGTCAAACAAGCGTGTTTCTGCATCAGAAACGAAACTATTGAAATTCCTAGCGCGAAATGCAAATGGAACGTTATCTATGCGATATCTCA
>sgem1033
CGTGTTTTACCTTAAAAAGCGTCAAACAAGCGTGTTTCTGCATCAGAAACGAAACTATTGAAATTCGCAGAGCGAATTGCAAATGAAACGTTATCTATGCGATATCTCA
>sgem1034
CGTGTTTTACCTTAAAAAGCGTCAAACAAGCGTGTTTCTGCATCAGAAACGAAACTATTGAACCTCCCAGAGCGAATTGCAAATGAAACGTTATCTATGCGATATTTCA
>sgem1035
CGTGTTTTACCTTAAAAAGCGTCAAACAAGCGTGTTTCTGCATCAGAAACGAAACTATTGAAGCTCCCAGCGCGAATTGCAAATGAAACGTTATCTATGCGATATTTCA
>sgem1036
CGTGTTTTACCTTAAAAAGCGTCAAACAAGCGTGTTTCTGCATCAGAAACGAAACTATTGAAGTTCCCAGCGCGAATTGCAAATGAAACGTTAACTATGCGATATCTCA
>sgem1037
CGTGTTTTACCTTAAAAAGCGTCAAACAAGCGTGTTTCTGCATCAGAAACGAAACTATTGAAGTTCCCAGCGCGAATTGCAAATGAAACGTTATCTATGCGATGTCTCA
>sgem1038
CGTGTTTTACCTTAAAAAGCGTCAAACAAGCGTGTTTCTGCATCAGAAACGAAACTATTGAAGTTCCCAGCGCGAATTGCAAATTAATCGTTATCTATGCGATATCTCA
>sgem1039
CGTGTTTTACCTTAAAAAGCGTCAAACAAGCGTGTTTCTGCATCAGAAACGAAACTATTGAAGTTTCCAGGGCCAATTGCAAATGAAACATTATCTATGCGATATCTCA
>sgem1040
CGTGTTTTACCTTAAAAAGCGTCAAACAAGCGTGTTTCTGCATCAGAAACGAAACTATTGATGTTCCCATCGCGAATTGCAAATGAATCGTTATGTACGCGATATCTCA
>sgem1041
CGTGTTTTACCTTAAAAAGCGTCAAACAAGCGTGTTTCTGCATCAGAAACGAAACTATTGATGTTCCCATCGCGAATTGCAAATGAATCGTTATGTATGCGATATCTCA
>sgem1042
CGTGTTTTACCTTAAAAAGCGTCAAACAAGCGTGTTTCTGCATCAGAAACGAAACTATTGATGTTCCCATCGCGAATTGCAAGTGAATCGTTATGTATGCGATATCTCA
>sgem1043
CGTGTTTTACCTTAAAAAGCGTCAAACAAGCGTGTTTCTGCATCAGAAACGAAACTATTGATGTTCCCATCGCGGATTGCAAATGAATCGTTATGTATGCGATATCTCA
>sgem1044
CGTGTTTTACCTTAAAAAGCGTCAAACAAGCGTGTTTCTGCATCAGAAACGAAATTATTGAAGTTCCCAGCGCGAATCGCAAATGAAACGTTATGTGTGCGATATCTCA
>sgem1045
CGTGTTTTACCTTAAAAAGCGTCAAACAAGCGTGTTTCTGCATCAGAAACGAGACATTTGAAGTTTACAGCGCGAATTGCAAATGAATCGTTACCTATACGATATTTCA
>sgem1046
CGTGTTTTACCTTAAAAAGCGTCAAACAAGCGTGTTTCTGCATCAGAAATGAGACATTTGAAGTTTACAGCGCGAATTGCAAATGAATCGTTACCTATACGATATTTCA
>sgem1047
CGTGTTTTACCTTAAAAAGCGTCAAACAAGCGTGTTTCTGCATCATAAACGAAACTATTGAAATTTCTAGGGCGAATTGCAAATGACACGTTTTCTGTGCGATATCTCA
>sgem1048
CGTGTTTTACCTTAAAAAGCGTCAAACAAGCGTGTTTCTGCATCATAAACGAAACTGTTGAAGTTCCCAAAGCGAATTGCAAATGAAACGTTATCTATGCGATATCTCA
>sgem1049
CGTGTTTTACCTTAAAAAGCGTCAAACAAGCGTGTTTCTGCATCATAAACGAAACTGTTGAAGTTCCCAGAGCGAATTGCAAATGAAACGTTATCTATGCGATATCTCA
>sgem1050
CGTGTTTTACCTTAAAAAGCGTCAAACAAGCGTGTTTCTGCATCCGAAACGTAACTATTAAAATTCGAAGCGCGAATTGCAATTGAATCGTTATCTATGCGATAGCTCA
>sgem1051
CGTGTTTTACCTTAAAAAGCGTCAAACAAGCGTGTTTCTGCATTAGAAACGAAACTATTGAAGTTCCCAGCGCTATTTGCAAATGAAACGTTATCTATGCGATATCTCA
>sgem1052
CGTGTTTTACCTTAAAAAGCGTCAAACAAGCGTGTTTCTTCAACAGAAACGAAACTATTGATGTTCCCAGCGCGAATTGCAAATGAAACGTTATCTATGCGATATCTCA
>sgem1053
CGTGTTTTACCTTAAAAAGCGTCAAACAAGCGTGTTTTTGCATCAGAAACGAAACTATTGAAGTTCCCAGCGCGAATTGCAAATGAAACGTTATCTAAGCGGTATCTCA
>sgem1054
CGTGTTTTACCTTAAAAAGCGTCAAACAAGCGTGTTTTTGCATCAGAACCGAAACTATTGAAGTTCCCATCGCGAATTGCAAATGAAGCGTTATCTATGCGATATCTCA
>sgem1055
CGTGTTTTACCTTAAAAAGCGTCAAACAAGCGTGTTTTTGCATCAGAACCGAAACTATTGAAGTTTCCAGCGCGAATTGCAAATGAAACGTTATCTATGCGATATCTCA
>sgem1056
CGTGTTTTACCTTAAAAAGCGTCAAACAAGCGTTGGTCTGCATCAGAAACGAAACTATTGAAGTTTCCAGGGCGAATTGCATATGAAACGTTATCTATGCGATATCTCA
>sgem1057
CGTGTTTTACCTTAAAAAGCGTCAAACAAGCGTTGGTCTGCATCAGAAACGATACTATTGAAGTTTTCAGGGCGAATTGCAAACGAAACGTTATCTAGGCGATATCTCA
>sgem1058
CGTGTTTTACCTTAAAAAGCGTCAAACAATCGTGTTTATGCATCAGAAACGAAACTATTGAAGTTCCCAGCGCGAAATGCAAATATAACGTTATCTATGCGATATCTCA
>sgem1059
CGTGTTTTACCTTAAAAAGCGTCAAACAATCGTGTTTATGCATCAGAAACGACACTATTGAATTTCCCATTGTGAATTGCAAATGAATCGTTATGTGTGCGTTATCACA
>sgem1060
CGTGTTTTACCTTAAAAAGCGTCAAACAATCGTGTTTCTGCATCAGAAACGAAACTATTGAAGATCCCAGCCCGAATTGCAAATGAAACGTTATCTATGCGATGTCTCA
>sgem1061
CGTGTTTTACCTTAAAAAGCGTCAAACAATCGTGTTTCTGCATCAGAAACGAAACTATTGAAGTTCCCAGCGCGAAATGCAAATGTAACGTTATCTATGCGTTATCTCA
>sgem1062
CGTGTTTTACCTTAAAAAGCGTCAAACAATTGTTGGTCTGCATCAGAAAAGAAACTATTGAAGTTTCCGGGGCGAATTGCAAATGAAACGTTATCTATGCGATATCTCA
>sgem1063
CGTGTTTTACCTTAAAAAGCGTCAAACAGGCGTTGATCTGCATCAGAAACGAAACTATTGATGTTTCCAGCGCGAATTGCAAATGAAACGTTATCTATGCGATATCTCA
>sgem1064
CGTGTTTTACCTTAAAAAGCGTCAAACCAACGATGATCTGCATCAGAAACGAAACTATTGAAGTTTCCAAGGCTAATTGCAAATGAAACGTTATCTATGCGATATCTCA
>sgem1065
CGTGTTTTACCTTAAAAAGCGTCAAACCAACGATGATCTGCATCAGAAATGAAACTATTGAAGTTTCCAAGGCTAATTGCAAATGAAACGTTATCTATGCGATATCTCA
>sgem1066
CGTGTTTTACCTTAAAAAGCGTCAAACCAACGTTGATCTGCATCAGAAACGAAACTATTGAAGTTTCCAGAGCGAATTGCAAATGAAACGTTATCTATGCGATATCTCA
>sgem1067
CGTGTTTTACCTTAAAAAGCGTCAAACCAACGTTGATCTGCATCATAAACGAAACTATTAAAGTTTCAAGGGCGAATTGCAAATGAAACGTTATCTATGCGATATCACA
>sgem1068
CGTGTTTTACCTTAAAAAGCGTCAAACCACCGTTAATCTGCATCAGATACGAAACTATTGAAGTATCCAGGGCGAATTGCAAATGAAATGTTATCTATGCGATCTCTCA
>sgem1069
CGTGTTTTACCTTAAAAAGCGTCAAACCACCGTTAATCTGCATCAGATGCGAAACTATTGAAGTATCCAGGGCGAATTGCAAATGAAACGTTATCTATGCGATCTCTCA
>sgem1070
CGTGTTTTACCTTAAAAAGCGTCAAACCACCGTTGATCTGCATCAGAAAAGAAACTATTGAAGTTTCCAGGGCGAATTGCAAATGAAACGTTATCTATGCGATATCTCA
>sgem1071
CGTGTTTTACCTTAAAAAGCGTCAAACCACCGTTGATCTGCATCAGAAACGAAACTATAGAAATTTCCAGGGCGAATTGCAAATGAAACGTTATCTATGCGATATCTCA
>sgem1072
CGTGTTTTACCTTAAAAAGCGTCAAACCACCGTTGATCTGCATCAGAAACGAAACTATTGAAATTTCCAGAGCGAATTGCAAATGAAACGTTATCTATGCGATATCTCA
>sgem1073
CGTGTTTTACCTTAAAAAGCGTCAAACCACCGTTGATCTGCATCAGAAACGAAACTATTGAAATTTCCAGGGCGAATTGCAAATGAAACGTTATCTATGCGATATCTCA
>sgem1074
CGTGTTTTACCTTAAAAAGCGTCAAACCACCGTTGATCTGCATCAGAAACGAAACTATTGAAGTTCCCAGCGCGAATTGCAAATGAAACGTTATCTATGCGATATCTCA
>sgem1075
CGTGTTTTACCTTAAAAAGCGTCAAACCACCGTTGATCTGCATCAGAAACGAAACTATTGAAGTTTCCAGGGCGAAATGCAAATGAAACATTATCTATGCGATATCTCA
>sgem1076
CGTGTTTTACCTTAAAAAGCGTCAAACCACCGTTGATCTGCATCAGAAACGAAACTATTGAGGTTCCCAGCGCGAATTGCAAATGAAACGTAATCTATGCGATATCTCA
>sgem1077
CGTGTTTTACCTTAAAAAGCGTCAAACCACCGTTGATCTGCATCAGAAACGAAACTATTGATGTTTCCAGCGCGAATTGCAAATGAAACGTTATCTATGCGATATCTCA
>sgem1078
CGTGTTTTACCTTAAAAAGCGTCAAACCACCGTTGATCTGCATCAGACACGAAACTATTGAAGTATCCAGGGCGAATTGCAAATGAAACGTTATCTATGCGATATCTCA
>sgem1079
CGTGTTTTACCTTAAAAAGCGTCAAACCACCGTTGATCTGCATCAGATACGAAACTATTGAAGTATCCAGGGCGAATTGCAAATGAAACGTTATCTATGCGATGTCTCA
>sgem1080
CGTGTTTTACCTTAAAAAGCGTCAAACCACCGTTGATCTGCATCAGATACGAAACTATTGAAGTTTCCAGCGCGATTTGCAAATGAAACGTTATCTATGCGATATCTCA
>sgem1081
CGTGTTTTACCTTAAAAAGCGTCAAACCACCGTTGATCTGCATTAGAAACGAAACTATTGAAGTTCCCAGCGCGAATTGCAATTGAAACGTTATCTATGCGATATCTCA
>sgem1082
CGTGTTTTACCTTAAAAAGCGTCAAACCACCGTTGATCTGCGTCAGAAACGAAACTATTGAAATTTCCAGGTCGAATTGCAAATGAGACGTTATCTTTGCGATATCTCA
>sgem1083
CGTGTTTTACCTTAAAAAGCGTCAAACCACCGTTGATCTGTATCAGAAACGAAACTATTGAAGTTCCCAGCGAGAATTGCAAATGAAGCGTTATCTGTGCGATATCTCA
>sgem1084
CGTGTTTTACCTTAAAAAGCGTCAAACCAGAATTGGTCTGCATCAGAAACGATACTATTGAAGTTTCCAGGGCGAATTGCAAATGAAACGTTATCTATGCGATATCTCA
>sgem1085
CGTGTTTTACCTTAAAAAGCGTCAAACCAGAGTTGGTCTGCATCAGAAACGAAACTACTGAAGTTCCCAACGCGAATTGCAAATGAAACGTTATCTATGCGATGTCTCA
>sgem1086
CGTGTTTTACCTTAAAAAGCGTCAAACCAGCATTGGTCTGCATCAGAAACGAAACTATTGAAGTTTCCAGATCGAATTGCAATTGAAACGTTATCTATGCGATATCTCA
>sgem1087
CGTGTTTTACCTTAAAAAGCGTCAAACCAGCCTTGATCTGCATCAGAAACGAATCTATTGAAGTTTCCAAAGCGAATTGCAAATGAAACGTTATCTATGCGATATCTCA
>sgem1088
CGTGTTTTACCTTAAAAAGCGTCAAACCAGCGATGATCTGCATCAGAAACGAAACTATTGAAGATTCCAGGGCGAATTGCAAATGTAACGTTATCTATGCGATATCTCA
>sgem1089
CGTGTTTTACCTTAAAAAGCGTCAAACCAGCGATGATCTGCATCAGAAACGAAACTATTGAAGTTACCATGGCGAATTGCAAATGAAATGTTATCTATGCGATATCTCA
>sgem1090
CGTGTTTTACCTTAAAAAGCGTCAAACCAGCGATGATCTGCATCAGAAACGAAACTATTGAAGTTTCCAGGGCGAATTGCAAATAAAACGTTATCTATGCGATATCTCA
>sgem1091
CGTGTTTTACCTTAAAAAGCGTCAAACCAGCGATGATCTGCATCAGAAACGAAACTATTGAAGTTTCCAGGGCGAATTGCAAATAAAACGTTATCTATGCGTTACCTCA
>sgem1092
CGTGTTTTACCTTAAAAAGCGTCAAACCAGCGATGATCTGCATCAGAAACGAAACTATTGAAGTTTCCAGGGCGAATTGCAAATGAAACGTTATCTATGCGATATCTCA
>sgem1093
CGTGTTTTACCTTAAAAAGCGTCAAACCAGCGATGATCTGCATCAGAAACGAAACTATTGAAGTTTCCAGGGCGAATTGCAAATGTAACGTTATCTATGCGATATCTCA
>sgem1094
CGTGTTTTACCTTAAAAAGCGTCAAACCAGCGCTGGTCTGCATCAGAAACGATACTATTGAAGTTTCCAGGGCGAATTGCAAATGAAACCTTATCTATGCGATATCTCA
>sgem1095
CGTGTTTTACCTTAAAAAGCGTCAAACCAGCGTAGGTCTGCATCAGAAACGAAACTATTGAAGTTCCCAGCGCGAATTGCGAATGAAACGTTATCTATGCGATATCTCA
>sgem1096
CGTGTTTTACCTTAAAAAGCGTCAAACCAGCGTGTTTCTGCATCAGAAACGAAACTATTGATGTTCCCAGCGCGAATTGCAAATGAAACGTTATCTATGCGATATCTCA
>sgem1097
CGTGTTTTACCTTAAAAAGCGTCAAACCAGCGTGTTTCTGCATCTGAAACAGAATTAATGAAGTTCCCAGGGCGAATTGCAATTGAAACGTTATCTATGTGATATCTCA
>sgem1098
CGTGTTTTACCTTAAAAAGCGTCAAACCAGCGTGTTTCTGTATCCGAAACGAAATTATTGAAGTTCCCAGTGCGAATTGCAAACGAAACGTTATCTATGCGATATCTCA
>sgem1099
CGTGTTTTACCTTAAAAAGCGTCAAACCAGCGTGTTTCTTCATCAGAAACGAAACTGTTGAAGTTCCCGGCGCGAAATGCAAATGAAAATTTATCTATGCGATATCTCA
>sgem1100
CGTGTTTTACCTTAAAAAGCGTCAAACCAGCGTTAATCTGCATCAGAAACGAAACTATTGAAGTTTCCAGGGCGAATTGCAAATGAAACGTTATCTATGCGATATCTCA
>sgem1101
CGTGTTTTACCTTAAAAAGCGTCAAACCAGCGTTCGTCTGCATCAGAAACGATACTATTGAAGTTCCCAGCGCGAAATGCAAATGAAATTTTATCTATTCGATATCTCA
>sgem1102
CGTGTTTTACCTTAAAAAGCGTCAAACCAGCGTTGATCAGCATCAGAAACGAAACTATTGAAGTTCCCAGCGCGAATTGCAAATGAAACGTTATCTGTGCGATATCTCA
>sgem1103
CGTGTTTTACCTTAAAAAGCGTCAAACCAGCGTTGATCAGCATCAGAAACGAAACTATTGAAGTTTCCAGGGCGAATTGCAAATGAAACGTTATCTATGCGATATCTCA
>sgem1104
CGTGTTTTACCTTAAAAAGCGTCAAACCAGCGTTGATCTACATCAGAAACGAAACTATTGAAGTTTCCAGCGCGAATTGCAAATGAAACGTTATCTATGCGATATCTCA
>sgem1105
CGTGTTTTACCTTAAAAAGCGTCAAACCAGCGTTGATCTACATCAGAAACGAAACTATTGAAGTTTCCAGTGCGAATTGCAAATGAAACGTTATCTATGCGATATCTCA
>sgem1106
CGTGTTTTACCTTAAAAAGCGTCAAACCAGCGTTGATCTCCGTCAGAAACGAAACTATTGAAGTTTCCAGCGCGAAGTGCAAATGAAACGTTTTCTATGCGATATCTCA
>sgem1107
CGTGTTTTACCTTAAAAAGCGTCAAACCAGCGTTGATCTGCAACAGAAACGAAACTATTGAAGTTTCCAGCGAGAATTGCAAATGAAACGTTATCTATGCGATATCTCA
>sgem1108
CGTGTTTTACCTTAAAAAGCGTCAAACCAGCGTTGATCTGCAACAGAAACGAAACTATTGAAGTTTCCAGCGCGAATTACAAATGAAATGTTATCTATGCGATATCTCA
>sgem1109
CGTGTTTTACCTTAAAAAGCGTCAAACCAGCGTTGATCTGCATCAAAAACAAAACTATTGAAGTTTCCAGCGCGAATTGCAAATGAAACGTTATCTATGCGGTATCTCA
>sgem1110
CGTGTTTTACCTTAAAAAGCGTCAAACCAGCGTTGATCTGCATCAAAAACAAAACTATTGAAGTTTCCGGGGCGAATTGCAAATGAAACGTTATCTATGCAATATCTCA
>sgem1111
CGTGTTTTACCTTAAAAAGCGTCAAACCAGCGTTGATCTGCATCAGAAAAGAAACTATTGAAGTTTCCAGCGCGAATTGCAAATGTAACGTTATCTATGCGATATCTCA
>sgem1112
CGTGTTTTACCTTAAAAAGCGTCAAACCAGCGTTGATCTGCATCAGAAACAAAACTAGTGAAGTTTCCAAGGCGAATTGCAATTGAAACGTTATCTATGCGATATCTCA
>sgem1113
CGTGTTTTACCTTAAAAAGCGTCAAACCAGCGTTGATCTGCATCAGAAACAAAACTATTGAAGTTTCCAGCGCGAATTGCAAAAAAATCGTTATCTATGCGATTTCTCA
>sgem1114
CGTGTTTTACCTTAAAAAGCGTCAAACCAGCGTTGATCTGCATCAGAAACAAAACTATTGAAGTTTCCGGGGCGAATTGCAAATGAAACGTTATGTATGCAATATCTCA
>sgem1115
CGTGTTTTACCTTAAAAAGCGTCAAACCAGCGTTGATCTGCATCAGAAACGAAACTACTGAAGTTTACAGGGCGAATTGCAAATGAAACGTTATCTATGCGATATCTCA
>sgem1116
CGTGTTTTACCTTAAAAAGCGTCAAACCAGCGTTGATCTGCATCAGAAACGAAACTACTGAAGTTTCCAGGGCGAATTGCAAATGAGAAGTTATCTATGCGATATCTCA
>sgem1117
CGTGTTTTACCTTAAAAAGCGTCAAACCAGCGTTGATCTGCATCAGAAACGAAACTATTAAAGTTTCAAGGGCGAATTGCAAAAGAAACGTTATCTATGCGATATCTCA
>sgem1118
CGTGTTTTACCTTAAAAAGCGTCAAACCAGCGTTGATCTGCATCAGAAACGAAACTATTGAAATTTCCAGCGCAAAATGCAAATGAAACGTTATCTATGCGATATCTCA
>sgem1119
CGTGTTTTACCTTAAAAAGCGTCAAACCAGCGTTGATCTGCATCAGAAACGAAACTATTGAAATTTCCAGCGCGAAATGCAAATGAAACGTTATCTATGCGATACCTCA
>sgem1120
CGTGTTTTACCTTAAAAAGCGTCAAACCAGCGTTGATCTGCATCAGAAACGAAACTATTGAAATTTCCAGCGCGAAATGCAAATGAAACGTTATCTATGCTACATCTCA
>sgem1121
CGTGTTTTACCTTAAAAAGCGTCAAACCAGCGTTGATCTGCATCAGAAACGAAACTATTGAAATTTCCAGCGCGAATTGCAAATGAAACGTTATCTATGCGATATCTCA
>sgem1122
CGTGTTTTACCTTAAAAAGCGTCAAACCAGCGTTGATCTGCATCAGAAACGAAACTATTGAAATTTCCAGCGTGAATTACAAATGAAACGTTATCTATGCGATATCTCA
>sgem1123
CGTGTTTTACCTTAAAAAGCGTCAAACCAGCGTTGATCTGCATCAGAAACGAAACTATTGAACTTTCCAGCACGATTTGCAAATGAAACGTTATCTATGCGATTTCTCA
>sgem1124
CGTGTTTTACCTTAAAAAGCGTCAAACCAGCGTTGATCTGCATCAGAAACGAAACTATTGAAGATTCCAGCGCGAATTGCAAATGAAACGTTATCTATGCGACATCTCA
>sgem1125
CGTGTTTTACCTTAAAAAGCGTCAAACCAGCGTTGATCTGCATCAGAAACGAAACTATTGAAGTACCCATCGCGAATTGCAAATGAAACGTTATCTATGCGATATCTCA
>sgem1126
CGTGTTTTACCTTAAAAAGCGTCAAACCAGCGTTGATCTGCATCAGAAACGAAACTATTGAAGTATCCAGAGCGAATTGCAAATGAAACGTTATCTATGCGATATCTCA
>sgem1127
CGTGTTTTACCTTAAAAAGCGTCAAACCAGCGTTGATCTGCATCAGAAACGAAACTATTGAAGTTAACAGTGCGAATTGCAAACGAAACGTTATCTATGCGATATCTCA
>sgem1128
CGTGTTTTACCTTAAAAAGCGTCAAACCAGCGTTGATCTGCATCAGAAACGAAACTATTGAAGTTCAAAGAGCGAATTGCAAACGAAACGTTATCTATGCGATATCTCA
>sgem1129
CGTGTTTTACCTTAAAAAGCGTCAAACCAGCGTTGATCTGCATCAGAAACGAAACTATTGAAGTTCCCAGAGCGAATTGCAAATGAAACGTTATCTATGCGATATCTCA
>sgem1130
CGTGTTTTACCTTAAAAAGCGTCAAACCAGCGTTGATCTGCATCAGAAACGAAACTATTGAAGTTCCCAGCGCGAATTGCAAATGAAACGTTATCTATGCGATATCTCA
>sgem1131
CGTGTTTTACCTTAAAAAGCGTCAAACCAGCGTTGATCTGCATCAGAAACGAAACTATTGAAGTTCCCAGCGCGAATTGCAAATGAAACGTTATCTCTGCGATATCTCA
>sgem1132
CGTGTTTTACCTTAAAAAGCGTCAAACCAGCGTTGATCTGCATCAGAAACGAAACTATTGAAGTTCCCAGCGCGAATTGCCAATGAAACGTTATCTATGCGATATCTCA
>sgem1133
CGTGTTTTACCTTAAAAAGCGTCAAACCAGCGTTGATCTGCATCAGAAACGAAACTATTGAAGTTCCCAGCGCGAATTGCGAATGAAACGTTATCTATGCGATATCTCA
>sgem1134
CGTGTTTTACCTTAAAAAGCGTCAAACCAGCGTTGATCTGCATCAGAAACGAAACTATTGAAGTTCCCAGCTCGAATTGCAAATGAATCGTTATCTATGCTATATTTCA
>sgem1135
CGTGTTTTACCTTAAAAAGCGTCAAACCAGCGTTGATCTGCATCAGAAACGAAACTATTGAAGTTCCTAGCGCGAATTGCAAATGAAACGTTATCTATGCGATATCTCA
>sgem1136
CGTGTTTTACCTTAAAAAGCGTCAAACCAGCGTTGATCTGCATCAGAAACGAAACTATTGAAGTTTCCACGGCGAATTGCTAATGAAACGTTTTCTATGCGATATCTCA
>sgem1137
CGTGTTTTACCTTAAAAAGCGTCAAACCAGCGTTGATCTGCATCAGAAACGAAACTATTGAAGTTTCCAGAGCGAATTGCAAATGAAACGTTATCTATGCGTTATCACA
>sgem1138
CGTGTTTTACCTTAAAAAGCGTCAAACCAGCGTTGATCTGCATCAGAAACGAAACTATTGAAGTTTCCAGCGCGAATTACAAACGAAACGTTATCTATGCGATATCTCA
>sgem1139
CGTGTTTTACCTTAAAAAGCGTCAAACCAGCGTTGATCTGCATCAGAAACGAAACTATTGAAGTTTCCAGCGCGAATTACAAATAAAACGTTATCTATGCGATATCTCA
>sgem1140
CGTGTTTTACCTTAAAAAGCGTCAAACCAGCGTTGATCTGCATCAGAAACGAAACTATTGAAGTTTCCAGCGCGAATTACAAATGAAACGTTATCTATGCGATATCTCA
>sgem1141
CGTGTTTTACCTTAAAAAGCGTCAAACCAGCGTTGATCTGCATCAGAAACGAAACTATTGAAGTTTCCAGCGCGAATTACAAATGGAACGTTATCTATGCGATATCTCA
>sgem1142
CGTGTTTTACCTTAAAAAGCGTCAAACCAGCGTTGATCTGCATCAGAAACGAAACTATTGAAGTTTCCAGCGCGAATTGAGAATGAAACATTATCTATGCGATATCTCA
>sgem1143
CGTGTTTTACCTTAAAAAGCGTCAAACCAGCGTTGATCTGCATCAGAAACGAAACTATTGAAGTTTCCAGCGCGAATTGCAAATAAAACGTTATCTATTCGATATCTCA
>sgem1144
CGTGTTTTACCTTAAAAAGCGTCAAACCAGCGTTGATCTGCATCAGAAACGAAACTATTGAAGTTTCCAGCGCGAATTGCAAATGAAACGTTATCTATGCGATATCTCA
>sgem1145
CGTGTTTTACCTTAAAAAGCGTCAAACCAGCGTTGATCTGCATCAGAAACGAAACTATTGAAGTTTCCAGCGCGAATTGCAAATGAAACGTTATCTATTCGATATCTCA
>sgem1146
CGTGTTTTACCTTAAAAAGCGTCAAACCAGCGTTGATCTGCATCAGAAACGAAACTATTGAAGTTTCCAGCGCGAATTGCAAATGAATCGTTATCTATGCTATTTCTCA
>sgem1147
CGTGTTTTACCTTAAAAAGCGTCAAACCAGCGTTGATCTGCATCAGAAACGAAACTATTGAAGTTTCCAGCGCGAATTGCAAATTAAACGTTATCTATGCGATATCTCA
>sgem1148
CGTGTTTTACCTTAAAAAGCGTCAAACCAGCGTTGATCTGCATCAGAAACGAAACTATTGAAGTTTCCAGGGAGAATTGCAAATGAAACGTTTTCTATGCGATATCTCA
>sgem1149
CGTGTTTTACCTTAAAAAGCGTCAAACCAGCGTTGATCTGCATCAGAAACGAAACTATTGAAGTTTCCAGGGCGAATAACAATTGAAACGTTATTTATGCGATATCTCA
>sgem1150
CGTGTTTTACCTTAAAAAGCGTCAAACCAGCGTTGATCTGCATCAGAAACGAAACTATTGAAGTTTCCAGGGCGAATTACAAATGAAATGTTATCTGTGCGATATCTCA
>sgem1151
CGTGTTTTACCTTAAAAAGCGTCAAACCAGCGTTGATCTGCATCAGAAACGAAACTATTGAAGTTTCCAGGGCGAATTGAGAATGAAACGTTATCTATGCGATATCTCA
>sgem1152
CGTGTTTTACCTTAAAAAGCGTCAAACCAGCGTTGATCTGCATCAGAAACGAAACTATTGAAGTTTCCAGGGCGAATTGCAAACGAAACGTTTTCTATGCGATATCTCA
>sgem1153
CGTGTTTTACCTTAAAAAGCGTCAAACCAGCGTTGATCTGCATCAGAAACGAAACTATTGAAGTTTCCAGGGCGAATTGCAAATAAAACGTTATCTATGCGATATCTCA
>sgem1154
CGTGTTTTACCTTAAAAAGCGTCAAACCAGCGTTGATCTGCATCAGAAACGAAACTATTGAAGTTTCCAGGGCGAATTGCAAATAAAACGTTATCTATGCGTTGTCTCA
>sgem1155
CGTGTTTTACCTTAAAAAGCGTCAAACCAGCGTTGATCTGCATCAGAAACGAAACTATTGAAGTTTCCAGGGCGAATTGCAAATGAAACGTTATCTACGCGATATCTCA
>sgem1156
CGTGTTTTACCTTAAAAAGCGTCAAACCAGCGTTGATCTGCATCAGAAACGAAACTATTGAAGTTTCCAGGGCGAATTGCAAATGAAACGTTATCTATGCGATAGCTCA
>sgem1157
CGTGTTTTACCTTAAAAAGCGTCAAACCAGCGTTGATCTGCATCAGAAACGAAACTATTGAAGTTTCCAGGGCGAATTGCAAATGAAACGTTATCTATGCGATTTCTCA
>sgem1158
CGTGTTTTACCTTAAAAAGCGTCAAACCAGCGTTGATCTGCATCAGAAACGAAACTATTGAAGTTTCCAGGGCTAATTGCAAATGAATCGTTATCTGTGCGATATCTCA
>sgem1159
CGTGTTTTACCTTAAAAAGCGTCAAACCAGCGTTGATCTGCATCAGAAACGAAACTATTGAAGTTTCCTGGGCGAATTGCAAATGAAACGTTATCTATGCGATATCTCA
>sgem1160
CGTGTTTTACCTTAAAAAGCGTCAAACCAGCGTTGATCTGCATCAGAAACGAAACTATTGAATTTCCCAGCGCGAATTGCAAATGAAACGTTATCTATGCGATATCTCA
>sgem1161
CGTGTTTTACCTTAAAAAGCGTCAAACCAGCGTTGATCTGCATCAGAAACGAAACTATTGAGGTTTCCAGGGCTAATTACAAATGAAAAGTTATCTACGCGATATCTCA
>sgem1162
CGTGTTTTACCTTAAAAAGCGTCAAACCAGCGTTGATCTGCATCAGAAACGAAACTATTGATCTTTCCAGCGCGAATTGCAAATGAAACGTTATCTATGCGATATCTCA
>sgem1163
CGTGTTTTACCTTAAAAAGCGTCAAACCAGCGTTGATCTGCATCAGAAACGAAACTATTGATGTTTCCAGCGCGAATTGCAAATGAAACGTTATCTATGCGATATCTCA
>sgem1164
CGTGTTTTACCTTAAAAAGCGTCAAACCAGCGTTGATCTGCATCAGAAACGAAACTATTGATGTTTCCAGCGCGAATTGCAAATGTAACGTTATCTATGCGATATCTCA
>sgem1165
CGTGTTTTACCTTAAAAAGCGTCAAACCAGCGTTGATCTGCATCAGAAACGAAACTATTGCAGTTTCCAGCGCGAATTACAAATGAAACGTTATCTATGCGATATCTCA
>sgem1166
CGTGTTTTACCTTAAAAAGCGTCAAACCAGCGTTGATCTGCATCAGAAACGAAACTATTGTAATTTCCAGGGCGAATTGCAAATGAAACGTTATCTATGCGATATCTCA
>sgem1167
CGTGTTTTACCTTAAAAAGCGTCAAACCAGCGTTGATCTGCATCAGAAACGAAACTATTGTAGTTTCCAGAGCGAATTACAAATGAAATGTTATCTATGCGATATCTCA
>sgem1168
CGTGTTTTACCTTAAAAAGCGTCAAACCAGCGTTGATCTGCATCAGAAACGAAACTATTGTAGTTTCCAGAGCGAATTGCAAATGAAACGTTATCTATGCGATATCTCA
>sgem1169
CGTGTTTTACCTTAAAAAGCGTCAAACCAGCGTTGATCTGCATCAGAAACGAAACTATTGTAGTTTCCAGCGCGAATTACAAATGAAACGTTATCTATGCGATATCTCA
>sgem1170
CGTGTTTTACCTTAAAAAGCGTCAAACCAGCGTTGATCTGCATCAGAAACGAAATTATTGAAATTCCCAGCGCGAATTGCAAACGAAACATTATCTATGCGATATCTCA
>sgem1171
CGTGTTTTACCTTAAAAAGCGTCAAACCAGCGTTGATCTGCATCAGAAACGAAATTATTGAAGTTCCCAGTGCGAATTGCAAATGAAACGTGTTCTATGCGATATCTCA
>sgem1172
CGTGTTTTACCTTAAAAAGCGTCAAACCAGCGTTGATCTGCATCAGAAACGAAATTATTGAAGTTTCCAGCGAGAATTGCAAATGAAACGTTATCTATGCGATGTCTCA
>sgem1173
CGTGTTTTACCTTAAAAAGCGTCAAACCAGCGTTGATCTGCATCAGAAACGAAATTATTGATGTTTCCAGCGCGAATTGCAAATGAAACGTTATCTATGCGATATCTCA
>sgem1174
CGTGTTTTACCTTAAAAAGCGTCAAACCAGCGTTGATCTGCATCAGAAACGAATCTATTGAAGTTTCCAAAGCGAATTGCAAATGAAACGTTATCTATGCGATATCTCA
>sgem1175
CGTGTTTTACCTTAAAAAGCGTCAAACCAGCGTTGATCTGCATCAGAAACGATACTATTGAAGTTTCCAGGGCGTATTGCAAATGAAACGTTATCTGTGCGATATCTCA
>sgem1176
CGTGTTTTACCTTAAAAAGCGTCAAACCAGCGTTGATCTGCATCAGAAACGGAACTATTGTAGTTTCCAGGGCGAATTGCAAATGAAACTTTATCTATGCGATATCTCA
>sgem1177
CGTGTTTTACCTTAAAAAGCGTCAAACCAGCGTTGATCTGCATCAGAAATGAAACTATTGAAGTTCCCAGCGCGAATTGCAAATTAAACGTTATCTATGCGATATCTCA
>sgem1178
CGTGTTTTACCTTAAAAAGCGTCAAACCAGCGTTGATCTGCATCAGAATCGAAACTAATGAAGTTTCCAGGGCGAATTGCAAATGAAACGTTATCTATGCGATATCTCA
>sgem1179
CGTGTTTTACCTTAAAAAGCGTCAAACCAGCGTTGATCTGCATCAGAATCGAAACTATTGAAGTTTCCAGGGCGAATTGCAAATGAAACGTTATCTATGCGATATCTCA
>sgem1180
CGTGTTTTACCTTAAAAAGCGTCAAACCAGCGTTGATCTGCATCAGAATCGAAACTATTGAAGTTTCCAGGGCGAATTGCAAATGAAACGTTTTCTATGCGATATCTCA
>sgem1181
CGTGTTTTACCTTAAAAAGCGTCAAACCAGCGTTGATCTGCATCAGAATCGAAATTATTGAAGTTCCCAAAGCGAATTGCAAATGAAACGTTATCTATGCGATATCTCA
>sgem1182
CGTGTTTTACCTTAAAAAGCGTCAAACCAGCGTTGATCTGCATCAGACACGAAACTATTGAAGTTTCCAGGGCTAATTGCAAATGAATCGTTATCTGTGCGATATCTCA
>sgem1183
CGTGTTTTACCTTAAAAAGCGTCAAACCAGCGTTGATCTGCATCAGAGAAGAAACTATTGAAGTTCCCAGCACGAATTGCAAATGAAACGTTATCTATGCGATGTCTCA
>sgem1184
CGTGTTTTACCTTAAAAAGCGTCAAACCAGCGTTGATCTGCATCAGAGACGAAACTATTGAAGTTCCCAGCGCGAATTGCAAATGAAACGTTATCTATGCGATATCTCA
>sgem1185
CGTGTTTTACCTTAAAAAGCGTCAAACCAGCGTTGATCTGCATCAGAGACGAAACTATTGAAGTTTCCAGGGCGAATTGCAAATGAAACGTTTTCTGTGGGATATCTCA
>sgem1186
CGTGTTTTACCTTAAAAAGCGTCAAACCAGCGTTGATCTGCATCAGATACGAAACTTTTGAAGTTTCCAGCGCGAATTGCAAATGAAACGTTAAATATGCGATATCTCA
>sgem1187
CGTGTTTTACCTTAAAAAGCGTCAAACCAGCGTTGATCTGCATCAGATTCGAAACTATTGAAGTTTCCAGCGCGAATTACAAATGAAACGTTATCTATGCGATATCTCA
>sgem1188
CGTGTTTTACCTTAAAAAGCGTCAAACCAGCGTTGATCTGCATCATAAACGAAACTATTGAAGTTCCCAGCGCGAATTGCAAATGAAACGTTATCTATGCGATATCTCA
>sgem1189
CGTGTTTTACCTTAAAAAGCGTCAAACCAGCGTTGATCTGCATCATAAACGAAACTATTGTAGTTTCCAGGGCGAATTGCAAATGAAACGTTATCTATGCGATAACTCA
>sgem1190
CGTGTTTTACCTTAAAAAGCGTCAAACCAGCGTTGATCTGCATCTGAAACGAAACTATTGAAGTTTCCAGGGCGAATTGCAAATGAAACGTTATCTACGCGATATCTCA
>sgem1191
CGTGTTTTACCTTAAAAAGCGTCAAACCAGCGTTGATCTGCATTAGAAACGAAACAATTGAAGTTTCCAGGGCGAATTGCAAATGAAACGTTATCTATGCGATATCTCA
>sgem1192
CGTGTTTTACCTTAAAAAGCGTCAAACCAGCGTTGATCTGCATTAGAAACGAAACTATTGAAGTTTCCAGGGCGAATTGCAAATGAAACGTTATCTATGCGATATCTCA
>sgem1193
CGTGTTTTACCTTAAAAAGCGTCAAACCAGCGTTGATCTGCATTAGAAACGAAACTATTGATGTTTCCAGCGCGAATTGCAAATGAAACGTTATCTATGCGATATCTCA
>sgem1194
CGTGTTTTACCTTAAAAAGCGTCAAACCAGCGTTGATCTGCGTCAGAAACGAAACTATTGAAGTTCCCAGCGCGAATTGCAAATGAAACGTTATCTATGCGGTATCTCA
>sgem1195
CGTGTTTTACCTTAAAAAGCGTCAAACCAGCGTTGATCTGCTTCAGAAACGAAACTATTGAAGTTTCCAGCGCGAAATGCAAATGAAACGTTATCTATGCGATATCTCA
>sgem1196
CGTGTTTTACCTTAAAAAGCGTCAAACCAGCGTTGATCTGCTTCAGAAACGAAACTATTGAAGTTTCCAGCGTGAAATGCAAATGAAAAGTTATCTATGCGATATCTCA
>sgem1197
CGTGTTTTACCTTAAAAAGCGTCAAACCAGCGTTGATCTGGATCAGAAACGAAAATATTGAAGTTTCCAGGGCGAATTGCAAATAAAACGTTATCTATGCGATATCTCA
>sgem1198
CGTGTTTTACCTTAAAAAGCGTCAAACCAGCGTTGATGTGTATCAGAAACGAAACTATTGAAGTTTTCAGCGCGAATTGCAAATGAAACGTTATCTATGCGATATCTCA
>sgem1199
CGTGTTTTACCTTAAAAAGCGTCAAACCAGCGTTGATTTGCATCAGAAACGAAACTATTGATGTTTCCAGTGCGAATTGCAAATGAAACGTTATCTATGCGATATCTCA
>sgem1200
CGTGTTTTACCTTAAAAAGCGTCAAACCAGCGTTGGGCTGCATCAGAAACGAAACTATTGAAGTTCCAAGCGCGAATTGCGCATGAAACGTTTTCCATGCGATGTCTCA
>sgem1201
CGTGTTTTACCTTAAAAAGCGTCAAACCAGCGTTGGTCTGAATCAGAAACGATACTATTGAAGTTTCCAGGGTGAATTGCAAATGAAACGTTATCTATGCGATATCTCA
>sgem1202
CGTGTTTTACCTTAAAAAGCGTCAAACCAGCGTTGGTCTGCATCAAAAACGAAACTATTGAAGTTCCCAGCGCGAATTGCGAATGAAACGATATCTATGCGATATCTCA
>sgem1203
CGTGTTTTACCTTAAAAAGCGTCAAACCAGCGTTGGTCTGCATCAGAAAAGAAACTATTGAAGTTTCCAGATCGAATTGCAAATGAAACGTTATCTATGCGATATCTCA
>sgem1204
CGTGTTTTACCTTAAAAAGCGTCAAACCAGCGTTGGTCTGCATCAGAAACAAAACTATTGAAGTTTTCAGGGCGAATTGCAAATGAAACGTTATCTATGCGATATCTCA
>sgem1205
CGTGTTTTACCTTAAAAAGCGTCAAACCAGCGTTGGTCTGCATCAGAAACGAAACTACTGAAGTTTACAGGGCGAATTGCAAATGAAACGTTATCTATGCGATATCTCA
>sgem1206
CGTGTTTTACCTTAAAAAGCGTCAAACCAGCGTTGGTCTGCATCAGAAACGAAACTACTGAAGTTTCATGGGCGAATTGCAAATGAAACGTTATCTATGCGATATCTCA
>sgem1207
CGTGTTTTACCTTAAAAAGCGTCAAACCAGCGTTGGTCTGCATCAGAAACGAAACTATTGAAGTTCCCAGAGCGAATTGCGAATGAAACGTTATCTATGCGATATCTCA
>sgem1208
CGTGTTTTACCTTAAAAAGCGTCAAACCAGCGTTGGTCTGCATCAGAAACGAAACTATTGAAGTTCCCAGCGCGAATTACGAATGAAACGTTTTCTGTGCGATGTCTCA
>sgem1209
CGTGTTTTACCTTAAAAAGCGTCAAACCAGCGTTGGTCTGCATCAGAAACGAAACTATTGAAGTTCCCAGCGCGAATTGCAAATGAAACGTTATCTATGCGATATCTCA
>sgem1210
CGTGTTTTACCTTAAAAAGCGTCAAACCAGCGTTGGTCTGCATCAGAAACGAAACTATTGAAGTTCCCAGCGCGAATTGCGAATGAAACGTTATCTATGCGATATCTCA
>sgem1211
CGTGTTTTACCTTAAAAAGCGTCAAACCAGCGTTGGTCTGCATCAGAAACGAAACTATTGAAGTTCCCAGCGCGAATTGCGAATGAAATTTTATCTATGCGATATCTCA
>sgem1212
CGTGTTTTACCTTAAAAAGCGTCAAACCAGCGTTGGTCTGCATCAGAAACGAAACTATTGAAGTTCCCAGCGCGAATTGCGAATGAACCGTTATCTATGCGATATCTCA
>sgem1213
CGTGTTTTACCTTAAAAAGCGTCAAACCAGCGTTGGTCTGCATCAGAAACGAAACTATTGAAGTTCCCAGCGCGAATTGCGAATGTAACGTTATCTATGCGATATCTCA
>sgem1214
CGTGTTTTACCTTAAAAAGCGTCAAACCAGCGTTGGTCTGCATCAGAAACGAAACTATTGAAGTTCCCAGCGTGAATTGCGAATGAAACGTTATCTATGCGATATCTCA
>sgem1215
CGTGTTTTACCTTAAAAAGCGTCAAACCAGCGTTGGTCTGCATCAGAAACGAAACTATTGAAGTTTCCAGATCGAATTGCAAATGAAACGTTATCTATGCGATATCTCA
>sgem1216
CGTGTTTTACCTTAAAAAGCGTCAAACCAGCGTTGGTCTGCATCAGAAACGAAACTATTGAAGTTTCCAGGGCGAATTGCAAATGAAACGTTATCTATGCGATATCTCA
>sgem1217
CGTGTTTTACCTTAAAAAGCGTCAAACCAGCGTTGGTCTGCATCAGAAACGAAACTATTGAAGTTTCCAGGGCGAATTGCAAATGAAACGTTATCTATTCGATATCTCA
>sgem1218
CGTGTTTTACCTTAAAAAGCGTCAAACCAGCGTTGGTCTGCATCAGAAACGAAACTATTGAAGTTTCCGGGGCGAATTGCAAATGAAACGTTATCTATGCGATATCTCA
>sgem1219
CGTGTTTTACCTTAAAAAGCGTCAAACCAGCGTTGGTCTGCATCAGAAACGAAACTATTGTAGTTTCCAGGGCGAATTGCAAATGAAACGTTATCTATGCGATATCTCA
>sgem1220
CGTGTTTTACCTTAAAAAGCGTCAAACCAGCGTTGGTCTGCATCAGAAACGATAATATTGAAGTTTCCAGGGCGAATTGCAAATGAAACGTTATCTATGCGATATCTCA
>sgem1221
CGTGTTTTACCTTAAAAAGCGTCAAACCAGCGTTGGTCTGCATCAGAAACGATACTATTAAAGTTTTCAGGGCGAATTGCAAATGAAACGTTATCTATGCGATATCTCA
>sgem1222
CGTGTTTTACCTTAAAAAGCGTCAAACCAGCGTTGGTCTGCATCAGAAACGATACTATTGAAATTTCTAGGGCGTATTGCAAATGACACGTTTTCTGTGCGATATCTCA
>sgem1223
CGTGTTTTACCTTAAAAAGCGTCAAACCAGCGTTGGTCTGCATCAGAAACGATACTATTGAAGTTCCCAGCGCTAATTGCAAATGAAACGTTATCTATGCGATATCTCA
>sgem1224
CGTGTTTTACCTTAAAAAGCGTCAAACCAGCGTTGGTCTGCATCAGAAACGATACTATTGAAGTTCCCAGGGCGAATTGCGAATGAAACGTTATCTATGCGATATCTCA
>sgem1225
CGTGTTTTACCTTAAAAAGCGTCAAACCAGCGTTGGTCTGCATCAGAAACGATACTATTGAAGTTTCCAGAGTGAATTGCAAATGAAACGTTATCTATGCGATATCTCA
>sgem1226
CGTGTTTTACCTTAAAAAGCGTCAAACCAGCGTTGGTCTGCATCAGAAACGATACTATTGAAGTTTCCAGGGCCAATTGCAAATGAAACGTTATCTATGCAATATCTCA
>sgem1227
CGTGTTTTACCTTAAAAAGCGTCAAACCAGCGTTGGTCTGCATCAGAAACGATACTATTGAAGTTTCCAGGGCGAATTGCAAATGAAACGTTATCTATGCAATATCTCA
>sgem1228
CGTGTTTTACCTTAAAAAGCGTCAAACCAGCGTTGGTCTGCATCAGAAACGATACTATTGAAGTTTCCAGGGCGAATTGCAAATGAAACGTTATCTATGCGATATCTCA
>sgem1229
CGTGTTTTACCTTAAAAAGCGTCAAACCAGCGTTGGTCTGCATCAGAAACGATACTATTGAAGTTTCCAGGGTGAATTGCAAATAAAACGTTATCTATGCGATATCTCA
>sgem1230
CGTGTTTTACCTTAAAAAGCGTCAAACCAGCGTTGGTCTGCATCAGAAACGATACTATTGAAGTTTCCAGGGTGAATTGCAAATGAAACGTTATCTATGCGATATCTCA
>sgem1231
CGTGTTTTACCTTAAAAAGCGTCAAACCAGCGTTGGTCTGCATCAGAAACGATACTATTGAAGTTTCCAGGGTGAATTGCAATTGAAACGTTATCTATGCGATATCTCA
>sgem1232
CGTGTTTTACCTTAAAAAGCGTCAAACCAGCGTTGGTCTGCATCAGAAACGATACTATTGAAGTTTCCATGGCGAATTGCAAATGAAACGTTATCTATGCAATATCTCA
>sgem1233
CGTGTTTTACCTTAAAAAGCGTCAAACCAGCGTTGGTCTGCATCAGAAACGATACTATTGAAGTTTTCAGGGCAAATTGCAAATGAAACGTTATCTATGCGATATCTCA
>sgem1234
CGTGTTTTACCTTAAAAAGCGTCAAACCAGCGTTGGTCTGCATCAGAAACGATACTATTGAAGTTTTCAGGGCAAATTGCACATGAAACGTTATCTATGCGATATCTCA
>sgem1235
CGTGTTTTACCTTAAAAAGCGTCAAACCAGCGTTGGTCTGCATCAGAAACGATACTATTGAAGTTTTCAGGGCGAATTGCAAACGAAACGTTATCTATGCGATATCTCA
>sgem1236
CGTGTTTTACCTTAAAAAGCGTCAAACCAGCGTTGGTCTGCATCAGAAACGATACTATTGAAGTTTTCAGGGCGAATTGCAAATGAAACGTTATCTATGCGATATCTCA
>sgem1237
CGTGTTTTACCTTAAAAAGCGTCAAACCAGCGTTGGTCTGCATCAGAAACGATACTATTGAAGTTTTCAGGGCGAATTGCAAATGAAACGTTTTCTATGCGATATCTCA
>sgem1238
CGTGTTTTACCTTAAAAAGCGTCAAACCAGCGTTGGTCTGCATCAGAAACGATACTATTGAAGTTTTCAGGGCGAATTGCAAATGAAATGTTATCTATGCGATAACTCA
>sgem1239
CGTGTTTTACCTTAAAAAGCGTCAAACCAGCGTTGGTCTGCATCAGAAACGATACTATTGAAGTTTTCAGGGCGAATTGCAAATGAAATGTTATCTATGCGATATCTCA
>sgem1240
CGTGTTTTACCTTAAAAAGCGTCAAACCAGCGTTGGTCTGCATCAGAAACGATACTATTGAAGTTTTCAGGGCGAATTGCAAATGACACGTTTTCTATGCGATATCTCA
>sgem1241
CGTGTTTTACCTTAAAAAGCGTCAAACCAGCGTTGGTCTGCATCAGAAACGATACTATTGAAGTTTTTATGGCAAATTGCAAATGAAACGTTATCTATGCGATATCTCA
>sgem1242
CGTGTTTTACCTTAAAAAGCGTCAAACCAGCGTTGGTCTGCATCAGAAACGATACTATTGACGTTTTAAGGGCGAATTGCAAATGAAACGTTATCTATGCGATATCTCA
>sgem1243
CGTGTTTTACCTTAAAAAGCGTCAAACCAGCGTTGGTCTGCATCAGAAACGATACTATTGCAGTTTCCAGGGTGAATTGCAATTGAAACGTTATCTATGCGATATCTCA
>sgem1244
CGTGTTTTACCTTAAAAAGCGTCAAACCAGCGTTGGTCTGCATCAGAAACGATACTATTGTAGTTTCCAGGGCGAATTGCAAATGAAACGTTATCTATGCTATATCTCA
>sgem1245
CGTGTTTTACCTTAAAAAGCGTCAAACCAGCGTTGGTCTGCATCAGAAACGATACTATTGTTGTTTTCAGGGCGAATTGCAAATGAAACGTTATCTAGGCGATATCTCA
>sgem1246
CGTGTTTTACCTTAAAAAGCGTCAAACCAGCGTTGGTCTGCATCAGAAACGATGCTATTGAAGTTTCCAGGGCGAATTTCAAATGAAACGTTATCTATGCGATATCTCA
>sgem1247
CGTGTTTTACCTTAAAAAGCGTCAAACCAGCGTTGGTCTGCATCAGAAACGATGCTATTGAAGTTTCCAGGTCGAATTTCAAATGAAACGTTATCTATGCGATATCTCA
>sgem1248
CGTGTTTTACCTTAAAAAGCGTCAAACCAGCGTTGGTCTGCATCAGAAACGTAACTATTGAAGTTCCCAGCGCGAATTGCGAATGAAACGTTATCTATGCGATATCTCA
>sgem1249
CGTGTTTTACCTTAAAAAGCGTCAAACCAGCGTTGGTCTGCATCAGAAACGTAACTATTGAAGTTCCCAGCGCGAATTGCGAATGAAACGTTATGTATGCGATATCTCA
>sgem1250
CGTGTTTTACCTTAAAAAGCGTCAAACCAGCGTTGGTCTGCATCAGAAACGTTACTATTGTAGTTTTCAGGGCAAATTGCAAATGAAACGTTATCTATGCGATATCTCA
>sgem1251
CGTGTTTTACCTTAAAAAGCGTCAAACCAGCGTTGGTCTGCATCAGAAACTAAACTATTGAAGTTCCCAGCGCGAATTGCAAATGAAACGTTATCTATGCGATATCTCA
>sgem1252
CGTGTTTTACCTTAAAAAGCGTCAAACCAGCGTTGGTCTGCATCAGAAACTATACTATTGAAGTTTCCAGGGCGAATTGCAAATGAAACGTTGTCTATGCGATATCTCA
>sgem1253
CGTGTTTTACCTTAAAAAGCGTCAAACCAGCGTTGGTCTGCATCAGATACGAAACTATTGAAGATCCCGGCGCGAATTGCGACTGAAACGTTATCTATGCGATATCTCA
>sgem1254
CGTGTTTTACCTTAAAAAGCGTCAAACCAGCGTTGGTCTGCATCGGAAACGAAACTATTGAAGTTCCCAGCGCGAATTGCGAATGAAACGTTATCTATGCGATATCTCA
>sgem1255
CGTGTTTTACCTTAAAAAGCGTCAAACCAGCGTTGGTCTGCATTGGGAACGAAACTATTGAATTTTCCAGGGCGAATTGCAAATGAAACGTTATCTATGCGATATCTCA
>sgem1256
CGTGTTTTACCTTAAAAAGCGTCAAACCAGCGTTGGTCTTCATCAGAAACGAAACTATTGAAGTTTCCAGATCGAATTGCAAATGAAACGTTATCTATGCGATATCTCA
>sgem1257
CGTGTTTTACCTTAAAAAGCGTCAAACCAGCGTTGGTCTTTATCAGAAACGATACTATTGAAGTTTTCAGGGCAAATTGCAAATGAAACGTTAACTATGCGATATCTCA
>sgem1258
CGTGTTTTACCTTAAAAAGCGTCAAACCAGCGTTGTTCTGCATCAGAAACGAAACTATTGAAGTTTCCAGGGCGAATTGCAAATGAAACGTTATCTATGCGATATCTCA
>sgem1259
CGTGTTTTACCTTAAAAAGCGTCAAACCAGCGTTTATCTGCATCAGAAACGAAACTATTGTAGTTCCCAGCGCGAATTGCAAATGTAACGTTATCTATGCGATATCTCA
>sgem1260
CGTGTTTTACCTTAAAAAGCGTCAAACCAGCTTTGGTCTGCATCAGAAACGAAACTATTGAAGTTCCCAGCGCGAATTACAAATGAAACGTTATCTATGCTATATCTCA
>sgem1261
CGTGTTTTACCTTAAAAAGCGTCAAACCAGTGTTGATCTGCATCAGAAACGAAAATATTGAAGTTTCCAGCGCGAATTGCAAATTAAACGTTATCTATGCGATATCTCA
>sgem1262
CGTGTTTTACCTTAAAAAGCGTCAAACCAGTGTTGATCTGCATCAGAAACGAAACTATTAAAGTTTCCAGCGCGAATTGCAAATGAAACGTTATCTATGCGATATCTCA
>sgem1263
CGTGTTTTACCTTAAAAAGCGTCAAACCAGTGTTGATCTGCATCAGAAACGAAACTATTGAAGTTTCCGGGGCGAATTGCAAATGAAACGTTATCTATGCGATATCTCA
>sgem1264
CGTGTTTTACCTTAAAAAGCGTCAAACCAGTGTTGGTCTGCACCAGAAACGAAACTATTGAAGTTCCCAGCGCGAATTGCGAATGAAACGTTTTCTATGCGATATCTCA
>sgem1265
CGTGTTTTACCTTAAAAAGCGTCAAACCAGTGTTGGTCTGCACCAGAAACGAAACTATTGAAGTTCCCAGCGCGAATTGCGAATGAAACGTTTTCTATGCGATGTCTCA
>sgem1266
CGTGTTTTACCTTAAAAAGCGTCAAACCAGTGTTGGTCTGCATCAGAAACGAAACTATTGAAGTTCCAAGCGCGAATTGCGAATGAAACGTTTTCCATGCGATGTCTCA
>sgem1267
CGTGTTTTACCTTAAAAAGCGTCAAACCAGTGTTGGTCTGCATCAGAAACGATACTATTGAAGTTTCCAGGGTGAAATGCAAATGAAACGTTGTCTATGCGATATCTCA
>sgem1268
CGTGTTTTACCTTAAAAAGCGTCAAACCATCGTTGATCTGCGTCAGAAACGAAACTATTGAAGTTTCCAGGGCGAATTGCAAATGAAACGTTATCTATGCGATATCTCA
>sgem1269
CGTGTTTTACCTTAAAAAGCGTCAAACCATCGTTGGTCTGCATCAGAAACGAAACTATTGAAGTATCCAGGTCGAATTGCAAATGAAACGTTTTCTATGCGATATCTCA
>sgem1270
CGTGTTTTACCTTAAAAAGCGTCAAACCATCGTTGGTCTGCATCAGAAACGAAGCTATTGAAGTTCCCAGCGCGAATAGCAAATGAAATGCTATCTATGCGATATCTCA
>sgem1271
CGTGTTTTACCTTAAAAAGCGTCAAACCCGCGTTGATCTGCATCAGAAACGAAACTATTGAAATTCCCAGCGCGAATTGCAAATGAAGCGTTATCTATGCGATATCTCA
>sgem1272
CGTGTTTTACCTTAAAAAGCGTCAAACCCGCGTTGATCTGCATCAGAAACGAAACTATTGAAGTTTCCAGAGCGAATTACAAATGAAACGTTATCTATGCTATATCTCA
>sgem1273
CGTGTTTTACCTTAAAAAGCGTCAAACCCTCGTTGATCTGCATCAGAAACAAAATTATTGAAGTTCCCAGAGCGAATTGCAAATGAAACGTTATCTATGCGATATCTCA
>sgem1274
CGTGTTTTACCTTAAAAAGCGTCAAACCCTCGTTGATCTGCATCAGAAACGAAACTATTAAAGTTCACAGGGCGAATTGCAAATGAAACTTTATCTATGCGATATCTCA
>sgem1275
CGTGTTTTACCTTAAAAAGCGTCAAACCCTCGTTGATCTGCATCAGAAACGAAACTATTGAAGTTCCCAGGGCGAATTGCAAATGAAACTTTATCTATGCGATATCTCA
>sgem1276
CGTGTTTTACCTTAAAAAGCGTCAAACCCTCGTTGATCTGTATCAGAAACGAAACTATTGAAGTTCCCAGGGCGAATTGCAAATGAAACTTTATCTATGCGATATCTCA
>sgem1277
CGTGTTTTACCTTAAAAAGCGTCAAACCGGCGTTGATCTGCATCAGAAACGAAACTAGTGAAGTTCCCATCGCGAATTGCAAATGAATCGTTATCCATGCAATATCTCA
>sgem1278
CGTGTTTTACCTTAAAAAGCGTCAAACCTGCGTTGATCTGCATCAGAAACGAAACTATTGAAATTCCCAGCGCGAATTGCAAATGAAACGTTATCTATGCGATATCTCA
>sgem1279
CGTGTTTTACCTTAAAAAGCGTCAAACCTGCGTTGATCTGCATCAGAAACGAAACTATTGAAGATCCCAGCGCGAATTGCAAATGAAACGTTATCTATGCGATATCTCA
>sgem1280
CGTGTTTTACCTTAAAAAGCGTCAAACCTGCGTTGATCTGCATCAGAAACGAAACTATTGAAGTTTCCAGGGCGAATTGCGAATGAAACGTTATCTATGCGATATCTCA
>sgem1281
CGTGTTTTACCTTAAAAAGCGTCAAACCTGTGTTGATCTGCATCAGAAACGAAACTATTGAAGTTCCCAGCGCGAATTGCAAATGAAACGTTATCTATGCAATATCTCA
>sgem1282
CGTGTTTTACCTTAAAAAGCGTCAAACGAGCGTTGATCTGCATCAGAAACGAAACTGTTGAAGTTCCCAGCGCGAATTGCAAATGAAACGTTATCTATGCGATATCTCA
>sgem1283
CGTGTTTTACCTTAAAAAGCGTCAAACTAGCCTGTTTCTGCATCAGAAACGAAACTATTGAAGTTCCCATCGCGAAATGCAAATGTAACGTTATCTATGCGATATCTCA
>sgem1284
CGTGTTTTACCTTAAAAAGCGTCAAACTAGCGTGTTTCTGCATCAGAAACGAAACTATTGAAGTTCCCATCGCGAAATGCAAATGTAACGTTATCTATGCGATATCTCA
>sgem1285
CGTGTTTTACCTTAAAAAGCGTCAAACTAGCGTTGAACTGCATCAGAAACAAAACTATTGAAATTCGCAGTGCGAATAGCAAATAAATCGTTATGTATGCGATATCTCA
>sgem1286
CGTGTTTTACCTTAAAAAGCGTCAAACTAGCGTTGATCTGCATCAGAAACGAAACTATTGAAGTACCCAGCGCGAATTGCAAATGAAACGTTATCTATGCGATATCTCA
>sgem1287
CGTGTTTTACCTTAAAAAGCGTCAAACTAGCGTTGATCTGCATCAGAAACGAATCTATTGAAATTTCGATCGCGAATTGCAAATGAAACGTTATCTATGCGATATCTCA
>sgem1288
CGTGTTTTACCTTAAAAAGCGTCAAACTAGCGTTTTTCTGCATCAGAAACGAAACTATTGAAGTTTCCATCGCGAATTGCAAATGAAACGTTATCTATGCGATATCTCA
>sgem1289
CGTGTTTTACCTTAAAAAGCGTCAAAGAAGCGTGTTTCTGCAACAGAAACGAAACTATTGATGTTCCCAGCGCGAATTGCAAATGAAACGATATCTATGCGATATCTCA
>sgem1290
CGTGTTTTACCTTAAAAAGCGTCAAAGCAGCGTTGATCCGCATCAGAAACGAAACTATTAAAGTTTCCAGGGCGAATTGCAAATGAAACGTTATCTATGCGATATCTCA
>sgem1291
CGTGTTTTACCTTAAAAAGCGTCAAAGCAGCGTTGATCTGCATCAGACATGAAATTATTGAAGTTTCCAGCGAGAATTGCAAATGAAACGTTATCTATGCGATGTCTCA
>sgem1292
CGTGTTTTACCTTAAAAAGCGTCAAAGCGGCGTTAATCTGCATCAGAAAAGAAACTATTGATGTTTCCAGCGCGAATTGCAAATGAATTGTTATCAATGCGATATCTCA
>sgem1293
CGTGTTTTACCTTAAAAAGCGTCAAATAAGCGTGTTTCTGCATCAGAAACGAAACTATTGAAGTTCCCAACGCGAATTGCAAATGAAACGTTATCTATGCGATATCTCA
>sgem1294
CGTGTTTTACCTTAAAAAGCGTCAAATCAGCGTTGATCTGCATCAGAAACGAAACTATTGAAGTTCCCAGCGCGAATTGCAAATGAAACGTTATCTATGCGATATCTCA
>sgem1295
CGTGTTTTACCTTAAAAAGCGTCAAATCAGCGTTGATCTGCATCAGAAACGAAACTATTGAAGTTTCCAGAGCGAATTGCAAATGAAACGTTATCTATGCGATATATCA
>sgem1296
CGTGTTTTACCTTAAAAAGCGTCAAATCAGCGTTGATCTTCATCAGAAACGAAACTATTGAAGTTTTCAGCGCGAATTGCAAATGAAACGTTATCTATGCGATATCTCA
>sgem1297
CGTGTTTTACCTTAAAAAGCGTCAACCCAGCGTTGATCTGCATCAGAAACGAAACTATTGAAGTTTCCAGGGCGAATTGCAAATGAAACGTTTTCTATGCGATATCTCA
>sgem1298
CGTGTTTTACCTTAAAAAGCGTCAACCCAGGGTTGATCTGCATCAGAAACGAAACTATTGAAGTTTCTAGCGCGATTTGCAAATGAAACGTTACATATGCGATATCTCA
>sgem1299
CGTGTTTTACCTTAAAAAGCGTCAAGCCAGCGTTAATCTGCATCAGAAACGAAACTATTGAATTTTCCAGAGCGAATTGCAAATGAAACGTTATCTATGCTCTATCTCA
>sgem1300
CGTGTTTTACCTTAAAAAGCGTCAAGCCAGCGTTGATCTGCATCAGAAACGAAACTATTGATGTTTCCAGGGCGAATTGTAAATGAAGCGTTATCTATGCGTTATCTCA
>sgem1301
CGTGTTTTACCTTAAAAAGCGTCAATCAAGCGTGTTTCTGCATCAGAAACGAAACTATTCATGTTCCCATCGCGAATTGCTAATGAATCGTTATCTATGCGATATCTCA
>sgem1302
CGTGTTTTACCTTAAAAAGCGTCAATCCAGCGTTGGTCTGCATCAGAAACGATACTATTGAAGTTTTCAGGGCGAATTGCAAATGAAACGTTATCTATGCGATATCTCA
>sgem1303
CGTGTTTTACCTTAAAAAGCGTCGAACCAGCGTTGGTCTGCATCAGAAACGATACTATTGAAGTTTTCAGGGCGAATTGCAAATGAAACGTTATCTATGCGATATCTCA
>sgem1304
CGTGTTTTACCTTAAAAAGCGTCTAACCAGCGTTGATCTGCATCAGAAACGAAACTATTGAAGTTTCCAGCGCGAATTGCAATTGAAACGTTATCTATGCGATATTTCA
>sgem1305
CGTGTTTTACCTTAAAAAGCGTCTAACCAGCGTTGATCTGCATCAGAAACGAAACTATTGAAGTTTTCAGCGCGAATTGCAAATGAAACGTTATCTATGCGATATCTCA
>sgem1306
CGTGTTTTACCTTAAAAAGCGTCTAACCAGCGTTGATCTGCATCAGAGACGAAACTATTGAAGTTTCCAGGGCGAATTGCAAATGAAACGTTTTCTGTGGGATATCTCA
>sgem1307
CGTGTTTTACCTTAAAAAGCGTCTAACCAGCGTTTATCTGCATCAGAAACGAAACTATTGATGTTTCCAGCGCGAATTGCAAATGAAACGTTATCTATGCGATATCTCA
>sgem1308
CGTGTTTTACCTTAAAAAGCGTCTAACCAGTGTTGATCTGCATCAGAATCGAAACTATTGAAGTTTCCAGCGCGAATTGCAAATGAAACGTTATCTATGCGATATCTCA
>sgem1309
CGTGTTTTACCTTAAAAAGCGTTAAACAAGCGTTGGTCTGCATCAGAAACGAAACTATTGAAGTTCCCAGCGCGAATTGCGAATGAAACGTTATCTATGCGATATCACA
>sgem1310
CGTGTTTTACCTTAAAAAGCGTTAAACCAGCGTCGATCTGCATCAGAAACGAAATTATTGAAGTTTCCAGCGCGAATTGCAAATGAAACGTTATCTATGCGATGTCTCA
>sgem1311
CGTGTTTTACCTTAAAAAGCGTTAAACCAGCGTTGATCTGCATCAGAAACGAAATTATTGAAGTTTCCAGCGCGAATGGCAAATGAAACGTTATCTATGCGATGTCTCA
>sgem1312
CGTGTTTTACCTTAAAAAGCGTTAAACCAGCGTTGATCTGCATCAGAAACGAAATTATTGAAGTTTCCAGCGCGAATTGCAAATGAAACGTTATCTATGCGATATCTCA
>sgem1313
CGTGTTTTACCTTAAAAAGCGTTAAACCAGCGTTGATCTGCATGAGAAACGAAATTATTGAAGTTTCCAGCGCGAATTGCAAATGAAACGTTATCTATGCGATGTCTCA
>sgem1314
CGTGTTTTACCTTAAAAAGCGTTAAACCAGCGTTGGTCTGCATCAGAAACGATACTATTGAAGTTTCCATGGTGAATTGCAAATGAAACGTTATCTATGCGATATCTCA
>sgem1315
CGTGTTTTACCTTAAAAAGCGTTAAACCAGCTTTGATCTGCATGAGAAACGAAATTATTGAAGTTTCCAGCGCGAATTGCAAATGAAACGTTATCTATGCGATGTCTCA
>sgem1316
CGTGTTTTACCTTAAAAAGCTTCAAACCAGCGTTGGTCTGCATCAGAAAAGAAACTATTAAAGTTCCCAGCGCGAATTGCAAATGAAACGTTATCTATGCGATATCTCA
>sgem1317
CGTGTTTTACCTTAAAAAGCTTCAAACCAGCGTTGGTCTGCATCAGAAAAGAAACTATTGAAGTTTCCAGGGCGAATTACAAATGAAACGTTATCTATGCGATATCTCA
>sgem1318
CGTGTTTTACCTTAAAAAGCTTCAAACCAGCGTTGGTCTGCATCAGAAAAGAAACTATTGAATTTTCCAGGGCGAATTGCAAATGAAACGTTATCTATGCGATATCTCA
>sgem1319
CGTGTTTTACCTTAAAAAGCTTCAAACCAGCGTTGGTCTGCATCAGAAAAGAAACTATTGTAGTTCCCAGCGCGAAATGCAAATGAAACTTTATCTATGCGATATCTCA
>sgem1320
CGTGTTTTACCTTAAAAAGCTTCAAACCAGCGTTGGTCTGCATCAGAAAAGAAACTATTGTAGTTCCCAGCGCGAATTGCAAATGAAACGTTATCTATGCGATATCTCA
>sgem1321
CGTGTTTTACCTTAAAAAGCTTCAAACCAGCGTTGGTCTGCATCAGAAACGAAAATATTGAAGTTTCCAGGGCGAATTGCAAATGAAACGTTATCTATGCGATATCTCA
>sgem1322
CGTGTTTTACCTTAAAAAGCTTCAAACCAGCGTTGGTCTGCATCAGAAACGAAACAATTGAAGTTTCTAGGGCGAATTGCAAATGAAACGTTATCTATGCGATATCTCA
>sgem1323
CGTGTTTTACCTTAAAAAGCTTCAAACCAGCGTTGGTCTGCATCAGAAACGAAACTATTGAAGTTTCCAGGGCGAAATGCAAATGAAACTTTATCTATGCGATATCTCA
>sgem1324
CGTGTTTTACCTTAAAAAGCTTCAAACCAGCGTTGGTCTGCATCAGAAACGAAACTATTGAAGTTTCCAGGGCGAATTGCAAATGAAACCTTATCTATGAGTTATCTCA
>sgem1325
CGTGTTTTACCTTAAAAAGCTTCAAACCAGCGTTGGTCTGCATCAGAAACGAAACTATTGAAGTTTCCTGGGCGAATTGCAAATGAAACGTTATCTATGCGATATCTCA
>sgem1326
CGTGTTTTACCTTAAAAAGCTTCAAACCAGCGTTGGTCTGCATCAGAAACGAAACTATTGAAGTTTTCAGGGCGAATTGCAAATGAAACGTTATCTATGCGATATCTCA
>sgem1327
CGTGTTTTACCTTAAAAAGTCTCAAACCAGCGTTGATCTGCATCAGAAACAAAACTATTGAAGTTTCCAGCGCGAATTGCAAATGAAACGTTATCTATGCGATATCTCA
>sgem1328
CGTGTTTTACCTTAAAAATCGTCAAACAAGCGTGTTTCTGCATCAGAAACGAAACTAATGAAGTTCTCAGCGCGAATTGCAAATGAAACGTTATCTATGCGATATCTCA
>sgem1329
CGTGTTTTACCTTAAAAATCGTCAAACCAGCATGTTTCTGCATCACAAATGAAATTATAAAAGTTCCCAGAGCGAATTGCAAATGAAACGTTATATATGCGATATCTCA
>sgem1330
CGTGTTTTACCTTAAAAATCGTCAAACCAGCGTAGATCTGCATTAGAAACGAAACTATTGTAGTTCCCAGCACGAATTGCAAATGAAACGTTATCTATGCGATATCTCA
>sgem1331
CGTGTTTTACCTTAAAAATCGTCAAACCAGCGTGTTTCTGCCTCAGAAACGAATCTATTGAAGTTCCCTTCGCCAATTGCAAATGAATCGTTATGTGTGCGATATCTCA
>sgem1332
CGTGTTTTACCTTAAAAATCGTCAAACCAGCGTTGATCTGAATTAGAAACGAAACTATTGAAGTTCCCAGCGCGAATTGCAAATGAAACGTTATCTATGCGATATCTCA
>sgem1333
CGTGTTTTACCTTAAAAATCGTCAAACCAGCGTTGATCTGCATCAGAAACGAAACTATTAAAGTTCCCAGCGCGTATTGCAAATCAAACGTTATCTATGCGATATCTCA
>sgem1334
CGTGTTTTACCTTAAAAATCGTCAAACCAGCGTTGATCTGCATCAGAAACGAAACTATTGAAGTTCACAGCGCGTATTGCAAATCAAACGTTATCTATGCGATATCTCA
>sgem1335
CGTGTTTTACCTTAAAAATCGTCAAACCAGCGTTGATCTGCATCAGAAACGAAACTATTGAAGTTCCCAGCGCGTATTGCAAATCAAACGTTATCTATGCGATATCTCA
>sgem1336
CGTGTTTTACCTTAAAAATCGTCAAACCAGCGTTGATCTGCATCAGAAACGAAACTATTGATGTTTCCAGCGCGAATTGCAAATGAAACGTTATCTATGCGATATCTCA
>sgem1337
CGTGTTTTACCTTAAAAATCGTCAAACCAGCGTTGATCTGCATCAGAAACGAAACTATTGATGTTTCCCGCGCGAATTGCAAATGAAACGTTATCTATGCGATATCTCA
>sgem1338
CGTGTTTTACCTTAAAAATCGTCAAACCAGCGTTGATCTGCATCAGAAACGAAACTATTGATGTTTTCAGCGCGAATTGCAAATGAAACGTTATCTATGCGATATCTCA
>sgem1339
CGTGTTTTACCTTAAAAATCGTCAAACCAGCGTTGATCTGCATCAGAAACGAAAGTATTGAAGTTCCCAGCGCGTATTGCAAATCAAACGTTATCTATGCTATATCTCA
>sgem1340
CGTGTTTTACCTTAAAAATCGTCAAACCAGCGTTGATCTGCATCAGAAACGAAAGTATTGAAGTTCCCAGCGCGTATTGCAAATGAAACGTTATCTATGCGATATCTCA
>sgem1341
CGTGTTTTACCTTAAAAATCGTCAAACCAGCGTTGATCTGCATGAGAAACGAAACTACTGAAGTTTCCAGGGCGAACTGCAAATGAAACGTTATCTATGCGATATCTCA
>sgem1342
CGTGTTTTACCTTAAAAATCGTCAAACCAGCGTTGATCTGCATGAGAAACGAAACTACTGAAGTTTCCAGGGCGAATTGCAAATGAAACGTTATCTATGCGATATCTCA
>sgem1343
CGTGTTTTACCTTAAAAATCGTCAAACCAGCGTTGATCTGCATTAGAAACGAAACTACTGAAATTCCCAGCGCGAATTGCAAATGAAACGTTATCTATGCGATATCTCA
>sgem1344
CGTGTTTTACCTTAAAAATCGTCAAACCAGCGTTGATCTGCATTAGAAACGAAACTATTGAAGTTCCCAGCGCGAATTGCAAATGAAACGTTATTTATGCGATATCTCA
>sgem1345
CGTGTTTTACCTTAAAAATCGTCAAACCAGCGTTGATCTGTATTAGAAACGAAACTATTGAAGTTCCCAGCGCGAATTGCAAATGAAACGTTATCTATGCGATATCTCA
>sgem1346
CGTGTTTTACCTTAAAAATCGTCAAACCAGCGTTGGTCTGCATCAGAAACGATACTATTGAAGTTTTCAGGGCGAATTGCAAATGAAACGTTATCTATGCGATATCTCA
>sgem1347
CGTGTTTTACCTTAAAAATCGTCAAACCAGTGTTGATCTGCATTAGAAACGAAACTATTGAAATTCCCAGCGCGAATTGCAAATGAAACGTTATCTATGCGATATCTCA
>sgem1348
CGTGTTTTACCTTAAAAATCGTCAAACCATTGTTGGTCTGCATCAGAAACGAAACTATTGAAGTTTCCGGGGCGAATTGCAAATGAAACGTTATCTATGCGATATCTCA
>sgem1349
CGTGTTTTACCTTAAAAATCGTCAGACCAGCGTTGATCTGCATTAGAAACGAAACTATTGAAGTTCCCAGCGCGAATTGCAAATGAAACGTTATCTATGCGATATCTCA
>sgem1350
CGTGTTTTACCTTAAAAATCGTGAAACCAGCGTTGATCTGCATCAGAAACGAAACTATTGAAGTTTCCATGGCGAATTGCGAATGAAACGTTATCTATGCGATATCTCA
>sgem1351
CGTGTTTTACCTTAAAAATCGTTAAACCAGCGTTGATCTGCATCAGAAACGAAACTATTGATGTTTCCAGCGCGAATTACAAATGAAACGTTATCTATGCGATATCTCA
>sgem1352
CGTGTTTTACCTTAAAAATCGTTAAACCAGCGTTGATCTGCATCAGAAACGAAACTATTGATGTTTCCAGCGCGAATTGCAAATGAAACGTTATCTATGCGATATCTCA
>sgem1353
CGTGTTTTACCTTAAAACGCGTCAAACAAGCGTGTTTCTGCATCAGAAACGAAACTATTGAAGTTCCTAGCGCGAATTGCAAATGAAACTTTATCTATGTGATATCTCA
>sgem1354
CGTGTTTTACCTTAAAACGCGTCAAACAAGCGTGTTTCTGCATCAGAATCGAAACTATTAAAGTTCCCAGCGCGAATTGCAAATGAAACGTTATCTATGTGATATCTCA
>sgem1355
CGTGTTTTACCTTAAAACGCGTCAAACAAGCGTGTTTCTGCATCAGAATCGAAATTATTGGAGTTCCCAGCGCAAATTGCAAACGAAACGTTATCTATGCGATATCTCA
>sgem1356
CGTGTTTTACCTTAAAACGCGTCAAACAAGCGTGTTTCTGTTTCAGAATCGAAATTATTGGAGTTCCCAGCGCGAATTGCAAATGAAACGTTATCTATGCGATATCTCA
>sgem1357
CGTGTTTTACCTTAAAACGCGTCAAACCAGCGTTGGTCTGCATCAGAAACGATACTATTGAAGTTTTCAGGGCGAATTGCAAATGAAACGTTATCTATGCGATATCTCA
>sgem1358
CGTGTTTTACCTTAAAACGCGTCAAACCATCGTCAATCTGCATCAGTAACGAAACAATTGAAGTTTCCAGGGCGAATTGCAAATGAAACGTTATCTATGCGATATCTCA
>sgem1359
CGTGTTTTACCTTAAAACGCGTCAAACCATCGTTAATCTGCATCAGAAACGAAACAATTGAAGTTTCCAGGGCGAATAGCAAATGAAACATTATCTATGCGATATCTCA
>sgem1360
CGTGTTTTACCTTAAAACGCGTCAAACCATCGTTAATCTGCATCAGAAACGAAACAATTGAAGTTTCCAGGGCGAATTGCAAATGAAACGTTATCTATGCGATATCTCA
>sgem1361
CGTGTTTTACCTTAAAACGCGTCAAACCATCGTTAATCTGCATCAGAAACGAAACAATTGGAGTTTCCAGGGCGTATTGCAAATGAAACGTTATCTATGCGATATCTCA
>sgem1362
CGTGTTTTACCTTAAAACGCGTCAAACCATCGTTGATCTGCATCAGAAACGAAACAATTGAAGTTTCCAGGGCGAATTGCAAATGAAACGTTATCTACGCGATATCTCA
>sgem1363
CGTGTTTTACCTTAAAACGCGTCAAACCATCGTTGATCTGCATCAGAAACGAAACAATTGAAGTTTCCAGGGCGAATTGCAAATGAAACGTTATCTATGCGATATCTCA
>sgem1364
CGTGTTTTACCTTAAAACGCGTCAAACCATCGTTGATCTGCATCAGAAACGAAACAATTGAGGTTTCCAGGGCGAATTGCAAATGAAACGTTATCTATGCGATATCTCA
>sgem1365
CGTGTTTTACCTTAAAACGCGTCGAACCATCGTTGATCTGCATCAGAAACGAAACTATTGAAGTTTCCAGGGCGAATTGCAAATGAAACGTTATCTATGCGATATCTCA
>sgem1366
CGTGTTTTACCTTAAAAGGCGTCAAACCAGCGTTGATCTGCATCAGAAACCAAACTATTGAAGTTTCCAAGACGAACTGCAAATGAAACGTTATCTATGCGATATCTCA
>sgem1367
CGTGTTTTACCTTAAAAGGCGTCAAACCAGCGTTGATCTGCATCAGAAACCAAACTATTGAAGTTTCCAAGACGAATTGCAAATGAAACGTTATCTATGCGATTTCTCA
>sgem1368
CGTGTTTTACCTTAAAAGGCGTCAAACCAGCGTTGATCTGCATCAGAAACGAAACTATTGAAGTTCCCAGCGCGAATTGCAAATGAAACGTTATCTATGCGATATCTCA
>sgem1369
CGTGTTTTACCTTAAAAGGCTTCAAACCAGCGTTGATCTGCATCAGAAACGAAACTATTGAAATTACCAGGGCGAATTGCAAATGAAACGTTATATATGCGATATCTCA
>sgem1370
CGTGTTTTACCTTAAAAGGCTTCAAACCATCGTTGATCTGCATCAGAAACGAAACTATTGAAATTACCAGGGCGAATTGCAAATGAAACGTTATCTATGCGATATCTCA
>sgem1371
CGTGTTTTACCTTAAAATGCATCAAACCAGCGTTGTTCTGCATAAGAAACGAAACTATTGAAGTTTCCAGGGCGAATTGCAAATGAAACGTTATCTATGCGATATCTCA
>sgem1372
CGTGTTTTACCTTAAAATGCGTCAAACAAGCGTGTTTCTGCATCAGAAACAAAATTATTGAAGTTCCCAAAGCGAATTGCAAATGAAACGTTATCTATGCGATGTCTCA
>sgem1373
CGTGTTTTACCTTAAAATGCGTCAAACCAGCGTTGATCTGCATCAGAAAGGAAACTATTGAAGTTTCCAGCGCGAATTGCAAATGAAACATTATCTATGAAATATCTCA
>sgem1374
CGTGTTTTACCTTAAAATGCGTCAAACCAGCGTTGTTCTGCATCAGAAACGAAACTATTGAAGTTTCCAGAGCGAATTGCAAATGAAACGTTATCTATACGATATCTCA
>sgem1375
CGTGTTTTACCTTAAAATGCGTCAAACCAGCGTTGTTCTGCATCAGAAACGAAACTATTGAAGTTTCCAGGGCGAATTGCAAATGAAACGTAATCTATGCGATATCTCA
>sgem1376
CGTGTTTTACCTTAAAATGCGTCAAACCAGCGTTGTTCTGCATCAGAAACGAAACTATTGAAGTTTCCAGGGCGAATTGCAAATGAAACGTTATCTATGCGATATCTCA
>sgem1377
CGTGTTTTACCTTAAAATGCGTCAAACCAGCGTTGTTCTGCATCAGAAACGAAACTATTGAAGTTTCCAGGTCGAATTGCAAATGAAACGTTATCTATGCGATATCTCA
>sgem1378
CGTGTTTTACCTTAAAATGCGTCAAACCAGCGTTTTTCTGCATCAGAAACGAAACTATTGAAGTTTCCAGAGCGAATTGCAAATGAAACGTTATCTATGCGATATCTCA
>sgem1379
CGTGTTTTACCTTAAAATGCGTCAAACCATCGTTGTTCTGCATCAGAAACGAAACTATTGAAGGGTCCAGGGCGAATTGCAAATGAAACGTTATCTATGCGATATCTCA
>sgem1380
CGTGTTTTACCTTAAAATGCGTCAAATCAGCGTTGTTCTGCATCAGAAACGAAACTATTGAAGTTTCCAGGGCGAATTGCAAATGAAACGTTATCTATGCGATATCACA
>sgem1381
CGTGTTTTACCTTAAAATGTGTCAAACCAGCGTTGTTCTGCATCCGAAAGGAAACTATTGAAGTTTCCAGCGCGAATTGCAAATGAAACATTATCTATGAAATATCTCA
>sgem1382
CGTGTTTTACCTTAAAGAGCGTCAAACCAGCGTTTGTCTGCATCAGAAACGAAACTATTGAAGTTTCAAGGGCGAATTGCAAATGAAACGTTATCTATGCGATATCTCA
>sgem1383
CGTGTTTTACCTTAAATAGCGTCAAACCAGCGTTGATCTGCATCAGAAACGAAACTATTGAAGTTTCCAGGGCTAATTGCAAATGAAACGTTATCTATGCGATATCTCA
>sgem1384
CGTGTTTTACCTTAACAAGCGTCAAACCAGCGTTGATCTGCATCAGAAACGAAACTATTGAAGTTTCCAGGGCGAATTGCAAATGAAACGTTTTCTGTGCGATATCTCA
>sgem1385
CGTGTTTTACCTTAAGAAGCGACAAACCAGCGTTGATCTGCATCAGAAACGAAACTATTGAAGTTTCCAGCGCGAATTACAAATGAAACGTTATCTATGCGATATCTCA
>sgem1386
CGTGTTTTACCTTAAGAAGCGTCAAACCAGCGTTGGTCTGCATCAGAAACGATACTATTGAAGTTTCCAGGGTGAATTGCAATTGAAACGTTATCTATGCGATATCTCA
>sgem1387
CGTGTTTTACCTTAATAAGCGTCAAACAAGCGTGTTTCTGCATCAGAAACGAAACTATTGAAATTCCTAGCGCGAAATGCAAATGGAACGTTATCTATGCTATATCTCA
>sgem1388
CGTGTTTTACCTTAATAAGCGTCAAACAAGCGTGTTTCTGCATCAGAAACGAAACTATTGAAGTTTTCAGCGCGAATTGCAAATGAATCGTTATGTATGCGATATCTCA
>sgem1389
CGTGTTTTACCTTAATAAGCGTCAAACAAGCGTGTTTCTGCATCAGAAACGAAACTATTGATGTTCCCATCGCGAATTGCAAATGAATCGTTATGTATGCGATATCTCA
>sgem1390
CGTGTTTTACCTTAATAAGCGTCAAACCAGCGTTGATCTGCATCAGAAACGAAACTATTGAAGTTTCCAGCGCGAATTACAAATGAAACGTTATCTATGCGATATCTCA
>sgem1391
CGTGTTTTACCTTAATAAGCGTCAAACCAGCGTTGGTCTGCTTCAGAAACGATACTATTGAAGTTTTCAGGGCGAATTGCAAATGAAACGTTATCTATGCGATATCTCA
>sgem1392
CGTGTTTTACCTTACAAAGCGTCAAACCACCGTTGATCTGCATCAGATACGAAACTATTGAATTATCCAGGGCGAATTGCAAATGAAACGTTATCTATGCGAAATCTCA
>sgem1393
CGTGTTTTACCTTACAAATCGTCAAACCAGCGTTGATCTGCATCAGAAACGAAACTATTGATGTTTTCAGCGCGAATTGCAAATGAAACGATATCTATGCGATATCTCA
>sgem1394
CGTGTTTTACCTTACAAATCGTTAAACCAGCGTTGATCTGCATCAGAAACGAAACTATTGATGTTTCCAGCGCGAATTGCAAATGAAACGTTATCTATGCGATATCTCA
>sgem1395
CGTGTTTTACCTTAGAAAGCGTCAAAACAGCGTTGGTCTGCATCAGAAACGAAACTATTGAAGTTCCCAGCGCGAATTGCGAATGAATCGTTATCTATGCGATATCTCA
>sgem1396
CGTGTTTTACCTTAGAAAGCGTCAAACCAGCATTGATCTGCATCAGAATCGAAACTATTGAAGTTTCCAGGGCGAATTGCAAATGAAACGTTATCTATGCGATATCTCA
>sgem1397
CGTGTTTTACCTTAGAAAGCGTCAAACCAGCGTTGATCTGCATCAGAAACGAAACTATTGAAGTTTCCAGCGCGAATTACAAATGAAACGTTATCTATGCGATATCTCA
>sgem1398
CGTGTTTTACCTTAGAAAGCGTCAAACCAGCGTTGGTCTGCATCAGAAACGAAACTATTGAAGTTTCCAGGGAGAATTGCAAATGAAACGTTATCTATGCGAAATCTCA
>sgem1399
CGTGTTTTACCTTAGAAAGCGTCAAACCAGCGTTGGTCTGCATCAGAAACGAAACTATTGAAGTTTCCGGGGCGAATTGCAAATGAAACGTTATCTATGCGATATCTCA
>sgem1400
CGTGTTTTACCTTAGAAAGCGTCAAACCAGCGTTGGTCTGCATCAGAAACGAAACTATTGATGTTTCCAGGGAGAATTGCAAATGAAACGTTATCTATGCGATATCTCA
>sgem1401
CGTGTTTTACCTTAGAAAGCGTCAAACCATCGTTGGTCTGCATCAGAAACGAAACTATTGAAGTTCCCAGCGCTAATAGCAAATGAAATGTTATCTATGCGATATCTCA
>sgem1402
CGTGTTTTACCTTATAAAGCGTCAAACCAGCGTTGGTCTGCATCAGAAACGATACTATTGAAGTTTTCAGGGCGAATTGCAAATGAAACGTTATCTATGCGATATCTCA
>sgem1403
CGTGTTTTACCTTGAAAAGCGTCAAACCAGCGTTGATCTGCATCAGAAACGAAACTATTGAAGTTTCCAGCGCGAAGTGCAAATGAAACGTTATCTATGCGATATCTCA
>sgem1404
CGTGTTTTACCTTGAAAAGCGTCAAACCAGCGTTGATCTGTATCAGAAACGAAACTGTTGAAGTTCCCAGCGCGAATTGCAAATGAAACGTTATCTATGCGATATCTCA
>sgem1405
CGTGTTTTACCTTGAAAAGCGTCAAACCAGCGTTGATCTGTATCAGAAACGAAACTGTTGAAGTTTCCAGCGAGAATTGCAAATGAAACGTTATCTATGCAACATCACA
>sgem1406
CGTGTTTTACCTTGAAAAGCGTCAAACCAGCGTTGATCTGTATCAGAAACGAAACTGTTGAAGTTTCCAGCGAGAATTGCAAATGAAACGTTATCTATGCGACATCACA
>sgem1407
CGTGTTTTACCTTGAAAAGCGTCAAACCAGCGTTGATCTGTATCAGAAACGAAACTGTTGAAGTTTCCAGGGAGAATTGCAAATGAAACGTTATCTATGCGACATCACA
>sgem1408
CGTGTTTTACCTTGAAAAGCGTCAAACCAGCGTTGATCTGTATCAGAAACGAAACTGTTGAATTTTCCAGCGAGAATTGCAAATGAAACGTTATCTATGCGACATCACA
>sgem1409
CGTGTTTTACCTTGAAAAGCGTCAAACCAGCTTTGATCTGTATCAGAAACGAAACTGTTGAAGTTTCCAGCGAGAATTGCAAATGAAACGTTTTCAATGCGACATCACA
>sgem1410
CGTGTTTTACCTTTAAAAGCGTCAAACAAGCGTGTTTCTGCATCAGAAACGAAACTATTAAAGTTCCCAACGCGAATTGCAAATGAAACGTTATCTGTGCGATATCTCA
>sgem1411
CGTGTTTTACCTTTAAAAGCGTCAAACCACCGATGATCTGCATCAGAAACGAAACTATTGAAGTTCCCAGCGTGAATTGCAAATGAAACGTTATTTATGCGATATCTCA
>sgem1412
CGTGTTTTACCTTTAAAAGCGTCAAACCACCGTTGATCTGCATCAGAAACGAAACTATTGAAGTTTCCAGGGCGAATTGCAAATGAAACGTTATCTATGCGATATCTCA
>sgem1413
CGTGTTTTACCTTTAAAAGCGTCAAACCACCGTTGATCTGCATCAGAAACTAACCTATTGAAGTTTCCAGGGCGAATTGCAAATGAAACGTTATCTATGCGATATCTCA
>sgem1414
CGTGTTTTACCTTTAAAAGCGTCAAACCAGCGTTGATGTGCAACAGAAACGAAACTATTGAAGTTTCCAGCGCGAATTGCAGATGAAACGTTATCTATGCGATATCTCA
>sgem1415
CGTGTTTTACCTTTAAAAGCGTCAAACCTGCGTTGATCTGCATCAGAAACGAAACTATTGAAATTCCCAGCGCGAATTGCAAATGAAATGTTATCAATGCGATATCTCA
>sgem1416
CGTGTTTTACCTTTAAAAGCGTCAAACTACCGTTGATCTGCATCAGAAACGAAACTATTGAAGTTTCCAGAGCGAATTGCAAATGAAACGTTATCTATGCGATATCTCA
>sgem1417
CGTGTTTTACGAAAAAAAGCGTCAAACAAGCGTGTTTCTGCAACAGAAACGAAACTGTTGAAGTTTCCAGCGCGAATTGCAAATGAAACGTTATCTATGCGGTATCTCA
>sgem1418
CGTGTTTTACGAAAAAAAGCGTCAAATAAGCGTGTTTCTGCAACAGAAACGAAACTGTTGAAGTTTCCAGCGCGAATTGCAAATGAAACGTTATCTATGCGGTATCTCA
>sgem1419
CGTGTTTTACGAAAAAAAGCGTCAATCAAGCGTGTTTATGCATCAGAAACGAAACTATTGAAATTTCCAGCGCGAAATGCAAATGAAACGTTATCTATGCGATATCTCA
>sgem1420
CGTGTTTTACGACAAAAAGCGTCAATCCCGCGTTGATCTGCATCAGAAACGAAACTATTGAAGTTTCCAGCGCGAATTGCAACTGAAACGTTATCTATGCGATATCTCA
>sgem1421
CGTGTTTTACGATAAAAAACGTCAAACAAGCGTGTTTTTGCACCAGAAACGAAACATTTGAAGTTTACAGCGCGAATAGCAAATGAATCGTTATGTACGCGATGTCTCA
>sgem1422
CGTGTTTTACGATAAAAAACGTCAAACAAGTGTGATTTTGCATCAGAAACGAAACATTTGAAGTTTACAGCGCGAATTGAAAATGAATCGTTATGTGAGCGATATCTCA
>sgem1423
CGTGTTTTACGATAAAAAACGTCAAACCAGCGTTGATCTGCATCAGAAACGAAACTATTGAAGTTTCCAGCGCGAATTTCAAATGAAACGTTATCTATGCGATATCTCA
>sgem1424
CGTGTTTTACGATAAAAACCGTCAAACAAGCGTGTTTCTGCATCAGAAACGAAACTATTGAAGTTCCCAGCGAAAATTGCAAATGAAACGTTTTCTATGCGATATCTCA
>sgem1425
CGTGTTTTACGATAAAAAGCATCAATCAAGCGTGGTACGGCATCAGAAACGAAACTATTAATGTTCGCTGGGCGAATTAAATATTAATCGTTATCTATGCGATATCTCA
>sgem1426
CGTGTTTTACGATAAAAAGCGACAAACAAGCGTGTTTCTGCATCAGAAACGAAACTATTGAAGGTCCCATCGCGAATTGCAAATGAATCGTTATCTATGCGATATCTCA
>sgem1427
CGTGTTTTACGATAAAAAGCGCCAAACTGGCGTTGATCTGCACCAGAAACAAAACTATTGAAGTTGCCTGAGCGAATTGCAAATGAAACGTTATCTATGCGGTATCTCA
>sgem1428
CGTGTTTTACGATAAAAAGCGTAATACAAGCGTGTTTCTGCATCAGAAACGAAACTATTGAAGTTTCCAGGGCGAATTGCAAATGAATCGTTATCTATGCGATATCTCA
>sgem1429
CGTGTTTTACGATAAAAAGCGTAATACAAGCGTGTTTCTGCATCAGAAACGAAACTATTGAAGTTTCCAGGGCGATTTGCAAATGAATCGTTATCTATGCGATATCTCA
>sgem1430
CGTGTTTTACGATAAAAAGCGTCAAACAAGCGTCGATCTGCATCAGAAACAGATCTATTGAAGTTCCCAGCTAGTAGTGCAAATGAATCGTTATCAATGCGATATCTCA
>sgem1431
CGTGTTTTACGATAAAAAGCGTCAAACAAGCGTGTTTCTGCATCAGAAACGAAACTATTGAAGTTCCCAGCGCGAATTGCAAATGAAACGTTATCTATGCGATATCTCA
>sgem1432
CGTGTTTTACGATAAAAAGCGTCAAACAAGCGTGTTTCTGCATCAGAAACGAAACTATTGAAGTTCCCAGCGCGAATTGCAAATGAAACGTTATCTATGCTTTATCTCA
>sgem1433
CGTGTTTTACGATAAAAAGCGTCAAACAAGCGTGTTTCTGCATCAGAAACGAAACTATTGAAGTTCCCAGGGCGAATTGCAAATGAAACGTTATCTATGCGATATCTCA
>sgem1434
CGTGTTTTACGATAAAAAGCGTCAAACAAGCGTGTTTCTGCATCAGAAACGAAATTATTGAAGTTCCCAGAGCGAATTGCAAATGAAACGTTATCTATGCGATGTCGCA
>sgem1435
CGTGTTTTACGATAAAAAGCGTCAAACAAGCGTGTTTCTGCATCAGAAACGAAGCTATTGAAGTTCCCAGAATGAATTGCAAATGAAAGGTTATCTATGCGATATCTCA
>sgem1436
CGTGTTTTACGATAAAAAGCGTCAAACAAGCGTGTTTCTGCATCAGAAACGAAGCTATTGAAGTTCCCAGAGCGAATTGCAAATGAAAGGTTATCTATGCGATATCTCA
>sgem1437
CGTGTTTTACGATAAAAAGCGTCAAACAAGCGTGTTTCTGCATCAGAAACGAAGCTATTGAAGTTCCCAGAGCGAATTGCAAATGAAAGGTTATCTATGCGTTATCTCA
>sgem1438
CGTGTTTTACGATAAAAAGCGTCAAACAAGCGTGTTTCTGCTTCAGAACCGAAACTATTGAAGTTCCCATCGCCAATTGCAAATGAATGGTTATGTGTGCGATATCTCA
>sgem1439
CGTGTTTTACGATAAAAAGCGTCAAACAAGCGTGTTTCTGTATCAGAAACGAAATTATTGAAGTTCCCACCGCGAATTGCAAACGAAACGTTATCTATGCGATATCTCA
>sgem1440
CGTGTTTTACGATAAAAAGCGTCAAACAAGCGTTGATCAGCGAAAGAAACGAAACTATTGAAGTTTACAATGCGAATTGCAAATGAATCGTTATATATGCGATATCTCA
>sgem1441
CGTGTTTTACGATAAAAAGCGTCAAACAAGCGTTGATCTGCATCAGAAACGAAACTATTGAAGTTTACAATGCGAATTACAAATGAATCGTTATCTATGCGATATCTCA
>sgem1442
CGTGTTTTACGATAAAAAGCGTCAAACAAGCGTTGATCTGCATCAGAAACGGAATTATTGAAATTCCCTGCGCGAATTGCAAATGAAACGTTATCAATGCGATATCTCA
>sgem1443
CGTGTTTTACGATAAAAAGCGTCAAACAAGCGTTTTTCTGCATCAGAAACGAAACTATTGAAGCTTCCAGCGCGAATTGCAAATGAAACGTTATCTATGCGATATCTCA
>sgem1444
CGTGTTTTACGATAAAAAGCGTCAAACAGGCGTGTTTCTGCATCAGAAACGAAACTATTGAAGTTCCCAGCGCGAATTGCAAATGAAATGTTATCAATGTGATATATCA
>sgem1445
CGTGTTTTACGATAAAAAGCGTCAAACCAGCGTTGAACTGCATCAGAAACAAAACTATTGAAGTTTCCAGCGCGAATTGCTAATGAATTGTTATCTATGCGATATCTCA
>sgem1446
CGTGTTTTACGATAAAAAGCGTCAAACCAGCGTTGATCTGCATCAGAAACGAAACTATTGAAGTTTCCGGCGCGAATTGCAAATGAAACGTTATCTATGCGATAACTCA
>sgem1447
CGTGTTTTACGATAAAAAGCGTCAAACCAGCGTTGATCTGCATCAGAAACGAAACTATTGAAGTTTCCGGCGCGAATTGCAAATGAAACGTTATCTATGCGATATCTCA
>sgem1448
CGTGTTTTACGATAAAAAGCGTCAACCAAGTGTGTTTCTGCATCAGAAACGAAACTATTGAAGTTCCCAGCGCGAATTGCAAATGAAACGTTATCTGTGCGATATCTCA
>sgem1449
CGTGTTTTACGATAAAAAGCTTCAAACAAGCGTTGATCTGCATCAGAACCGAAACTATTGAATTTCCATGCGCGAATTGAACATAAATAGTTTTCGATGCGAAATCTCA
>sgem1450
CGTGTTTTACGATAAAAATCGTCAAACAAGCGTGTTTCTGCATCAGAAACGAAACTATTGAAGTTTCCAGGGCTAATTGCAAATGAAACGTTAGCTATACGATATCTCA
>sgem1451
CGTGTTTTACGATAAAACACGTAGAACAACCGTTGATGTGCATCAGAAACATAAATATTGATGTTCCCAGCGCGAATTGCTAATGAATCGTTATCTATGCGATATCACA
>sgem1452
CGTGTTTTACGATAAAACGCGTCGAACAAGCATTGATCTGCATCAGAAAAACAACTATTAAAGTTCCCAGCGCAAATTGCAAATGAATCGTGATCTCTGCGATATCTCA
>sgem1453
CGTGTTTTACGATAAAAGGCGTCAAACAAGCGTGTTTCTGCATCAGAAACGACAATATTGAAGTTCCCAGCGCGAATTGCAAATGAAACGTTATCTCTGCGATATCTCA
>sgem1454
CGTGTTTTACGATAAAAGGCGTCAAACAAGCGTGTTTCTGCATCAGAAACGACAATATTTAAGTTCCCAGCACGAATTGCAAATGAAACGTTATCTCTGCGATATCTCA
>sgem1455
CGTGTTTTACGATAAAATGCGTCAAACAAGCGTGTTTCTGCATCAGAAACAAAATTATTGAAGTTCCCAGCGCGAATTGCGAATGAATCGTTATCTATGCGATATCTCA
>sgem1456
CGTGTTTTACGATAAAGAGCGTCAAACAAGCGTGTTTCTGCTTCAGAAACGTATCTATTGAAGTTCCCAGCGCGAATTGCAAATGAAACGTTATCTATGCGATGTCTCA
>sgem1457
CGTGTTTTACGATAAATAGCGTCAAACAAACGTGTATCTGCATCAGAAACGAAACTATTGAAGCTATGAGCGCTAATTACAAATGAATCGTTATCTATGCAATATCTCA
>sgem1458
CGTGTTTTACGATAAATAGGGTTAAACTAACGTGTTTCTGCATCAGAAACGAAACTATTGAAATTCGCAGTGCGAATTTAAAATGAATCGTTATCTATGCGATATCTCA
>sgem1459
CGTGTTTTACGATAAATAGGGTTAAACTAGCGTGTTTCTGCATCAGAAACGAAACTATTGAAATTCGCAGTGTGAATTGCAAATGAATCGTTATTTACGCGATATCTCA
>sgem1460
CGTGTTTTACGATAAATAGGGTTAAACTAGCGTGTTTCTGCATCAGAAACGAAACTATTGATGTTTCCAGCGCGAAATGCAAATGAAACGTTATCTATGCGATATCTCA
>sgem1461
CGTGTTTTACGATAAATAGGGTTAAACTAGCGTGTTTCTGCATCAGAAACGATACTATTGAAATTCGCAGTGCGAATTGCAAATGAATCGTTATTTACGCGATATCTCA
>sgem1462
CGTGTTTTACGATATAAAGCGTCAAACAAGCGTTTTTCAGCATCAGAAACGAAACTATTGAAGTTCCCACCGCGAATTGCAAATGAAACGTTATCTATGCGATATCTCA
>sgem1463
CGTGTTTTACGCCGAAAAGCGTCGAACAAGCGTGTTTCTACATCAGAAACGAAACATTTGAAGTTTACAGCAGGAATTGCAAATGAATCGTTATCTATGCGATATTTCA
>sgem1464
CGTGTTTTACGCGAAAAATCGTCAAACAAGCGTGTTTCTGCATCAGAAACGAAAAATTTGAAGTTTATAGCGCGAATTGCAAATGAATCGTTATCTATGCGATATCTCA
>sgem1465
CGTGTTTTACGCTAAAAAGCATCAAACAATCGTGTTTCTGCATCAGAAACGAAACTATTGAAGTTCCCATCGCGAATTGCAAATGAATCGTTATCTATGCGGTATCTCA
>sgem1466
CGTGTTTTACGCTAAAAAGCATCAAACCAGCGTTGATCTTCATCAGAAACGAAACTATTGAAGTTTCCAGCGCGAATTGCAAATGAAACGTTATCTATGCGATATCTCA
>sgem1467
CGTGTTTTACGCTAAAAAGCATCAAACCAGCGTTGATCTTCATCAGAAACGAAACTGTTGAATTTTCCAGTGCAAATTACAAATGAAACGTTATCTATGCGATTTCTCA
>sgem1468
CGTGTTTTACGCTAAAAAGCCTCAAACCAGCGTTGATCTTCAACAGAAACGAAACTATTGAACTTTCCAGCGCAAATTGCAAATGAAACGTTATCTATACGATATCTCA
>sgem1469
CGTGTTTTACGCTAAAAAGCGACAAACAAGTGCGTTTCTGCACCAGAAACGAAACTATTGAAGTTCCCATTGCGAATTGCAAATGAATCGTTATCTATGCGATATCTCA
>sgem1470
CGTGTTTTACGCTAAAAAGCGGCAAACATGCATGGATCTGCATCAGATACAAAACTATTAAAGTTTACAGCGCGAATTGCAAATGAATCGTTATCTATGCGATATATCA
>sgem1471
CGTGTTTTACGCTAAAAAGCGTCAAAAAAGAGTGTTTCTGCATCAGTAACGAAACTATTGAAGTTTCCAGCGCGAATTGCAAATGAAACGTTATCTATGCGATATCTCA
>sgem1472
CGTGTTTTACGCTAAAAAGCGTCAAAATAGCGTTGAACTGCATCAGAAACGAAATTATTGAAGTTTCCAGCGCGAATTGCAAATGAATCGTTATCTATGCGATATCTCA
>sgem1473
CGTGTTTTACGCTAAAAAGCGTCAAACAAACGTGTTTCTGCATCAGAAGCGTAACTGTTGAAGTTCCCATCGAGAATTGCAAATGAATCGTTATCTATGCGATATCTCA
>sgem1474
CGTGTTTTACGCTAAAAAGCGTCAAACAAACGTGTTTCTGCATCAGAAGCGTAACTGTTGAAGTTCCCATCGCGAATTGCAAATGAATCGTTTTCTATGCGATATCTCA
>sgem1475
CGTGTTTTACGCTAAAAAGCGTCAAACAAGAGTGTTTCTGCATCAGAAACGGAACTGTTGAAGTTTCCAGGGCGAATTGCAAATGAATCGTTATTAATGCGATATCTCA
>sgem1476
CGTGTTTTACGCTAAAAAGCGTCAAACAAGCCTGTTTCTGCATCAGAAACGGAATTGTTGGAGTTTCCAGCGCGAATTGCAAATGAATCGTTAGCTATGCGATATCTCA
>sgem1477
CGTGTTTTACGCTAAAAAGCGTCAAACAAGCGAGTTTCTGCATCAGAAACGGAACTGTTGAAGTTTCCAGCGCGAATTGCAAATGAATCGTTATCTACGCGAAATCTCA
>sgem1478
CGTGTTTTACGCTAAAAAGCGTCAAACAAGCGAGTTTCTGCATCAGAAACGGAACTGTTGAAGTTTCCAGCGCGAATTGCAAATGAATCGTTATCTATGCGAAATCTCA
>sgem1479
CGTGTTTTACGCTAAAAAGCGTCAAACAAGCGTATTTCTGCATCAGAAACAAAACTATTGAGGTTCCCATTGCGAATTGCAAATGAATAGTTATCTGTGCGATATCTCA
>sgem1480
CGTGTTTTACGCTAAAAAGCGTCAAACAAGCGTATTTCTGCATCAGAAACGAAACTATTGAAGTTTCCAGCGCGAATTGCAAATGAATCGTTATCTATGCCATAACTCA
>sgem1481
CGTGTTTTACGCTAAAAAGCGTCAAACAAGCGTGATTCTGCATCAGAAACGGAACTGTTGAAGTTTCCAGCGCGAATTGCAAATGAATCGTTATCTTCGCGATATCTCA
>sgem1482
CGTGTTTTACGCTAAAAAGCGTCAAACAAGCGTGATTCTGCGTCAGAAACGGAACTGTTGAAGTTTCCAGCGCGAATTGCAAATGAAACGTTTTCTATGCGATATCTCA
>sgem1483
CGTGTTTTACGCTAAAAAGCGTCAAACAAGCGTGATTCTGCGTCAGAAACGGAACTGTTGAAGTTTCCAGCGCGAATTGCAAATGAATCGTTATCTATGCGAAATCTCA
>sgem1484
CGTGTTTTACGCTAAAAAGCGTCAAACAAGCGTGTTTCGGCATCAGAAACAAAACTATTGAAGTTCCCATCTCGAATTGCAAATGAATCGTTATGTATGGTATATCTCA
>sgem1485
CGTGTTTTACGCTAAAAAGCGTCAAACAAGCGTGTTTCTGCATCAAAAACGGAATTGTTGAAGTTTCCAGCGTGAATTGCAAATGAATCGTTATCTATGCGATATCTCA
>sgem1486
CGTGTTTTACGCTAAAAAGCGTCAAACAAGCGTGTTTCTGCATCAGAAAAGAAACATTTGTCGTTTATAGCGTGAATGGCAAATGAATCGTTATTTTTGCGATATCTCA
>sgem1487
CGTGTTTTACGCTAAAAAGCGTCAAACAAGCGTGTTTCTGCATCAGAAACAAAACATTTGTAGTTTATAGCGCGAATTGCAAATGAATCGTTATCTTGGCTATATCTCA
>sgem1488
CGTGTTTTACGCTAAAAAGCGTCAAACAAGCGTGTTTCTGCATCAGAAACAAAACTATTGAAGTTCCCATCTCGAATTGCAAATGAATCGTTATGTATGCTATATCTCA
>sgem1489
CGTGTTTTACGCTAAAAAGCGTCAAACAAGCGTGTTTCTGCATCAGAAACGAAACAATTGAAATTTACAGCGCGAATTGCAAATGAATCGTTATCTATGCGATATCTCA
>sgem1490
CGTGTTTTACGCTAAAAAGCGTCAAACAAGCGTGTTTCTGCATCAGAAACGAAACAATTGAAATTTACAGCGCGAATTGCAAATGAATCGTTATCTATGCGATATTTCA
>sgem1491
CGTGTTTTACGCTAAAAAGCGTCAAACAAGCGTGTTTCTGCATCAGAAACGAAACATTTGAAGATTACAGCGCGAATTGCAAATGAATCGTTATCTATGCGATATCTCA
>sgem1492
CGTGTTTTACGCTAAAAAGCGTCAAACAAGCGTGTTTCTGCATCAGAAACGAAACATTTGAAGATTACAGCGCGAATTGCAAATGAATCGTTATCTATGCGATCTCTCA
>sgem1493
CGTGTTTTACGCTAAAAAGCGTCAAACAAGCGTGTTTCTGCATCAGAAACGAAACTATAGAAGTTTCCAGCGCGAATTGCAAATGAATCGTTATCTATGCGATATCTCA
>sgem1494
CGTGTTTTACGCTAAAAAGCGTCAAACAAGCGTGTTTCTGCATCAGAAACGAAATTATTGAAGTTTACAGCGCGAATTGCAAATGTATCGTTATCTATGCGATATCTCA
>sgem1495
CGTGTTTTACGCTAAAAAGCGTCAAACAAGCGTGTTTCTGCATCAGAAACGATACTATTGATGTTCCCATCGCGAATTGCAAATGAATCGTTATCTATGCGATATCTCA
>sgem1496
CGTGTTTTACGCTAAAAAGCGTCAAACAAGCGTGTTTCTGCATCAGAAACGGAAATATTGAAATTCCCTGCGCGAATTGCAAATGAATCGTTATCAATGCTATATCTCA
>sgem1497
CGTGTTTTACGCTAAAAAGCGTCAAACAAGCGTGTTTCTGCATCAGAAACGGAACTGTTGAAGTTTCCAGCGCGAATTGCAAATGAATAGTTATCTATGCGATATCTCA
>sgem1498
CGTGTTTTACGCTAAAAAGCGTCAAACAAGCGTGTTTCTGCATCAGAAACGGAACTGTTGAAGTTTCCAGCGCGAATTGCAAATGAATCGTTATCTACGCGATATCTCA
>sgem1499
CGTGTTTTACGCTAAAAAGCGTCAAACAAGCGTGTTTCTGCATCAGAAACGGAACTGTTGAAGTTTCCAGCGCGAATTGCAAATGAATCGTTATCTATGCGATATCTCA
>sgem1500
CGTGTTTTACGCTAAAAAGCGTCAAACAAGCGTGTTTCTGCATCAGAAACGGAACTGTTGAAGTTTCCAGCGCGAATTGCAAATGGATCATTATCTATGCGATATCTCA
>sgem1501
CGTGTTTTACGCTAAAAAGCGTCAAACAAGCGTGTTTCTGCATCAGAAACGGAACTGTTGAAGTTTCCCGCGGGAATTGCAAATGAAACGTTATCTATACGATATCTCA
>sgem1502
CGTGTTTTACGCTAAAAAGCGTCAAACAAGCGTGTTTCTGCATCAGAAACGGAACTGTTTCAGTTTCCAGCGCGAATTGCAAATGAATCGTTATCTATGCGATATCTCA
>sgem1503
CGTGTTTTACGCTAAAAAGCGTCAAACAAGCGTGTTTCTGCATCAGAAACGGAATTGTTGAAGTTTCCAGCGCGAATTGCAAATGAATCGTTAGCTATGCGATATCTCA
>sgem1504
CGTGTTTTACGCTAAAAAGCGTCAAACAAGCGTGTTTCTGCATCAGAATCGGAATTGTTGATGTTTCAGGCGCGAATTGCAAATGAATCGTTATCTATGCGATATCTCA
>sgem1505
CGTGTTTTACGCTAAAAAGCGTCAAACAAGCGTGTTTCTGCATCTGAAACGAAACATATGAAGTTTACAGTGCGAATTGCAAATGAATCTTTATCTATGCTATATCTCA
>sgem1506
CGTGTTTTACGCTAAAAAGCGTCAAACAAGCGTGTTTCTGCGTCAGAAACGAAACTATTGAAGTTCCCATCGCGAATTGCAAATGAATCGTTATCTATGCGGTATCTCA
>sgem1507
CGTGTTTTACGCTAAAAAGCGTCAAACAAGCGTGTTTCTGCGTCAGAAACGGAACTATTGAAGTTCACATCAAGAATTGCAAATGAATTGTTATCTATGCGATATCTCA
>sgem1508
CGTGTTTTACGCTAAAAAGCGTCAAACAAGCGTGTTTCTGTATCAGAAACGAAACTATTGAAATTCGCAGTGCGAATTGCAAATGAATCGTTATCTATGCGATATCTCA
>sgem1509
CGTGTTTTACGCTAAAAAGCGTCAAACAAGCGTTGATCTCCAGCAGAAACGAAACTTGTGAAGTTCCCGCCGCGAATTGAAAATGAATCGTTATCTATGCGATATCTCA
>sgem1510
CGTGTTTTACGCTAAAAAGCGTCAAACAAGCTTGTTTCTGCATCAGAAACGATACTATTGATGTTCCCATCGCGAATTGCAAATGAATCGTTATCTATGCGATATCTCA
>sgem1511
CGTGTTTTACGCTAAAAAGCGTCAAACAAGTACGTTTCTGCATCAGAAACAAAACTATTGATGTTCACATCGCGAATTGCAAATGAATCGTTATCTATGCGATATCTCA
>sgem1512
CGTGTTTTACGCTAAAAAGCGTCAAACAAGTGCGTTTCTGCACCAGAAACGAAACTATTGAAGTTCCCATTGCGAATTGCAAATGAATCGTTATCTATGCGATATTTCA
>sgem1513
CGTGTTTTACGCTAAAAAGCGTCAAACAAGTGTGTTTCTGCATCAGAAAGGAAACTATTGAAGTTTCCACCGCGAATTGCAAATGAATCGTTATCTATGCGATATCTCA
>sgem1514
CGTGTTTTACGCTAAAAAGCGTCAAACAAGTGTGTTTCTGCATCAGAAAGGAAACTATTGTAGTTTCCAGCGCGAATTGCAAATGAATCGTTATCTCTGCGATATCTCA
>sgem1515
CGTGTTTTACGCTAAAAAGCGTCAAACAATCGTGTTTCTGCATCAGAAACCAAACTATTGAAGTTTCCAACGCGAATTGCAAATGAATCGTTATCTGTGCGATATCTCA
>sgem1516
CGTGTTTTACGCTAAAAAGCGTCAAACAATCGTGTTTCTGCATCAGAAACGAAACTATTGAAGTTCCCATCGCGAATTGCAAATGAATCGTTATCTATGCGGTATCTCA
>sgem1517
CGTGTTTTACGCTAAAAAGCGTCAAACAATCGTGTTTCTTCATCAGAAACGAAACTATTGAAGTTCCCATCGCGAAATGCAAATGAATCGTTATCTATGCGGTATCTCA
>sgem1518
CGTGTTTTACGCTAAAAAGCGTCAAACAATCGTGTTTCTTCATCAGAAACGAAACTATTGAAGTTCCCATCGCGAATTGCAAATGAATCGTTATCTATGCGGTATCTCA
>sgem1519
CGTGTTTTACGCTAAAAAGCGTCAAACAGGCGTGATTCTGTATCAGAAACGAAACATTTGAAGTTTACAGCGCGAATTGCAAATGAATCGTTATCTATGCGATATCTCA
>sgem1520
CGTGTTTTACGCTAAAAAGCGTCAAACAGGCGTGTTTCTGCATCAGAAACGAAACATTTGAAGTTTACAGCGCGAATTGCAAATGAATCGTTATCTATGCGATATCTCA
>sgem1521
CGTGTTTTACGCTAAAAAGCGTCAAACCAGCGTTGATCTTCATCAGAAACGAAACTATTGAAGTTTACAGCGCGAATTGCAAATGAAACGTTATCTATGCGATATCACA
>sgem1522
CGTGTTTTACGCTAAAAAGCGTCAAACTAGAGTTGAACTGCATCAGAAACGAAATTATTGAAGTTTCCAGCGCGAATTGCAAATGAATCGTTATCTATGCGATATCTCA
>sgem1523
CGTGTTTTACGCTAAAAAGCGTCAAACTAGCGTAGAACTGCATCAGAAACGAAACTATTGAAGTTTCCAGCGCGAATTGCAAATGAATCGTTATCTATGCGATATCTCA
>sgem1524
CGTGTTTTACGCTAAAAAGCGTCACACAAGCGTGTTTCTGCATCAGAAACGGAACTGTTGAAGTTTCCAGCGCGAATTGCAAATGAATCGTTATCTATGCGATATCTCA
>sgem1525
CGTGTTTTACGCTAAAAAGCGTCGAACTAGCGTTGAACTGCATTATAAACGAAACTACTGAAGTTTCCATCGCGAATTGCAAATGAATCGTTATCTATGCGATATCTCA
>sgem1526
CGTGTTTTACGCTAAAAAGCGTCTAACAAGATTGGATCTGCATCAAAAACGAAACTAATGAAGTTCCCAGCGCGAATTGCAAATGAATCGTTAACAATGCGATATCTCA
>sgem1527
CGTGTTTTACGCTAAAAAGCGTCTAACAAGCGTGTTTCTGCTTCAGAAACAAAACTATTGATGTTCCTAGCACGAATTGCAAATAAATCGTTATCTATGCACTATCTCA
>sgem1528
CGTGTTTTACGCTAAAAAGCGTCTAACAAGCGTGTTTCTGCTTCAGAAACGAAACTATTGAATTTCCTAGCACGAATTGCAAATAAATCGTTATCTATGCGATATCTCA
>sgem1529
CGTGTTTTACGCTAAAAAGCGTGAAACAAGCGTGTTTCTGCATCAGAAACGAAACAATTGATGTTTACAGCGCGAATTGCAAATGAATCGTTATCTATGCGATATCTCA
>sgem1530
CGTGTTTTACGCTAAAAAGCTTCAAAAAAGCGTGTTTCTGCGTCAAAAACGGAACTGTTGAAGTTTCCAGCGCGAATTGCAAATGAATCGTTATGTGTGCGATATCTCA
>sgem1531
CGTGTTTTACGCTAAAAAGCTTCAAACAAGCTTGCTTCTGCATCAGAAACGAAACTATTGAAGTTTCCAGCGCGAATTGCAAATGAAACGTTATCTATGCGATATCTCA
>sgem1532
CGTGTTTTACGCTAAAAAGTGTCAAACAAGCGTGTTTCTGCATCAGAAACGGAATTGTTGAAGTTTCCAGCGCGAATTGCAAATGAATCGTTAGCTATGCGATATCTCA
>sgem1533
CGTGTTTTACGCTAAAAAGTGTCAAACAAGCGTTGATCTGCATCAGAAATAAAACTATTGAAGTTTCCAGCGCTAATTGCAAATGAATCGTTATCAATGTGATATCTCA
>sgem1534
CGTGTTTTACGCTAAAAATCGTCAAACAAGCGTGTTTCTGCATCAGAAACAAAAAATTTGAAGTTTACAGCGCGAATTGAAAATGAATCGTTTTCTTTGCGATATCTCA
>sgem1535
CGTGTTTTACGCTAAAAATCGTCAAACAAGCGTGTTTCTGCATCAGAAACGAAAAATTTGAAGTTTATAGCGCGAATTGCAAATGAATCGTTATCTATGCGATATCTCA
>sgem1536
CGTGTTTTACGCTAAACAGCGTCAAACAATCGTGTTTCTGCATCAGAAACCAAACTATTGAAGTTTCCAACGCGAATTGCAAATGAATCGTTATCTGTGCGATATCTCA
>sgem1537
CGTGTTTTACGCTAAGAAGCGTCGAACAAGCGTTGATCTGCATCAGAAACATAAATATTGAAGTTCCCAGCAAGAATTGCAAATGAATCGTTATCTATGAGATATCTCA
>sgem1538
CGTGTTTTACGCTGAAAAGCATTAAACCAGCGTTGATCTTCATCAGAAATGAAACTATAAAATTTTCCAGCGCGAATTACAAATGAAACGTTATCTATGCGATATCACA
>sgem1539
CGTGTTTTACGCTGAAAAGCATTAAACCAGCGTTGATCTTCATCAGAAATGAAACTATAAAATTTTCCAGCGCGAATTACAAATGAAACGTTATCTATGCGATATCTCA
>sgem1540
CGTGTTTTACGCTGAAAAGCGTCAAACAAGCGTGATTCTGCATCAGAAACGAAACATTTAAAGTTTACAGCGCGAATTGCAAATGAATCGTTATCTATGCGATATCTCA
>sgem1541
CGTGTTTTACGCTGAAAAGCGTCAAACAAGCGTGTTTCTACATCAGAAACGAAACATTTGAAGTTTACAGAGCGAATAACAAATGAATCGTTATCTATGCAATATTTCA
>sgem1542
CGTGTTTTACGCTGAAAAGCGTCAAACAAGCGTGTTTCTACATCAGAAACGAAACATTTGAAGTTTACAGAGCGAATAGCAAATGAATCGTTATCTATGCAATATTTCA
>sgem1543
CGTGTTTTACGCTGAAAAGCGTCAAACAAGCGTGTTTCTGCATCAGAAGCAAAACTATTGAAGTTTCGAGCGCGAATTGCAAATGAAACGTTATCTATGCGATATCTCA
>sgem1544
CGTGTTTTACGCTGAAAAGCGTCAAACAAGCGTTGATCTGCCTCAGAAACGGAATTATTGATATTCACTGCGCGAATTGCAAATGAAACGTTATCAATGCGACATCTCA
>sgem1545
CGTGTTTTACGCTTAAAAGCGTCAAACAAGCGAGTTTCTGCATCAGAAACGGAACTGTTGAAGTTTCCAGCGCAAATTGCAAATGAATCGTTACCTATGCGAAATCTCA
>sgem1546
CGTGTTTTACGCTTAAAAGCGTCAAACAAGCGAGTTTCTGCATCAGAAACGGAACTGTTGAAGTTTCCAGCGCGAATTGCTAATGAATCGTTATCTATGCGAAATCTCA
>sgem1547
CGTGTTTTACGGGAAAAAGCGTCAAACAAATGTGGATCTGCATCAGAAACGAAACTATTGAAATTCCCAGCGCGAATTGCAAATGAATCGTTATCTACGCGATATCTCA
>sgem1548
CGTGTTTTACGGTAAAAACCGTCAAACCAGCGTTGATCTGCGTCAGAAACGAAACTATTGAAGTTTCCAGCACGAATTGCAAATATAACGTTATCTATGCGATAACTCA
>sgem1549
CGTGTTTTACGGTAAAAAGCATCAAACCAGCGATGATCTGCATCAGAAACGAAACTATTGAAGTTTCCAGGGCGAATTGCAAATAAAACGTTATCTATGCGATATCTCA
>sgem1550
CGTGTTTTACGGTAAAAAGCGTCAAACAAGCGTGTATCTGCATCAGAAACGAAACTATTGAAGTTTCCAGCGCGAATTGCAAATGAATCGTTATATATGCGATATCTCA
>sgem1551
CGTGTTTTACGGTAAAAAGCGTCAAACAAGCGTGTTTCTGCATCAGAAACAAAATTATTGAAGTTCCCAGAACGAATTGCAAATGAAACGTTATCTATGCGATATCTCA
>sgem1552
CGTGTTTTACGGTAAAAAGCGTCAAACAAGCGTGTTTCTGCATCAGAAACAAAGCTATTGAAGTTCCCAGCGCGAATTGCAAATGAAACGTTATCTATGCGATGTCTCA
>sgem1553
CGTGTTTTACGGTAAAAAGCGTCAAACAAGCGTGTTTCTGCATCAGAAACGAAACTATTGAAGTTTCCAGCGCGAATTGCAAATGAATCGTTATATATGCGATATCTCA
>sgem1554
CGTGTTTTACGGTAAAAAGCGTCAAACAAGCGTGTTTCTGCATCTGAAACAAAACTATTGAAGTTCCCAGCGCGAATTGCAAATGAAACGTTATCTATGCGATGTCTCA
>sgem1555
CGTGTTTTACGGTAAAAAGCGTCAAACAAGCGTTGATTTGCATCAGAAACGAAATTTTTAATGTTCCCAGTTCGATTTGCACATGAATCGTTATCTATGCGATATCTCA
>sgem1556
CGTGTTTTACGGTAAAAAGCGTCAAACCAACGTTGATCTGCATCAAAAACGAATCTATTGAAGTTTCTAGCGCGAATTGCAAATGAAACGTTAACTATGCGATATCTCA
>sgem1557
CGTGTTTTACGGTAAAAAGCGTCAAACCAGCGTTGATCGGAATCAGAAACGAAACTATTGAAGTTTCCAGCGCGAATTGCAAATGAAACGTTATCTATGCGATATCTCA
>sgem1558
CGTGTTTTACGGTAAAAAGCGTCAAACCAGCGTTGATCTACGTCAGAAACAAAACTATTGAAGTTTCCAGCGCGAATTGCATATGAAACGTTATCTATGCGATATCTCA
>sgem1559
CGTGTTTTACGGTAAAAAGCGTCAAACCAGCGTTGATCTGCGACAGAAACGAAACTATTGATGTTTCCAGCGCGAATTGCAAATGAAACGTTATCTATGCGATATCTCA
>sgem1560
CGTGTTTTACGGTAAAAAGCGTCAAACCAGCGTTGATCTGCGTCAGAAACAAAACTATTGAAGTTTCCAGGGAGAATTGCAAATGAAACGTTATCTATGCGATATCTCA
>sgem1561
CGTGTTTTACGGTAAAAAGCGTCAAACCAGCGTTGATCTGCGTCAGAAACGAAACTATTGAAGTTCCCAGCGCGAATTGCAAATGAAACGTTATCTATGCGATATCTCA
>sgem1562
CGTGTTTTACGGTAAAAAGCGTCAAACCAGCGTTGATCTGCGTCAGAAACTAAACTATTGAAGTTTCCAGCGCGAATTGCAAATGAAACGTTATCTAGTCGATATCTCA
>sgem1563
CGTGTTTTACGGTAAAAAGCGTCAAACCAGCGTTGATCTGCGTCAGAAACTATACTATTGAAGTTTCCAGCGCGAATTGCAAATGAAACGTTATCTAGTCGATATCTCA
>sgem1564
CGTGTTTTACGGTAAAAAGCGTCAAACTAGCGTTGAACTGCATCAGAAACGAATCTATTGAAGTTTCCAGCGCGAATTGCAAATGAAACGTTATCTATGCGATATCTCA
>sgem1565
CGTGTTTTACGGTAAAAAGCGTCAAACTAGCGTTGAACTGCTTCAGAAACGAATCTATTGAAGTTTCCAGCGCGAATTGCAAATGAAACGTTATCTATGTGATATCTCA
>sgem1566
CGTGTTTTACGGTAAAAAGCGTCAAACTAGCGTTGATCTGCATCAGAAATAAAACTATTGAAGTTTCCATCACGAATTGCAAATGAAACGTTATCTATGCGATATCTCA
>sgem1567
CGTGTTTTACGGTAAAAAGCGTGAAACTAGCGTTGATCTGCATAAGAAACGAAACTATTGATGTTTCCAGCGCGAATTGCAAATGAAACGTTATCTATTCGATATCTCA
>sgem1568
CGTGTTTTACGGTAAAAAGCGTGAAACTAGCGTTGATCTGCATCAGAAACGAAACTATTGATGTGTCCAGCGCGAATTGCAAATGAAACGTCATCTATTCGATATCTCA
>sgem1569
CGTGTTTTACGGTAAAAAGCGTGAAACTAGCGTTGATCTGCATCAGAAACGAAACTATTGATGTTTCCAGCGCGAATTACAAATGAAACGTTATCTATTCGATATCTCA
>sgem1570
CGTGTTTTACGGTAAAATGCGTCAAACAAGCGTGTTTCTGCATCAGAAACGAAACTATTGAAGTTTCCAGCGCGAATTGCAAATGAATCGTTATATATGCGATATCTCA
>sgem1571
CGTGTTTTACGGTAAATAGGATCAAACTAGCGTCGATCTGCATCAGAAACGAAACTATTGAAGTTTACAGCGCGAATTGCAAATGAAACGTTATCTATGCGGTATCTCA
>sgem1572
CGTGTTTTACGGTACAAAGCGTCATACAAGCGTTGATATGCATCAGAAACGGAACTATTGAAGTTCCCATCGCGACTTGCAAATGAATCGTTATGTGTGCGATATCTCA
>sgem1573
CGTGTTTTACGGTGAAAAGCGTCGTAAAAGCGTGGATCTGCATCAGAAACGAAACTATTGAAGTTCCCAGCGCGAATTGCAAATGAATCGTTATCTGTGCGATATCTCA
>sgem1574
CGTGTTTTACGGTTAAAAGCGTGAAACTAGCGTTGATCTGCATCAGAAACGAAACTATTGATGTTTCCAGCGCGAATTGCAAATGAAACGTTATCTATTCGATATCTCA
>sgem1575
CGTGTTTTACGTAAAAAAGCGCCAAACAAGCGTTGATCTGCATCAGAAACGGAATTATTAAAATTCCATGCGCGAATTGCAAATGAAACGTTATCAATGCGATATCTCA
>sgem1576
CGTGTTTTACGTAAAAAAGCGTAAAACAAGCGTTGAGCTGCATCAGAAACGGAATTATTGAAATTCCCTGCGCTAATTGCAAATGAAACGTCATCAATGCGATATCTCA
>sgem1577
CGTGTTTTACGTAAAAAAGCGTCAAACAAGAGTGTTTATGCATCAGAAACGAAACTATAGAAGTTCCCAGCGCGAATTGCAAATTAAACGTTATCTATGCGATATCTCA
>sgem1578
CGTGTTTTACGTAAAAAAGCGTCAAACAAGCGTGTTTATGCATCAGAAACGAAACTAAAGAAGTTCCCAGCGCGAATTGCAAATGAAACGTTCTCTATGCGATATCTCA
>sgem1579
CGTGTTTTACGTAAAAAAGCGTCAAACAAGCGTGTTTATGCATCAGAAACGAAACTATAGAAGTTCCCAACGCGAATTGCAAATGAAACGTTATCTATGCGATATCTCA
>sgem1580
CGTGTTTTACGTAAAAAAGCGTCAAACAAGCGTGTTTATGCATCAGAAACGAAACTATAGAAGTTCCCAGCGCGAATTGCAAATGAAACGTTATCTATGCGATATCTCA
>sgem1581
CGTGTTTTACGTAAAAAAGCGTCAAACAAGCGTGTTTATGTATCAGAAACGAAACTATAGAAGTTCCCAGCGCGAATTGCAAATGAAACGTTATCTATGCGATATCTCA
>sgem1582
CGTGTTTTACGTAAAAAAGCGTCAAACAAGCGTGTTTCTGCATCAGAAACGAAACTATTGAAGTTCCCAGCGCGAATTGCAAATGAAACGTTATCTATGCGATTTCTCA
>sgem1583
CGTGTTTTACGTAAAAAAGCGTCAAACAAGCGTGTTTCTGCATCAGAAACGAAACTATTGAAGTTTCCAGCGCGAATTGCAAATGTAACGTTATCTATGCAATATCTCA
>sgem1584
CGTGTTTTACGTAAAAAAGCGTCAAACAAGCGTGTTTCTGCATCAGAAACGAAACTATTGAAGTTTCCATCGCGTATTGCAAATGAATCGTTATGTGTGCGATATCTCA
>sgem1585
CGTGTTTTACGTAAAAAAGCGTCAAACAAGCGTGTTTCTGTAACAGAAACGAAATTATTGAAGTTCCCAGAGCGAATTGCAAATGAAACGTTATCCATGCGATTTCTCA
>sgem1586
CGTGTTTTACGTAAAAAAGCGTCAAACAAGCGTGTTTCTGTATCAGAAACGAAATTATTGAAGTTCCCAGCGCGAAATGCAAATGAAACGTTATCTATGCGATTTCTCA
>sgem1587
CGTGTTTTACGTAAAAAAGCGTCAAACAAGCGTGTTTCTGTATCAGAAACGAAATTATTGAAGTTCCCAGCGCGAATTGCAAATGAAACGTTATCTATGCGATTTCTCA
>sgem1588
CGTGTTTTACGTAAAAAAGCGTCAAACAAGCGTGTTTCTGTATCAGAAACGAAATTATTGAAGTTCCCAGGGCGAATTGCAAATGAAACGTTATCTATGCGATTTCTCA
>sgem1589
CGTGTTTTACGTAAAAAAGCGTCAAACAAGCGTGTTTCTGTATCCGAAACGAAATTATTGAAGTTACCAGTGCGAATTGCAAATGAAACGTGTTCTATGCGATATCTCA
>sgem1590
CGTGTTTTACGTAAAAAAGCGTCAAACAAGCGTTGATCTGCATCAGAAACGGAAATATTGAAATTCCCTGCGCGAATTGCAAATGAAACGTTATCTATGCGATATCTCA
>sgem1591
CGTGTTTTACGTAAAAAAGCGTCAAACAAGCGTTGATCTGCATCAGAAACGGAATTATTGAAATACCCTGCGCGAATTGCAAATGAAACGTTGTCAATGCGATATCTCA
>sgem1592
CGTGTTTTACGTAAAAAAGCGTCAAACAAGCGTTGATCTGCATCAGAAACGGAATTATTGAAATTCCCTGAGCGAATTGCAAATGAAACGTCATCAATGCGATATCTCA
>sgem1593
CGTGTTTTACGTAAAAAAGCGTCAAACAAGCGTTGATCTGCATCAGAAACGGAATTATTGAAATTCCCTGCGCGAATTGAAAATGAAACGTTATCAATGCGATATCTCA
>sgem1594
CGTGTTTTACGTAAAAAAGCGTCAAACAAGCGTTGATCTGCATCAGAAACGGAATTATTGAAATTCCCTGCGCGAATTGCAAATGAAACGTTATCAATGCGATATCTCA
>sgem1595
CGTGTTTTACGTAAAAAAGCGTCAAACAAGCGTTGATCTGCATCAGAAACGGAATTATTGAAATTCCCTGCGCTAATTGAAAATGAAACGTCAACAATGCGATATCTCA
>sgem1596
CGTGTTTTACGTAAAAAAGCGTCAAACAAGCGTTGATCTGCATCAGAAACGGAATTATTGAAATTCCCTGCGCTAATTGCAAATGAAACGTCACCAATGCGATATCTCA
>sgem1597
CGTGTTTTACGTAAAAAAGCGTCAAACAAGCGTTGATCTGCATCAGAAACGGAATTATTGAAATTCCCTGCGCTAATTGCAAATGAAACGTCATCAATGCGATATCTCA
>sgem1598
CGTGTTTTACGTAAAAAAGCGTCAAACAAGCGTTGATCTGCATCAGAAACGGAATTATTGAAATTCCCTGCGCTAATTGCAAATGAAACGTCATCTATGCGATATCTCA
>sgem1599
CGTGTTTTACGTAAAAAAGCGTCAAACAAGCGTTGATCTGCATCAGAAACGGAATTATTGAAATTCCCTGGGCTAATTGCAAATGAAACGTCATCAATGCGATATCTCA
>sgem1600
CGTGTTTTACGTAAAAAAGCGTCAAACAAGCGTTGATCTGCATCAGAAACGGAATTATTGAACTTTCCTGCGCGAATTGCAAATGAATCGTTATCTATGCGATATCTCA
>sgem1601
CGTGTTTTACGTAAAAAAGCGTCAAACAAGCGTTGATCTGCATCAGAAACGGAATTATTGAAGTTCCCAGCGCGAATTGCAAATGAAACGTTATCTATGCGATATCTCA
>sgem1602
CGTGTTTTACGTAAAAAAGCGTCAAACAAGCGTTGATCTGCATCAGAAACGGACTTATTGAAATTCCCTGGGCGAAATGCAAATGAAACGTCATCAATGCGATATCTCA
>sgem1603
CGTGTTTTACGTAAAAAAGCGTCAAACAAGCGTTGATTTGCATCAGAAACGGAATTATTGAAATTCCCTGCGCGAATTGCAAATGAAACGTCATAAATGCGATATCTCA
>sgem1604
CGTGTTTTACGTAAAAAAGCGTCAAACAAGCGTTGATTTGCATTAGAAACGGAATTATTGAAATTCCTTGCGCGAATTGCAAATGAAACGTCATAAATGCGATATCTCA
>sgem1605
CGTGTTTTACGTAAAAAAGCGTCAAACAAGCGTTTATCTGCATCAGAAAAGAAACTATTGAAGTTCCCATCGCGAATTGCAAATGAATCGTTATGTATGCGATATCTCA
>sgem1606
CGTGTTTTACGTAAAAAAGCGTCAAACAAGCGTTTTTCTACATCAGCAACGAAACTATTGAAGTTTCCAGCACGAATTGCAAATGAAACGTTATCTATGCGATATCTCA
>sgem1607
CGTGTTTTACGTAAAAAAGCGTCAAACAAGCGTTTTTCTGCATCAGAAACAAAACTATTGAAATTCGATGTGCAAATTGCAAATGAATTTTTATCTATGCGATATCTCA
>sgem1608
CGTGTTTTACGTAAAAAAGCGTCAAACAAGCGTTTTTCTGCATCAGAAACAAAACTATTGAAATTCGCTGTGCAAATTGCAAATGAATCTTTATCTATGCGATATCTCA
>sgem1609
CGTGTTTTACGTAAAAAAGCGTCAAACAAGCGTTTTTCTGCATCAGAAACGAAATTATTGAAGTTCCCAGCGCGAATTGCAAATGAAACGTTATCTATGCAATATCTCA
>sgem1610
CGTGTTTTACGTAAAAAAGCGTCAAACAAGTGTTGATCTGCATCAAAAACGGAATTATTGAAATTCCCTGCGCGAATTGCAAATGAAACGTCATCAATGTGATATCTCA
>sgem1611
CGTGTTTTACGTAAAAAAGCGTCAAACAAGTGTTGATCTGCATCAGAAAAGGAATTATTGAAATTCCCTGCGCGAATTGCAAATGAAAAGTCATCAATGGGATATCTCA
>sgem1612
CGTGTTTTACGTAAAAAAGCGTCAAACAAGTGTTGATCTGCATCAGAAAAGGAATTATTGAAATTCCCTGCGCGAATTGCAACTGAAACGTCATCAATGGGATTTCTCA
>sgem1613
CGTGTTTTACGTAAAAAAGCGTCAAACAAGTGTTGATCTGCATCAGAAACGGAATTATTGAAATTCCATGCGCGAATTGCAAATGAAACGTCATCAATGCGATATCTCA
>sgem1614
CGTGTTTTACGTAAAAAAGCGTCAAACAAGTGTTGATCTGCATCAGAAACGGAATTATTGAAATTCCCTGCGCGAATTACAAATGAAAAGTCATCAATGCGATATCTCA
>sgem1615
CGTGTTTTACGTAAAAAAGCGTCAAACAAGTGTTGATCTGCATCAGAAACGGAATTATTGAAATTCCCTGCGCGAATTGCAAATGAAACGTCATCGATGCGATATCTCA
>sgem1616
CGTGTTTTACGTAAAAAAGCGTCAAACAAGTGTTGATCTGCATCAGAAACGGAATTATTGAAATTCCCTGCGCGAATTGCAAATGAATCGTTATCTATGCGATATCTCA
>sgem1617
CGTGTTTTACGTAAAAAAGCGTCAAACAAGTGTTGATCTGCATCAGAAACGGAATTATTGAAATTCCTTGCGCGAATTGCAAATGAAACGTCATCAATGCGATATCTCA
>sgem1618
CGTGTTTTACGTAAAAAAGCGTCAAACACGCGTGTTTATGCATCAGAAACGAAACTATAGAAGTTCCCAGCGCGAATTGCAAATGAAACGTTATCTATGCGATATCTCA
>sgem1619
CGTGTTTTACGTAAAAAAGCGTCAAACCAGCGTTGATCTGCATCAGAAACGAAACTATTGAAGTTCCCACTGCAAATTGCTAATGAAACGTTTTCTATGCGATATCTCA
>sgem1620
CGTGTTTTACGTAAAAAAGCGTCAAACCAGCGTTGATCTGTATCAGAAACGAAACTATTGAAGTTCCCACTGCGAATTGCTAATGAAACGTTTTCTATGCGATGTCTCA
>sgem1621
CGTGTTTTACGTAAAAAAGCGTCAAATAAGCGTTGATCTGCATCAGAAACGAAATTATTGAAATTCCCTGCGCGAATTGCAAATGAAACGTTATCAATGCGATATCTCA
>sgem1622
CGTGTTTTACGTAAAAAAGCTTCAAACAAGCGTTAATCTGCATCAGAAACGGAATTATTGAAATTCCCTGAGCGAATTGCAAATGAAACGTCATCAATGCGATATCTCA
>sgem1623
CGTGTTTTACGTAAAAAAGTGTCAAACAAGCGTGTTTCTGCATCAGAAACGAAACTATTGAAGTTTTCAGCGCGAATTGCAATTAAAACGTTATCCAGGCGATATCTCA
>sgem1624
CGTGTTTTACGTAAAAAAGTGTCAAACAAGTGTTGATCTGCATCAGAAACGGCATTATTGAAATTCCCTGCGCGAATTGCAAATGAAACGTCATCAATGCGATATCTCA
>sgem1625
CGTGTTTTACGTAAAAAATCGTAAAACAAGCGTGTTTCTGCATCAGAAACGAAACTATTGAAGTTTCCAGCGCGAATTGCAAATGAATCGTTATCTATGCGATATCTCA
>sgem1626
CGTGTTTTACGTAAAAAATCGTCAAACAAGCGTGTTTCTGCATCAGAAACGAAACAATTGAAGTTTCCAGCGCGAATTGCAAATGAATCGTTATCTATGCGATATCTCA
>sgem1627
CGTGTTTTACGTAAAAAATCGTCAAACAAGCGTGTTTCTGCATCAGAAACGAAATTATTGAAGTTCCCAGCGCGAATAGCAAATGAAACGTTATCTATGCGATACCTCA
>sgem1628
CGTGTTTTACGTAAAAAATCGTCAAACAAGCGTTTTTCTGCATCAGAAACGAAACTATTGAAGTTTCCAGCGCGAATTGCATATGAATCGTTATCTATGCGATATCTCA
>sgem1629
CGTGTTTTACGTAAAAACGCGACGAACAAGCGTTGATCTCCATTAGAAACGAAAGTATTGATGTCCCAAGCTCGAATTGCAAATGAATCGTTATTTATGCGACATCTCA
>sgem1630
CGTGTTTTACGTAAAAACGCGACGAACAAGCGTTGATCTGCATCAGAAACGAAAGTATTGGTGTCCCTAACTCGAATTGCAAATGAATCATTATTTATGCGATATCTCA
>sgem1631
CGTGTTTTACGTAAAAACGCGTCGAACAAGCGTTGATCTGCATCAGAAACGAAAGCATTGAAGTTCCCAGCGCGAATTGCAAATGAGTCGTTATCTATGCGATATCTCA
>sgem1632
CGTGTTTTACGTAATAAAGAGTCAAACAAAGCTGCATCAGCATCAGAAACGAAACTATTGAAATTTCCAGCTCGACTTTCTAATAAATCGATAACTATCCAATATCTCA
>sgem1633
CGTGTTTTACGTAGAAAAGCGTCAAACAAGCGTTGATCTGCATCAGAAACGGAATTATTGTACTTCCCTGCGCGAATTGCAAATGAAACTTCATCAATGCGATATCTCA
>sgem1634
CGTGTTTTACGTATAAATGCGTCAAACAAGCGTGTTTCTGCATCAGAAACAAAATTATTGAAGTTCCCAGAGCGAATTGCAAATGAATCATTATCTATGCCATATCTCA
>sgem1635
CGTGTTTTACGTCAAAAAACGTCAAACAAGCGTGTTTCTGCATCAGAAACGAAACTATTGAAGTTCACAGAGCGAATTGCAAACGAAACGTTATCTATGCGATATCTCA
>sgem1636
CGTGTTTTACGTCAAAAAGCGTAAAACCAGCGTTGATCTGCATCAGAAACGAATCTATTGAAGTTTCCAGCGCGAATTGCAAATGAAATGTTATCAATGCGATATCTCA
>sgem1637
CGTGTTTTACGTCAAAAAGCGTCAAACAAGCGTGTTTCCGCATCAAAAACGAAACTATTTAAGTTCCTATCGCGAATTACAAATGAATCGTCATCTATGCGATATCTCA
>sgem1638
CGTGTTTTACGTCAAAAAGCGTCAAACAAGCGTGTTTCCGCATCAGAAAAAAAACTATTGAAGTTTACAGCGCGAATTGCAAATAAAACGTTATCTATGCGATATCTCA
>sgem1639
CGTGTTTTACGTCAAAAAGCGTCAAACAAGCGTGTTTCTACATCAGAAACGAAACTATTGAAGTTCCCAGCGCGAAATGAAAATAAAGCGTTATCTATGCGATATCTCA
>sgem1640
CGTGTTTTACGTCAAAAAGCGTCAAACAAGCGTGTTTCTGCATCAGAAACGAAACTATTGAAGTTCCCAGCGCGAATAGCAAATGAAACGTTATCTATGTGATATCTCA
>sgem1641
CGTGTTTTACGTCAAAAAGCGTCAAACAAGCGTGTTTCTGCATCAGAAACGAAACTATTGAAGTTCCCAGCGCGAATTGCAAATGAAACGTTTTCTATGCGATATCTCA
>sgem1642
CGTGTTTTACGTCAAAAAGCGTCAAACAAGCGTTGATCTGCATCGGAAACGAAACTATTGAAGTTTCCAGCGCGAATTGCAAATGAAACGTTATCAATGCTATATCTCA
>sgem1643
CGTGTTTTACGTCAAAAAGCGTCAAACAAGTCTGGATCTGCATCAGAAAAGAAACTTTTGATGTTTCCAGCTCTAACTGCAAATGAATCGTTATCTACGCGATATCTCA
>sgem1644
CGTGTTTTACGTCAAAAAGCGTCAAACAAGTGTTGAATTGCATCCGAAACAAAACTATTGTAGTTCCCAGCGCAATTTGCTAATGAATCGTTTTCTATGCGATGTCACA
>sgem1645
CGTGTTTTACGTCAAAAAGCGTCAAACCAGCGTGGTTCTGCACTAGAAACGAAACTAATGTATTTCGCAGTGCGAATTGCAAATGAATCGTTATCTATGCGATATATCA
>sgem1646
CGTGTTTTACGTCAAAAAGCGTCAAACCAGCGTTGATCTGCACCAGAAACGAAACAATTGATGTTTCCAGGGCGAATTGCAAATGAAACGTTATCTATGCGATATCTCA
>sgem1647
CGTGTTTTACGTCAAAAAGCGTCAAACCAGCGTTGATCTGCATCAGAAACGAATCTATTGAAGTTTCCAGCGCGAATTGCAAATGAAACGTTATCTATGCGATATCTCA
>sgem1648
CGTGTTTTACGTCAAAAAGCGTCAAACCAGCGTTGATCTGCATCAGAAACGAATCTATTGAAGTTTCCAGCGCTAATTGCAAATGAAACGTTATCTATGCGATATCTCA
>sgem1649
CGTGTTTTACGTCAAAAAGCGTCAAACCAGCGTTGATCTGCATCAGAAACGAATCTGTTGAAGTTTCCAGCGCGAATTGCAAATGAAACGTTGTCTATGCGATATCTCA
>sgem1650
CGTGTTTTACGTCAAAAAGCGTCAAACCAGCGTTGATCTGCATCGGAAACGAAACTATTGAAGTTTCCAGCGCGAATTGCAAATGAAACGTTATCAATGCTATATCTCA
>sgem1651
CGTGTTTTACGTCAAAAAGCGTCAAACCAGCGTTGATCTGCATTAGAAACAGAACAATTGATGATTCCAGCGCGAATTGCAAATGAAATGTTATCTATGCGATAGCTCA
>sgem1652
CGTGTTTTACGTCAAAAAGCGTCAAACCATCGTTGATCTGCATCAGAAACGAAACTATTGATGTTTCCAGCGCGAATTGCAAATGAAACGTTATTAATGCGATATCTCA
>sgem1653
CGTGTTTTACGTCAAAAAGCGTCAAACCATCGTTGATTTGCATCAGAAACGAAACTATTGATGTTTCCAGCGCGAATTGCAAATGAAACTTTATCTATGCGATATCTCA
>sgem1654
CGTGTTTTACGTCAAAAAGCGTCAATCAAGCGTTTATCTGCATCCGAAACAAAACTATTGAAGTTCCCTGCGCAATTTGCAAATGAATCGTTAACTGTTCGATATCTCA
>sgem1655
CGTGTTTTACGTCAAAAAGCGTCACACAAGCGTGTTTCTGCATCAGAAACGAAACTATAGAAGTTCCCAGTGCGAATTGCAAATGAAACGTTATCTATGCGATATCTCA
>sgem1656
CGTGTTTTACGTCAAAAAGCGTCATACAAGCGTGTTTCTGCATCAGAAACGAAACTATAGAAGTTCCCAGCGCGAAATGCAAATGAAACGTTATCTATGCGATATCTCA
>sgem1657
CGTGTTTTACGTCAAAAAGCGTCATACAAGCGTGTTTCTGCATCAGAAACGAAACTATAGAAGTTCCCAGCGCGAATTGCAAATGAAACGTTATCTATGCGATATCTCA
>sgem1658
CGTGTTTTACGTCAAAAAGCGTCATACAAGCGTGTTTCTGCATCAGAAACGAAACTATAGAAGTTCCCAGGGCGAATTGCAAATGAAACGTTATCTATGGGATATCTCA
>sgem1659
CGTGTTTTACGTCAAAAAGTGTCAAACAAGCGTTGATCTGCATCAGTAACGTAACTATTGAACTTCCCAGCGCGAATTTCAAATGAATAGTTAACTGTGCTATATCTCA
>sgem1660
CGTGTTTTACGTCAAAAATCGTCAAACCAGCGTTGATCTGCGTCGGAAACGAAACTATTGAAGTTTCCAGCGCGAATTGCAAATGAAACGTTATCAATACTATATCTCA
>sgem1661
CGTGTTTTACGTCAAAACGCTTTGACCAAGCGTTGATCCGGATCAAAAACAAAACTATTAAAGCTCCCAGCGTTAATTGCAACTGAAATGTTATATATACGGTATTTCA
>sgem1662
CGTGTTTTACGTCAAGAACCGTCAAACAAGCGTGTTTCTGCATCAGAAACGAAACTATTAAAATTCGCAGTGCGAATTGCAAATGAATTGTTATCTATGCGATATCTCA
>sgem1663
CGTGTTTTACGTCAAGAACCGTCAAACAAGCGTGTTTCTGCATCAGAAACGAAACTATTGAAATTCGCAGTGCGAATTGCAAATGAATCGTTATCTATGCGATATCTCA
>sgem1664
CGTGTTTTACGTCAATAAGCGTCAAACCCACGTTGATCTGCATCAGAAACGAAACTATTGAAGTTCCCATCGCGAATTACAAATGAATCGTTATCTATGCGATATCTCA
>sgem1665
CGTGTTTTACGTCAATAATCGTCAAACCCACGTTGATCTGCATCAGAAACGAAACTATTGAAGTTCCCATCGCGAATTACAAATGAATCGTTATCTATGGGATATCTCA
>sgem1666
CGTGTTTTACGTCATAAAGCGTCAAACAAGCTTTGATCTGGATCAGAAACGGAATTATTGAAATTTCCTGTGCGAATTGCAAATGAAACGTTATCTGTGCGATATCTCA
>sgem1667
CGTGTTTTACGTCCAAAAGCGTCAAACAAGCGTGGATCTGCACTAGAAAAGAGACTATTGTAATTCGCAGTGCAAATTGCAAATGAATCGTTATCTATGCGATATCTCA
>sgem1668
CGTGTTTTACGTCCAAAAGCGTCAAACAAGCGTGGATCTGCACTAGAAACGAGACTATTGTAATTCGCAGTGCGAATTGCAAATGAATCGTTATCTGTGCGATATCTCA
>sgem1669
CGTGTTTTACGTGAAAAAGCGTCAAACCACCATTGATTTGCGTCAGTAACGAAACTAATGAAGTTTCCAGCGCGAATTGCAAATGTAACGTTATCTATGCGATATCTCA
>sgem1670
CGTGTTTTACGTGAAAAAGCGTCAAACCACCGTTGATCTGCATCAGTAACGAAACTAATGAAGTTTCCAGCGCGAATTGCAAATGTAACGTTATCTATGCGATAGCTCA
>sgem1671
CGTGTTTTACGTGAAAAAGCGTCAAACCACCGTTGATCTGCGTCAGAAACGAAACTAATGAAGTTTCCAGCGCGAATTGCAAATGTAACGTTATCTATGCGATATCTCA
>sgem1672
CGTGTTTTACGTGAAAAAGCGTCAAACCACCGTTGATCTGCGTCAGTAACGAAACTAATGAAGTTTCCAGCGCGAATTGCAAATGAAACGTTATCTATGCGATATCTCA
>sgem1673
CGTGTTTTACGTGTAAAAGCGTCAAACCACCGTTGATCTGCGTCAGTAACGAAACTAATGAAGTTTCCAGCGCGAATTGCAAACGTAACGTTATCTATGCGATATCTCA
>sgem1674
CGTGTTTTACGTTAAAAAAAATCAAACAAGCGTGTTTTTGCAGCAGAAACGAAACTATTGAAGTTCCCAGCGCGAATTGCAAATGAAACGTTATCTATGCGATATCTCA
>sgem1675
CGTGTTTTACGTTAAAAAAAGTCAAACAAACGTGGATCTGCATCAGAAACGAAACTATTGAAGTTTCCATCTCGAATTCCAAATGAATAGTTATCTACGCGATATCTCA
>sgem1676
CGTGTTTTACGTTAAAAAACAACAAACAAGCATTTATCTGCATCAGAAACGAAACTATGGAAGTTCCCATCGCGAATTGCAAATGATTCGTTATCTATGCGATATCTCA
>sgem1677
CGTGTTTTACGTTAAAAAACAACAAACAAGCGTGTTTCTGCATCAGAAACGAAATTATTGAAGTTCCCAGCGCGAATTGCAAATGAAACGTTATCTATGCGATATCTCA
>sgem1678
CGTGTTTTACGTTAAAAAACATCAAACAAGCCTGTTTCTGCATCAGAAACGAAACTTTTGAAGTTTCCAGCGCGAATTGCAAATGAATCGTTATGTGTGCTATATCTCA
>sgem1679
CGTGTTTTACGTTAAAAAACATCAAACAAGCGTGTTTTTGCAGCAGAAACGAAACTATTGAAGTTCCCAGCGCGAATTGCAAATGAAACGTTATCTATGCGATATCTCA
>sgem1680
CGTGTTTTACGTTAAAAAACATCAAACAAGCGTTTTTCTGCATCAGAAACGAAACTATTGAAGTTCCCATCGCGAATTGCAAATGAAACGTTATCTATTTGATATCTCA
>sgem1681
CGTGTTTTACGTTAAAAAACATCAAACAAGCGTTTTTCTGCATCAGAAACGAAATTATTGAAGTTCCCAGAGCGAATTGCAAACGAAACGTTAACTATGCGATATCTCA
>sgem1682
CGTGTTTTACGTTAAAAAACATCGAAAAAACGTTGATCAGCATCAGAAACGTAACTATTGAAGTTCCCAGCGCGAATTGCCAATGAATCGTTATCTATGCGATATCTCA
>sgem1683
CGTGTTTTACGTTAAAAAACATCGAAAAAACGTTGATCAGCATCAGAAACGTAACTATTGTCGTTCACAACTCAAATTGCAAATGAATCGTGACTTATGCGATATCTCA
>sgem1684
CGTGTTTTACGTTAAAAAACATCGAACAAGAGTTAATCTGCATCAGAAACGTAACTATTGAAGTTCTCAACTAAAATTGCAAATGAATCGTGACCTATGCGATATCTCA
>sgem1685
CGTGTTTTACGTTAAAAAACATCGAACAAGCCTTGATCTGCATCAGAAACATAATTATTGAACTTCCCAACTCAAATTGCAAATGAATAGTGATCTGTGCGATATCTCA
>sgem1686
CGTGTTTTACGTTAAAAAACATCGAACAAGCGTTAATCTGCATCAGAAACATAACTATTGAAGTTCCCAATTCAAATTGCAAATGAATCGTGATCTTTGCGATATCTCA
>sgem1687
CGTGTTTTACGTTAAAAAACCTCAAACAAGCGTGTTTCTGCATCAGAAACGAAACTATTGAAGTTCCCAGCGCGAATTGTAAATGAAACGTTATCTATGCGATATCTCA
>sgem1688
CGTGTTTTACGTTAAAAAACGACAAACAAGCGTGGATCTGCATCAGAAACGAAACTATTGAAATTCCCAGCGCGAATTGCAAATGAATCGTTATCTATGCGATATCTCA
>sgem1689
CGTGTTTTACGTTAAAAAACGTAAAACAAGCGTGTTTCTGCATCAGTAACAAAACTATTGAAGTTCTCATCGCGAATTGCAAATGAATCGTTATCCATGCGGTATCTCA
>sgem1690
CGTGTTTTACGTTAAAAAACGTAAAACAATCGTGTTTCTGCATCAGAAACGGATCTATTGAAGTTCCTAGCGCAAGTTGCAAATGAAACGTTATCTATGCTATATCTCA
>sgem1691
CGTGTTTTACGTTAAAAAACGTAGAACAAGTGTTGGTCTGCATCAGAAATAAATTTATTAAAGTTCCCAGCGCGAATTGCAAATGAATCGTTATCTATGTGTTATCTCA
>sgem1692
CGTGTTTTACGTTAAAAAACGTCAAACAAACGTGGATCTGCATCAAAAACGAAACTATTGAAGTTCCCAGCCCGTATTGCAAATGAATCGTTATCTTTGCGGTATCTCA
>sgem1693
CGTGTTTTACGTTAAAAAACGTCAAACAACCGTGTTTCTGCATCAGAAACGAAACTATTGAAGTTTCTAGCGCGACTAGCAAATGAATCGTTATCTAAGCGATATCTCA
>sgem1694
CGTGTTTTACGTTAAAAAACGTCAAACAAGAGTGTTTCTGCATCAGAAACGAAACTATTGAAATTTCTAGGGTGAATTGCAAATGACACGTTTTCTATGCGATATCTCA
>sgem1695
CGTGTTTTACGTTAAAAAACGTCAAACAAGCATGTTTCTGCATCAGAAACGTAACTATTGAAGTTCCCAGCGCGAATTGCAAATGAAACGTTATCTATGCGATATCTCA
>sgem1696
CGTGTTTTACGTTAAAAAACGTCAAACAAGCATGTTTCTGCATCAGAAACGTAACTATTGTAGTTTCCAGCGCAAATTGCAAATGAAACGTTATCTATGCGATATCTCA
>sgem1697
CGTGTTTTACGTTAAAAAACGTCAAACAAGCATGTTTCTGCATCAGTAACGTAACTATTGAAGTTCCCAGCGCGAATTGCAAATGAAACGTTATCTATGCGATATCTCA
>sgem1698
CGTGTTTTACGTTAAAAAACGTCAAACAAGCGAGTTTCTGCATCAGAAACGAAATTATTGACGATCCCAAAGCGAAATGCTAATGAAACGTTATCTATGCGATGTCTCA
>sgem1699
CGTGTTTTACGTTAAAAAACGTCAAACAAGCGAGTTTCTGCATCAGAAACGAAATTATTGACGATCCCACGGCGAAATGCTAATGAAACGTTATCTATGCGATGTCTCA
>sgem1700
CGTGTTTTACGTTAAAAAACGTCAAACAAGCGTGATTCTGCATCAGAAACGAAACTATTGAAGTTCCCAGCGCGAATTGCAAATGAAACGTTATCTATGCGATATCTCA
>sgem1701
CGTGTTTTACGTTAAAAAACGTCAAACAAGCGTGGATCTGCATCGGAAACGATACTGTTGAAGTTCCCAGAGCGAATTGCAAAAGAATCTTTATAAATGCGTATTCTCA
>sgem1702
CGTGTTTTACGTTAAAAAACGTCAAACAAGCGTGGTTCTACTTCAGAAACGAAACTTTTGAAGTTAGCAGTGCGAATTGCAGATGAATCTTTATCTATGCCATATCTCA
>sgem1703
CGTGTTTTACGTTAAAAAACGTCAAACAAGCGTGTATCTTCATCAGAAACAAAACATTTGAGGTTTAGAGAGCAAATTGCAAATTAATCTTTATCAATGCGATATCTCA
>sgem1704
CGTGTTTTACGTTAAAAAACGTCAAACAAGCGTGTTACTGCATCAGAAACAAAACTATTGAAGTTCCCAGCGCGAATAGCAAATGAATCGGTATCTACACGATATCTCA
>sgem1705
CGTGTTTTACGTTAAAAAACGTCAAACAAGCGTGTTACTGCATCAGAAACGAAAATATTGAAATTCCCAGCGCGAAATGCAAATGAAACTTTATCTATGGGATATCTCA
>sgem1706
CGTGTTTTACGTTAAAAAACGTCAAACAAGCGTGTTTCTGAGTCAGAAACGAAACTATTGAAGTTTCCAGCGCGAATTGCAAATGAATCGTTAACTATGCGATATCTCA
>sgem1707
CGTGTTTTACGTTAAAAAACGTCAAACAAGCGTGTTTCTGCATAAGAAACGACATTATTGAAGTTACCAGCTCGAATAGCAAATGAAACGTTATCTATGCGATATCTCA
>sgem1708
CGTGTTTTACGTTAAAAAACGTCAAACAAGCGTGTTTCTGCATCAAAAACGAAACAATTGAAGTTCCCAGCGCGAATTGCAAATGAAACGTTATCTATGCGATATTTCA
>sgem1709
CGTGTTTTACGTTAAAAAACGTCAAACAAGCGTGTTTCTGCATCAGAAACAAAACTATTGAAGTTCACAGCGCGAATTGCAAATGAAACGTTATCTATGCGATATCTCA
>sgem1710
CGTGTTTTACGTTAAAAAACGTCAAACAAGCGTGTTTCTGCATCAGAAACAAAACTATTGAAGTTCTCACGACGAATTGCAAATGAAACGTTATCTATGCGATATCTCA
>sgem1711
CGTGTTTTACGTTAAAAAACGTCAAACAAGCGTGTTTCTGCATCAGAAACCAAACTATTGAAGTTCCCAGCGCGAATTGCAAATGAAACGTTATCTATGCGATATCTCA
>sgem1712
CGTGTTTTACGTTAAAAAACGTCAAACAAGCGTGTTTCTGCATCAGAAACGAAACTATTGAAGTTCCCAGCGCAAATTGCAAATGAAACGTTATCTATGCTATATCTCA
>sgem1713
CGTGTTTTACGTTAAAAAACGTCAAACAAGCGTGTTTCTGCATCAGAAACGAAACTATTGAAGTTCCCAGCGCGAAATGCAAATGAAACTTTATCTATGCGATATCTCA
>sgem1714
CGTGTTTTACGTTAAAAAACGTCAAACAAGCGTGTTTCTGCATCAGAAACGAAACTATTGAAGTTCCCAGCGCGAATTGCAAATGAAACGTTATCTATGCGATATCTCA
>sgem1715
CGTGTTTTACGTTAAAAAACGTCAAACAAGCGTGTTTCTGCATCAGAAACGAAACTATTGAAGTTCCCAGCGCGAATTGCAAATGAAACGTTATCTATGTGATATCTCA
>sgem1716
CGTGTTTTACGTTAAAAAACGTCAAACAAGCGTGTTTCTGCATCAGAAACGAAACTATTGAAGTTCCCATCGCGAAATGCAAATGAAACTTTATCTATGCGATATCTCA
>sgem1717
CGTGTTTTACGTTAAAAAACGTCAAACAAGCGTGTTTCTGCATCAGAAACGAAACTATTGAAGTTTCCAGCGCGAATTGCAAATGAAACGTTATCTATGCGATATCTCA
>sgem1718
CGTGTTTTACGTTAAAAAACGTCAAACAAGCGTGTTTCTGCATCAGAAACGAAACTATTGAAGTTTCCAGCGCTAATTGCAAATGAAACGTTATCTATGCGATATCTCA
>sgem1719
CGTGTTTTACGTTAAAAAACGTCAAACAAGCGTGTTTCTGCATCAGAAACGAAACTATTGATGTTCCCAACGCGTATTGCAAATGAAACGTTATCTTTGCGATCTCTCA
>sgem1720
CGTGTTTTACGTTAAAAAACGTCAAACAAGCGTGTTTCTGCATCAGAAACGACACTATTGAAGTTTCCAGCGCGAATTGCAAATGAAACTTTATCTATGCGATATCTCA
>sgem1721
CGTGTTTTACGTTAAAAAACGTCAAACAAGCGTGTTTCTGCATCAGAAACGTAACTATTGAAGTTCCCAGCACGAATTGCAAATGAAACGTTATCTATGCGATATCTCA
>sgem1722
CGTGTTTTACGTTAAAAAACGTCAAACAAGCGTGTTTCTGCATCAGAATCGAAACTATTGAAGTTCCCAGCGCGAATTACAAATGAGACGTTATCTATGCGATATCTCA
>sgem1723
CGTGTTTTACGTTAAAAAACGTCAAACAAGCGTGTTTCTGCATCAGAATCGAAACTATTGAAGTTCCCTGCGCGAATTGCAAATGAGACGTTATCTATGCGATATCTCA
>sgem1724
CGTGTTTTACGTTAAAAAACGTCAAACAAGCGTGTTTCTGCATCAGAATCGAAATTATTGGAGTTCCCAGCGCGAATTGCAAATGAAACGTTATCTATGTGATATCTCA
>sgem1725
CGTGTTTTACGTTAAAAAACGTCAAACAAGCGTGTTTCTGCGTCAGAAAAGAAACTATTGAAATTCCCAGCGCGAATTGCAAATGATTCGTTATCTATGCGATATCTCA
>sgem1726
CGTGTTTTACGTTAAAAAACGTCAAACAAGCGTGTTTCTGCTTCAGAAAATAAACTATTGAAGTTCCCAGCGCGAATTGCAAATGAAACGTTATCTATGCGATATCTCA
>sgem1727
CGTGTTTTACGTTAAAAAACGTCAAACAAGCGTGTTTCTGCTTCAGAAACTAAACTATTGAAGTTCCCAGCGCGAATTGCAAATGAAACGTTATCTATGCGATATCTCA
>sgem1728
CGTGTTTTACGTTAAAAAACGTCAAACAAGCGTGTTTCTGCTTCAGAAACTAAACTATTGAAGTTCCCAGCGCGAATTGGAAATGAAACGTTATCTATGCGATATCTCA
>sgem1729
CGTGTTTTACGTTAAAAAACGTCAAACAAGCGTGTTTCTGCTTCTGAAACGGAACAATTGAAGTTTACAGTGCTAATTGCATATGAATCGTTATCTATGCGATATCTCA
>sgem1730
CGTGTTTTACGTTAAAAAACGTCAAACAAGCGTGTTTTTGCAGCAAAAACGAAAGTATTGAAGTTCCCACCGCGAATTGCAAATGAAACGTTATCTATGCAATATCTCA
>sgem1731
CGTGTTTTACGTTAAAAAACGTCAAACAAGCGTGTTTTTGCAGCAGAAACGAAATTATTGAAGTTCCCACCGCGAATTGCAAATGAAACGTTATCTATGCGATATCTCA
>sgem1732
CGTGTTTTACGTTAAAAAACGTCAAACAAGCGTGTTTTTGCATCAGAAACGAAACATTTGAAGTTTACAGCGCGAATTGCAAATGAATCGTTATGTATGCGATATCTCA
>sgem1733
CGTGTTTTACGTTAAAAAACGTCAAACAAGCGTTGATCGGCATCATAAACGAAACTATTGGAGTTCCCAGCGCAAGTTACAAGTGAATCGTTATCAATGCGATATCTCA
>sgem1734
CGTGTTTTACGTTAAAAAACGTCAAACAAGCGTTGATCTGCATCAGAAACAAAGCTATTGAAGTTTCGAGGGCGAATTGCAAATAAATCATTATCTATGCGATATCTCA
>sgem1735
CGTGTTTTACGTTAAAAAACGTCAAACAAGCGTTTTTCTGCATCAGAAACGAAACTATTGAAGTTTCCAGAGCGACTTGCAAATGAATCGTTATCTAAGCGATATTTCA
>sgem1736
CGTGTTTTACGTTAAAAAACGTCAAACAAGCTTGTTTCTGCATCAGAAACGAAACTATTTAAGTTCCCAGCGCGAATTGCAAATGAAACGTTATCTATGCGATATCTCA
>sgem1737
CGTGTTTTACGTTAAAAAACGTCAAACAAGTGTGTTTCTGCATCAGAATCGAAACTATTGAAGTTCCCAGCGCGAATTGCAAATGAGACGTTATCTATGCGATATCTCA
>sgem1738
CGTGTTTTACGTTAAAAAACGTCAAACAATCGTGTTTCTATATCAGGAAGGAAACTATTGAAGTTCTCATCGCGAATTGCAAATGAATCGTTATGTGTGCGATATCTCA
>sgem1739
CGTGTTTTACGTTAAAAAACGTCAAACAATCGTGTTTCTGCATCAGAAACGAAACTATTGAAGTTCTCAGCGCGAATTGCAGATGAAACGTTATTTATGCGATATCTCA
>sgem1740
CGTGTTTTACGTTAAAAAACGTCAAACAATCGTGTTTCTGCATCTGAAACGAAATTATTGAAGTTCCCAGCGCGAATTGCAAATGAAACGTTATCTATGAGATATCTCA
>sgem1741
CGTGTTTTACGTTAAAAAACGTCAAACAATCGTGTTTCTTCATCAGAAATGAAACTATTGAAGTTTCCATTGCGAATTGCAAATGAATCGTTATGTGTGCGATATCTCA
>sgem1742
CGTGTTTTACGTTAAAAAACGTCAAACATGCGGTGATCTGCATCAGAAAAAAAACTATTTAATTTCCAAGCGCGAATTGCAAATGAATCATTATCTATGTGATATCTCA
>sgem1743
CGTGTTTTACGTTAAAAAACGTCAAACCAGCGATGTTCTGCATCAGAAACGAAACTATTGAAGTTTCCAGCGCGAATTACAAATGAAACGTTATCTATGCCATATCTCA
>sgem1744
CGTGTTTTACGTTAAAAAACGTCAAACCAGCGTTGATCGGCGTCAGAAACGAAACTACTGAAGTTCCCATTGCAAATTGCAAATGAATCGTTATGTATTCGATATCTCA
>sgem1745
CGTGTTTTACGTTAAAAAACGTCAAACCAGCGTTGATCTGCATCAGAAACGAAACTACTGAAGTTTCCATCGCGAATTGCAAATGACTCGTTAACTATGCGATATCTCA
>sgem1746
CGTGTTTTACGTTAAAAAACGTCAAACCAGCGTTGATCTGCATCAGAAACGAAACTATTGAAGTTTCCAGCGCGAATCACAAATGAAACGTTATCTATGCCATATCTCA
>sgem1747
CGTGTTTTACGTTAAAAAACGTCAAACCAGCGTTGATCTGCATCAGAAACGAAACTATTGAAGTTTCCAGCGCGAATTACAAATGAAACGTTATCTATGCCATATCTCA
>sgem1748
CGTGTTTTACGTTAAAAAACGTCAAACCAGCGTTGTTCTGCATCAGAAACGAAACTATTGAAGTTTACATCGCGAATTGCAAATTAATCGTTATGTGTGCGATATCTCA
>sgem1749
CGTGTTTTACGTTAAAAAACGTCAAACCAGCGTTGTTCTGCATCAGAAACGAATCCATTGAAGTTTCTAGCGCGAATTGCAAATGAAACGTTATCTATGCGATATCTCA
>sgem1750
CGTGTTTTACGTTAAAAAACGTCAAACGAGCGTGCTTCTGCATCAGAAACGAAACTATTGAAGTTCCCAGCGCGAATTGCAAATGAAACGTTATCTATGCGATATCTCA
>sgem1751
CGTGTTTTACGTTAAAAAACGTCAAAGAAGCGTTTTTCCGCATCAGAAACGAAACTATTGAAGTTCCCAGCGCGAATTGCAAATAAAACGTTATCTATTCGATATCTCA
>sgem1752
CGTGTTTTACGTTAAAAAACGTCAATCAAGCGTGTTTCTGCATCAGAAACGAAACTATTGAAGTTCCCAGCGCGAATTGCAAATGAAACGTTATCTATGCGATATCTCA
>sgem1753
CGTGTTTTACGTTAAAAAACGTCATACAAGCGTGTTTCTGCATCAGAAACGAAACTATTGAAGTTTCCATCGCGAATTTCAAATGAATCGTTATTTATGCGATATCTCA
>sgem1754
CGTGTTTTACGTTAAAAAACGTCATACATGCTTGGATCTGCATCAGAAACGAAACTATTGAATTTCCCAACGCGAATTGCAAATGAATCGTTATCTATGCGATATCTCA
>sgem1755
CGTGTTTTACGTTAAAAAACGTCCACCAAGCGTGTTTCTGCATCAGAAACGATACTATTGAAGTTTCCAGAGGGACTTGCAAATGAATCGTTATCTAAGCGATATTTCA
>sgem1756
CGTGTTTTACGTTAAAAAACGTTAAATAAGCGTGGATCTGCATCAAAAACGAAGCTTTTGATGTTTTCAGCGCGAATTGCAAATGAATCGTTTTCTATGCAGTATCTCA
>sgem1757
CGTGTTTTACGTTAAAAAACTTCAAACAAGCGTGTTTCTGCATCAGAAACGAAACTATTCTAGTTCCCATCACGAATTGCAAATGAATCGTTATCTATGCGATATCTCA
>sgem1758
CGTGTTTTACGTTAAAAAACTTCATACAAGCGTATTTCTGCATCAGAAACGAAACTATTGTAGTTCCCATCACGAATTGCAAATGAATCGTTATGTATGCGATATCTCA
>sgem1759
CGTGTTTTACGTTAAAAAAGGTCATACAAGCGTGTTTCTGCATCAGAAACGAAACATTTGAAGTTTACAGAGCGAATAGCAAATGAATCGTTATCTATGTGATATCTCA
>sgem1760
CGTGTTTTACGTTAAAAAATGTCAAACAAGCGTGTTTCTGCATCAGAAACGAAACTATTGAAGTTTCCAGCGCGATTTGCAAATGAATCGTTATTTATGCGATATCTCA
>sgem1761
CGTGTTTTACGTTAAAAAATGTCAAACAAGCGTGTTTCTGCATCGCAAACGAAATTATTGAAGTTCCCAGCGCGGATTGCAAATGAAACGTTATCTATGCGATATCTCA
>sgem1762
CGTGTTTTACGTTAAAAACCGTAAAACAAGCGATGATCTGCATCAGAAACGAAACTATTGAAGTTTCCAGCGCGAATTGCAAATGAATCGTGATCTATGCGATATCTCA
>sgem1763
CGTGTTTTACGTTAAAAACCGTAAAACCAGCGTTGATCTGCATTAGAAACGGAACTATTGAAATTTCCAGCGCGAATTGCAAATGTTTCGTTATCTACGCGATATCACA
>sgem1764
CGTGTTTTACGTTAAAAACCGTCAAACAAGCGAGTTTCTGCATCAGATACGAAACTATTGAAGTTCCCAGCGAAAATTGCAAATGAAACGTTATCTATACGATATCTCA
>sgem1765
CGTGTTTTACGTTAAAAACCGTCAAACAAGCGGTGATCTGCGTTAGTAACGAAACTATTGAAGTTTCCAGCGCGAATTGCAAATGAATCGTTTTCTATGCAATATCTCA
>sgem1766
CGTGTTTTACGTTAAAAACCGTCAAACAAGCGTGTTTCTGCATAAAAAACGAAATTATTGAGGTTCCCAGCGCGAATTGCAAATGAAACGTTATCTATGCGATATCTCA
>sgem1767
CGTGTTTTACGTTAAAAACCGTCAAACAAGCGTGTTTCTGCATCAGAAAAGAAACTATTGAAGTTCCCAGCGAAAATTGCAAATGAAACGTTATCTATGCGATATCTCA
>sgem1768
CGTGTTTTACGTTAAAAACCGTCAAACAAGCGTGTTTCTGCATCAGAAACGAAACTATTGAAGATCCCAGCGCGAATTGCAAATGAAACGTTATCTATGCGATGTCTCA
>sgem1769
CGTGTTTTACGTTAAAAACCGTCAAACAAGCGTGTTTCTGCATCAGAAACGAAACTATTGAAGTTCCCAGCGAAAATTGCAAATGAAACGTTATCTATGCGATATCTCA
>sgem1770
CGTGTTTTACGTTAAAAACCGTCAAACAAGCGTGTTTCTGCATCAGAAACGAAACTATTGAAGTTCCCAGCGCGAATTGCAAATGAAACGTTATCCTTGCGATATCTCA
>sgem1771
CGTGTTTTACGTTAAAAACCGTCAAACAAGCGTGTTTCTGCATCAGAAACGAAACTATTGAAGTTCCCAGCGCGAATTGCAAATGAATCGTTATCTATGCGATATCTCA
>sgem1772
CGTGTTTTACGTTAAAAACCGTCAAACAAGCGTGTTTCTGCATCAGAAACGAAACTATTGAATTTCCCAGCGAATATTGCAAATGAAACGTTATCTATGCGATATCTCA
>sgem1773
CGTGTTTTACGTTAAAAACCGTCAAACAAGCGTGTTTCTGCATCAGAAACGAAACTATTGATTTTCCCAGCGCGAATTGCAAATGAAACGTTATCTATGCGATATCTCA
>sgem1774
CGTGTTTTACGTTAAAAACCGTCAAACAAGCGTGTTTCTGCATCAGAAACGAAGCTATTGAAGTTCCCAGCGAAAATTGCAAATGAAACGTTATCTATGCGATATCTCA
>sgem1775
CGTGTTTTACGTTAAAAACCGTCAAACAAGCGTGTTTCTGCATCAGAAACTAAAATATTGAATTTTCCAGCGCGAATTGCAAATGAATCGTTATCTATGCGATATCTCA
>sgem1776
CGTGTTTTACGTTAAAAACCGTCAAACAAGCGTGTTTCTGCATCCGAAACGATTCTAGTGAAGTTTCCAGCGCGAATTGCAAATAAAACGTTATCTATGCAATATCTCA
>sgem1777
CGTGTTTTACGTTAAAAACCGTCAAACAAGCGTGTTTCTGCATCTGAAACGAAACTATTGAAGTTCCCAGCGCGAATCGCAAATGAAACGTTATCTATGCGATATCTCA
>sgem1778
CGTGTTTTACGTTAAAAACCGTCAAACAAGCGTGTTTCTGCATTAGAAACGAAACTATTGAAGTTCCCAGCGCGAATTGCAAATGAAACGTTATCTATGCGATATCTCA
>sgem1779
CGTGTTTTACGTTAAAAACCGTCAAACAAGCGTGTTTCTGCGTCAGAAACGAAACTATTGAAGTTCCCAGCGCGAATTGCAAATGAAACGTTATCTATGCGATATCTCA
>sgem1780
CGTGTTTTACGTTAAAAACCGTCAAACCAGAGTTTATCTGCATCAGAAACGAAACTATTGAATTTTCCAGGGCGAATTACAAATGAAACGTTATCTATGCGATATCTCA
>sgem1781
CGTGTTTTACGTTAAAAACCGTCAAACCAGATTTTATCTGCATCAGAAACGAAACTATTGAAGTTTCCAGCGCGAATTGCATATGAAACGTTATCTATGCGATATCTCA
>sgem1782
CGTGTTTTACGTTAAAAACCGTCAAACCAGTGTCTATCTGCATCAGAAACAAATCTATTGAAGTTTCCAGGGCGAATTGCAAATGAAACGTTACCTATGCGATATCTCA
>sgem1783
CGTGTTTTACGTTAAAAACCGTCAACCAAGCGTGTATCTGCATCAGAAACGAAACTATTGAAGTTCCCAGCGCGAATTGCAAATGAATCGTTATCTATGTGATATCTCA
>sgem1784
CGTGTTTTACGTTAAAAACCGTCAGTCAAGCGCGTTTCTGCATCAGAAACGAAACTATTGAAGTTCCCAAAGCGAATTGCAAATGAATCGTTATCTATGCGATATCTCA
>sgem1785
CGTGTTTTACGTTAAAAACCGTCGAACAAGAGTTGATCTGCATCAGAAACAAAACTATTAAAGTTCCCAGCTCAAATTGCAAATGAATCGTTATCTATGCGATATCTCA
>sgem1786
CGTGTTTTACGTTAAAAACCGTCGAACAAGCGTGGAACTGCATTAGAAACAAAACAAATAAAGTTCTCAGTGTGCATTGCAATTGAATTGTTATATAGGCGACATATCA
>sgem1787
CGTGTTTTACGTTAAAAACCGTCGAACAAGCGTTGATCTGCATTAGAAAATAAACTATTGAAGTTCTTAGCGAGCATTAAAAATGAAACGTTATCTATCCGATATCTCA
>sgem1788
CGTGTTTTACGTTAAAAACCGTCGCGTAAACGTGGATCTGCATTAGAAAAATGACTAGTGAAGTTCTCAGCGCGCGTTACAAATGAATCGTTATCTATGCGATGTTTCA
>sgem1789
CGTGTTTTACGTTAAAAACTGTCAAACAAGCGTGTTTCTGCATCAGAAACGAAACTATTGAAGTTCCCAGCGCGAATTCCAAATGAATCGTTATCTATGCGATATCTCA
>sgem1790
CGTGTTTTACGTTAAAAACTGTCGAACAAATGTTGATCTGAAATAGAAACGGAACTGTTGAAGTTCTCCGCGCGCATTGCAAATGAATCATTATCTATGTGGTATCTCA
>sgem1791
CGTGTTTTACGTTAAAAAGAATCAAACAAGAGTGTTTCTGCATCAGAACCGATACTATTGAAGTTCCCATCGCGAATTGCAAATGAATCACTATGAGTGCGACATCTCA
>sgem1792
CGTGTTTTACGTTAAAAAGACTCAAACCAGCGTTGATCTGCATCAGACATGAAACTATTGAAGCTTCCAGCTCGAATGACAAATGAATCGTTATCTATGCGATATCTCA
>sgem1793
CGTGTTTTACGTTAAAAAGAGTAAAACAAGCGTGTTTCTGCATCTGAAACGAAACTATTGAAGTTCCCATCGCGAATTGCAAATGAAACGTTATCTATGCCGTATCTCA
>sgem1794
CGTGTTTTACGTTAAAAAGAGTAAAACAAGCGTGTTTCTTCATCAGAAACAAAACTATTGAAGTTTTCAGCGCGAATTGCGAATGAAACGTTATCTATGCGATATCTCA
>sgem1795
CGTGTTTTACGTTAAAAAGAGTCAAACAACCGTGGATCTGCATCAGAAGCGAAACTATTGATTTTCCCAGCTCGAATTGCAAATGAATCGTTATCTGTGCAATATCTCA
>sgem1796
CGTGTTTTACGTTAAAAAGAGTCAAACAAGAGTGTTTCTGCATCAGAAACGAAACTATTGAAATTTCTAGGGCGAATTGCAAATGACACGTTTTCTATGCAATATCTCA
>sgem1797
CGTGTTTTACGTTAAAAAGAGTCAAACAAGAGTGTTTTTGCATCAGAAACGAAACTATTGAAATTTCTAGGGCGAATTGCAAATGACACGTTTTCTATGCGATATCTCA
>sgem1798
CGTGTTTTACGTTAAAAAGAGTCAAACAAGCGTCTTTCTGCATCAGAAACGAAACTATTGAAGTTTCCAGCGCGAATTGCAAGTGAAACGTTATCTATGCGATATCTCA
>sgem1799
CGTGTTTTACGTTAAAAAGAGTCAAACAAGCGTGTATCTGCATCAGAAACGAAACTATTGAAGTTCCCAGCGCGAATTGCAAGTGAAACGTTATCTATGCGATATCTCA
>sgem1800
CGTGTTTTACGTTAAAAAGAGTCAAACAAGCGTGTTTCTGCATCAGAAACGAAACTAATGAAATTTCCAGAGCGAATTGCAAATGAAAAGTTATCTATGCGATATCTCA
>sgem1801
CGTGTTTTACGTTAAAAAGAGTCAAACAAGCGTGTTTCTGCATCAGAAACGAAACTATTAATGTTCCTAGCGCGAAATGCAAATGAAACGTTATCTTTGCGATCTCTCA
>sgem1802
CGTGTTTTACGTTAAAAAGAGTCAAACAAGCGTGTTTCTGCATCAGAAACGAAACTATTGAAATTTCCAGGGCGAATTGCAAATGAAACGTTATCTATGCGATATCTCA
>sgem1803
CGTGTTTTACGTTAAAAAGAGTCAAACAAGCGTGTTTCTGCATCAGAAACGAAACTATTGAAGTTCCCAGCGCGAATTGCAAATGAAACGTTATCTATGCGATATCTCA
>sgem1804
CGTGTTTTACGTTAAAAAGAGTCAAACAAGCGTGTTTCTGCATCAGAAACGAAACTATTGAAGTTCCCATCGCGAATTGCAAATGAATCGTTATGTATGCGGTATCTCA
>sgem1805
CGTGTTTTACGTTAAAAAGAGTCAAACAAGCGTGTTTCTGCATCAGAAACGAAACTATTGAAGTTCCCGGCGCGAATTGCAAATGAAACGTTATCTATGCGATATCTCA
>sgem1806
CGTGTTTTACGTTAAAAAGAGTCAAACAAGCGTGTTTCTGCATCAGAAACGAAACTATTGAAGTTCGCAGCGCGAATTGCAAATGGAACGTTATCTATGCGATATCTCA
>sgem1807
CGTGTTTTACGTTAAAAAGAGTCAAACAAGCGTGTTTCTGCATCAGAAACGAAACTATTGAATTTTCCAGCGCGAATTGCAAATGAAACGTTATCTATGCGATATCTCA
>sgem1808
CGTGTTTTACGTTAAAAAGAGTCAAACAAGCGTGTTTCTGCATTAGAAACGAAACTATTGAATTTTCCCTTGCAAAATGCAAATGAAACGTTATCTATGCGATATCTCA
>sgem1809
CGTGTTTTACGTTAAAAAGAGTCAAACAAGCGTGTTTCTGTATCCGAAACGAAATTATTGAAGTTCCCAGTGCGAATTGCAAATGAAACGTGTTCTATGCGATATCTCA
>sgem1810
CGTGTTTTACGTTAAAAAGAGTCAAACAAGCGTTGAACTGCATCCGAAACAAAACTATTGAAATTCCCAGCGCAATTTGTTAATGAATCGTTATCTGTGCGGTATCTCA
>sgem1811
CGTGTTTTACGTTAAAAAGAGTCAAACAAGCGTTGATCAGCATAAGAAACGAAACTATTGATTTTTCCAGCGCAAATTGCAAATGGATCGTTATTTATGCGATATCTCA
>sgem1812
CGTGTTTTACGTTAAAAAGAGTCAAACAAGCGTTGATCTGCATCAGAAACAAGACTATTGAAGTTCACATCAAGAACTGCAAATGAATTGTTATCTCTGCGATATCTCA
>sgem1813
CGTGTTTTACGTTAAAAAGAGTCAAACAAGCGTTTACCTGCATCAGAAACGATTCTTTTGAATTTCTCACGGCGAATTGCAAATGAATTGTTATCTATGCGATGTCTCA
>sgem1814
CGTGTTTTACGTTAAAAAGAGTCAAACAAGCTTGTTTCTGCATCAGAAACGAATCTATTGAAGTTCCCAGCGCGAATAGCAAATGAAACGTTATCTATGCGATATCTCA
>sgem1815
CGTGTTTTACGTTAAAAAGAGTCAAACCAGCGTTGATCTGCATCAGAAACGAAACTATTGAAGTTTCCAGAGCGAATTGCTAATGAATCGTTATCTGTGCGATATCTCA
>sgem1816
CGTGTTTTACGTTAAAAAGAGTCAAACCAGCGTTGATCTGCATCAGAAACGAAACTATTGAATTTCACAGCGCCAATTGCAAATGAAACGTTATCTATGCGATATCTCA
>sgem1817
CGTGTTTTACGTTAAAAAGAGTCAAACTAGCGTGTTTCTTTATCAGAAACGAAACTATTGAAGTTCCCATTGCGAATGGCAAATGAATCGTTATGTGTGCGATATCTCA
>sgem1818
CGTGTTTTACGTTAAAAAGAGTCAAACTAGCGTTGAACTGCATCAGAAACGAAACTATTGATGTTTCCAGCGCGAATTGCATATGAAACGTTATCTATGCGATATCTCA
>sgem1819
CGTGTTTTACGTTAAAAAGAGTCAAACTAGCGTTGAACTGCATCAGAAGCAAAACTATTGATGTTTCCAGCGCGAATTGCAAATGAAACGTTATCTATGCGATATCTCA
>sgem1820
CGTGTTTTACGTTAAAAAGAGTCAAACTAGCGTTGATCTGCATCAGAAACGAAACTATTGAAGTTTCCAGCGCGAATTGCAAATGAATCGTTATCTATGCGATATCTCA
>sgem1821
CGTGTTTTACGTTAAAAAGAGTCAAACTAGCGTTGATCTGCATCAGAAACGAAACTATTGATGTTTCCAGCGCGAATTGCAAATGAAACGTTATCTATGCGATATCTCA
>sgem1822
CGTGTTTTACGTTAAAAAGAGTCAAACTAGCGTTGATCTGCATTAGAAACGAAACTATTGATGTTTCCAGCGCGAATTGCAAATGAAACGTTATCTATGCGATATCTCA
>sgem1823
CGTGTTTTACGTTAAAAAGAGTCAAACTAGCGTTGATCTGCATTAGAAACGAAACTATTGTAGTTTCCAGCGCGAATTGCAAATGAAACGTTATCTATTCGATATATCA
>sgem1824
CGTGTTTTACGTTAAAAAGAGTCAACCAAGAGTGTATCTGCATCAGAAACGAAACTATTGAAGTTCCCAGCGCGAATTGCAAATGAATCGTTATCTATGTGATATATCA
>sgem1825
CGTGTTTTACGTTAAAAAGAGTCATACAAGCGTGTTTCTGCATCAGAAACGAAACATTTGAAGTTTACAGAGCGAATAGCAAATGAATCGTTATCTATGCGATATCTCA
>sgem1826
CGTGTTTTACGTTAAAAAGAGTTAAACTAGCGTTGATCTGCATCAAAAACGAAACTATTGAAGTTTACAACGCGAATTGCAAATGAAACGTTATCTATGCGATATCTCA
>sgem1827
CGTGTTTTACGTTAAAAAGATTCAAACAAGAGTGTTTCTGCTTCAGAAACGAAAATATTGAAGTTCCCAAAGCGAATTGCAAATAAAACGTTATCTATGTGATGTCTCA
>sgem1828
CGTGTTTTACGTTAAAAAGATTCAAACAAGCGTGTTTCTGCATCAGAAACGAAAATATTGAAGTTCCCAAAGCGAATTGCAAATGAAACGTTATCTATGCGATGTCTCA
>sgem1829
CGTGTTTTACGTTAAAAAGATTCAAACAAGCGTGTTTCTGCATCAGAAACGAAAATATTGAAGTTCCCAGCGCGTATTGCAAATGAAACTTTATCTATGCGATGTCTCA
>sgem1830
CGTGTTTTACGTTAAAAAGATTCAAACCAGCGTTGTTCTTCATCAGAAACAAAACTATTGAAGTTTCCAGCTCGAATAGCAAATGAAACGTTATCATTGCGATATCTCA
>sgem1831
CGTGTTTTACGTTAAAAAGCAACAAACCAGCGTTGATCTGCATCAGAAACGAAACTATTGAAGTTTCCAGCGCGAATTGCAAATGAAACGTTATCTGTACGATATCTCA
>sgem1832
CGTGTTTTACGTTAAAAAGCATAAAACAAGCGTGTTTCTGAATCAGAAACGGGACTATTGAAGTTCCCATTGCGAATTGCAAATGAATCGTTATGTATGCGATATCTCA
>sgem1833
CGTGTTTTACGTTAAAAAGCATCAAACAAACGTTGATATGCATCAGAAACGTAACTATTAAAGTTCCCAGCGCGAATTGCAAATGAATCGTTATCTATGCGATATCTCA
>sgem1834
CGTGTTTTACGTTAAAAAGCATCAAACAAACGTTGATCTGCAACAGAAACGTAACTATTGAAGTTCCCAAAGCGAATTGCAAATGAATCGTTATCTATGCGATATCTCA
>sgem1835
CGTGTTTTACGTTAAAAAGCATCAAACAACCGTGTTTCTGCATCAGAAACGAAATTATTGAAGTTCCCAGCGCGAATTGCAAATGAAACGTTATCTATGCGATATCTCA
>sgem1836
CGTGTTTTACGTTAAAAAGCATCAAACAAGCGAGTTTCTGCATCAGAAACAAAATTATTGAAGTTCATAGAGCGAATTGCAAATGAAACGTTATCTATGCGATATCTCA
>sgem1837
CGTGTTTTACGTTAAAAAGCATCAAACAAGCGTATTTCTGCATCAGAAACAAAACTATTGAAGTTTCCAGTGCGAATTGCAAATGAAACGTTATCTATGCGATATCTCA
>sgem1838
CGTGTTTTACGTTAAAAAGCATCAAACAAGCGTGATTATGCATCAGAAACGAAACTATTGAAGTTTCCAGCGCAAATTGCAAATTAATCGTTATCTATGCGATATCTCA
>sgem1839
CGTGTTTTACGTTAAAAAGCATCAAACAAGCGTGATTCTGCATCAGAAAAGAAACTATTAAATTTCGCAGTGCGAATTGCAAATGATTCGTTATCTATGCGATATCTCA
>sgem1840
CGTGTTTTACGTTAAAAAGCATCAAACAAGCGTGTATCTGCATCAGAAACGAAACTATTGAAGTTCCCAGCGCGTATTGCAAATGAATCGTTATCTATGTGATATCTCA
>sgem1841
CGTGTTTTACGTTAAAAAGCATCAAACAAGCGTGTATCTGCATCGGAAACGAAACTATTGAAATTCGCAGTGCGAATTGAAAATGAATCGTTATCTATGCAATATCTCA
>sgem1842
CGTGTTTTACGTTAAAAAGCATCAAACAAGCGTGTGTCTGCATCAGAAACGAAATTATTGAAGTTCCTAGCGCGAATTGCAAATGAAACGTTATCTATGCGATATCTCA
>sgem1843
CGTGTTTTACGTTAAAAAGCATCAAACAAGCGTGTTTCTGCATCAGAAAAAAAACTATTGAAGCTTACAGCGCGAATTGCAAATGAAACGTTTTCTATGCGATATCTCA
>sgem1844
CGTGTTTTACGTTAAAAAGCATCAAACAAGCGTGTTTCTGCATCAGAAACAAAACTATTGTAATTCGCTGTGCGAATTGCAAATGTATCTTTATCTATGCGATATCTCA
>sgem1845
CGTGTTTTACGTTAAAAAGCATCAAACAAGCGTGTTTCTGCATCAGAAACGAAACATTTGAAGTTTACAGCGCGAATTGCAAATGAAACGTTATCTATGCGATATCTCA
>sgem1846
CGTGTTTTACGTTAAAAAGCATCAAACAAGCGTGTTTCTGCATCAGAAACGAAACTACTGAAGTTCCCAAAGCGAATTGCAAAAGAAACGTTATCTATGCGATGTCTCA
>sgem1847
CGTGTTTTACGTTAAAAAGCATCAAACAAGCGTGTTTCTGCATCAGAAACGAAACTATTGAAATTCGCAGTCCGAAGTGCAAATGAATCGTTATCTATGCGATATCTCA
>sgem1848
CGTGTTTTACGTTAAAAAGCATCAAACAAGCGTGTTTCTGCATCAGAAACGAAACTATTGAAGATCCCATCGCGAATTGCAAATGAATCGTTATGTGAGCGATATCTCA
>sgem1849
CGTGTTTTACGTTAAAAAGCATCAAACAAGCGTGTTTCTGCATCAGAAACGAAACTATTGAAGTTCCCAGCGCGAATTGCAAATGAAACCTTATCTATGCGATATCTCA
>sgem1850
CGTGTTTTACGTTAAAAAGCATCAAACAAGCGTGTTTCTGCATCAGAAACGAAACTATTGAAGTTCCCAGCGCGAATTGCAAATGAAACGTTATCTTTGCGATATCTCA
>sgem1851
CGTGTTTTACGTTAAAAAGCATCAAACAAGCGTGTTTCTGCATCAGAAACGAAACTATTGAAGTTCCCATCGCGAATTGCAAATGAAACGTTATCTATGCGATATCTCA
>sgem1852
CGTGTTTTACGTTAAAAAGCATCAAACAAGCGTGTTTCTGCATCAGAAACGAAACTATTGAAGTTTTCAACGCGAATTGCAAAAGAATCGTTATCTATGCGATATCTCA
>sgem1853
CGTGTTTTACGTTAAAAAGCATCAAACAAGCGTGTTTCTGCATCAGAAACGAAATTATTGAAGTTCCCAAAGCGAATTGCAAATGAAACGTTATCTATGCGATGTCTCA
>sgem1854
CGTGTTTTACGTTAAAAAGCATCAAACAAGCGTGTTTCTGCATCAGAAACGAAATTATTGAAGTTCCCAACGCGAATTGCAAATGAAACGTTATCTATGCGATATCTCA
>sgem1855
CGTGTTTTACGTTAAAAAGCATCAAACAAGCGTGTTTCTGCATCAGAAACGAAATTATTGAAGTTCCCACCGCGAATTGCAAATGAAACGTTATCTATGCAATAACTCA
>sgem1856
CGTGTTTTACGTTAAAAAGCATCAAACAAGCGTGTTTCTGCATCAGAAACGAAATTATTGAAGTTCCTAGGGCGAATTGCAAATGAAACGTTATCTATGCGATATCTCA
>sgem1857
CGTGTTTTACGTTAAAAAGCATCAAACAAGCGTGTTTCTGCATCAGAAACGAAATTATTGAAGTTGTCAGCGCGAATTGCAAATGAAACGTTATCTATGCGATATCTCA
>sgem1858
CGTGTTTTACGTTAAAAAGCATCAAACAAGCGTGTTTCTGCATCAGAAACGACATTATTGAAGTTCCCAGCGCGAATTGCAAATGAAACGTTATCTATGCGATGTCTCA
>sgem1859
CGTGTTTTACGTTAAAAAGCATCAAACAAGCGTGTTTCTGCATCAGAAACGACATTATTGAAGTTCCCAGCGCGAGTTGCAAATGAAACGTTATCTATGCGACATCTCA
>sgem1860
CGTGTTTTACGTTAAAAAGCATCAAACAAGCGTGTTTCTGCATCAGAAACGGGACTATTGAAGTTCCCATTGCGAATTGCAAATGAATCGTTATGTATGCGATATCTCA
>sgem1861
CGTGTTTTACGTTAAAAAGCATCAAACAAGCGTGTTTCTGCATCATAAACGAAACTGTTGAAGTTTCCAGCGCGAATTGCAAATGAAACGTTATCTATGCCATATCTCA
>sgem1862
CGTGTTTTACGTTAAAAAGCATCAAACAAGCGTGTTTCTGCATCATAAACGAAACTGTTGAAGTTTCCAGCGCGAATTGCAAATGAAACGTTATCTATGCGATATCTCA
>sgem1863
CGTGTTTTACGTTAAAAAGCATCAAACAAGCGTGTTTCTGCATCATAAACGAAACTGTTGAAGTTTCCAGCGCTAATTGCAAATGAAACGTTATCTATGCGATATCTCA
>sgem1864
CGTGTTTTACGTTAAAAAGCATCAAACAAGCGTGTTTCTGCATTAGAAACGAAATTATTGAAGTTCCTAGCGCGAATTGCAAATTTAACGTTATCAATGCGATATCTCA
>sgem1865
CGTGTTTTACGTTAAAAAGCATCAAACAAGCGTGTTTCTGCGTCAGAAACGAAATTATTGAAGTTCCTAGCGCGAATTGCAAATGAAACGTTATCTATGCGATATCTCA
>sgem1866
CGTGTTTTACGTTAAAAAGCATCAAACAAGCGTGTTTCTTTATCAGAAACGAAACTATTGAAGTTCCCATTGCGAATGGCAAATGAATCGTTATGTGTGCGATATCTCA
>sgem1867
CGTGTTTTACGTTAAAAAGCATCAAACAAGCGTTGATCTGCATCAGAAACGAAACTATTGAAGTTCCCAGCGCGAATTGCAAATGAAACATTATCTATGCGATATCTCA
>sgem1868
CGTGTTTTACGTTAAAAAGCATCAAACAAGCGTTTTTCTGCATCAGAAACAAAACTATTGAAATTCGCTGTGCGAATTGCAAAAGAATCTTTATCTATGCGATATCTCA
>sgem1869
CGTGTTTTACGTTAAAAAGCATCAAACAAGCTTGTTTCTGCATCAGAATCGAAACTATTGAAGTTCCCAGCGCGAATTGCAAATGAAACGTTATCTATGCGACATCTCA
>sgem1870
CGTGTTTTACGTTAAAAAGCATCAAACAAGGGTGTTTCTGCATCAGAAACGAAATTATTGAAGTTTCCAGCGCGAATTGCAAATGAATCGTTATGTATGCGATATCTCA
>sgem1871
CGTGTTTTACGTTAAAAAGCATCAAACAAGTGTGTTTCTGCATTAGAAACGAAACTATTGAAATTCGCAGAGCAAATTGCAAATGAATCGTTATGTATGCGATATCTCA
>sgem1872
CGTGTTTTACGTTAAAAAGCATCAAACCAGAGTTGATCTGCATCAGAAACAAAACTATTGAAGTTTCCAGCGCGAATTGCAAATAAAACGTTATCCATGCGATGTCTCA
>sgem1873
CGTGTTTTACGTTAAAAAGCATCAAACCAGCGTTGATCTGCATCAGAAACAAAACTATTGAAGTTTCCAGCGCGAATTGCAAATAAGACGTTATCCATGCGATGTCTCA
>sgem1874
CGTGTTTTACGTTAAAAAGCATCAAACCAGCGTTGATCTGCATCAGAAACGAAACTATTGAAGTTTACAGCGCGAATTGCAAATGAATCGTTTTCTATGCGATATCTCA
>sgem1875
CGTGTTTTACGTTAAAAAGCATCAAACCAGCGTTGATCTGCATCAGAAACGAAACTATTGAAGTTTCCAGGGCGAATTGCAAATGAAACGTTTTCTATGCGATATCTCA
>sgem1876
CGTGTTTTACGTTAAAAAGCATCAAACCAGCGTTGATCTGCATCAGAAACGAAACTATTGAAGTTTCTAGCGCGAATTGCAAATGAAACGTTAACTATGCGATATCTCA
>sgem1877
CGTGTTTTACGTTAAAAAGCATCAAACCAGCGTTGATCTGCTTCAGAAACGAAACTAATGAAGTTTCCAGAGCGAATTGCAAATGAAACGTTATCTATGCGATATCTCA
>sgem1878
CGTGTTTTACGTTAAAAAGCATCAAACCAGCGTTGATCTGCTTCAGAAACGAAACTATTGAAGTTTCCAGAGCGAATTGCAAATGAAACGTTATCTATGCGATATCTCA
>sgem1879
CGTGTTTTACGTTAAAAAGCATCAAACCTGCGTTAATCTGCATCAGAAACGAAACTTTTGAAGTTTCCAGCGCGAATTGCAAATGAATCGTTGTCTATGCGATATCTCA
>sgem1880
CGTGTTTTACGTTAAAAAGCATCAAACCTGCGTTGATCTGCATCAGAAACGAAACTATTGAAGTTTCCAACGCGAATTGCCAATGAAACGTTATCAATGCGATATCTCA
>sgem1881
CGTGTTTTACGTTAAAAAGCATCAAACCTGTGTTGATCAGCATCAGAAACGAAACTATTGAAGTATCCAACGCCAATTGCAAATGAAGCGTTATCTGTGCGATATCTCA
>sgem1882
CGTGTTTTACGTTAAAAAGCATCAACCAAGCGTGTATCTGCATCAGAAACGAAACTATTGAAGTTCCCAGCGCGAATTGCAAATGAAACGTTATCTATGCGATATCTCA
>sgem1883
CGTGTTTTACGTTAAAAAGCATCAGACAAGCGTGTTTCTGCATCAGAAACGAAATTATTGAAGTTCCTACCGCGAATTGCAAATGAAACGTTATCTATGCGATATCTCA
>sgem1884
CGTGTTTTACGTTAAAAAGCATCTAACAAGTGTGTTTATGCATCAGAAACAAAACTATTGAAGTTTCCAGTGCGAATTGCAAATGAAACGTTATCTATGCGATATCTCA
>sgem1885
CGTGTTTTACGTTAAAAAGCATTAAACAAGCGTGTTTCTGCATCAGAAACGAAACTATTGAAGTTCCCAGCGCGAATTGCAAATGAAACGTTATCTATGCGATATCTCA
>sgem1886
CGTGTTTTACGTTAAAAAGCCTCAAACAAGCGTGTTTCTGCAACAAAAAAGAAGCTTTTGTATTTCCCATCGCAAATTGCAAATGAATCGTTATCTATGCGATATCTCA
>sgem1887
CGTGTTTTACGTTAAAAAGCCTCAAACAAGCGTGTTTCTGCATCAGAAACGAAACTAGTGAAGTTCCCAGCGCGAATTGCAAATGAAACGTTATCTATGCGATATCTCA
>sgem1888
CGTGTTTTACGTTAAAAAGCCTCAAACAAGCGTGTTTCTGCATCAGAAACGAAACTATTGAACTTCACAGAGCGAATTGCAAACGAAACGTTATCTATGCGATATCTCA
>sgem1889
CGTGTTTTACGTTAAAAAGCCTCAAACAAGCGTGTTTCTGCATCAGAAACGAAACTATTGAACTTCACAGAGCGAATTGCGAACGAAACGTTATCTATGCGATATCTCA
>sgem1890
CGTGTTTTACGTTAAAAAGCCTCAAACAAGCGTGTTTCTGCATCAGAAACGAAACTATTGAAGTTCACAGAGCGAATTGCCAACGAAACGTTATCTATGCGATATCTCA
>sgem1891
CGTGTTTTACGTTAAAAAGCCTCAAACAAGCGTGTTTCTGCATCAGAAACGAAACTATTGAATTATCCTGTGCGAAATGCAAGTGAAACGTTATCTATGCGATATCTCA
>sgem1892
CGTGTTTTACGTTAAAAAGCCTCAAACAAGCGTGTTTCTGCATCAGAAACGATATTATTGAAGTTCCCAGCGCGAATTGCAAATGAAACGTTATCTATGCGATACCTCA
>sgem1893
CGTGTTTTACGTTAAAAAGCCTCAAACAAGCGTGTTTCTGTATCAGAAACGAAACTATTGAAGTTCACAGAGCGAATTGCAAACGAAACGTTATCTATGCGATATCTCA
>sgem1894
CGTGTTTTACGTTAAAAAGCCTCAAACAAGCGTTGATCTGCATCCGAAAAAAAACTTTTGAAGTTCCCAGCGCACATTGCTTATGAATCGTTATCTATGCGTTATCTCA
>sgem1895
CGTGTTTTACGTTAAAAAGCCTCAAACAATCGTGTTTCTGCATCAGAAACAAAACTATCGAAGTTGGCAGTGCGAATTGCAAATGAATAGTTATCTATGCGATATCTCA
>sgem1896
CGTGTTTTACGTTAAAAAGCCTCAAACCAGCGTTGATCTGCATCAGAAACGAAACTATTGAAGTTCCCATTGCGAAATGCGAATGAATCGTTATGTGTGCGATATCACA
>sgem1897
CGTGTTTTACGTTAAAAAGCCTTAAACAAGCGTGTTTCCGCATCAGAAACGAAACTATTGAAGTTCCCAGCGCGAATTGCAAATGAAACGTTATCTATGCGATATATCA
>sgem1898
CGTGTTTTACGTTAAAAAGCCTTAAACAAGCGTGTTTCTGCATCAGAAACAAAACTATTGAAGTTCCCAGCGCGAGTTGCAAATGAATCGTTATCTATGCCATATTTCA
>sgem1899
CGTGTTTTACGTTAAAAAGCCTTAAACAAGCGTGTTTCTGCATCAGAAACGAAACTATTGAAGTTCCCAGCGCGAATTGCAAATGAAACGTTATCTATGCAATATCTCA
>sgem1900
CGTGTTTTACGTTAAAAAGCCTTAAACAAGCGTGTTTCTGCATCAGAAACGAAACTATTGAAGTTCCCAGCGCGAATTGCAAATGAATCGTTATCTATGCGATATCTCA
>sgem1901
CGTGTTTTACGTTAAAAAGCCTTAAACAAGCGTGTTTCTGCATCAGAAACGAAACTATTGAATTTTCCAGCGCGAATTGCAAATGAATCGTTATCTATGCGATATCTCA
>sgem1902
CGTGTTTTACGTTAAAAAGCCTTAAACAAGCGTGTTTCTGCATCAGAAACGAAACTATTGATGTTCCCAGCGCGAATTGCAAATGAAACGTTATCTTTGCGATCTCTCA
>sgem1903
CGTGTTTTACGTTAAAAAGCGACAAACAACCGTGATAATGCACCAGAAAAAAAATTATTGAAATTCGTAGTGCGAATTGCAAATGAATCGTTATCTATGCGATATCTCA
>sgem1904
CGTGTTTTACGTTAAAAAGCGACAAACAACCGTGTTACTGCACCAGAAACAAAATTATTGAAATTCGTAGTGCGAATTGCAAATGAATCGTTATCTATGCGATATCTCA
>sgem1905
CGTGTTTTACGTTAAAAAGCGACAAACAAGCATGTTTCTGCATCAGAAATGTAACTATTGAAGTTTCCAGCGCGAATTGCAAATGAATCGTTATCTATGCGACATCTCA
>sgem1906
CGTGTTTTACGTTAAAAAGCGACAAACAAGCGTGGATCTGCATCAGAAACAAAACTATTGAAGTTGCCAGCGCAAATTGCAATTGAATCATTATCTATGCGATATCTCA
>sgem1907
CGTGTTTTACGTTAAAAAGCGACAAACAAGCGTGGATCTGCATCAGAAACGGAACTATAGATGTTTCCAGCTTAAATTGCAAATGAATCCTTATCTATGCGATATCTCA
>sgem1908
CGTGTTTTACGTTAAAAAGCGACAAACAAGCGTGTTACTGCACCAGAAACAAAATTATTGAAATTCGTAGTGCGAATTGCAAATGAATCGTTATCTATGCGATATCTCA
>sgem1909
CGTGTTTTACGTTAAAAAGCGACAAACAAGCGTGTTTCTGCATCAGAAACAAAATTATTGAAGTACCCTGAGCGATTTGCAAATGAAACGTTATCTATGCGATATCTCA
>sgem1910
CGTGTTTTACGTTAAAAAGCGACAAACAAGCGTGTTTCTGCATCAGAAACGAAACTATTGAAATTCCCAGCGCGAATTGCAAATGAATCGTTATCTATGCAATATCTCA
>sgem1911
CGTGTTTTACGTTAAAAAGCGACAAACAAGCGTGTTTCTGCATCAGAAACGAAACTATTGAAGTTCCCAGCGCGAATTGCAAATGAAACGTTATCTATGCGATATCTCA
>sgem1912
CGTGTTTTACGTTAAAAAGCGACAAACAAGCGTGTTTCTGCATCAGAAACGAAACTATTGAAGTTCCCATCGCGGATTGCAAATGAATCGTTATGTGTGCGATATCTCA
>sgem1913
CGTGTTTTACGTTAAAAAGCGACAAACAAGCGTGTTTCTGCATCAGAAACGAAACTATTGAAGTTTCCAGGGCTAATTGCAAATGAAACGTTAGCTATGCGATATCTCA
>sgem1914
CGTGTTTTACGTTAAAAAGCGACAAACAAGCGTGTTTCTGCATCAGAAACGAAACTGTTGAAGTTCCCATCGCGAATTGCAAATGAATCGTTATCTATGCGATATTTCA
>sgem1915
CGTGTTTTACGTTAAAAAGCGACAAACAAGCGTGTTTCTGCATCAGAAACGAAACTTTTGAAGTTTCCAGCGCGAATTGCAAATGAAACGTTATCTATGCAATATCTCA
>sgem1916
CGTGTTTTACGTTAAAAAGCGACAAACAAGCGTGTTTCTGCATCAGAAATGTAACTATTGAAGTTTCCAGTGCGAATTTAAAATGTATCGTTATCTATGCGATATCTCA
>sgem1917
CGTGTTTTACGTTAAAAAGCGACAAACAAGCGTGTTTCTGCATCAGAATCAAAACTATTGAAGTTTACAGCGCGAATTGCAAATGAAACGTTATCTATGCGATATCTCA
>sgem1918
CGTGTTTTACGTTAAAAAGCGACAAACAAGCGTGTTTCTGCATCAGGAACCAAACTTTTGAAGTTCCCAGTGCGAATTGCAAATGAAACGTTATCTATGCGATATCTCA
>sgem1919
CGTGTTTTACGTTAAAAAGCGACAAACAGGCGTGGATCTGCATCAGAAACGGAACTATAGAAGTTTCCAGCTTAAATTGCAAATGAATCCTTATCTATGCGATATCTCA
>sgem1920
CGTGTTTTACGTTAAAAAGCGACAAACCAGAATAAATCTGCATCAGAAACGAAACTCTAGAAGTTTCCAGCGCGAATTGCAGATGAATCGTTATCTATGCAATATCTCA
>sgem1921
CGTGTTTTACGTTAAAAAGCGACAAACCAGCGTGGTTCTGCATCAGAAACGAAACTATTGAAGTTCCCATCGCGAATTGCAAATGAATCTTTATCAATGCGTATTCTCA
>sgem1922
CGTGTTTTACGTTAAAAAGCGACAAACCAGCGTGTTTCTGCATCAGAAACGAAAATAATGAAATTTCCAGAGCGAATTGCAAATGAAACGTTATCTATGCGATACCTCA
>sgem1923
CGTGTTTTACGTTAAAAAGCGACAAACCAGCGTTGATCTGCACCAGAAACGAAACTATTGAAGTTTCCAGCGCGAATTGCAAATGAAACGTTATCTATGCGAAATCTCA
>sgem1924
CGTGTTTTACGTTAAAAAGCGACAAACTAGCGTTGATCTGCATCAAAAACGAAGCTATTGAAGTTTCCAGCGCGAATTGCAATTGAATCGTTATCTATGCGATATCTCA
>sgem1925
CGTGTTTTACGTTAAAAAGCGACAAACTAGCGTTGATCTGCATCAGAAACGAAACTATTGAAGTTTCCGGCGCGAATTGCAAATGAATAGTTAGCTATGCGATATCTCA
>sgem1926
CGTGTTTTACGTTAAAAAGCGACAAACTAGCGTTGATCTGCATCAGAAACGAAGCTATTGAAGTTTCCGGCGCGAATTGCAAATGAATTGTTAGCTATGCGATATCTCA
>sgem1927
CGTGTTTTACGTTAAAAAGCGACATACTAGCGTTGATCTGCATCAGAAACGAAACTATTGAAGTTTCCGGCGCGAATTGCAAATGAATAGTTATCTATGCGATATTTCA
>sgem1928
CGTGTTTTACGTTAAAAAGCGATAAACAAGCTTGTTTCTGCATCAGAAACGAAACTATTGAAGTTCCCAGCGCGAATTGCAAATGAAACGTTATCTATGCGATATCTCA
>sgem1929
CGTGTTTTACGTTAAAAAGCGCCAAACAAGAGTGGATCTGCATCAGAAACGAAACTATTGAAGTTTACAACGAAATTTGCACATGAATCGTTATTTTTGCGATAACTCA
>sgem1930
CGTGTTTTACGTTAAAAAGCGCCAAACAAGCATGTTTCTGCATCAGAAACAAAATTATTGAAGTTCCCAGAGCGAGTTGCAAATGAAACGTTATTTATGCGATATCTCA
>sgem1931
CGTGTTTTACGTTAAAAAGCGCCAAACAAGCCTGTTTCTTTATCAGAAACGAAACTATTGAAGTTCCCATCGCGAATAGCAAATGAATCGTTATGTGTGCGATATCTCA
>sgem1932
CGTGTTTTACGTTAAAAAGCGCCAAACAAGCGTGTTACTGCATCAAAAACGAAACTATTGAAGTTCCCATCCCGAATTGCAAATCTAACGTTATCTGTGCGATATCTCA
>sgem1933
CGTGTTTTACGTTAAAAAGCGCCAAACAAGCGTGTTTCTGCATCAAAAACGAAACTATTGAAGTTCCCAGCACGAATTGCAAATGAAACGTTATCTATTCGATATCTCA
>sgem1934
CGTGTTTTACGTTAAAAAGCGCCAAACAAGCGTGTTTCTGCATCAGAAACGAAACTATTGAAGTTCCCAGCGCGTATTGCAAATGAAGCGTTATCTATGCGATATCTCA
>sgem1935
CGTGTTTTACGTTAAAAAGCGCCAAACAAGTCTGTATCTGCATCAGAAAAGAAACTATTGAAGTTCCCATCGCGAATTGCATATGAATCGTTATCTATGCGAAATCTCA
>sgem1936
CGTGTTTTACGTTAAAAAGCGCCAAACAAGTCTGTATCTGCATCAGAAACGAAACTATTGAAGTTCCCATCGCGAATTGCATATGAATCGTTATCTATGCGAAATTTCA
>sgem1937
CGTGTTTTACGTTAAAAAGCGCCAAACAAGTCTGTATCTGCATCAGAAACGAAACTATTGAAGTTCCCATCGCGAATTGCATATGAATCGTTATCTGTGCGAAATCTCA
>sgem1938
CGTGTTTTACGTTAAAAAGCGCCAAACCAGCGTTGATCTGCATCAGAAACGAAACTATTGAAGTTTCCACCGCGAATTGCAAATGAAACGTTATCTATGCGATATCTCA
>sgem1939
CGTGTTTTACGTTAAAAAGCGCCAAACCAGCGTTGATCTGCATCAGAATCGAAACTATTGAAGTTTCCACCGCGAATTGCAAATGAAACGTTATCTATGCGATATCTCA
>sgem1940
CGTGTTTTACGTTAAAAAGCGCCAAACTGGCGTTGATCTGCACCAGAAACGAAACTATTGAAGTTCCCTGAGCGAATTGCAAATGAAACGTTATCTATGCGGTATCTCA
>sgem1941
CGTGTTTTACGTTAAAAAGCGCCAAAGAAGCGTGAATCTGCATGAGAAACGAAACTATTGAATTTTCCAACGCAAATTGCAAATGAATCGTTATGTATGCGACATCTCA
>sgem1942
CGTGTTTTACGTTAAAAAGCGCCAAATAAGTCTGTATCTGCATCAGAAACGAAACTATTGAAGTTCCCATCGCGAATTGCATATGAATCGTTATCTATGCGAAATCTCA
>sgem1943
CGTGTTTTACGTTAAAAAGCGGCAAACAAACGTGTTTCTGCATCAAAAACAAAACTATTGAAGTTTCCAGGGCGAATTGCAAATGAAACTTTATCAATGCGATATCTCA
>sgem1944
CGTGTTTTACGTTAAAAAGCGGCAAACAAGCGATGATCTGCATCAGAAACGGAATTATTGAAATTTCCTACGCGAATTGCAAATGAAACGTTTTCAATGCGATATTTCA
>sgem1945
CGTGTTTTACGTTAAAAAGCGGCAAACAAGCGTGTATCTGCATCAGAAACGAAACTATTGAAGTTCCCATCGCGAATTGCAAATGAATCGTTATGTGTGCGATATCACA
>sgem1946
CGTGTTTTACGTTAAAAAGCGGCAAACAAGCGTGTTTCTGCATCAGAAACGAAACTATTGAAATTCCCAGCGCGAATTGCAAATGAAACGTTATCTATGCGATAACTCA
>sgem1947
CGTGTTTTACGTTAAAAAGCGGCAAACCTGCGTTGTTCTGCATCAGAAACGAAACTATTGAAGTCCCTATCGCGAATTGCAAATGAATCGTTATCTATGCGATATCTCA
>sgem1948
CGTGTTTTACGTTAAAAAGCGGCAAATAAACGTGTTTCTGCATCAAAAACAAAACTATTGAAGTTTCCAGGGCGAATTGCAAATGAAACTTTATCAATGCGATATCTCA
>sgem1949
CGTGTTTTACGTTAAAAAGCGGCGAACAAGCGTTGATCTGCTTCAGAAACGAAACTATTGAATTACCCAACGCAAATTACAAATGAGCTGTTATCTATGCGATATCTCA
>sgem1950
CGTGTTTTACGTTAAAAAGCGGTAAACAAGCGTGTTTCTGCATCAGAAACGAAACTATTGAAGTTCCCATCGCGAATTGCAAATGAATCGTTATGTAAGCGATATCTCA
>sgem1951
CGTGTTTTACGTTAAAAAGCGTAAAAACAGCGTTGATCTGCATCAGAAACGAAACTATTGAAGTTTCCAGCGCGAATTACAAATGAAACGTTTTCTATGCGATATCTCA
>sgem1952
CGTGTTTTACGTTAAAAAGCGTAAAACAAGCGCGTTTCTGCAACAGTAACTAAACTATTGAAGTTCCCATCGAGAAATGCAAATGAATAGTTATGTATGCGATATCACA
>sgem1953
CGTGTTTTACGTTAAAAAGCGTAAAACAAGCGTGTTTCTGCATAAGAAACAAAATTATTGAAATTCCCAGAGCGAATTGCAAATGAAACGTTATCTATGCGATATCTCA
>sgem1954
CGTGTTTTACGTTAAAAAGCGTAAAACAAGCGTGTTTCTGCATAAGAAACAAAATTATTGAAGTACCCAAAGCGAATTGCAAATAAAACGTTATCTATGCGATATCTCA
>sgem1955
CGTGTTTTACGTTAAAAAGCGTAAAACAAGCGTGTTTCTGCATCAGAAACGAAACATTTGAAGTTTACAGCGCGAATAGCAAATGAATCGTTATGTACGCGATGTCTCA
>sgem1956
CGTGTTTTACGTTAAAAAGCGTAAAACAAGCGTGTTTCTGCATCAGAAACGAAACTAATGAAGTTCCCCCGGCGAATTGCAAATGAAACGTTATCTATGCGATATCTCA
>sgem1957
CGTGTTTTACGTTAAAAAGCGTAAAACAAGCGTGTTTCTGCATCAGAAACGAAACTATTGAAATTCCCAGCGCGAATTGCAAATGAAACGTTATCTATGCGATATCTCA
>sgem1958
CGTGTTTTACGTTAAAAAGCGTAAAACAAGCGTGTTTCTGCATCAGAAACGAAACTATTGAAGTTCCCAGCGCGAATTGCAAATGAATCGTTATCTATGTAATATCTCA
>sgem1959
CGTGTTTTACGTTAAAAAGCGTAAAACAAGCGTGTTTCTGCATCAGAAACGAAACTATTGAAGTTCCCATCGCGAATTGCAAATGAATCGTTATGTATGCGATATCTCA
>sgem1960
CGTGTTTTACGTTAAAAAGCGTAAAACAAGCGTGTTTCTGCATCAGAAACGAAACTATTGAATTTTTCAGCGCGAATTGCAAATGAATCGTTATCTATGCGATATCTCA
>sgem1961
CGTGTTTTACGTTAAAAAGCGTAAAACAAGCGTGTTTCTGCATCAGAAACGAAATTATTGAAGTTCCCAGCGCGAATTGCAAATGAAACATTATCTATGCGATGTCTCA
>sgem1962
CGTGTTTTACGTTAAAAAGCGTAAAACAAGCGTGTTTCTGCATCAGAAACGAAATTATTGAAGTTCCCAGCGCGAATTGCAAATGAAACGTTATCTATGCGATATCTCA
>sgem1963
CGTGTTTTACGTTAAAAAGCGTAAAACAAGCGTGTTTCTGCATCAGAAACGAGACTATTGAAGTTTCCAGCGCGAATTGCAAATGAATCGTTATCTATGCTATATCTCA
>sgem1964
CGTGTTTTACGTTAAAAAGCGTAAAACAAGCGTGTTTCTGCATCATAAACGAAACTATTGAAGTTCCCAGCGCAAATTGCAAATGAAACGTTATCTATGCTATATCTCA
>sgem1965
CGTGTTTTACGTTAAAAAGCGTAAAACAAGCGTGTTTCTGCTTAAGAAACAAAATTATTGAAGTACCCAAAGCGAATTGCAAATGAAACGTTATCTATGCGATATCACA
>sgem1966
CGTGTTTTACGTTAAAAAGCGTAAAACAAGCGTGTTTTTGCATCAGAAACGAAACTATTGAAGTTCCCATCACGAAATGCAAATGAATCGTTATGTATGCGATATCTCA
>sgem1967
CGTGTTTTACGTTAAAAAGCGTAAAACAAGCGTGTTTTTGCATCAGAAACGAAACTATTGAAGTTCCCATCGCGAATTGCAAATGAATCGTTATGTATGCGATATCTCA
>sgem1968
CGTGTTTTACGTTAAAAAGCGTAAAACAAGCGTTGATCAGCATCAGAACCGAAACTATTGAAGTTCCCAGCGCGAATTGCAAATGAAACTTTATCTATGCGATATCTCA
>sgem1969
CGTGTTTTACGTTAAAAAGCGTAAAACAAGCGTTTCTCTGCATCAGAAACGAAACTATTGAAGTTCAGAGCGCGAATTGCAAATGAATCGTTATCAATGCGATATCTCA
>sgem1970
CGTGTTTTACGTTAAAAAGCGTAAAACAAGCGTTTTTCTGCATCAGAAACAAAATTATTGAACTTTCCAGTGCGAATTACTAATGAAACGTTATCTATGCGATATCTCA
>sgem1971
CGTGTTTTACGTTAAAAAGCGTAAAACATGCGTGTTTCTGCATCAGAAACGAAACTATTGAAGTTTCCAGCGCGAATTGCAAATGAAACGTTATCTATGCGATATCTCA
>sgem1972
CGTGTTTTACGTTAAAAAGCGTAAAACCAGCGTTGATCTGCATCAGAAACGAAACTATTGAAGTTTCCAGCGCGAATTGCAAATGAATCGATATCTGTGCGATATCTCA
>sgem1973
CGTGTTTTACGTTAAAAAGCGTAAAACCAGCGTTGATCTGCATCAGAAACGAAACTATTGAATTTTCCAACGCGAATTGCAAATGAAACGTTATCTATGCGATATCTCA
>sgem1974
CGTGTTTTACGTTAAAAAGCGTAAAACCAGCGTTGATCTGCATCAGAAACGAAACTATTGAATTTTCCAGCGCGAATTGCAAATGAAACGTTATCTATGCGATATCTCA
>sgem1975
CGTGTTTTACGTTAAAAAGCGTAAAACCAGCGTTGATCTGCATCAGAAATGAAACTATTGAAGCTTCCAGCTCGAATGGCAATTGAATCGTTATCTATGCGATATTTCA
>sgem1976
CGTGTTTTACGTTAAAAAGCGTAAAACCAGCGTTGATCTGCATCAGAAATGAAACTATTTAAGTTTCCAGCTCGAATGGCAATTGAATCGTTATCTATGCGATATTTCA
>sgem1977
CGTGTTTTACGTTAAAAAGCGTAAAACCAGCGTTGATCTGCATTAGAAACGGAACTATTGAAATTTCCAGCGCGAATTGCAAATGTTTCGTTATCTACGCGATATCACA
>sgem1978
CGTGTTTTACGTTAAAAAGCGTAAAACTAGCGTTGATCTGCATCAGAAACGAAACTATTGAAGTTTCCAGCGCGAAATACAAATGAATCGTTATCTATGCGATATCTCA
>sgem1979
CGTGTTTTACGTTAAAAAGCGTAAAAGAAGCGTGTTTCTGCATCAGAAACGAAACTATTGAAGTTCCCATAGCAAATTGCAAATGAATCGTTATGTATGCGATATCTCA
>sgem1980
CGTGTTTTACGTTAAAAAGCGTAAACCAAGCGTGTTTCTGCATCAGAAACGAAACTATTGCAATTGCCTGCGCGAATTGCAAATGAAACGTTATCAATGCGATATCTCA
>sgem1981
CGTGTTTTACGTTAAAAAGCGTAGAACAAGCGTGTTTCTGCATCAGAAACGAAACTATTGAAGTTTCCAGAGCGAATTGCAAATGAAACGTTATCTATGCGATATCTCA
>sgem1982
CGTGTTTTACGTTAAAAAGCGTAGAACAAGCGTGTTTCTGCATCAGAAACGGAACTGTTGAAGTTTCCAGCGCGAATTGCAAATGAATCGTTATCTATGCGATATCTCA
>sgem1983
CGTGTTTTACGTTAAAAAGCGTCAAAAAAACGTGTTTCTGCATCAGAAACGAAACTATTGAAGAACCCAGCCCGTACTGCAAATGAACCGTTATCTATGCGATATCTCA
>sgem1984
CGTGTTTTACGTTAAAAAGCGTCAAAAAAACGTGTTTCTGCATCAGGAACGAAACTATTGAAGTTCCCAGCGCGAAATGCAAATGAAACGTTATCTATGCGATATCTCA
>sgem1985
CGTGTTTTACGTTAAAAAGCGTCAAAAAAGAGTGTTTCTGCATCAGAAACGAAACTATTGATGTTTCCAGCGCGAATTGAAAATGAATCGTTATCTATGCGATATCTCA
>sgem1986
CGTGTTTTACGTTAAAAAGCGTCAAAAAAGCGAGTTTCTACATCGCAAACAAAATTATTGAAGTTCCCAGCGCGAATTGCAAATGAAACGTTATCTATGCGATATCTCA
>sgem1987
CGTGTTTTACGTTAAAAAGCGTCAAAAAAGCGTGGATCTTCATCAGAAACAGAACTATTTAAGTTCTCAGCGTTAATTGCAAATGAATCGATATCTATGCTATAACTCA
>sgem1988
CGTGTTTTACGTTAAAAAGCGTCAAAAAAGCGTGTTTCAGCATCAGAAACGAAACTATTGAAGTTCCCAGCGTGAATTGCAAATGAAACATTATCTATGCGATATCTCA
>sgem1989
CGTGTTTTACGTTAAAAAGCGTCAAAAAAGCGTGTTTCTGCAACAGAAACTAAACTATTGAAGTTTCCAACGCGAATTGCAAATGAATCGTTATCTATGCGATATCTCA
>sgem1990
CGTGTTTTACGTTAAAAAGCGTCAAAAAAGCGTGTTTCTGCATCAGAAACGAAACGTTTTAAGTTTACAGCGCAAGTTGCAAATGAATCTTTATCAATGCAATATCTCA
>sgem1991
CGTGTTTTACGTTAAAAAGCGTCAAAAAAGCGTGTTTCTGCATCAGAAACGAAACTATTGAACTTCCCATCGCGAAATGCAAATGAAACGTTATCTGTGCGATATCTCA
>sgem1992
CGTGTTTTACGTTAAAAAGCGTCAAAAAAGCGTGTTTCTGCATCAGAAACGAAACTATTGAAGTTCCCACCGCGAATTGCAAATGAAACGTTATCTATGCGATATCTCA
>sgem1993
CGTGTTTTACGTTAAAAAGCGTCAAAAAAGCGTGTTTCTGCATCAGAAACGAAACTATTGAAGTTCCCAGCGCGAATTGCAAATGAAACTTTATCTATGCGATATCTCA
>sgem1994
CGTGTTTTACGTTAAAAAGCGTCAAAAAAGCGTGTTTCTGCATCAGAAACGAAACTATTGATGTTTCCAGCGCGAATTGAAAATGAATCGTTATCTATGCGATATCTCA
>sgem1995
CGTGTTTTACGTTAAAAAGCGTCAAAAAAGCGTGTTTCTGCATCAGAAACGAAACTATTGATGTTTCCTGCGCGAATTGAAAATGAATCGTTATCTATGCGATATCTCA
>sgem1996
CGTGTTTTACGTTAAAAAGCGTCAAAAAAGCGTGTTTCTGCATCAGAAACGACATTATTGAAGTTCCGAGCGCGAATTGCAAATGAAACGCTATCTATGCGATGTCTCA
>sgem1997
CGTGTTTTACGTTAAAAAGCGTCAAAAAAGCGTGTTTCTGCATCAGAAACGACATTATTGTAGTTCCCAGCGCGAATTGCAAATGAAACGCTATATATGCGATGTCTCA
>sgem1998
CGTGTTTTACGTTAAAAAGCGTCAAAAAAGCGTGTTTCTGCATCAGAAACTAAACTATTGAAGTTCCCAGCGCGAATTGCAAATAAAACGTTATCTATGCGATGTCTCA
>sgem1999
CGTGTTTTACGTTAAAAAGCGTCAAAAAAGCGTGTTTCTGCATCAGAAACTAAACTATTGAAGTTTCCAACGCGAATTGCAAATGAATCGTTATCTATGCGATATCTCA
>sgem2000
CGTGTTTTACGTTAAAAAGCGTCAAAAAAGCGTGTTTCTGCATCAGAAATGTAACTATTGAATTTTCCAGCGCGAATTTAAAATGAATCGTTATCTATGCGATATCTCA
>sgem2001
CGTGTTTTACGTTAAAAAGCGTCAAAAAAGCGTGTTTCTGCATCAGATACGAATCTATTGAAAATCGTTGTGCGAATTGCAAATGAATCGTTATATATGCGATATCTCA
>sgem2002
CGTGTTTTACGTTAAAAAGCGTCAAAAAGGCGTATTTCTGCATCAGAAACGAAACTATTGAAGTTTCCAGCGCGAATTGCAAATGATACGTTATCTATGCGATTTCTCA
>sgem2003
CGTGTTTTACGTTAAAAAGCGTCAAAAATGCGTGTTTCTGCATCAGAAACGAAACTATTGAAGTTCCCAGCGCGACATGCTAATGAAACTTTATCTATGCGATATCTCA
>sgem2004
CGTGTTTTACGTTAAAAAGCGTCAAAACAGCATTGATCTGCATCAGAAACGGAACTATTGAAGTTCCCAGCGCGAATTGGAAATGAAACGTTATCTATGCGATATCTCA
>sgem2005
CGTGTTTTACGTTAAAAAGCGTCAAAACAGCATTGATCTGCATCAGAAACGGAACTATTGAAGTTTCCAGCGCGAATTGCAAATGAAACGTTATCTATGCGATATCTCA
>sgem2006
CGTGTTTTACGTTAAAAAGCGTCAAAACAGCGTTGATCTGCATCAGAAACGAAACATTTGAAGTTTACAGCGCGAATTGCAAATGAATCTTTATCTATGCGATATCTCA
>sgem2007
CGTGTTTTACGTTAAAAAGCGTCAAAACAGCGTTGATCTGCATCAGAAACGAAACTATTGAAGTTTCCAGCGCGAATTACAAATGAAACGTTTTCTATGCGATATCTCA
>sgem2008
CGTGTTTTACGTTAAAAAGCGTCAAAACAGCGTTGATCTGCATCAGAAACGGAACTATTTAAGTTTCCAGCGCGAATTGCAAATGAAACGTTATCTATGCGATATCTCA
>sgem2009
CGTGTTTTACGTTAAAAAGCGTCAAAACAGCGTTGATCTGCATTAGAAACGAAACTATTGAAGTTTCCAGCGCGAATTGCAAATGAATCGTTATCTATGCAATATTTCA
>sgem2010
CGTGTTTTACGTTAAAAAGCGTCAAAATAGCGTGTTTCTGCATCAGAAACGAAACTATTGAAGTTTCCGGCGCAAATTGCAATTGAATCGTTATCTATGCGATATCTCA
>sgem2011
CGTGTTTTACGTTAAAAAGCGTCAAAATAGCGTTGACCTGCATCAGAAACGAAACTATTGAAATTCCCTGCGCGAATTGCAAATGAATCGTTATCTATGCTATTTCTCA
>sgem2012
CGTGTTTTACGTTAAAAAGCGTCAAAATAGCGTTGATCTGCATCAGAAACGAAACTATTGAAATTCCCTGCGCGAATTGCAAATAAATCGTTATCTATGCTATTTCTCA
>sgem2013
CGTGTTTTACGTTAAAAAGCGTCAAAATAGCGTTGATCTGCATCAGAAACGAAACTATTGAAATTCCCTGCGCGAATTGCAAATGAATCGTTATCTATGCAATATCTCA
>sgem2014
CGTGTTTTACGTTAAAAAGCGTCAAAATAGCGTTGATCTGCATCAGAAACGAAACTATTGAAATTCCCTGCGCGAATTGCAAATGAATCGTTATCTATGCTATTTCTCA
>sgem2015
CGTGTTTTACGTTAAAAAGCGTCAAACAAAAGTGTTTCTGCATCAGAAACGAAATTATTGAAGTTCCCAGCGCGAATTGCAAATGAAACGTTATCTATGCGATATCTCA
>sgem2016
CGTGTTTTACGTTAAAAAGCGTCAAACAAAAGTGTTTCTTCATCAGAAACAAAATTATTGAAGTTCCCCGAGCGAATTGCAAATGAAACATTATCTATGCGATATCTCA
>sgem2017
CGTGTTTTACGTTAAAAAGCGTCAAACAAACCTGTTTCTGTATCCGAAACGTAATTATTGTAGTTCCCAGTGCGAATTGCAAATGAAACGTGTTCTATGCGATATCTCA
>sgem2018
CGTGTTTTACGTTAAAAAGCGTCAAACAAACGTGTTTCAGCATCAGAAACGAAACTATTGAAGTTCCCAGCGCGAATTGCAAATGAAACATTATCTATGCGATATCTCA
>sgem2019
CGTGTTTTACGTTAAAAAGCGTCAAACAAACGTGTTTCAGCATCAGAACCGAAACTATTGTAGTTCCCAGCGCAAATTGCAAATGAAACGTTATCTATGCGATATCTCA
>sgem2020
CGTGTTTTACGTTAAAAAGCGTCAAACAAACGTGTTTCTGCAACAGAAACGAAATTATTGAAGTTCCCAAAGCGAATTGCAAATGAAACGTTATCTATGCGATGTCTCA
>sgem2021
CGTGTTTTACGTTAAAAAGCGTCAAACAAACGTGTTTCTGCATCACAAACGAAACTATTGAATTTCCCAGCGCGAATTGCAAAGAAAACGTTATCTACGCGATATCTCA
>sgem2022
CGTGTTTTACGTTAAAAAGCGTCAAACAAACGTGTTTCTGCATCACAAACGAAACTATTGAATTTCCCAGCGCGAATTGCAAAGGAAACGTTATCTATGCGATATCTCA
>sgem2023
CGTGTTTTACGTTAAAAAGCGTCAAACAAACGTGTTTCTGCATCACAAACGAAACTATTGAATTTCCCAGCGCGAATTGCAAATGAAACGTTATCTATGCGGTATCTCA
>sgem2024
CGTGTTTTACGTTAAAAAGCGTCAAACAAACGTGTTTCTGCATCAGAAAAGAAACTATTGAAGTTCCCATCGCGAATTGCAAATGAAACGTTATCTATGCGATATCTCA
>sgem2025
CGTGTTTTACGTTAAAAAGCGTCAAACAAACGTGTTTCTGCATCAGAAACAAAACTATTGAAGTTTCCAGGGCTAATTGCAAATGAAACTTTATCTACGCGATATCTCA
>sgem2026
CGTGTTTTACGTTAAAAAGCGTCAAACAAACGTGTTTCTGCATCAGAAACAAAACTATTGAAGTTTCCAGTGCGAATTGCAAATGAAACGTTATCTATGCGATATCTCA
>sgem2027
CGTGTTTTACGTTAAAAAGCGTCAAACAAACGTGTTTCTGCATCAGAAACGAAACATTTGAAGTCCCCATCGCGAATTGCAAATGAATCGTTACGTGTGCAATATCTCA
>sgem2028
CGTGTTTTACGTTAAAAAGCGTCAAACAAACGTGTTTCTGCATCAGAAACGAAACTAGTGAAGTTCCCAGAACGAATTGCAAATGAAACGTTATCTATGCGATATCTCA
>sgem2029
CGTGTTTTACGTTAAAAAGCGTCAAACAAACGTGTTTCTGCATCAGAAACGAAACTATTGAACTTCCCAGCGCGAATTGCAAATGAAACGTTATCTATGCGATATCTCA
>sgem2030
CGTGTTTTACGTTAAAAAGCGTCAAACAAACGTGTTTCTGCATCAGAAACGAAACTATTGAAGTTCCCAGCGCGAATTGCAAATGAAACGTAATGTATGCGATATCTCA
>sgem2031
CGTGTTTTACGTTAAAAAGCGTCAAACAAACGTGTTTCTGCATCAGAAACGAAACTATTGAAGTTCCCAGCGCGAATTGCAAATGAAACGTTAACTATGCGATATCTCA
>sgem2032
CGTGTTTTACGTTAAAAAGCGTCAAACAAACGTGTTTCTGCATCAGAAACGAAACTATTGAAGTTCCCAGGGCGAAATGCAAATGAAACGTTATCTATGCGATATCTCA
>sgem2033
CGTGTTTTACGTTAAAAAGCGTCAAACAAACGTGTTTCTGCATCAGAAACGAAACTATTGAAGTTTCCAGTGCGAATTGCAAATGAAACGTTATCTATGCGATATCTCA
>sgem2034
CGTGTTTTACGTTAAAAAGCGTCAAACAAACGTGTTTCTGCATCAGAAACGAAACTCTTGAAGTTCACAGCGCGAATTGCAAATGAAACGTTATCTATGCGATATCTCA
>sgem2035
CGTGTTTTACGTTAAAAAGCGTCAAACAAACGTGTTTCTGCATCAGAAACGAAATTATTAAAGTTCCCAGCGCGAATTGCAAATGAAACTTTATCTACGCGATATCTCA
>sgem2036
CGTGTTTTACGTTAAAAAGCGTCAAACAAACGTGTTTCTGCATCAGAAACGAATCTATTGAAGTTCCCAGCACGAATTGCAAATGAAACGTTATCTATGAGATATCTCA
>sgem2037
CGTGTTTTACGTTAAAAAGCGTCAAACAAACGTGTTTCTGCATCAGAAACGGAACTATTGAAGTTCCCAGCGCGAATTGCAAATGAAACGTTATCTATGCGATATCTCA
>sgem2038
CGTGTTTTACGTTAAAAAGCGTCAAACAAACGTGTTTCTGCATCAGAAACGGAACTATTGAAGTTCCCAGCGCGAATTGCAAATGAAACGTTATCTGTGCGATATCTCA
>sgem2039
CGTGTTTTACGTTAAAAAGCGTCAAACAAACGTGTTTCTGCATCAGAAACGGAACTATTGAAGTTCCCAGCGCGAATTGCAAATGAAACGTTATCTTTGCGATATCTCA
>sgem2040
CGTGTTTTACGTTAAAAAGCGTCAAACAAACGTGTTTCTGCATCATAAACGATACTGTTGAAGTTCCCAGCGCGAATTGCAAATGAAACGTTATCTATGCGATATCTCA
>sgem2041
CGTGTTTTACGTTAAAAAGCGTCAAACAAACGTGTTTCTGCGTCAACAAAGAAAGTGTTGAAATTCCCAGCGCGAATTGCAAATAATTCGTTATCTATGCGATATCTCA
>sgem2042
CGTGTTTTACGTTAAAAAGCGTCAAACAAACGTGTTTCTGCGTCAGAAAAGAAAGTGTTGAAATTCCCAGCGCGAATTGCAAATAATTCGTTATCTATGCGATATCTCA
>sgem2043
CGTGTTTTACGTTAAAAAGCGTCAAACAAACGTGTTTCTGCGTCAGAAACGACACTATTGAAATTCGTAGTGCGAATTGCAAATGAATCGTTATCTATGCGATATCTCA
>sgem2044
CGTGTTTTACGTTAAAAAGCGTCAAACAAACGTGTTTCTTCATCAGAAACGAACCTATTGAAGTTCATAGCGCGAATTGCAAATGAAATGTTATCTATGCGATATCTCA
>sgem2045
CGTGTTTTACGTTAAAAAGCGTCAAACAAACGTTGATCTGCATCAGAAACATATCTATTGATGTTCCCAGCGCGAATTGCAAATGAATTGTTAACTGTGAGATATCTCA
>sgem2046
CGTGTTTTACGTTAAAAAGCGTCAAACAAACGTTGATCTGCATCAGAAGCGGAATTATTGAAATTCCCTGCGAGAGTTGCAAATGAAACGTTGTCAATGCGATATCTCA
>sgem2047
CGTGTTTTACGTTAAAAAGCGTCAAACAAACGTTTTTCTGCATCAAAAACGAAACTATTGAAGTTCCCATCGCGAATTGCAAATGAAACGTTATCTATGCGATATCTCA
>sgem2048
CGTGTTTTACGTTAAAAAGCGTCAAACAAACTTTGATCTGCAACAGAAACGGAATTATTGAAATTCCCTGCGCAAGTTGCAAATGAAACGTTGTCAATGCGATATCTCA
>sgem2049
CGTGTTTTACGTTAAAAAGCGTCAAACAAATGTGGATCTGCATCAGAAACGAAACTATTGAAGTTCCCAGAGCGAATTGCAAATGAATCGTTAACTATGCGATATCTCA
>sgem2050
CGTGTTTTACGTTAAAAAGCGTCAAACAACCGTGTTTCAGCATCAGAAACGAAACTATTGAAGTTCCCAGCGCGAATTGCAAATGAAACGTTATCTATGCGATATCTCA
>sgem2051
CGTGTTTTACGTTAAAAAGCGTCAAACAACCGTGTTTCTACATCATAAACGAAACTATTGAAGTTCCCAGCGCGAATTGCAAATGAATCGTTATCTATGCGATATCTCA
>sgem2052
CGTGTTTTACGTTAAAAAGCGTCAAACAACCGTGTTTCTGCATCAAAAACGAAACTATTGAAGTTCCCAGCACGAAATGCAAATGAAACTTTATCTATGCGATATCTCA
>sgem2053
CGTGTTTTACGTTAAAAAGCGTCAAACAACCGTGTTTCTGCATCAGAAACGAAACTATTGAAGTTCCCAGCGCGAATTGCAAATGAAACGTTATCTGTGCGATATCTCA
>sgem2054
CGTGTTTTACGTTAAAAAGCGTCAAACAACCGTGTTTCTGCATCATAAACGAAACTATTGAAGTTCCCAGAGCGAATTGCAAATGAAACGTTATCTATGCGATATCTCA
>sgem2055
CGTGTTTTACGTTAAAAAGCGTCAAACAACCGTGTTTCTGCATCATAAACGAAACTGTTGAAGTTCCCAGCGCGAATTGCAGATGAAACGTTATCTATGCGATATCTCA
>sgem2056
CGTGTTTTACGTTAAAAAGCGTCAAACAACCGTGTTTCTGCATCTGAAACGAAACTATTGAAGTTCCCAGGGCGAATTGCAAATTAAACGTTATCTATGCGATATCTCA
>sgem2057
CGTGTTTTACGTTAAAAAGCGTCAAACAACGGTGTTTCTGCATCAGAAACGAAACTATTGAAGTTCCCATCGCGAATTGCAAATGAAACGTTATCTATGCGATATCTCA
>sgem2058
CGTGTTTTACGTTAAAAAGCGTCAAACAACGGTGTTTCTGCATCAGAAACGAAACTATTGAAGTTCTCAGCGCGAATTGCAAATGAAACGTTATCTATGCGATATCTCA
>sgem2059
CGTGTTTTACGTTAAAAAGCGTCAAACAAGAATCTCTCTGCTTCAGAAACGAAACTGTTGAAATTTCGTGCGCGAATTGCAAATGAAACATTATCTATGCGGTATCTCA
>sgem2060
CGTGTTTTACGTTAAAAAGCGTCAAACAAGAATGTTTCTGCATCAGAAACGAAACTATTCAAGTTCCCAGCGCGAATTGCAAATGAAACGTTATCTATGCGACATCTCA
>sgem2061
CGTGTTTTACGTTAAAAAGCGTCAAACAAGAGTGTTCCTGCATCAGAACCGATACTATTGAAGTTCCCATCGCGAATTGCAAATGAATCATTATGTGTGCGACATCTCA
>sgem2062
CGTGTTTTACGTTAAAAAGCGTCAAACAAGAGTGTTTCAGCATCAGAAACGAAACTATTGAAGTTCACAGAGCGAATTGCAAACGGAACGTTATCTATGCGATATCTCA
>sgem2063
CGTGTTTTACGTTAAAAAGCGTCAAACAAGAGTGTTTCAGCATCAGAAACGAAACTGTTGAAGTTCCCAGCGCGAATTGCAAATGAAACGTTATCTATGCGATATCTCA
>sgem2064
CGTGTTTTACGTTAAAAAGCGTCAAACAAGAGTGTTTCTGACTCAGAAACGAAACTATTGAAATTTCTAGGGCGAATTGCAAATGACACGTTTGCTATGCGATATCTCA
>sgem2065
CGTGTTTTACGTTAAAAAGCGTCAAACAAGAGTGTTTCTGCAACAGAAACGAAACTATTGAAATTTCTAGGGCGAATTGCAAATGACACGTTTTCTATGCGATATCTCA
>sgem2066
CGTGTTTTACGTTAAAAAGCGTCAAACAAGAGTGTTTCTGCATCAGAAAAGAAATTATTGAAGTTCCCTTCGCGAATAGCAAATGAATCGTTATCAATGCGTTATCTCA
>sgem2067
CGTGTTTTACGTTAAAAAGCGTCAAACAAGAGTGTTTCTGCATCAGAAACGAAAATATTGAAATTTCTAGAGCGAACTGCAAATGACACGTTTTCTATGCGATATCTCA
>sgem2068
CGTGTTTTACGTTAAAAAGCGTCAAACAAGAGTGTTTCTGCATCAGAAACGAAACTATTGAAATTTCTAGGGCAAATTGCAAATGACACGTTTTCTATACGATATCTCA
>sgem2069
CGTGTTTTACGTTAAAAAGCGTCAAACAAGAGTGTTTCTGCATCAGAAACGAAACTATTGAAGTCCCCAGCGCGTACTGCAAATGAACCGTTATCTATGCGATATCTCA
>sgem2070
CGTGTTTTACGTTAAAAAGCGTCAAACAAGAGTGTTTCTGCATCAGAAACGAAACTATTGAAGTTTCCAGGGCGAATTGCAAATGAAACGTTATCTATGCAATATCTCA
>sgem2071
CGTGTTTTACGTTAAAAAGCGTCAAACAAGAGTGTTTCTGCATCAGAAACGAAACTATTGATATTCGCAGTGCGAATTGTTAATGAATCGTTATCTATGCGATATCTCA
>sgem2072
CGTGTTTTACGTTAAAAAGCGTCAAACAAGAGTGTTTCTGCATCAGAAACGAAATATTTGAAGTTTACAGCGCGAATTGCAAATGAATCGTTATCTACGCGATATCTCA
>sgem2073
CGTGTTTTACGTTAAAAAGCGTCAAACAAGAGTGTTTCTGCATCAGAACCGAAACTATTGAAGTTCCCATCGCGAATTGCAAATGAATCGTTACGTGTGCGACATCTCA
>sgem2074
CGTGTTTTACGTTAAAAAGCGTCAAACAAGAGTGTTTCTGCATCATAAACGAAACTGTTGAAGTTCCCAGCGCGAATTGCAAATGAAACGTTATCTATGCGATATCTCA
>sgem2075
CGTGTTTTACGTTAAAAAGCGTCAAACAAGAGTGTTTCTGTATCGGAAACGAAATTATTGAAGTTCCCAGAGCGAATTGCAAATGAAACGTTATCTATGCGATTTCTCA
>sgem2076
CGTGTTTTACGTTAAAAAGCGTCAAACAAGAGTTGATCTGCATCCGAAACAAAACTGTTGAATTTTCCAGCGCAATTTGCTAATGAATCGTTGTCTACGCTCTTTCTCA
>sgem2077
CGTGTTTTACGTTAAAAAGCGTCAAACAAGAGTTGATCTGCATCCGAAGCAAAACTATTGAATTTTCCAGCGCAATTTGCTAATGAATTGTTGTCTATGCTATTTCTCA
>sgem2078
CGTGTTTTACGTTAAAAAGCGTCAAACAAGATTGTTTCTGCATCAGAAACGAAATTATTGAAATTCCCAGCGCGAATTGCAAATGAATCGTTATCTATGCGATATCTCA
>sgem2079
CGTGTTTTACGTTAAAAAGCGTCAAACAAGCATATTTATGCATCAGAAACAAAACTATTGAAGTTTCCAGTGCGAATTGCAAATGAAACGTTATCTATGCGATATCTCA
>sgem2080
CGTGTTTTACGTTAAAAAGCGTCAAACAAGCATGTTTATGCATCAGAAACGAAACTATTGAAGTTTCCATCGCGAATTGCAAATGAATCGTTATGTGTGCGATATCTCA
>sgem2081
CGTGTTTTACGTTAAAAAGCGTCAAACAAGCATGTTTCAGCATCAGAAACGAAACTATTGAAGTTCCCAACGCGAATTGCAAATTAAACGTTATCAATGCTATATCTCA
>sgem2082
CGTGTTTTACGTTAAAAAGCGTCAAACAAGCATGTTTCTGCATCAGAAACAAAATTATTGAAGTTCCCAGAGCGAGTTGCAAATGAAACGTTATCTATGCGATATCTCA
>sgem2083
CGTGTTTTACGTTAAAAAGCGTCAAACAAGCATGTTTCTGCATCAGAAACAAAGTTATTGAAGTTCCCAAAGCGATTTGCAAATGAAACGTTATCTATGCGATGTCTCA
>sgem2084
CGTGTTTTACGTTAAAAAGCGTCAAACAAGCATGTTTCTGCATCAGAAACAAAGTTATTGAAGTTCCCAGAGCGAATTGCAAATGAAACGATATCTATGCGATATCTCA
>sgem2085
CGTGTTTTACGTTAAAAAGCGTCAAACAAGCATGTTTCTGCATCAGAAACAAAGTTATTGAAGTTTCCAGAGCGAATTGCAAATGAAACGATATCTATGCGATATCTCA
>sgem2086
CGTGTTTTACGTTAAAAAGCGTCAAACAAGCATGTTTCTGCATCAGAAACGAAACAATTGAAATTCCCAGCGCGAATTGCAAATGAAACGTTATCTCTGCAATATCTCA
>sgem2087
CGTGTTTTACGTTAAAAAGCGTCAAACAAGCATGTTTCTGCATCAGAAACGAAACTATTGAAGTTCCCAAAGCGAATTGCAAATTAAACGTTATCAATGCTATATCTCA
>sgem2088
CGTGTTTTACGTTAAAAAGCGTCAAACAAGCATGTTTCTGCATCAGAAACGAAACTATTGAAGTTCCCAACGCGAATTGCAAATGAAACGTTATCTATGCTATATCGCA
>sgem2089
CGTGTTTTACGTTAAAAAGCGTCAAACAAGCATGTTTCTGCATCAGAAACGAAACTATTGAAGTTCCCAACGCGAATTGCAAATTAAACGTTATCAATGCTATATCTCA
>sgem2090
CGTGTTTTACGTTAAAAAGCGTCAAACAAGCATGTTTCTGCATCAGAAACGAAACTATTGAAGTTCCCAACGCGAATTGCAAATTAAACGTTATCTATGCGATATCTCA
>sgem2091
CGTGTTTTACGTTAAAAAGCGTCAAACAAGCATGTTTCTGCATCAGAAACGAAACTATTGAAGTTCCCAACGCGAATTGCAAATTAAACGTTATCTATGCTATATCTCA
>sgem2092
CGTGTTTTACGTTAAAAAGCGTCAAACAAGCATGTTTCTGCATCAGAAACGAAACTATTGAAGTTCCCAGCTCGAATTGCAAATGAAACGTTATCTATGCGATATCTCA
>sgem2093
CGTGTTTTACGTTAAAAAGCGTCAAACAAGCATGTTTCTGCATCAGAAACGAAACTATTGAAGTTTCCAGCGCGAAATGCAAATGAAACGTTATCTATGCGATATCTCA
>sgem2094
CGTGTTTTACGTTAAAAAGCGTCAAACAAGCATGTTTCTGCATCAGAAACGAAACTTTTGAAGTTCCCAACGCGAGTTGCAAATTAAACGTTATCAATGCTATATCTCA
>sgem2095
CGTGTTTTACGTTAAAAAGCGTCAAACAAGCATGTTTCTGCATCAGAAACGAAATTATTGAAGTTCCCAGCGCGAATTGCAAATGAAACGTTATCTATGCAATATCTCA
>sgem2096
CGTGTTTTACGTTAAAAAGCGTCAAACAAGCATGTTTCTGCATCAGAAACGAATCTATTGAAGTTCCCAGCACGAATTGCAAATGAAACGTTATCTATGAGATATCTCA
>sgem2097
CGTGTTTTACGTTAAAAAGCGTCAAACAAGCATGTTTCTGCATCAGAAACGACATTATTGAAGTTCCCAGAGCGAATTGCAAATGAATCGTTATCTATGCCATATCTCA
>sgem2098
CGTGTTTTACGTTAAAAAGCGTCAAACAAGCATGTTTCTGCATCAGAAACGACATTATTGAAGTTCCCAGAGCGAATTGCAAATGAATCTTTATCTATGCCATATCTCA
>sgem2099
CGTGTTTTACGTTAAAAAGCGTCAAACAAGCATGTTTCTGCATCAGAAACGACATTATTGAAGTTCCCAGCGCGAATTGCAAATGAAACGTTATCTATGCGATTTCTCA
>sgem2100
CGTGTTTTACGTTAAAAAGCGTCAAACAAGCATGTTTCTGCATCAGAAACGACATTATTGAAGTTCCCAGCGCGAATTGCAAATGAAACGTTATCTATGCGGCATCTCA
>sgem2101
CGTGTTTTACGTTAAAAAGCGTCAAACAAGCATGTTTCTGCATCAGAAACGACATTATTGAAGTTCCCGGAGCGAATTGCAAATGAATCGTTATCTATGCCATATCTCA
>sgem2102
CGTGTTTTACGTTAAAAAGCGTCAAACAAGCATGTTTCTGCATCAGAAACGATATTATTGAAGTTCCCAGCGCGAATTGCAAATGAAACGTTATCTTTGCGATTTCTCA
>sgem2103
CGTGTTTTACGTTAAAAAGCGTCAAACAAGCATGTTTCTGCATCATAAACGAAACTGTTGAAGTTCCCAGCGCGAATTGCAAATGAAACCTTATCTATGCGATATCTCA
>sgem2104
CGTGTTTTACGTTAAAAAGCGTCAAACAAGCATGTTTCTGTATCAGTAACGAAACTATTGAATTTCCCAGCGCGAATTGCAAATGAAACGTTATCTATGCGTAATCGCA
>sgem2105
CGTGTTTTACGTTAAAAAGCGTCAAACAAGCATGTTTCTTCATCAGAAACAAAATTATTGAAGTTCCCAGAGCGAACTGCAAATGAAACGTTATCTATGCGATATCTCA
>sgem2106
CGTGTTTTACGTTAAAAAGCGTCAAACAAGCATGTTTCTTCATCAGAAACAAAATTATTGAAGTTCCCAGCGCGAATTGCAAATGAAACGTCTTCTATGCGATATCTCA
>sgem2107
CGTGTTTTACGTTAAAAAGCGTCAAACAAGCATGTTTCTTCATCAGAAACAAAATTATTGAAGTTCCCTGAGCGAACTGCAAATGAAACGTTATCTTTGCGATATCTCA
>sgem2108
CGTGTTTTACGTTAAAAAGCGTCAAACAAGCATGTTTCTTCTTCAGAAACAAAATTATTGAAGTTCCCAGAGCGAACTGCAAATGAAACGATATCTGTGCGATATCTCA
>sgem2109
CGTGTTTTACGTTAAAAAGCGTCAAACAAGCATGTTTTTGCATCAGAAACGGAACTATTGATTTTCCCAGCGCGAATTGCAAATGAAACGTTATCTATGCGATATCTCA
>sgem2110
CGTGTTTTACGTTAAAAAGCGTCAAACAAGCATTGATCTACATCAGAAACGGAATTATTGAAATTCCCTGCGCGAATTGCAAATGAAAAGTTATCAATGCGATATCTCA
>sgem2111
CGTGTTTTACGTTAAAAAGCGTCAAACAAGCATTGATCTGCATCAGAAACGGAATTATTGAATTTCCCTGCGCGAATTGCAAATGAAACGTTATCAATGCGATATCTCA
>sgem2112
CGTGTTTTACGTTAAAAAGCGTCAAACAAGCCTCTCTCTGCATCAGAAACGAAACTGTTGAAATTTCGTGCGCGAATTGCAAATGAAACGTTATCTATGCGATATCTCA
>sgem2113
CGTGTTTTACGTTAAAAAGCGTCAAACAAGCCTGTATCTGCATCAGAAACGAAACTATTCAAGTTCCCATCGCGAATTGCATATGAATCGTTATGTATGCGAAATCTCA
>sgem2114
CGTGTTTTACGTTAAAAAGCGTCAAACAAGCCTGTATCTGCATCAGAAACGAAACTATTGAAGTTCCCATCGCGAATGGCAAATGAATCGTTATCTATGCGAAATCTCA
>sgem2115
CGTGTTTTACGTTAAAAAGCGTCAAACAAGCCTGTATCTGCATCAGAAACGAAACTATTGAAGTTCCCATCGCGAATTGCATATGAATCGTTATGTATGCGAAATCTCA
>sgem2116
CGTGTTTTACGTTAAAAAGCGTCAAACAAGCCTGTTACTGCATCAGAAACGAAACGATTGAAGTTTCCAGCGGGAATTGCAAATGAATCGTTATCTATGCGATATCTCA
>sgem2117
CGTGTTTTACGTTAAAAAGCGTCAAACAAGCCTGTTACTGCATCAGAAACGAAACTATTGAAGTTTCCAGCGGGAATTGCAAATGAATCGTTATCTATGCGATATCTCA
>sgem2118
CGTGTTTTACGTTAAAAAGCGTCAAACAAGCCTGTTATTGCATCAGAAACGAAACTATTGAAGTTTCCAGCGGGAATTGCAAATGAATCGTTATCTATGCGATATCTCA
>sgem2119
CGTGTTTTACGTTAAAAAGCGTCAAACAAGCCTGTTTCGGCATCAGAAACTAAACTATTGAAGTTCACAGAGCGAATTGCAAACGAAACGTTATCTATGCGATATCTCA
>sgem2120
CGTGTTTTACGTTAAAAAGCGTCAAACAAGCCTGTTTCGGCATCAGAAACTAAACTATTGAAGTTCACCGAGCGAATTGCAAACGAAACGTTATCTATGCGATATCTCA
>sgem2121
CGTGTTTTACGTTAAAAAGCGTCAAACAAGCCTGTTTCTGAATCAGAAACGAAACTATTGAAGTTACCAGCGCGAATTGCAAATGAAACGTTATCTATGCGATATCTCA
>sgem2122
CGTGTTTTACGTTAAAAAGCGTCAAACAAGCCTGTTTCTGCATCAGAAACGAAACTATTGAAGTTCCCAGCGCGAATTGCAAATGAAACGTTATCTATGCGATATCTCA
>sgem2123
CGTGTTTTACGTTAAAAAGCGTCAAACAAGCCTGTTTCTGCATCAGAAACGAAACTATTGAAGTTTCCAGCGCGAATTGCAAATGAAACGTTATCTATGCGATATCTCA
>sgem2124
CGTGTTTTACGTTAAAAAGCGTCAAACAAGCCTGTTTCTGCATCAGAAACGAAATTATTGAAGTTCCCAAAGCGAATTGCAAATGAAACGTTATCTATGCGATATCTCA
>sgem2125
CGTGTTTTACGTTAAAAAGCGTCAAACAAGCCTGTTTCTGCATCAGAAACGAAGCTATTGAAGTTTCCAGCGGGAATTGCAAATGTATCGTTATCTATGCGATATCTCA
>sgem2126
CGTGTTTTACGTTAAAAAGCGTCAAACAAGCCTGTTTCTGCATCAGAAACGACATTATTGAAGTTCCCAGCGCGAATTGCAAATGAAACGTTATCTATGCGATTTCTCA
>sgem2127
CGTGTTTTACGTTAAAAAGCGTCAAACAAGCCTGTTTCTGTATCCGAAACGAAATTATTGAAGTTCCCAGTGCGAATTGCAAATGAAACGTGTTCTATGCGATATCTCA
>sgem2128
CGTGTTTTACGTTAAAAAGCGTCAAACAAGCCTGTTTCTGTATCCGAAACGAAATTATTGAAGTTCCCAGTGCGAATTGCAAATGAAACGTGTTCTATGCGATATTTCA
>sgem2129
CGTGTTTTACGTTAAAAAGCGTCAAACAAGCGAGTTACTGCATCAGAAAAAAAATTATTGAAGTTCCCAGAGCGAATTGCAAATGAAACGTTATCTATGCGATATCTCA
>sgem2130
CGTGTTTTACGTTAAAAAGCGTCAAACAAGCGAGTTTCTACATCAGAAACGAAACTATTGAAGTTCCCAGCGCGAATTGCAAATGAAACGTTATCTATGTGATGTTTCA
>sgem2131
CGTGTTTTACGTTAAAAAGCGTCAAACAAGCGAGTTTCTGCATCAGAAAAGAAACTATTGAAGTTCCCATCGCGAATTGCAAATGAAACGTTATCTATGCGATATCTCA
>sgem2132
CGTGTTTTACGTTAAAAAGCGTCAAACAAGCGAGTTTCTGCATCAGAAACAAAACTATTGAAGTTCCCAGCGCGAGTTGCAAATGAAACGTTATCTATGCGATGTCTCA
>sgem2133
CGTGTTTTACGTTAAAAAGCGTCAAACAAGCGAGTTTCTGCATCAGAAACAAAATTATTGAAGTTCCCAGAACGAATTGCTAATGAAACATTATCTATGCGATATCTCA
>sgem2134
CGTGTTTTACGTTAAAAAGCGTCAAACAAGCGAGTTTCTGCATCAGAAACAAAATTATTGAAGTTCCCAGAGCGAATTGCAAATGAAACATTATCTATGCGATATCTCA
>sgem2135
CGTGTTTTACGTTAAAAAGCGTCAAACAAGCGAGTTTCTGCATCAGAAACAAAATTATTGAAGTTCCCAGAGCGAATTGCAAATGAAACGTTACCTATGCGATATCTCA
>sgem2136
CGTGTTTTACGTTAAAAAGCGTCAAACAAGCGAGTTTCTGCATCAGAAACAAAATTATTGAAGTTCCCAGAGCGAATTGCAAATGAAACGTTATCTATGCGATATCTCA
>sgem2137
CGTGTTTTACGTTAAAAAGCGTCAAACAAGCGAGTTTCTGCATCAGAAACAAAATTATTGAAGTTCCCAGAGCGAATTGCAATTGAAACGTTATCTATGCGATATCTCA
>sgem2138
CGTGTTTTACGTTAAAAAGCGTCAAACAAGCGAGTTTCTGCATCAGAAACAAAATTATTGAATTTCCCAGTGCGAATTGCAAATGAAACGTTGTCTATGCGATATCTCA
>sgem2139
CGTGTTTTACGTTAAAAAGCGTCAAACAAGCGAGTTTCTGCATCAGAAACAAAATTATTGAATTTTCCAGAGCGAATTGCAAATGAAACGTTATCTATGCGATATCTCA
>sgem2140
CGTGTTTTACGTTAAAAAGCGTCAAACAAGCGAGTTTCTGCATCAGAAACATAATTATTGAAGTTCCCAGAGCGAATTGCATATGAAACGTTATCTATGCGATATCTCA
>sgem2141
CGTGTTTTACGTTAAAAAGCGTCAAACAAGCGAGTTTCTGCATCAGAAACGAAACATTTGAAGTTTACAGCGCGATTTGAAAATGAATCGTTATCTATGCGATATCTCA
>sgem2142
CGTGTTTTACGTTAAAAAGCGTCAAACAAGCGAGTTTCTGCATCAGAAACGAAACTATTGAAGTTCCCAGAGTGAATTGCAAATGAAAAGTTATCTATGCGATATCTCA
>sgem2143
CGTGTTTTACGTTAAAAAGCGTCAAACAAGCGAGTTTCTGCATCAGAAACGAAACTATTGAAGTTCCCAGCGCGAATTGCAAATGAAACGTTATCTATGCGATGTTTCA
>sgem2144
CGTGTTTTACGTTAAAAAGCGTCAAACAAGCGAGTTTCTGCATCAGAAACGAAACTATTGAAGTTCCCAGCGCGAATTGCAAATGAAACGTTATCTATGTGATGTTTCA
>sgem2145
CGTGTTTTACGTTAAAAAGCGTCAAACAAGCGAGTTTCTGCATCAGAAACGAAACTATTGAAGTTCCCAGCGTGAATTGCAAATGAAAAGTTATCTATGCGATATCTCA
>sgem2146
CGTGTTTTACGTTAAAAAGCGTCAAACAAGCGAGTTTCTGCATCAGAAACGAAACTATTGAAGTTTCCATCGCGAATTGCAAATGAATCGTTATGTGTGCGATATCTCA
>sgem2147
CGTGTTTTACGTTAAAAAGCGTCAAACAAGCGAGTTTCTGCTTCAGAAACAAAATTATTGAAGTTCCCAGAGCGAATTGCAAATGAAACGTTATCTATGCGATATCTCA
>sgem2148
CGTGTTTTACGTTAAAAAGCGTCAAACAAGCGAGTTTCTGTATCAGAAACGAAACTATTGAAGTTCCCAGCGCGAATTGCAAATGAAACGTTATCTATGCGATGTCTCA
>sgem2149
CGTGTTTTACGTTAAAAAGCGTCAAACAAGCGATGATCCGCATCAGAAACGAAACTTTTGAAGTTCCCGCCGCGAATTGAAAATGAATCGTTATCTACGCGATATCTCA
>sgem2150
CGTGTTTTACGTTAAAAAGCGTCAAACAAGCGATGATCTGCATCAGAAACGGAATTATTGAAATTCCCTGCGCGAATTGCAAATGAAACGTTATCAATGCGATATCTCA
>sgem2151
CGTGTTTTACGTTAAAAAGCGTCAAACAAGCGATGATCTGCATCAGAAACGGAATTATTGAAATTCCTGGCGCAAATTGCAAATGAATCGTTATCTATGCGATATCTCA
>sgem2152
CGTGTTTTACGTTAAAAAGCGTCAAACAAGCGATGATCTGCATGAGAAACGAAACTATTGAAGTTCCCAGCGCGAATTGCAAATGAAACGTTATCTGTGCGATATCTCA
>sgem2153
CGTGTTTTACGTTAAAAAGCGTCAAACAAGCGCGTATCTGCATCAGAAACGAAACTATTGAAGTTCCCAGCGCGAATTGCAAATGAAACGTTATCTATGCTATATCTCA
>sgem2154
CGTGTTTTACGTTAAAAAGCGTCAAACAAGCGCGTATCTGCATCAGTAACGAAACTATTGAAGTTCCCATCGCGAATTGCAAATGAATCGTTATCTATGCGAAATCTCA
>sgem2155
CGTGTTTTACGTTAAAAAGCGTCAAACAAGCGCGTTTCTACATCAGAAACGAAACTATTGAAGTTCCCAGCGCGAATTGCAGATGAAACGTTATTTATGCGATATCTCA
>sgem2156
CGTGTTTTACGTTAAAAAGCGTCAAACAAGCGCGTTTCTGCATCAGAAACAAAACTTTTGAAGTTTCCAGCGCGAATAGCAAATGAAACGTTATCAATGCGATATCTCA
>sgem2157
CGTGTTTTACGTTAAAAAGCGTCAAACAAGCGCGTTTCTGCATCAGAAACGAAACATTTGATGTTTACAGCGCGAATTGCAAATGAAACGTTATCTATGCGATATCTCA
>sgem2158
CGTGTTTTACGTTAAAAAGCGTCAAACAAGCGCGTTTCTGCATCAGAAACGAAACTATTGAAGTTCCCAGCATGAATTGCAAATGAAACGTTATCTATGCGATATTTCA
>sgem2159
CGTGTTTTACGTTAAAAAGCGTCAAACAAGCGCGTTTCTGCATCAGAAACGAAACTATTGAAGTTCCCAGCGAGAATTGCAAATGAATCGTTAACTGTGCGATATCTCA
>sgem2160
CGTGTTTTACGTTAAAAAGCGTCAAACAAGCGCGTTTCTGCATCAGAAACGAAACTATTGAAGTTCCCAGCGCGAATTGCAAATGAAACGTTATCTATGCGATATCTCA
>sgem2161
CGTGTTTTACGTTAAAAAGCGTCAAACAAGCGCGTTTCTGCATCAGAAACGAAACTATTGAAGTTCCCAGCTCGAATTGCAAATGAAACGTTATCTATGCGATATCACA
>sgem2162
CGTGTTTTACGTTAAAAAGCGTCAAACAAGCGCGTTTCTGCATCAGAAACGAAACTATTGCAGTTCCCAGCGCGAATTGCAAATGAAACGTTATCTATGCGACATCTCA
>sgem2163
CGTGTTTTACGTTAAAAAGCGTCAAACAAGCGCGTTTCTGCATCAGAAACGAAACTTTTGTAGTTCCCATCGCGAATTGCAAATGAATCGTTATTTATGCGATATCTCA
>sgem2164
CGTGTTTTACGTTAAAAAGCGTCAAACAAGCGCGTTTCTGCATCAGAAACGAAATTATTGAAGTTCCCAAAGCGAATTGCAAATGAAACGTTATCTATGCGATGTCTCA
>sgem2165
CGTGTTTTACGTTAAAAAGCGTCAAACAAGCGCGTTTCTTTATCAGAAACGAAACTATTGAAGTTCCCATTGCGAATGGCAAATGAATCGTTATGTGTGCGATATCTCA
>sgem2166
CGTGTTTTACGTTAAAAAGCGTCAAACAAGCGCTTTTCTGCACCAGAAACGAAACTAGTGAAGTTAACAGCACGAAATGCAAATGAAAAGTTATCTATGCGATATCTCA
>sgem2167
CGTGTTTTACGTTAAAAAGCGTCAAACAAGCGGGTTTCTGCATCAGAAACGAAACTATTGTAGTTCCCATCGCGAATTGCAAATGAATATTTATGTATGCGATATCTCA
>sgem2168
CGTGTTTTACGTTAAAAAGCGTCAAACAAGCGGGTTTCTGCATCAGAAACGGAACTATTGAAGTTCCCAGCGCGAATTGCAAATGAAACGTTATCTATGCGATATCTCA
>sgem2169
CGTGTTTTACGTTAAAAAGCGTCAAACAAGCGTAGATCTGCATCAGAAACGAAACTATTGAAGTTTCCAGCTCGAATGGCAAATGAATCATTATCTATGCAAGGTCTCA
>sgem2170
CGTGTTTTACGTTAAAAAGCGTCAAACAAGCGTATTTCTGCATCAGAAACGAAACTATTCAAATTCGCTGTGCGAATTGCAAATGAATCGTTATCTATGCGATATCTCA
>sgem2171
CGTGTTTTACGTTAAAAAGCGTCAAACAAGCGTCTCTTTGCATCCGAAATGAAACTATTGAAGTTCCCAGCGCGAATTGCAAATGAAATGTTATCTATGCGATATCTCA
>sgem2172
CGTGTTTTACGTTAAAAAGCGTCAAACAAGCGTCTTTCTGCATCAGAAACGAAACAATTGAAATTCCCAGCGCGAATTGCAAATGAAACGTTATCTATGCGATATCTCA
>sgem2173
CGTGTTTTACGTTAAAAAGCGTCAAACAAGCGTCTTTCTGCATCAGAAACGAAACTATTGAAGTTCCCAGCGCGAATTGCAAATGAAACGTTATCTGTGCGATATCTCA
>sgem2174
CGTGTTTTACGTTAAAAAGCGTCAAACAAGCGTCTTTCTGCATCAGAAACGAAACTATTGAAGTTTCCAGCGCGAATTGCAAATGAAACGTTATCTATGCGATATCTCA
>sgem2175
CGTGTTTTACGTTAAAAAGCGTCAAACAAGCGTCTTTCTGCTTCAGAAACGAAACTATTGAAGTTCCCATTGTGAAATGCAAATGCATCGTTATGTGTGCGATATCACA
>sgem2176
CGTGTTTTACGTTAAAAAGCGTCAAACAAGCGTCTTTTTGCATCCGAAACGAAACTATTGAAGTTCCCAGCGCGAATTGCAAATGAAACGTTATCTATGCGATATCTCA
>sgem2177
CGTGTTTTACGTTAAAAAGCGTCAAACAAGCGTGATTATGCATCAGAAACGAAACTATTGAAGTTTCAAGCGCGAATTGCAAATGAATCGTTATCTATGCGATATCTCA
>sgem2178
CGTGTTTTACGTTAAAAAGCGTCAAACAAGCGTGATTATGCATCAGAAACGAAACTATTGAAGTTTCAAGCGCGAATTGTAAATGAATCGTTATCTATGAGATATCTCA
>sgem2179
CGTGTTTTACGTTAAAAAGCGTCAAACAAGCGTGATTATGCATCAGAAACGAAACTATTGAAGTTTCCAGCGCGAATTGCAAATGAATCGTTATCTATGCGATATCTCA
>sgem2180
CGTGTTTTACGTTAAAAAGCGTCAAACAAGCGTGATTATGCATCAGAAACGAAACTATTGAAGTTTCCAGCTCGAATGGCAAATGAATCGTTATCTATGCGATATCTCA
>sgem2181
CGTGTTTTACGTTAAAAAGCGTCAAACAAGCGTGATTCAGCATCAGAAACGAAACTATTGAAGTTCCCAGCGCGAATTGCAAACGGAACGTTAACTATGCGATATCTCA
>sgem2182
CGTGTTTTACGTTAAAAAGCGTCAAACAAGCGTGATTCTGCATCAGAAAAGAAACTATTAAATTTCGCAGTGCGAATTGCAAATGATTCGTTATCTATGCGATATCTCA
>sgem2183
CGTGTTTTACGTTAAAAAGCGTCAAACAAGCGTGATTCTGCATCAGAAACGAAACTATAGAAGTTCCCAGCGCGAATTGCAAATGAAACGTTATCTATGCGATATCTCA
>sgem2184
CGTGTTTTACGTTAAAAAGCGTCAAACAAGCGTGATTCTGCATCAGAAACGAAATTATTGAAGTTCCCAAAGCGAATTGCAAATGAAACGATATCTATGCGATGTCTCA
>sgem2185
CGTGTTTTACGTTAAAAAGCGTCAAACAAGCGTGATTCTGCATCAGAAACGAAATTATTGAAGTTCCCAGCGTTAATTGCAAATGAAAGGTTATCTATGCGATATCTCA
>sgem2186
CGTGTTTTACGTTAAAAAGCGTCAAACAAGCGTGATTCTGCATCAGAAACGAAATTATTGAAGTTTCCAACGCGAATTGCAAATGAAACGTAATCTATGCGATCTCTCA
>sgem2187
CGTGTTTTACGTTAAAAAGCGTCAAACAAGCGTGATTCTGCATCAGAAACGAAATTATTGAAGTTTCCAGTGCGAATTGCAAATGAAACGATATCTAAGCGATATCTCA
>sgem2188
CGTGTTTTACGTTAAAAAGCGTCAAACAAGCGTGATTCTGCATCAGAAACGAAATTATTGATGTTCCCAACGCGAATTGCAAATGAAACGTAATCTATGCGATATCTCA
>sgem2189
CGTGTTTTACGTTAAAAAGCGTCAAACAAGCGTGATTCTGCATCAGAACCGAAACTATTGTAGTTCCCAGCGCAAATTGCAAATGAAACGTTATCTATGCGATATCTCA
>sgem2190
CGTGTTTTACGTTAAAAAGCGTCAAACAAGCGTGATTCTGCATCAGAATCGATATTATTGAAGTTCCCAGCGCGAATTGCAAATGAAACGTTATCTATGCGATATCTCA
>sgem2191
CGTGTTTTACGTTAAAAAGCGTCAAACAAGCGTGATTCTGTATCAGAAACGAAATTATTGAAGTTCCCAGCGTTAATTGCAAATGAAACGTTATCTATGCGATATCTCA
>sgem2192
CGTGTTTTACGTTAAAAAGCGTCAAACAAGCGTGCTTCTGCATCAGAAACGAAACAATTGAAGTTTACAGCGCGAATTGCAAATGAAACGTTATCTATGCGATATATCA
>sgem2193
CGTGTTTTACGTTAAAAAGCGTCAAACAAGCGTGCTTCTGCATCAGAAACGAAACTATTGAAGTTCCCAGCACGAATTGCAAATGAAACGTTATCAATGCGATGTCTCA
>sgem2194
CGTGTTTTACGTTAAAAAGCGTCAAACAAGCGTGCTTCTGCATCAGAAACGAAACTATTGAAGTTCCCAGCGCGAAATGCAAATGAAACGTTATCTATGCGATATCTCA
>sgem2195
CGTGTTTTACGTTAAAAAGCGTCAAACAAGCGTGCTTCTGCATCAGAAACGAAACTATTGAAGTTCCCAGCGCGAATTGCAAATGAAACGTTATCTATGCGATATCTCA
>sgem2196
CGTGTTTTACGTTAAAAAGCGTCAAACAAGCGTGCTTCTGCATCAGAAACGAAACTATTGAAGTTTCCAGTGCGAATTGCAAATGAAACGTTATCTATGCGATATCTCA
>sgem2197
CGTGTTTTACGTTAAAAAGCGTCAAACAAGCGTGCTTCTGCATCAGAAACGAATTTATTGAAGTTTCCAGCGCGAATTGCAAATGAATCAATATCTATGCGATATCTCA
>sgem2198
CGTGTTTTACGTTAAAAAGCGTCAAACAAGCGTGGATATGCATAAGAAACGAAACTATTGAAGTTTACAGCGCAAATTGCTAATAAATCGTTAATTATGCGATATCTCA
>sgem2199
CGTGTTTTACGTTAAAAAGCGTCAAACAAGCGTGGATCAGCATCAGAAACAAAACTATTGAAGTTTACAGCGCGAATTACAAATGAATCTTTATCTATGCGATATCTCA
>sgem2200
CGTGTTTTACGTTAAAAAGCGTCAAACAAGCGTGGATCTGCATCAGAAACAAAACTATTGATGTTCCCAATACGTATTGCAAATGAATCGTTATCTATGCAATATCTCA
>sgem2201
CGTGTTTTACGTTAAAAAGCGTCAAACAAGCGTGGATCTGCATCAGAAACATAACTATTGATGTTCCCATCGCGAATTGCAAATGAATCGTTATCTATGCGGTATCTCA
>sgem2202
CGTGTTTTACGTTAAAAAGCGTCAAACAAGCGTGGATCTGCATCAGAAACGAAACTATTGTAGTTTCCAGCGCGAATTGCAAATGAAACGTTATCTATGCGATATCTCA
>sgem2203
CGTGTTTTACGTTAAAAAGCGTCAAACAAGCGTGGATCTGCATCAGAAATAAAACTATCAAAGTTCGCAGTGCGAATTGCAAATGAATCGTTATCTTTGCGGAATCTCA
>sgem2204
CGTGTTTTACGTTAAAAAGCGTCAAACAAGCGTGGATCTGCATCCGAAACAAAACTATTGAAGTTCCCAGAGCAATTTGCAAATGAATCGTTAACTATGCGATATCTCA
>sgem2205
CGTGTTTTACGTTAAAAAGCGTCAAACAAGCGTGGATCTGCGTCAGAAACGAAAATATTGATGTTCTGAGCACTAATAACAAGTAAATCGTTATCTACGCCATATTTCA
>sgem2206
CGTGTTTTACGTTAAAAAGCGTCAAACAAGCGTGGATCTGCTTCAGAAACGGAACTATTGAAGTTTTCAGCGCGAATTGCAAATGAAATGTTTTCTGTGCGATATCTCA
>sgem2207
CGTGTTTTACGTTAAAAAGCGTCAAACAAGCGTGGTTCTGCACTAGAAACGGAACTATTGTAGTTCGCAGTGCGAATTGCATATGAATCTTTATCTATGCGATATCTCA
>sgem2208
CGTGTTTTACGTTAAAAAGCGTCAAACAAGCGTGGTTCTGCATCAGAAACGAAACTATTGAAGTTCTCAATGCGAATTGCAAATGAATAGTTATCTATGTAATAACTCA
>sgem2209
CGTGTTTTACGTTAAAAAGCGTCAAACAAGCGTGTATCTGCATCAGAAACAAAACATTTGAAGTTTACAGAGCAAATTGCAAGTTAATCTTTATAAATGCGATATCTCA
>sgem2210
CGTGTTTTACGTTAAAAAGCGTCAAACAAGCGTGTATCTGCATCAGAAACCAAACTATTGAAGTTCCCAGCGCGAATTGCAAATGAAACGTTATCTGTGCGATATCTCA
>sgem2211
CGTGTTTTACGTTAAAAAGCGTCAAACAAGCGTGTATCTGCATCAGAAACGAAACTATTAAAGTTCCCCGCGCGAATTGCAAATGAAACGTTATCTATGCGATATCTCA
>sgem2212
CGTGTTTTACGTTAAAAAGCGTCAAACAAGCGTGTATCTGCATCAGAAACGAAACTATTGAAATTCGCAGGGCGAATTGCAAATGAATCAAAATCTATGCGATATCTCA
>sgem2213
CGTGTTTTACGTTAAAAAGCGTCAAACAAGCGTGTATCTGCATCAGAAACGAAACTATTGAACTTTCCTGCGCGAATTGCAAATGAAACGTTATCTATGCGATATCTCA
>sgem2214
CGTGTTTTACGTTAAAAAGCGTCAAACAAGCGTGTATCTGCATCAGAAACGAAACTATTGAAGTTCCCAGCGCGAATTGCAAATGAAACCTTATCTGAGCGATATCTCA
>sgem2215
CGTGTTTTACGTTAAAAAGCGTCAAACAAGCGTGTATCTGCATCAGAAACGAAACTATTGAAGTTCCCAGCGCGAATTGCAAATGAAACGTTATCTATGCGATATCTCA
>sgem2216
CGTGTTTTACGTTAAAAAGCGTCAAACAAGCGTGTATCTGCATCAGAAACGAAACTATTGAAGTTCCCAGCGCGAATTGCAAATGAAACGTTATCTGTGCGATATCTCA
>sgem2217
CGTGTTTTACGTTAAAAAGCGTCAAACAAGCGTGTATCTGCATCAGAAACGAAACTATTGAAGTTCCCAGCGCGAATTGCAAATGAAACGTTATCTGTGCTATATCTCA
>sgem2218
CGTGTTTTACGTTAAAAAGCGTCAAACAAGCGTGTATCTGCATCAGAAACGAAACTATTGAAGTTCCCAGCGCGAATTGCAAATGAAACTTTATCTATGCGATATCTCA
>sgem2219
CGTGTTTTACGTTAAAAAGCGTCAAACAAGCGTGTATCTGCATCAGAAACGAAACTATTGAAGTTCCCAGCGCGTATTGCAAATGAAACGTTATCTATGCGATATCTCA
>sgem2220
CGTGTTTTACGTTAAAAAGCGTCAAACAAGCGTGTATCTGCATCAGAAACGAAACTATTGAAGTTCCCATCGCGAATTGCAAATGAATCGTTATCTATGCGAAATCTCA
>sgem2221
CGTGTTTTACGTTAAAAAGCGTCAAACAAGCGTGTATCTGCATCAGAAACGAAACTATTGAAGTTCCCATCGCGAATTGCAAATGAATCGTTATCTATGCGAAATTTCA
>sgem2222
CGTGTTTTACGTTAAAAAGCGTCAAACAAGCGTGTATCTGCATCAGAAACGAAATTATTGAAGTTCCCAGCGCGAATTGCAAATGAAACGTTATCTATGTGATATCTCA
>sgem2223
CGTGTTTTACGTTAAAAAGCGTCAAACAAGCGTGTATCTGCATCAGAAAGAAAATTATTGAAGTTCCCAGAGCGAATTGCAAATGAAACGTTATCTATGCGATGTCTCA
>sgem2224
CGTGTTTTACGTTAAAAAGCGTCAAACAAGCGTGTCTCTGCATCAGAAACGAAACTATTGAAATTCGCAGTGCGAATTGCAAATGAATCGTTATCTATGCGATATTTCA
>sgem2225
CGTGTTTTACGTTAAAAAGCGTCAAACAAGCGTGTTACTGCATCAGAAACGAAACTAGTGCAGTTCCCAGCACTAATTGCAAATGAAACGTTATCGATGCGATATCTCA
>sgem2226
CGTGTTTTACGTTAAAAAGCGTCAAACAAGCGTGTTACTGCATCAGAAACGAAACTATTAAAGTTCCCAGCGCGAATTGCAAATGAGACGTTATCTATGCGATATCTCA
>sgem2227
CGTGTTTTACGTTAAAAAGCGTCAAACAAGCGTGTTACTGCATCAGAAACGAAACTATTGAAGTTTCCAGGGCTAATTGCAAATGAAACGTTATCTATGCGATATCTCA
>sgem2228
CGTGTTTTACGTTAAAAAGCGTCAAACAAGCGTGTTACTGCATCAGAAACGAAATTATTGAAGTTCCCAAAGCGAATTGCAAATGAAACGTTATCTATGCGATATCTCA
>sgem2229
CGTGTTTTACGTTAAAAAGCGTCAAACAAGCGTGTTACTGCATCATAAACGAAACTGTTGAAGTTCCCAGCGCGAATTGCAAATGAAACGTTATCCATGCGATATCTCA
>sgem2230
CGTGTTTTACGTTAAAAAGCGTCAAACAAGCGTGTTACTGTTTCAGAAACGTAACTATTGAAGTTCTCATCGCGAATTGCAAATGAATCATTATGTATGCGATATCTCA
>sgem2231
CGTGTTTTACGTTAAAAAGCGTCAAACAAGCGTGTTCCTGCATCAGAAACGAAACTATTGAAGTTCCCATCGCGAATTGCAAATGAAGCGTTATCTATGCGATATCTCA
>sgem2232
CGTGTTTTACGTTAAAAAGCGTCAAACAAGCGTGTTCCTGCATCAGAAACGAAATTATTGAAGTTCACAACGCGAATTGCAAATGAAACGTTATCTATTTGACATCTCA
>sgem2233
CGTGTTTTACGTTAAAAAGCGTCAAACAAGCGTGTTCCTGCATCAGAAACGACACTATTGTAGTTCCCATCGCGAATTGCAAATAAATAGTTATGTATGCGATATCTCA
>sgem2234
CGTGTTTTACGTTAAAAAGCGTCAAACAAGCGTGTTCCTGCATCAGAAACGACACTATTGTAGTTCCCATCGCGAATTGCAAATGAATAGTTATGTATGCGGTATCTCA
>sgem2235
CGTGTTTTACGTTAAAAAGCGTCAAACAAGCGTGTTCCTGCATCAGAAACGACACTATTGTAGTTTCCATCGCGAATTGCAAATGAATAGTTATGTATGCGATATCTCA
>sgem2236
CGTGTTTTACGTTAAAAAGCGTCAAACAAGCGTGTTTAAGCATCAGAACCGAAACTATAAATGTTCCCATTGCGAATTGCAAATGAATCGTTATGTTTGCGATATCTCA
>sgem2237
CGTGTTTTACGTTAAAAAGCGTCAAACAAGCGTGTTTATGCATCAGAAACAAAACTATTGAAGTTTCCAGTGCTAATTGCAAATGAAACGTTATCTATGCGATATCTCA
>sgem2238
CGTGTTTTACGTTAAAAAGCGTCAAACAAGCGTGTTTATGCATCAGAAACAAAACTTTTGAAGTTTCCAGTGCAAATTGCAAATGAAACGTAATCTATGCGATATCTCA
>sgem2239
CGTGTTTTACGTTAAAAAGCGTCAAACAAGCGTGTTTATGCATCAGAAACGAAACTATAGAAGTTCCCAGCGCGAATTGCAAATGAAACGCTATCTATGCGATATCTCA
>sgem2240
CGTGTTTTACGTTAAAAAGCGTCAAACAAGCGTGTTTATGCATCAGAAACGAAACTATTGAAGTTCCCAGCGCGAATTGCAAATGAAACGTTATCTATGCGACATCTCA
>sgem2241
CGTGTTTTACGTTAAAAAGCGTCAAACAAGCGTGTTTATGCATCAGAAACGAAACTATTGATGTTCCCAGCGCGAATTGCAAATGAAACGTTATCTATGCGATCTCTCA
>sgem2242
CGTGTTTTACGTTAAAAAGCGTCAAACAAGCGTGTTTATGCATCAGAAACGAAATTATTGAAGTACCCAGCGCGAATTGCAATTGAAACGTTATCTATGCGATATCTCA
>sgem2243
CGTGTTTTACGTTAAAAAGCGTCAAACAAGCGTGTTTATGCATCAGAAACGAAATTATTGAAGTTCCCAGAGCGAATTGCAAACGAAACGTTATCTATGCGTTATCTCA
>sgem2244
CGTGTTTTACGTTAAAAAGCGTCAAACAAGCGTGTTTATGCATCAGAAACGGAATTACTGAAATTCCTTGCGCGAATCGCTAATGAAACGATATCTATGCGATATCTCA
>sgem2245
CGTGTTTTACGTTAAAAAGCGTCAAACAAGCGTGTTTATGCATCATAAACGAAACTGTTGAAGTTCCCAGCGCGAATTGCAAATGAAACGTTATCCATGCGATATCTCA
>sgem2246
CGTGTTTTACGTTAAAAAGCGTCAAACAAGCGTGTTTATGCATCCGAAACGAAGCTATAGAAGTTCCCAGCGCGAATTGCAAATGAAACGCTATCTATGCGATATCTCA
>sgem2247
CGTGTTTTACGTTAAAAAGCGTCAAACAAGCGTGTTTATGCGTCAGAAAAGAAACTATTGAAATTCCCAGCGCGAATTGCAAATGAAACGTTATCTATGCGATATCTCA
>sgem2248
CGTGTTTTACGTTAAAAAGCGTCAAACAAGCGTGTTTATGTATCAGAAAAGAAACTATTGGTGTTTCCAGCGTGAATTGTAAATTAATCTTTATCTATGCGATATCTCA
>sgem2249
CGTGTTTTACGTTAAAAAGCGTCAAACAAGCGTGTTTCAGCAACAGAAAAGAAGCTATTGTAGTTCCCATCGAGAATTGCAAATGAATCGTTATGTAAGCGATATCTCA
>sgem2250
CGTGTTTTACGTTAAAAAGCGTCAAACAAGCGTGTTTCAGCAACAGAAACGAAACTATTGAAGTTCTCAGCGAGAATTGCAAATGAAACGTTATCTATGCGATATCTCA
>sgem2251
CGTGTTTTACGTTAAAAAGCGTCAAACAAGCGTGTTTCAGCAACAGAAACGTAACTATTGAAGTTCCCAGCGCGAATTGCAAATGAAACGTTATCTATGCGATATCTCA
>sgem2252
CGTGTTTTACGTTAAAAAGCGTCAAACAAGCGTGTTTCAGCATCAGAAAAGGAACTATTGAAGTTCCCAGCGCGAATTGCAAATGAATCGTTATCTATGCGATATCTCA
>sgem2253
CGTGTTTTACGTTAAAAAGCGTCAAACAAGCGTGTTTCAGCATCAGAAACAAAATTATTGAAGTTCCCAGCGCGAATTGCAAATGAAACGTTATCTATGCGATATCTCA
>sgem2254
CGTGTTTTACGTTAAAAAGCGTCAAACAAGCGTGTTTCAGCATCAGAAACAAAATTATTGATGTTCCCAGAGCGAATTGCAAATGAAACGTTATCTATGCGATATCTCA
>sgem2255
CGTGTTTTACGTTAAAAAGCGTCAAACAAGCGTGTTTCAGCATCAGAAACGAAACGAATGAAATTTCCAGAGCGAATTGCAAATGAAACGTTATCTATGCGATCTCTCA
>sgem2256
CGTGTTTTACGTTAAAAAGCGTCAAACAAGCGTGTTTCAGCATCAGAAACGAAACTATTGAAATTCCCACCGCGAATTGCAAATGAATCGTTATGTGTGCGATATCTCA
>sgem2257
CGTGTTTTACGTTAAAAAGCGTCAAACAAGCGTGTTTCAGCATCAGAAACGAAACTATTGAAATTCCCAGCGCAAATTGCAAATGAAACGTTATCTATGCGATATCTCA
>sgem2258
CGTGTTTTACGTTAAAAAGCGTCAAACAAGCGTGTTTCAGCATCAGAAACGAAACTATTGAACTTTCCTGCGCGAATTGCAAATGAATCGTTATCTATGCGATATCTCA
>sgem2259
CGTGTTTTACGTTAAAAAGCGTCAAACAAGCGTGTTTCAGCATCAGAAACGAAACTATTGAAGTTCCCAGCGCGAATTGCAAATAAAACGTTATCTATGCGATATATCA
>sgem2260
CGTGTTTTACGTTAAAAAGCGTCAAACAAGCGTGTTTCAGCATCAGAAACGAAACTATTGAAGTTCCCAGCGCGAATTGCAAATGAAACGTTATCTATGCGATATCTCA
>sgem2261
CGTGTTTTACGTTAAAAAGCGTCAAACAAGCGTGTTTCAGCATCAGAAACGAAACTATTGAAGTTCCCAGCGCGAATTGCAAATGAAACTTTATCTATGCGATATCTCA
>sgem2262
CGTGTTTTACGTTAAAAAGCGTCAAACAAGCGTGTTTCAGCATCAGAAACGAAACTATTGAAGTTCCCATCGCGAATTGCAAATGAATCGTTATGTAAGCGATATCTCA
>sgem2263
CGTGTTTTACGTTAAAAAGCGTCAAACAAGCGTGTTTCAGCATCAGAAACGAAACTATTGATGTTCCCAGCGCGAATTGCAAATGAAACGTTATCTATGCTATATCTCA
>sgem2264
CGTGTTTTACGTTAAAAAGCGTCAAACAAGCGTGTTTCAGCATCAGAAACGAAACTCTTGAAGTTCCCAGCGCGAATTGCAAATGAAACGTTATCTATGCGATATCTCA
>sgem2265
CGTGTTTTACGTTAAAAAGCGTCAAACAAGCGTGTTTCAGCATCAGAAACGAAACTTTTGAAGTTCCCAGAGCGAATTGCAAATGAAACGTTATCTATGCGATATCTCA
>sgem2266
CGTGTTTTACGTTAAAAAGCGTCAAACAAGCGTGTTTCAGCATCAGAAACGAAATTATTGAAGTTCCCAAAGCGAATTGCAAATGAAACGTTATCTATGCGATGTCTCA
>sgem2267
CGTGTTTTACGTTAAAAAGCGTCAAACAAGCGTGTTTCAGCATCAGAAACGAAATTATTGAAGTTCCCAGCGCGATTTGCAAATGAAACGTTATCTATGCGATATCTCA
>sgem2268
CGTGTTTTACGTTAAAAAGCGTCAAACAAGCGTGTTTCAGCATCAGAAACGACATTATTGAAGTTCCCAGCACGAATTGCAAATGAAACGTTATCTATGCGATATCTCA
>sgem2269
CGTGTTTTACGTTAAAAAGCGTCAAACAAGCGTGTTTCAGCATCAGAAACGACATTATTGAAGTTCCCAGCGCGAATTGCAAATGAAACGTTATCTATGCGATATCTCA
>sgem2270
CGTGTTTTACGTTAAAAAGCGTCAAACAAGCGTGTTTCAGCATCATAAACGAAACTATTGAAGTTCCCAGCGCGAATTGCAAATGAAACGTTATCTATGCGATATCTCA
>sgem2271
CGTGTTTTACGTTAAAAAGCGTCAAACAAGCGTGTTTCAGCGTCAAAAACGAAATTATTGAAGTTCCCAGCGCGAATTGCAAATGAAACATTATTTATGCGATATCTCA
>sgem2272
CGTGTTTTACGTTAAAAAGCGTCAAACAAGCGTGTTTCAGTATCTGAAACGAAACTATTGAAGTTCCCATCGCGAATTGCAAATGAATCGTTATGTAAGCGATATCTCA
>sgem2273
CGTGTTTTACGTTAAAAAGCGTCAAACAAGCGTGTTTCCGCATCAGAAAAGGAACTATTGAAGTTCCCACCGCGAATTGCAAATGAATCGTTATCTATGCGATATCTCA
>sgem2274
CGTGTTTTACGTTAAAAAGCGTCAAACAAGCGTGTTTCCGCATCAGAAACGAAACTATTGAAGTGCCCATCGCGAATTGCAAATGAATCGTTATGTATGCGATATCTCA
>sgem2275
CGTGTTTTACGTTAAAAAGCGTCAAACAAGCGTGTTTCCGCATCAGAAACGAAACTATTGAAGTGCCCATCGCGAATTGCAAATGAATCGTTATGTATGTGATATCTCA
>sgem2276
CGTGTTTTACGTTAAAAAGCGTCAAACAAGCGTGTTTCCGCATCAGAAACGAAACTATTGAAGTTCCCATTGTGAATTGCAAATGAATCGTTATGTGTGCGTTATCACA
>sgem2277
CGTGTTTTACGTTAAAAAGCGTCAAACAAGCGTGTTTCCGCATCAGAAACGAAACTATTTAAATTCGCAGTGCGAATTGCAAATAAATCGTTATCTATGCGATATCTCA
>sgem2278
CGTGTTTTACGTTAAAAAGCGTCAAACAAGCGTGTTTCCGCATCAGAAACGAAACTATTTAAGTTCCTATCGCGAATTACAAATGAATCGTTATCTATGCGATATCTCA
>sgem2279
CGTGTTTTACGTTAAAAAGCGTCAAACAAGCGTGTTTCCGCATCAGAAATGAAACTATTGAAATTCGTAGTGCGAATTGCAAATGAATCGTTATCTTTGAGATATCTCA
>sgem2280
CGTGTTTTACGTTAAAAAGCGTCAAACAAGCGTGTTTCCGCATCAGAAATGTAACTATTGAAGTTTCCAGCGCGAATTTAAAATGAATCGTTATCTATGCGATATCTCA
>sgem2281
CGTGTTTTACGTTAAAAAGCGTCAAACAAGCGTGTTTCCGCATCAGAACCGAAACTATTGAAGTTCCCATCGCCAATTGCAAATGAATCAATATGTGTGCGATATCTCA
>sgem2282
CGTGTTTTACGTTAAAAAGCGTCAAACAAGCGTGTTTCGATATAAGAAACGAAACTATTGAAGTTCCCAGCGCGTATTGCAATTGAAACGTTATCTATGCGATATCTCA
>sgem2283
CGTGTTTTACGTTAAAAAGCGTCAAACAAGCGTGTTTCGCCATCAGAAACTAAACTATTGAAGTTCACAGAGCGAATTGCAAACGAAACGTTATCTATGCGATATCTCA
>sgem2284
CGTGTTTTACGTTAAAAAGCGTCAAACAAGCGTGTTTCGGCATCAGAAACGAAACTATTGAAATTCCCAACGCGAATTGCAAATGAAGCGTTATCTATGCGATATCTCA
>sgem2285
CGTGTTTTACGTTAAAAAGCGTCAAACAAGCGTGTTTCGGCATCAGAAACGAAACTATTGAAATTCCCAGCGCGAATTGCAAACGAACCGTTATCTATGCGATACCTCA
>sgem2286
CGTGTTTTACGTTAAAAAGCGTCAAACAAGCGTGTTTCGGCATCAGAAACGAAACTATTGAAATTCGCAGTGCGAATTGCAAATGAATCGTTATCTGTGAGATATCTCA
>sgem2287
CGTGTTTTACGTTAAAAAGCGTCAAACAAGCGTGTTTCGGCATCAGAAACGAAACTATTGAAGTTCCCAGCGCGAATTGCAAATGAAACGTTATCTATGCGATGTCTCA
>sgem2288
CGTGTTTTACGTTAAAAAGCGTCAAACAAGCGTGTTTCGGCATCAGAAACGAAACTATTGAAGTTCCCAGCGCGAGTTGCAAATGAAACGTTATCTATGCGATATCTCA
>sgem2289
CGTGTTTTACGTTAAAAAGCGTCAAACAAGCGTGTTTCGGCATCAGAAACTAAACTATTGAAGTTCACAGAGCGAAATGCAAACGAAACGTTATCTATGCGATATCTCA
>sgem2290
CGTGTTTTACGTTAAAAAGCGTCAAACAAGCGTGTTTCGGCATCAGAAACTAAACTATTGAAGTTCACAGAGCGAATTGCAAACGAAACGTTATCTATGCGATATCTCA
>sgem2291
CGTGTTTTACGTTAAAAAGCGTCAAACAAGCGTGTTTCGGCATCAGAAACTAAACTATTGAAGTTCACAGAGCGAATTGCAAATGAAACGTTATCTACGTGATATCTCA
>sgem2292
CGTGTTTTACGTTAAAAAGCGTCAAACAAGCGTGTTTCGGCATCAGAAACTAAACTATTGAAGTTCACAGTGCGAATTGCAAATGAAACGTTATCTACGCGATATCTCA
>sgem2293
CGTGTTTTACGTTAAAAAGCGTCAAACAAGCGTGTTTCGGCATCAGAAACTAAACTATTGAATTTCACAGAACGAATTGCAAACGAAACGTTATCTATGCGATATCTCA
>sgem2294
CGTGTTTTACGTTAAAAAGCGTCAAACAAGCGTGTTTCGGCGTCAGAAACGAAACTATTGAAATTCGCAGTGTTAATTGCAATTGAATCGTTATCTATGCGATATCTCA
>sgem2295
CGTGTTTTACGTTAAAAAGCGTCAAACAAGCGTGTTTCTACATCAAAAACGAAATTATTGAAGTTCCCAGCGCGAATTGCAAATGAAACGTTTTCTATGCGATATCTCA
>sgem2296
CGTGTTTTACGTTAAAAAGCGTCAAACAAGCGTGTTTCTACATCAGAAACGAAACTATTGAAATTACCAGCGCGAATTGCAAATGAAGCGTTATCTATGCGATATCTCA
>sgem2297
CGTGTTTTACGTTAAAAAGCGTCAAACAAGCGTGTTTCTACATCAGAAACGAAACTATTGAAATTCCCAGCGCGAATAGCAAATGAAGCGTTATCTATGCGATATCTCA
>sgem2298
CGTGTTTTACGTTAAAAAGCGTCAAACAAGCGTGTTTCTACATCAGAAACGAAACTATTGAAATTCTCAGCGCGAAATGAAAATGAAGCGTTATCTATGCGATATCTCA
>sgem2299
CGTGTTTTACGTTAAAAAGCGTCAAACAAGCGTGTTTCTACATCAGAAACGAAACTATTGAAGTTCCCAGCGCGAATTGCAAATGAAACGTTATCTATGCGATATCTCA
>sgem2300
CGTGTTTTACGTTAAAAAGCGTCAAACAAGCGTGTTTCTACATCAGAAACGAAACTATTGAAGTTCCCAGCGCGAATTGCAAATGAATCGTTATCTATGCAATATCTCA
>sgem2301
CGTGTTTTACGTTAAAAAGCGTCAAACAAGCGTGTTTCTACATCAGAAACGAAACTATTGAAGTTCCCAGCGCGAATTGCAGATGAAACGTTATCTATGCGATATCTCA
>sgem2302
CGTGTTTTACGTTAAAAAGCGTCAAACAAGCGTGTTTCTACATCAGAAACGAAACTATTGAAGTTCCCAGCGCGAATTGCATATGAAACGTCATCTATGCGATATCTCA
>sgem2303
CGTGTTTTACGTTAAAAAGCGTCAAACAAGCGTGTTTCTACATCAGAAATGTAACTATTGAAGTTTCCAGTGCGAATTTAAAATGAATCGTTATCTATGCGATATCTCA
>sgem2304
CGTGTTTTACGTTAAAAAGCGTCAAACAAGCGTGTTTCTACATCAGAATCGAAACTATTGGAGTTCCCAGCGCGAATTGCAAATGAAACGTTATCTATGCGATATCTCA
>sgem2305
CGTGTTTTACGTTAAAAAGCGTCAAACAAGCGTGTTTCTACATCCGAAACGAAACTATTGAAGTTCCCAGCGCGAATTGCAAATGAAACGTTATCTATGCGATATCTCA
>sgem2306
CGTGTTTTACGTTAAAAAGCGTCAAACAAGCGTGTTTCTAGATCAGAAACGAAATTATTGAAGTTCCCAGCATGAATTGCAAATGAAACGTTATCTATGCGATATCTCA
>sgem2307
CGTGTTTTACGTTAAAAAGCGTCAAACAAGCGTGTTTCTATATCAGACACGAAACTATTGAAGTTCCCAGCGCGAATTGCAAATGAAACGTTATCTATGCGATATCTCA
>sgem2308
CGTGTTTTACGTTAAAAAGCGTCAAACAAGCGTGTTTCTCCATCAGAAACCAAACTATTGAAGTTCCCAGCGTGAATTGCAAAGGAAACGTTATCTATGCGATATCTCA
>sgem2309
CGTGTTTTACGTTAAAAAGCGTCAAACAAGCGTGTTTCTCCATCAGAAACGAAACTATTGAAGTTCCCAGCGCGAATTGCAAATGAAACGTTATCTATGCGATATCTCA
>sgem2310
CGTGTTTTACGTTAAAAAGCGTCAAACAAGCGTGTTTCTGAATATGAAACGAAATTATTGAAGTTCCCAGCGCGAATTGCAAATGAAACGTTATCTATGCGATATCTCA
>sgem2311
CGTGTTTTACGTTAAAAAGCGTCAAACAAGCGTGTTTCTGAATCAAAAACAAAATTATTGAAGTTCCCAGCGCGAATTGCAAATGAAACGTTATCTATGCGATATCTCA
>sgem2312
CGTGTTTTACGTTAAAAAGCGTCAAACAAGCGTGTTTCTGAATCAAAAACGAAATTATTGAAGTTCCCAGCGCGAATTGCAAATGAAACGTTATCTATGCGATATCTCA
>sgem2313
CGTGTTTTACGTTAAAAAGCGTCAAACAAGCGTGTTTCTGAATCAAAAACGAATCTATTGAAGTTCCCAGCGCGAATTGCAAATGAAACGTTATCTATGCGATATCTCA
>sgem2314
CGTGTTTTACGTTAAAAAGCGTCAAACAAGCGTGTTTCTGAATCAGAAAAGAAACTATTGAAGTTCCCAGCGCGAATTGCAAATGAAACGTTATCTATGCGATATCTCA
>sgem2315
CGTGTTTTACGTTAAAAAGCGTCAAACAAGCGTGTTTCTGAATCAGAAACGAAACTATTGAAATTCGCAGTGCGAATTGAAAATTAATCGTTATCTATGCGATATCTCA
>sgem2316
CGTGTTTTACGTTAAAAAGCGTCAAACAAGCGTGTTTCTGAATCAGAAACGAAACTATTGAAATTCGCAGTGCGAATTGCAAATGAATCGTTATCTATGCAATATCTCA
>sgem2317
CGTGTTTTACGTTAAAAAGCGTCAAACAAGCGTGTTTCTGAATCAGAAACGAAACTATTGAAATTCGCAGTGCGAATTGCAAATGAATCGTTATCTATGCGATATCTCA
>sgem2318
CGTGTTTTACGTTAAAAAGCGTCAAACAAGCGTGTTTCTGAATCAGAAACGAAACTATTGAAGTTCCCAGCGCTAATTGCAAATGAAACGTTATCTATGCGATATCTCA
>sgem2319
CGTGTTTTACGTTAAAAAGCGTCAAACAAGCGTGTTTCTGAATCAGAAACGAAACTATTGATATTCGCAGTGCGAATTGCAAATGAATCGTTATCTATGCAATATCTCA
>sgem2320
CGTGTTTTACGTTAAAAAGCGTCAAACAAGCGTGTTTCTGAATCAGAAACGAAACTATTGATGTTCCCAGCGCGAATTGCAAATGAAACGTAATCTGTGCGATCTCTCA
>sgem2321
CGTGTTTTACGTTAAAAAGCGTCAAACAAGCGTGTTTCTGAATCAGAAACGAAATTATTGAAGTTCCCAACGCGAATTGCAAATGAAACGTTATCTATGCGATATCTCA
>sgem2322
CGTGTTTTACGTTAAAAAGCGTCAAACAAGCGTGTTTCTGAATCAGAAACGAAATTATTGAAGTTCCCAGCGCGAGATGCAAATGAAACGTTATCTATGCGATATCTCA
>sgem2323
CGTGTTTTACGTTAAAAAGCGTCAAACAAGCGTGTTTCTGCAACAGAAAAGAAGCTATTGTAGTTCCCATCGAGAATTGCAAATGAATCGTTATGTAAGCGATATCTCA
>sgem2324
CGTGTTTTACGTTAAAAAGCGTCAAACAAGCGTGTTTCTGCAACAGAAAAGAAGCTATTGTAGTTCCCATCGCAAATTGCAAATGAATCGTTATCTATGCGATATCTCA
>sgem2325
CGTGTTTTACGTTAAAAAGCGTCAAACAAGCGTGTTTCTGCAACAGAAACAAAACTATTGAAGTTCCCATCGCGAATTGCAAATGAAACGTTTTCTATGCGATATCTCA
>sgem2326
CGTGTTTTACGTTAAAAAGCGTCAAACAAGCGTGTTTCTGCAACAGAAACGAAACTATTGAAGTTCCCAGCATGAAATGCAAATGAAACTTTATCTATGCGATATCTCA
>sgem2327
CGTGTTTTACGTTAAAAAGCGTCAAACAAGCGTGTTTCTGCAACAGAAACGAAACTATTGAAGTTCCCGGCGCGAATTGCAAATGAAACGTTATCTATGCGATATCTCA
>sgem2328
CGTGTTTTACGTTAAAAAGCGTCAAACAAGCGTGTTTCTGCAACAGAAACGAAACTATTGAAGTTTCCAGAGCGAATTGCAAATGAAACGTTATCTATGCGATATCTCA
>sgem2329
CGTGTTTTACGTTAAAAAGCGTCAAACAAGCGTGTTTCTGCAACAGAAACGAAACTATTGAAGTTTCCATCGCGAATTTCAAATTAATCGTTATGTGTTCGATATCTCA
>sgem2330
CGTGTTTTACGTTAAAAAGCGTCAAACAAGCGTGTTTCTGCAACAGAAACGAAACTATTGAATTTCCCATCGCCAAATGCAAATGAATCGTTATGTATGTGATATCTCA
>sgem2331
CGTGTTTTACGTTAAAAAGCGTCAAACAAGCGTGTTTCTGCAACAGAAACGAAATTATTGAAGTTCCCAAAGCGTATTGCAAATGAAACGTTATCTATGCGATGTCTCA
>sgem2332
CGTGTTTTACGTTAAAAAGCGTCAAACAAGCGTGTTTCTGCAACAGAAACGAAATTATTGAAGTTCCCAGCGCGAATTGCAAATGAAACGTAATCTATGCGATATCTCA
>sgem2333
CGTGTTTTACGTTAAAAAGCGTCAAACAAGCGTGTTTCTGCAACAGAAACGATACTATTGAATTTCCCATCGCGAATTGCAAATGAATCGTTATGTATGCGATATCTCA
>sgem2334
CGTGTTTTACGTTAAAAAGCGTCAAACAAGCGTGTTTCTGCAACAGAAATGAAACTATTGAAGTTCCCAGCGCGAATTGAAAATGAAACGTTATCTATGCGATATCTCA
>sgem2335
CGTGTTTTACGTTAAAAAGCGTCAAACAAGCGTGTTTCTGCAACGGAAAAGAAGCTATTGTAGTTCCCATCGCAAATTGCAAATGAATCGTTATCTATGCGATATCTCA
>sgem2336
CGTGTTTTACGTTAAAAAGCGTCAAACAAGCGTGTTTCTGCACCAGAAACAAAATTATTGAAGTTCCCAGAGCGAATTGCAAATGAAACGTTATCTGTGCGATATCTCA
>sgem2337
CGTGTTTTACGTTAAAAAGCGTCAAACAAGCGTGTTTCTGCACCAGAAACGAAACTATTGAATTTCCCAGCGCGAATTGCAAATGAAACCTTATCTATGCGATGTCTCA
>sgem2338
CGTGTTTTACGTTAAAAAGCGTCAAACAAGCGTGTTTCTGCACCAGAAACGAAACTTTTGAAATTTACTTCGCGAATTGCAAATGAAACGTTATCTATGCGATATCTCA
>sgem2339
CGTGTTTTACGTTAAAAAGCGTCAAACAAGCGTGTTTCTGCATAAGAAACAAAATTATTGAAATTAGCAGAGAGAATTGCAAATGAAACGTTATCTATGCGATATCTCA
>sgem2340
CGTGTTTTACGTTAAAAAGCGTCAAACAAGCGTGTTTCTGCATAAGAAACAAAATTATTGAAATTCCCAGAGCGAATTGCAAATGAAACGTTATTTATGCGATATCTCA
>sgem2341
CGTGTTTTACGTTAAAAAGCGTCAAACAAGCGTGTTTCTGCATAAGAAACAAAATTATTGATATTCCCAGAGCGAATTGCAAATGAAACGTTATCTATGCGATATTTCA
>sgem2342
CGTGTTTTACGTTAAAAAGCGTCAAACAAGCGTGTTTCTGCATAAGAAACGAAACTATTGAAGTTCCCAGCGCAAATTGCAAATGAAACGTTATCTATGCGATATCTCA
>sgem2343
CGTGTTTTACGTTAAAAAGCGTCAAACAAGCGTGTTTCTGCATAAGAAACGAAACTATTGAAGTTCCCAGCGCGAATTGCAAATGAAACGTTATCTGTGCGATATCTCA
>sgem2344
CGTGTTTTACGTTAAAAAGCGTCAAACAAGCGTGTTTCTGCATAAGAAACGAAACTATTGAAGTTCCCATGGCGAATTGCAAATGAATCTTTATGTGTGCGGTATCTCA
>sgem2345
CGTGTTTTACGTTAAAAAGCGTCAAACAAGCGTGTTTCTGCATAAGAAACGAAACTATTGAAGTTTCCAGCGCGAATTGCAAATGAAACGTTATCTATGCGATATCTCA
>sgem2346
CGTGTTTTACGTTAAAAAGCGTCAAACAAGCGTGTTTCTGCATAAGAAACGAAACTATTGAAGTTTCCAGCGCGAATTGCTAATGAAACGTTATCTATGCAATATCTCA
>sgem2347
CGTGTTTTACGTTAAAAAGCGTCAAACAAGCGTGTTTCTGCATAAGAAACGAAATTATTGAAGTTCCCAGCGCGAAATGCAAATGAAACGTTATCTATGCGATATCTCA
>sgem2348
CGTGTTTTACGTTAAAAAGCGTCAAACAAGCGTGTTTCTGCATAAGGAACCAAAATATTGAAGTTCCCAGGGCGAATTGCAAATGAAACGTTATCTATGCGATATCTCA
>sgem2349
CGTGTTTTACGTTAAAAAGCGTCAAACAAGCGTGTTTCTGCATAAGGAACCAAACTAATGAAGTTCCCAGGGCGAATTGCAAATGAAACGTTATCTATGCGATATCTCA
>sgem2350
CGTGTTTTACGTTAAAAAGCGTCAAACAAGCGTGTTTCTGCATACGAAACAAAATTATTGAAATTCCCAGAGCGAATTGCAAATGAAACGTTATCTATGCGATATCTCA
>sgem2351
CGTGTTTTACGTTAAAAAGCGTCAAACAAGCGTGTTTCTGCATATGAAACGAAGCTATTGAAGTTCCCAGCGCGAATTTCAAATGAAACGTTATCTATGCTATATCTCA
>sgem2352
CGTGTTTTACGTTAAAAAGCGTCAAACAAGCGTGTTTCTGCATCAAAAACAAAACTATTGAAGTTTCCAGTGCGAATTGCAAATGAAACGTTATCTACGCGATATCTCA
>sgem2353
CGTGTTTTACGTTAAAAAGCGTCAAACAAGCGTGTTTCTGCATCAAAAACAAAATTATTGAAGTTCCCAGAGCGAATTGCAAATGAAACGTTATCTATGCGATATCTCA
>sgem2354
CGTGTTTTACGTTAAAAAGCGTCAAACAAGCGTGTTTCTGCATCAAAAACAAATCTATTGAAGTTCCCTGCGCGAATTGCAAATGAAACGTTAACTGTGCGATATCTCA
>sgem2355
CGTGTTTTACGTTAAAAAGCGTCAAACAAGCGTGTTTCTGCATCAAAAACGAAACTAATGAAGTTCCCAGCGCGAATTGCAAATGAAACGTTTTCTATGAGATGTCTCA
>sgem2356
CGTGTTTTACGTTAAAAAGCGTCAAACAAGCGTGTTTCTGCATCAAAAACGAAACTATTGAAATTCCCAGCGCGAATAGCAAATGAAACGTTATCTACCTGATATCTCA
>sgem2357
CGTGTTTTACGTTAAAAAGCGTCAAACAAGCGTGTTTCTGCATCAAAAACGAAACTATTGAAATTCCCAGCGCGAATATCAAATGAAACGTTATCTATGTGATATCTCA
>sgem2358
CGTGTTTTACGTTAAAAAGCGTCAAACAAGCGTGTTTCTGCATCAAAAACGAAACTATTGAAGTTCCCAGCGCGAATTGCAAATGAAACGTTATCTATGCGATATCTCA
>sgem2359
CGTGTTTTACGTTAAAAAGCGTCAAACAAGCGTGTTTCTGCATCAAAAACGAAACTATTGAAGTTCCCAGCGCGAATTGCAAATGAAACGTTATCTATGCGATATTTCA
>sgem2360
CGTGTTTTACGTTAAAAAGCGTCAAACAAGCGTGTTTCTGCATCAAAAACGAAACTATTGAAGTTCCCAGCGCGAATTGCAAATGAAATGTTATCTATGCGATATCTCA
>sgem2361
CGTGTTTTACGTTAAAAAGCGTCAAACAAGCGTGTTTCTGCATCAAAAACGAAACTATTGAAGTTTCCAGCGCGAATTGCAAATGAATCGTTATCTATGTGATATCACA
>sgem2362
CGTGTTTTACGTTAAAAAGCGTCAAACAAGCGTGTTTCTGCATCAAAAACGAAACTATTGATGTTCCCAACGCGAATTGCAAATGAAACGTTATCTTTGCGATCTCTCA
>sgem2363
CGTGTTTTACGTTAAAAAGCGTCAAACAAGCGTGTTTCTGCATCAAAAACGAAACTATTGGAGTTCCCAGCGCGAATTGCAAATGAAATGTTATCTATGCGATATCTCA
>sgem2364
CGTGTTTTACGTTAAAAAGCGTCAAACAAGCGTGTTTCTGCATCAAAAACGAAACTATTGTAGTTCCCAGCGCGAATTGCAAATGAAACGTTATCTATGCGATATCTCA
>sgem2365
CGTGTTTTACGTTAAAAAGCGTCAAACAAGCGTGTTTCTGCATCAAAAACGAAACTATTGTAGTTCCCATCTCGAAATGCAAATGAATCGTTATCTATGCGATATCTCA
>sgem2366
CGTGTTTTACGTTAAAAAGCGTCAAACAAGCGTGTTTCTGCATCAAAAACGAAACTATTGTAGTTCTCATCTCGAATTGCAAATGAATCGTTATCTATGCCATATCTCA
>sgem2367
CGTGTTTTACGTTAAAAAGCGTCAAACAAGCGTGTTTCTGCATCAAAAACGAAATTATTGAAGTCCCCAGCGCGAATTGCAAATGAAACGTTATCTATGCGATATCTCA
>sgem2368
CGTGTTTTACGTTAAAAAGCGTCAAACAAGCGTGTTTCTGCATCAAAAACGAAATTATTGAAGTTCACAGTGCGAATTGCAAACGAAACGTTATCTATGCGATATCTCA
>sgem2369
CGTGTTTTACGTTAAAAAGCGTCAAACAAGCGTGTTTCTGCATCAAAAACGAAATTATTGAAGTTCCCAGCGCGAATTACAAATGAAACGTTATCTATGCGATATCTCA
>sgem2370
CGTGTTTTACGTTAAAAAGCGTCAAACAAGCGTGTTTCTGCATCAAAAACGAAATTATTGAAGTTCCCAGTGCGAATTGCAAACGAAACGTTATCTATGCAATATCTCA
>sgem2371
CGTGTTTTACGTTAAAAAGCGTCAAACAAGCGTGTTTCTGCATCAAAAACGAAATTATTGAAGTTCCCAGTGCGAATTGCAAACGAAACGTTATCTATGCGATATCTCA
>sgem2372
CGTGTTTTACGTTAAAAAGCGTCAAACAAGCGTGTTTCTGCATCAAAAACGAAATTATTGAAGTTCCCAGTGCGAATTGCAAACGAAACGTTATCTATGTAATATCTCA
>sgem2373
CGTGTTTTACGTTAAAAAGCGTCAAACAAGCGTGTTTCTGCATCAAAAACGAAATTATTGAAGTTCCCAGTGCGAATTGCAAGCGAAACGTTATCTATGCGATATCTCA
>sgem2374
CGTGTTTTACGTTAAAAAGCGTCAAACAAGCGTGTTTCTGCATCAAAAACGAAATTATTGAAGTTTCCAGGGCGAATTGCAAATGAAACGTTATCTATGCGATATCTCA
>sgem2375
CGTGTTTTACGTTAAAAAGCGTCAAACAAGCGTGTTTCTGCATCAAAAACGAAATTATTGAATTTCCCAGCGCGAATTGCAAATGAAACGTTATCTATGCGATATCTCA
>sgem2376
CGTGTTTTACGTTAAAAAGCGTCAAACAAGCGTGTTTCTGCATCAAAAATGAAACTATTGAAGTTCCCAGCGCGAATTGCAAATGAAACGTTATCTATGCGATATCTCA
>sgem2377
CGTGTTTTACGTTAAAAAGCGTCAAACAAGCGTGTTTCTGCATCAAGAACGAAACTATTGAAGTTTCCAGCGCGAATTGCAAATGAAACGTTATCTATGCGGTATCTCA
>sgem2378
CGTGTTTTACGTTAAAAAGCGTCAAACAAGCGTGTTTCTGCATCACAAACGAAACTATTGAAGTTCCCAGCATGAAATGCAAATGAAACTTTATCTATGCGATATCTCA
>sgem2379
CGTGTTTTACGTTAAAAAGCGTCAAACAAGCGTGTTTCTGCATCACAAACGAAACTATTGAAGTTCCCAGCGCGAATTGCATAAGAAACGTTATCTATGCGATATTTCA
>sgem2380
CGTGTTTTACGTTAAAAAGCGTCAAACAAGCGTGTTTCTGCATCACAAACGAAACTATTGAATTTCCCAGCGCGAATTGCAAATGAAACGTTATCTATGCGATATCTCA
>sgem2381
CGTGTTTTACGTTAAAAAGCGTCAAACAAGCGTGTTTCTGCATCACAAACGAAACTATTGAATTTCCCAGCGCGAATTGCAAATGAAACGTTATCTATGCGATATTTCA
>sgem2382
CGTGTTTTACGTTAAAAAGCGTCAAACAAGCGTGTTTCTGCATCACAAATGAAATTATTGAAGTTCCCAGCGCGAATTGCAAATGAAACGTTATCTATGCAATATCTCA
>sgem2383
CGTGTTTTACGTTAAAAAGCGTCAAACAAGCGTGTTTCTGCATCAGAAAAAAAACTATTAAAGTTTACAGCGCGAATTGCAAATGAAACGTTTTCTATGCGATATCTCA
>sgem2384
CGTGTTTTACGTTAAAAAGCGTCAAACAAGCGTGTTTCTGCATCAGAAAAGAAACTATTCAAGTTCCCAGCGCGAATTGCAAATGAAACGTTATCTTTGCGATATCTCA
>sgem2385
CGTGTTTTACGTTAAAAAGCGTCAAACAAGCGTGTTTCTGCATCAGAAAAGAAACTATTCAAGTTCCCATCGCGAATTGCAAATGAAACGTTATCTATGCGATATCTCA
>sgem2386
CGTGTTTTACGTTAAAAAGCGTCAAACAAGCGTGTTTCTGCATCAGAAAAGAAACTATTGAAATTCCCATCGCGAATTGCAAATGAAACGTTATCTATGCGATATCTCA
>sgem2387
CGTGTTTTACGTTAAAAAGCGTCAAACAAGCGTGTTTCTGCATCAGAAAAGAAACTATTGAAGTTCCCAACACGAATTGCAAATGAAACGTTAACTATGCTGTATCTCA
>sgem2388
CGTGTTTTACGTTAAAAAGCGTCAAACAAGCGTGTTTCTGCATCAGAAAAGAAACTATTGAAGTTCCCATCGCGAATTGCAAATGAAACGTTATCGATGCGATATCTCA
>sgem2389
CGTGTTTTACGTTAAAAAGCGTCAAACAAGCGTGTTTCTGCATCAGAAAAGAAACTATTGAAGTTCCCATCGCGAATTGCAAATGAAACGTTATCTATGCGACATCTCA
>sgem2390
CGTGTTTTACGTTAAAAAGCGTCAAACAAGCGTGTTTCTGCATCAGAAAAGAAACTATTGAAGTTCCCATCGCGAATTGCAAATGAAACGTTATCTATGCGATATCTCA
>sgem2391
CGTGTTTTACGTTAAAAAGCGTCAAACAAGCGTGTTTCTGCATCAGAAAAGAAACTATTGAAGTTCTCATCGCGAATTGCAAATGAATCGTTATGTATGCGATATCTCA
>sgem2392
CGTGTTTTACGTTAAAAAGCGTCAAACAAGCGTGTTTCTGCATCAGAAAAGAAACTATTGAAGTTTACAGCGCGAATTGCAAATGAAACGTTATGTTTGCGATATCTCA
>sgem2393
CGTGTTTTACGTTAAAAAGCGTCAAACAAGCGTGTTTCTGCATCAGAAAAGAAACTATTGAAGTTTACAGCGCGAATTGCAAATGAATCGTTATCTATGCGATATCTCA
>sgem2394
CGTGTTTTACGTTAAAAAGCGTCAAACAAGCGTGTTTCTGCATCAGAAAAGAAACTATTGAATTTCCCATCGCGAATTGCAAATGAATCGTTATGTATGCGATATCTCA
>sgem2395
CGTGTTTTACGTTAAAAAGCGTCAAACAAGCGTGTTTCTGCATCAGAAAAGAAATTATTGAAGTTCCCAGAGCGAATTGCAAATGAAACGTTATCTATGCGATATCTCA
>sgem2396
CGTGTTTTACGTTAAAAAGCGTCAAACAAGCGTGTTTCTGCATCAGAAAAGAAGCTATTGTAGTTCCCATCGCAAATTGCAAATGAATCGTTTTCTATGCGATATCTCA
>sgem2397
CGTGTTTTACGTTAAAAAGCGTCAAACAAGCGTGTTTCTGCATCAGAAAAGAATCTATTGAAATTCGCTGTGCGAATTGCAAATGAATCATTATCTATGCGATATCTCA
>sgem2398
CGTGTTTTACGTTAAAAAGCGTCAAACAAGCGTGTTTCTGCATCAGAAAAGGAACAATTGGAATTCGCAGTGCGAATTTCAAATGATTCGTTATCTATGCAATATCTCA
>sgem2399
CGTGTTTTACGTTAAAAAGCGTCAAACAAGCGTGTTTCTGCATCAGAAACAAAACAATTGAAGTTCCCAGAGCGAATTGCAAATGAAACGTTATCTATGCGATATCTCA
>sgem2400
CGTGTTTTACGTTAAAAAGCGTCAAACAAGCGTGTTTCTGCATCAGAAACAAAACTATTGAAATTCCCAGCGCGAATTGCAAATGAAACGTTATCTATACGATATCTCA
>sgem2401
CGTGTTTTACGTTAAAAAGCGTCAAACAAGCGTGTTTCTGCATCAGAAACAAAACTATTGAAATTCGCTGTGCGAATTGCAAATGAATCATAATCTATGCGTTATCTCA
>sgem2402
CGTGTTTTACGTTAAAAAGCGTCAAACAAGCGTGTTTCTGCATCAGAAACAAAACTATTGAAATTTGCAGTGCGAATTGCAAATGAATCGTTATCTATGCGATATCTCA
>sgem2403
CGTGTTTTACGTTAAAAAGCGTCAAACAAGCGTGTTTCTGCATCAGAAACAAAACTATTGAAGTACCCAGCGCGAATTGCAATTGAAACGTTATCTATGCGATATCTCA
>sgem2404
CGTGTTTTACGTTAAAAAGCGTCAAACAAGCGTGTTTCTGCATCAGAAACAAAACTATTGAAGTTCCAAGCGCGAAATGCAAATGAAACGTTATCTGTGCGATATCTCA
>sgem2405
CGTGTTTTACGTTAAAAAGCGTCAAACAAGCGTGTTTCTGCATCAGAAACAAAACTATTGAAGTTCCCAACGCGAATTGCAAATGAAACGTTATCTGTGCGATATCTCA
>sgem2406
CGTGTTTTACGTTAAAAAGCGTCAAACAAGCGTGTTTCTGCATCAGAAACAAAACTATTGAAGTTCCCAGCACGAATTGCGAATGTATCGTTATCTATGCGATATCTCA
>sgem2407
CGTGTTTTACGTTAAAAAGCGTCAAACAAGCGTGTTTCTGCATCAGAAACAAAACTATTGAAGTTCCCAGCGCGAATGGCAAATGAAACGTTATCTGTGCGATATCTCA
>sgem2408
CGTGTTTTACGTTAAAAAGCGTCAAACAAGCGTGTTTCTGCATCAGAAACAAAACTATTGAAGTTCCCAGCGCGAATTACAAATGAAACGTTATCTGTGCGATGTCTCA
>sgem2409
CGTGTTTTACGTTAAAAAGCGTCAAACAAGCGTGTTTCTGCATCAGAAACAAAACTATTGAAGTTCCCAGCGCGAATTGCAAATGAAACGTTATCTATGCGATGTCTCA
>sgem2410
CGTGTTTTACGTTAAAAAGCGTCAAACAAGCGTGTTTCTGCATCAGAAACAAAACTATTGAAGTTCCCAGCGCGAATTGCAAATGAAACGTTATCTGTGCCATATCTCA
>sgem2411
CGTGTTTTACGTTAAAAAGCGTCAAACAAGCGTGTTTCTGCATCAGAAACAAAACTATTGAAGTTCCCAGCGCGAATTGCAAATGAAACGTTATCTGTGCGATATCTCA
>sgem2412
CGTGTTTTACGTTAAAAAGCGTCAAACAAGCGTGTTTCTGCATCAGAAACAAAACTATTGAAGTTCCCAGCGCGAATTGCAATTGAAACGATATCTATGCGATATCTCA
>sgem2413
CGTGTTTTACGTTAAAAAGCGTCAAACAAGCGTGTTTCTGCATCAGAAACAAAACTATTGAAGTTCCCAGCGCGAATTGCGAATGAAACGTTATCTATGCGATGTCTCA
>sgem2414
CGTGTTTTACGTTAAAAAGCGTCAAACAAGCGTGTTTCTGCATCAGAAACAAAACTATTGAAGTTCCCAGCGCGGATTGCAAATGAAACGTTATCTATGCGATATCTCA
>sgem2415
CGTGTTTTACGTTAAAAAGCGTCAAACAAGCGTGTTTCTGCATCAGAAACAAAACTATTGAAGTTCTCAGCGCGAATTGCAAATGAAACGTTATCTATGCGATATCTCA
>sgem2416
CGTGTTTTACGTTAAAAAGCGTCAAACAAGCGTGTTTCTGCATCAGAAACAAAACTATTGAAGTTTACAGCGCAAATTGCAAATGAAACGTTATCTATGCGATATCTCA
>sgem2417
CGTGTTTTACGTTAAAAAGCGTCAAACAAGCGTGTTTCTGCATCAGAAACAAAACTATTGAAGTTTACAGCGCGAATTGCAAATGAAACGTTATCTATGCGATATCTCA
>sgem2418
CGTGTTTTACGTTAAAAAGCGTCAAACAAGCGTGTTTCTGCATCAGAAACAAAACTATTGAAGTTTACAGCGCGAATTGCAAATGAAACGTTTTCTATTCGATATCTCA
>sgem2419
CGTGTTTTACGTTAAAAAGCGTCAAACAAGCGTGTTTCTGCATCAGAAACAAAACTATTGAAGTTTCCAGCGCGAATTGCAAAGGAAACTTTATCAATGCGATATCTCA
>sgem2420
CGTGTTTTACGTTAAAAAGCGTCAAACAAGCGTGTTTCTGCATCAGAAACAAAACTATTGAAGTTTCCAGCGCGAATTGCAAATGAATCGTTATCTATGCTATTTCTCA
>sgem2421
CGTGTTTTACGTTAAAAAGCGTCAAACAAGCGTGTTTCTGCATCAGAAACAAAACTATTGAAGTTTCCAGCGCTAATTGCAAATGAATCCTTATGTGTGCGATTTCTCA
>sgem2422
CGTGTTTTACGTTAAAAAGCGTCAAACAAGCGTGTTTCTGCATCAGAAACAAAACTATTGAAGTTTCCAGGGCTAATTGCAAATGAAACTTTATCTATGCGATATCTCA
>sgem2423
CGTGTTTTACGTTAAAAAGCGTCAAACAAGCGTGTTTCTGCATCAGAAACAAAACTATTGAAGTTTCCAGTGCGAATTGCAAATGAAACGTTATCTATGCGATATCTCA
>sgem2424
CGTGTTTTACGTTAAAAAGCGTCAAACAAGCGTGTTTCTGCATCAGAAACAAAACTATTGAAGTTTCCATCGCGAATTGCAAATGAAACGTTATCTATGCGATATCTCA
>sgem2425
CGTGTTTTACGTTAAAAAGCGTCAAACAAGCGTGTTTCTGCATCAGAAACAAAACTATTGAAGTTTCTAAAGCGAATTGCAAATGAAACGTTATCTATGCGATACCTCA
>sgem2426
CGTGTTTTACGTTAAAAAGCGTCAAACAAGCGTGTTTCTGCATCAGAAACAAAACTATTGATTTTCCCAGCGCGAAATGCAAATGAAACGTTATCTATGCGATATCTCA
>sgem2427
CGTGTTTTACGTTAAAAAGCGTCAAACAAGCGTGTTTCTGCATCAGAAACAAAAGTATTGAAGTTCCCAGAGCGAATTGCAAATGAAACGTTATCTATGGGATATCTCA
>sgem2428
CGTGTTTTACGTTAAAAAGCGTCAAACAAGCGTGTTTCTGCATCAGAAACAAAATCATTGATGTTCCCAGAGCGAATTGTAAATGAAACGTTATCTATGCGAAAACTCA
>sgem2429
CGTGTTTTACGTTAAAAAGCGTCAAACAAGCGTGTTTCTGCATCAGAAACAAAATTAATGAAATTCCCAGATCGAATTGCAAATGAAACGTTATCTATGCGATATCTCA
>sgem2430
CGTGTTTTACGTTAAAAAGCGTCAAACAAGCGTGTTTCTGCATCAGAAACAAAATTAATGAAGTTCCTAGAGCGAATTGCAAATGAAACGTTATCTAAGCGATATCTCA
>sgem2431
CGTGTTTTACGTTAAAAAGCGTCAAACAAGCGTGTTTCTGCATCAGAAACAAAATTATAAAAGTTCCCAGAGCGAATTGCAAATGAAACGTTATATGTGCGATATCTCA
>sgem2432
CGTGTTTTACGTTAAAAAGCGTCAAACAAGCGTGTTTCTGCATCAGAAACAAAATTATAGAAATTCCCAGATCGAATTGCAAATGAAACGTTATCTATGCGATATCTCA
>sgem2433
CGTGTTTTACGTTAAAAAGCGTCAAACAAGCGTGTTTCTGCATCAGAAACAAAATTATCGAAGTTCCCAGAGCGAATTGCAAATGAAACGTTATCTATGCGATGTCTCA
>sgem2434
CGTGTTTTACGTTAAAAAGCGTCAAACAAGCGTGTTTCTGCATCAGAAACAAAATTATTAAAGTAACCAGAGCGAATTGCAAATGAAACGTTATATATGCGATATCTCA
>sgem2435
CGTGTTTTACGTTAAAAAGCGTCAAACAAGCGTGTTTCTGCATCAGAAACAAAATTATTAAAGTTACCAGAGCGAATTGCAAATGAAACGTTATATATGCGATATCTCA
>sgem2436
CGTGTTTTACGTTAAAAAGCGTCAAACAAGCGTGTTTCTGCATCAGAAACAAAATTATTAAAGTTCCCAGAGCGAATTGCAAATGAATCGTTATCTATGCCATATCTCA
>sgem2437
CGTGTTTTACGTTAAAAAGCGTCAAACAAGCGTGTTTCTGCATCAGAAACAAAATTATTAAAGTTCCCAGAGCGAATTTTAAATGGAACGTTTTCTTTGCGCTATCTCA
>sgem2438
CGTGTTTTACGTTAAAAAGCGTCAAACAAGCGTGTTTCTGCATCAGAAACAAAATTATTATAGTTCCCAGAGCGAATTGCAAATGAAACGTTATCTATGCGATATCTCA
>sgem2439
CGTGTTTTACGTTAAAAAGCGTCAAACAAGCGTGTTTCTGCATCAGAAACAAAATTATTGAAATTCCCAGATCGAATTGCAAATGAAAAGTTATCTATGCGATATCTCA
>sgem2440
CGTGTTTTACGTTAAAAAGCGTCAAACAAGCGTGTTTCTGCATCAGAAACAAAATTATTGAAATTCCCAGATCGAATTGCAAATGAAACGTTATCTATGCGATATCTCA
>sgem2441
CGTGTTTTACGTTAAAAAGCGTCAAACAAGCGTGTTTCTGCATCAGAAACAAAATTATTGAAATTCCCAGATCGAATTGCAAATGAAACGTTATCTATGCGATATTTCA
>sgem2442
CGTGTTTTACGTTAAAAAGCGTCAAACAAGCGTGTTTCTGCATCAGAAACAAAATTATTGAAATTCCCAGCGCGAATTGCAAACGAAACGTTATCTATGCGATATCTCA
>sgem2443
CGTGTTTTACGTTAAAAAGCGTCAAACAAGCGTGTTTCTGCATCAGAAACAAAATTATTGAAGATCCCAGCGCGAATTGCAAATGAAACGTTATCTATGCGATATCTCA
>sgem2444
CGTGTTTTACGTTAAAAAGCGTCAAACAAGCGTGTTTCTGCATCAGAAACAAAATTATTGAAGTACCCAGAGCGAATTGCAAATGAAACGTTATCTATGCGATATCTCA
>sgem2445
CGTGTTTTACGTTAAAAAGCGTCAAACAAGCGTGTTTCTGCATCAGAAACAAAATTATTGAAGTACCCTGAGCGAATTGCAAATGAAACGTTATCTAAGCGATATCTCA
>sgem2446
CGTGTTTTACGTTAAAAAGCGTCAAACAAGCGTGTTTCTGCATCAGAAACAAAATTATTGAAGTACCCTGAGCGAATTGCAAATGAAACGTTATCTATGCGATATCTCA
>sgem2447
CGTGTTTTACGTTAAAAAGCGTCAAACAAGCGTGTTTCTGCATCAGAAACAAAATTATTGAAGTACCCTGAGCGATTTGCAAATGAAACGTTATCTATGCGATATCTCA
>sgem2448
CGTGTTTTACGTTAAAAAGCGTCAAACAAGCGTGTTTCTGCATCAGAAACAAAATTATTGAAGTACCCTGAGCGATTTGCAGATGAAACGTTATCTATGCGATATCTCA
>sgem2449
CGTGTTTTACGTTAAAAAGCGTCAAACAAGCGTGTTTCTGCATCAGAAACAAAATTATTGAAGTACCCTGAGCGCTTTGCAAATGAAACGTTATCTATGCGATATCTCA
>sgem2450
CGTGTTTTACGTTAAAAAGCGTCAAACAAGCGTGTTTCTGCATCAGAAACAAAATTATTGAAGTGCCCAGAGCGAATTGCAAATGAAACGTTATCTATGCGATATCTCA
>sgem2451
CGTGTTTTACGTTAAAAAGCGTCAAACAAGCGTGTTTCTGCATCAGAAACAAAATTATTGAAGTTCCCACAGCGAATTGCAAATGAAACGTTATCTATGCGATATCTCA
>sgem2452
CGTGTTTTACGTTAAAAAGCGTCAAACAAGCGTGTTTCTGCATCAGAAACAAAATTATTGAAGTTCCCAGAGCAAATTGCAAATGAAACGTTATCTATGCGATATCTCA
>sgem2453
CGTGTTTTACGTTAAAAAGCGTCAAACAAGCGTGTTTCTGCATCAGAAACAAAATTATTGAAGTTCCCAGAGCGAACTGCAAATGAAACGTTATCTATGCGATATCTCA
>sgem2454
CGTGTTTTACGTTAAAAAGCGTCAAACAAGCGTGTTTCTGCATCAGAAACAAAATTATTGAAGTTCCCAGAGCGAATTACAAATGAAACGTTATCTATGCGATATCTCA
>sgem2455
CGTGTTTTACGTTAAAAAGCGTCAAACAAGCGTGTTTCTGCATCAGAAACAAAATTATTGAAGTTCCCAGAGCGAATTGCAAATGAAACGTTATCTATGCGATATCTCA
>sgem2456
CGTGTTTTACGTTAAAAAGCGTCAAACAAGCGTGTTTCTGCATCAGAAACAAAATTATTGAAGTTCCCAGAGCGAATTGCAAATGAAACGTTATCTATGCGATGTCTCA
>sgem2457
CGTGTTTTACGTTAAAAAGCGTCAAACAAGCGTGTTTCTGCATCAGAAACAAAATTATTGAAGTTCCCAGAGCGAATTGCAAATGAAACGTTATCTGTGCGATGTCTCA
>sgem2458
CGTGTTTTACGTTAAAAAGCGTCAAACAAGCGTGTTTCTGCATCAGAAACAAAATTATTGAAGTTCCCAGAGCGAATTGCAAATGAATCATTATCTACGCCATATCTCA
>sgem2459
CGTGTTTTACGTTAAAAAGCGTCAAACAAGCGTGTTTCTGCATCAGAAACAAAATTATTGAAGTTCCCAGAGCGAATTGCAAATGAATCGTTATCTAAGCCATATCTCA
>sgem2460
CGTGTTTTACGTTAAAAAGCGTCAAACAAGCGTGTTTCTGCATCAGAAACAAAATTATTGAAGTTCCCAGAGCGAATTGCAAATGAATCGTTATCTATGCCATATCTCA
>sgem2461
CGTGTTTTACGTTAAAAAGCGTCAAACAAGCGTGTTTCTGCATCAGAAACAAAATTATTGAAGTTCCCAGAGCGAATTGCAAATGAATCGTTATCTATGCGATATCTCA
>sgem2462
CGTGTTTTACGTTAAAAAGCGTCAAACAAGCGTGTTTCTGCATCAGAAACAAAATTATTGAAGTTCCCAGAGCGAATTGTAAATGAATCGTTATCTATGCCATATCTCA
>sgem2463
CGTGTTTTACGTTAAAAAGCGTCAAACAAGCGTGTTTCTGCATCAGAAACAAAATTATTGAAGTTCCCAGAGCGAATTTTAAATGAAACGTTATCTATGCGATATCTCA
>sgem2464
CGTGTTTTACGTTAAAAAGCGTCAAACAAGCGTGTTTCTGCATCAGAAACAAAATTATTGAAGTTCCCAGAGCGTATTGCAAATGAAACGTTATCTATGCGATGTCTCA
>sgem2465
CGTGTTTTACGTTAAAAAGCGTCAAACAAGCGTGTTTCTGCATCAGAAACAAAATTATTGAAGTTCCCAGGGCGAATTGCAAATGAAACGTTATCTATGCGATATCTCA
>sgem2466
CGTGTTTTACGTTAAAAAGCGTCAAACAAGCGTGTTTCTGCATCAGAAACAAAATTATTGAAGTTCCCCGAGCGAATTGCAAATGAAACGTTATCTATGCGATGTCTCA
>sgem2467
CGTGTTTTACGTTAAAAAGCGTCAAACAAGCGTGTTTCTGCATCAGAAACAAAATTATTGAAGTTCCTAGAGCGAATTGCAAATGAAACGTTATCTATGCGATATCTCA
>sgem2468
CGTGTTTTACGTTAAAAAGCGTCAAACAAGCGTGTTTCTGCATCAGAAACAAAATTATTGAAGTTCTCAGAGCGAATTGCAAATGAATCATTATCTATGCCATATCTCA
>sgem2469
CGTGTTTTACGTTAAAAAGCGTCAAACAAGCGTGTTTCTGCATCAGAAACAAAATTATTGACGTTCCCAGATCGAATTGCAAATGAAACGTTATCTATGCGATATCTCA
>sgem2470
CGTGTTTTACGTTAAAAAGCGTCAAACAAGCGTGTTTCTGCATCAGAAACAAAATTATTGATGTTCCCAGAGCGAATTGCAAATGAAACGTTATCTATGCGATATCTCA
>sgem2471
CGTGTTTTACGTTAAAAAGCGTCAAACAAGCGTGTTTCTGCATCAGAAACAAAATTATTGGAGTTCCCAGCGCGAATTGCAAATGAAACGTTATATATGCGATATCTCA
>sgem2472
CGTGTTTTACGTTAAAAAGCGTCAAACAAGCGTGTTTCTGCATCAGAAACAAAATTATTGTAGTTCCCAGCGCGTATTGCAAATGAAACGTTATCTATGCGATATCTCA
>sgem2473
CGTGTTTTACGTTAAAAAGCGTCAAACAAGCGTGTTTCTGCATCAGAAACAAAGCTATGGAAATTCCCAGCGTGAATTGCAAATGAAACGTTATCTATGCCATATCTCA
>sgem2474
CGTGTTTTACGTTAAAAAGCGTCAAACAAGCGTGTTTCTGCATCAGAAACAAAGTTATTGAATTTCCCAGAGCGAATTGCAAATGAAACGTTATCTATGCGATATCTCA
>sgem2475
CGTGTTTTACGTTAAAAAGCGTCAAACAAGCGTGTTTCTGCATCAGAAACAAAGTTATTGAATTTCCCAGATTGAATTGCAAATGTAACGTTATGTGTGCGATATCTCA
>sgem2476
CGTGTTTTACGTTAAAAAGCGTCAAACAAGCGTGTTTCTGCATCAGAAACAATATTATTGAAGTTCCCAGAGCGAATTGCAAATGAAACGTTATCTATGCGATATCTCA
>sgem2477
CGTGTTTTACGTTAAAAAGCGTCAAACAAGCGTGTTTCTGCATCAGAAACAGAATTATTGAAGTTCCCAGAGCAAATTGCAAATGAAACGTTATCTATGCGATATCTCA
>sgem2478
CGTGTTTTACGTTAAAAAGCGTCAAACAAGCGTGTTTCTGCATCAGAAACATAATTATTGAAGTTCCCAGAGCGAATTGCAAATGAAACGTTATCTATGCGATATCTCA
>sgem2479
CGTGTTTTACGTTAAAAAGCGTCAAACAAGCGTGTTTCTGCATCAGAAACCAAACTATTGAAATTCCCAGCGCGAATTGCAAATGAAGCGTTATCTATGCGATATCTCA
>sgem2480
CGTGTTTTACGTTAAAAAGCGTCAAACAAGCGTGTTTCTGCATCAGAAACCAAACTATTGAAGTACCCAGCGCGAATTGCAAATGAAAAGTTATCTATGCGATATCTCA
>sgem2481
CGTGTTTTACGTTAAAAAGCGTCAAACAAGCGTGTTTCTGCATCAGAAACCAAACTATTGAAGTTCCCAGAGCGAATTGCAAATGAAACGTTATCTATGCGATATTTCA
>sgem2482
CGTGTTTTACGTTAAAAAGCGTCAAACAAGCGTGTTTCTGCATCAGAAACCAAACTATTGAAGTTCCCAGCGCGAATTGCAAATGAAACGTTATCTATGCGATATCTCA
>sgem2483
CGTGTTTTACGTTAAAAAGCGTCAAACAAGCGTGTTTCTGCATCAGAAACCAAACTATTGTAGTTCCCATTGCGAATTGCAAATGAATCGTTATCTCTGCGATATCTCA
>sgem2484
CGTGTTTTACGTTAAAAAGCGTCAAACAAGCGTGTTTCTGCATCAGAAACGAAAACATTGATGTTCCCAGCGCGAATTGCAAATGAAACGTTATCTATGCGATCTCTCA
>sgem2485
CGTGTTTTACGTTAAAAAGCGTCAAACAAGCGTGTTTCTGCATCAGAAACGAAAATATTGAAGTTCCCAGCGCGAATTGCAAATGAAACGTTATCTATGCGATACCTCA
>sgem2486
CGTGTTTTACGTTAAAAAGCGTCAAACAAGCGTGTTTCTGCATCAGAAACGAAAATATTGAAGTTCCCAGCGCGAATTGCAAATGAAACGTTATCTATGCGATATCTCA
>sgem2487
CGTGTTTTACGTTAAAAAGCGTCAAACAAGCGTGTTTCTGCATCAGAAACGAAAATATTGAAGTTCCCAGCGCGAATTGCGAATGAATGGTTATCAATGCGATATTTCA
>sgem2488
CGTGTTTTACGTTAAAAAGCGTCAAACAAGCGTGTTTCTGCATCAGAAACGAAAATATTGAAGTTCCCATCGCGAATTGCAAATGAAACGTTATCTATGCGATACCTCA
>sgem2489
CGTGTTTTACGTTAAAAAGCGTCAAACAAGCGTGTTTCTGCATCAGAAACGAAAATATTGAAGTTCCCATCGCGAATTGCAGATGAATCGTTATGTATTCAATATCTCA
>sgem2490
CGTGTTTTACGTTAAAAAGCGTCAAACAAGCGTGTTTCTGCATCAGAAACGAAAATATTGAAGTTCCCATCGCGAATTGCAGATTTATCGTTATGTATGCGATATCTCA
>sgem2491
CGTGTTTTACGTTAAAAAGCGTCAAACAAGCGTGTTTCTGCATCAGAAACGAAACAATTGAAATTCCCAGCGCGAATTGCAAATGAAACGTTATCTATGCGATATCTCA
>sgem2492
CGTGTTTTACGTTAAAAAGCGTCAAACAAGCGTGTTTCTGCATCAGAAACGAAACAATTGAAATTCCCAGCGCGAATTGCAAATGAAACGTTATCTCTGCAATATCTCA
>sgem2493
CGTGTTTTACGTTAAAAAGCGTCAAACAAGCGTGTTTCTGCATCAGAAACGAAACAATTGAAATTCCCAGCGCTAATTGCAAATGAAACGTTATCTCTGCAATATCTCA
>sgem2494
CGTGTTTTACGTTAAAAAGCGTCAAACAAGCGTGTTTCTGCATCAGAAACGAAACAATTGAAGTTTCCAGCGCGAATTGCAAATGAAATGTTATCTAAGCGATATCTCA
>sgem2495
CGTGTTTTACGTTAAAAAGCGTCAAACAAGCGTGTTTCTGCATCAGAAACGAAACATTTGAAGTTTACAGCGCGAATTGAAAATGAATCGTTATCTATGCGATATCTCA
>sgem2496
CGTGTTTTACGTTAAAAAGCGTCAAACAAGCGTGTTTCTGCATCAGAAACGAAACATTTGAATTTTACAGCGCGAATTGCAAATGAATCGTTATGTATGCAATATCTCA
>sgem2497
CGTGTTTTACGTTAAAAAGCGTCAAACAAGCGTGTTTCTGCATCAGAAACGAAACATTTGACGTTTACAGCGCGAATTGCAAATGAAACGTTATCTGTGCGATATCTCA
>sgem2498
CGTGTTTTACGTTAAAAAGCGTCAAACAAGCGTGTTTCTGCATCAGAAACGAAACATTTGATGTTTACAGCGCGAATTGCAAATGAAACGTTATCTATGCGATATCTCA
>sgem2499
CGTGTTTTACGTTAAAAAGCGTCAAACAAGCGTGTTTCTGCATCAGAAACGAAACCATTGAAGTTCCCAGCGCGAATTGCAAATGAAACGTGATCTATGCGATATCTCA
>sgem2500
CGTGTTTTACGTTAAAAAGCGTCAAACAAGCGTGTTTCTGCATCAGAAACGAAACCATTGAAGTTTCAAGCGCGAATTGCAAATGAATCGTTATCTATGCGCTATCTCA
>sgem2501
CGTGTTTTACGTTAAAAAGCGTCAAACAAGCGTGTTTCTGCATCAGAAACGAAACTAAAGAAGTTCCCAGCACGAATTGCAAATGAAACGTTATCTATGCGATATCTCA
>sgem2502
CGTGTTTTACGTTAAAAAGCGTCAAACAAGCGTGTTTCTGCATCAGAAACGAAACTAATGAAATTTCCAGAGCGAATTGCAAATGAAACGTTATCTATGCGATACCTCA
>sgem2503
CGTGTTTTACGTTAAAAAGCGTCAAACAAGCGTGTTTCTGCATCAGAAACGAAACTAATGAACTTTCCTGCGCGTATTGCAAATGAATCGTTATCTATGCGATATCTCA
>sgem2504
CGTGTTTTACGTTAAAAAGCGTCAAACAAGCGTGTTTCTGCATCAGAAACGAAACTAATGAAGCTTCCAGCGCTAATGGCAAATGAATCGTTACCTATGCGACATCACA
>sgem2505
CGTGTTTTACGTTAAAAAGCGTCAAACAAGCGTGTTTCTGCATCAGAAACGAAACTAATGAAGTACCCAGCGCGAATTGCAAATGAAACGTTATCTGTGCGATATCTCA
>sgem2506
CGTGTTTTACGTTAAAAAGCGTCAAACAAGCGTGTTTCTGCATCAGAAACGAAACTAATGAAGTTCCCAGCGCGAAATGCAAATGAAACGTTATCTATGCGATATCTCA
>sgem2507
CGTGTTTTACGTTAAAAAGCGTCAAACAAGCGTGTTTCTGCATCAGAAACGAAACTAATGAAGTTCCCAGCGCGAATTGCAAATGAAACGTTATCTATGCGATATCTCA
>sgem2508
CGTGTTTTACGTTAAAAAGCGTCAAACAAGCGTGTTTCTGCATCAGAAACGAAACTAATGAAGTTCTCAGCGCGAATTGCAAATGAAACGTTATCTATGCGATATCTCA
>sgem2509
CGTGTTTTACGTTAAAAAGCGTCAAACAAGCGTGTTTCTGCATCAGAAACGAAACTAATGGTGTTCCCAGCGCGAATTGCAATTGAAACGTTATCTATGCGATATCTCA
>sgem2510
CGTGTTTTACGTTAAAAAGCGTCAAACAAGCGTGTTTCTGCATCAGAAACGAAACTACTGAAGTTCCCAAAGCGAATTGCAAAAGAAACGTTATCTATGCGATGTCTCA
>sgem2511
CGTGTTTTACGTTAAAAAGCGTCAAACAAGCGTGTTTCTGCATCAGAAACGAAACTACTGAAGTTCCCAGCGCGAATTGCAAATGAAACGTTACCTACGCGATATCTCA
>sgem2512
CGTGTTTTACGTTAAAAAGCGTCAAACAAGCGTGTTTCTGCATCAGAAACGAAACTACTGAAGTTCCCAGCGCGAATTGCAAATGAAACGTTATCTATGCGATATCTCA
>sgem2513
CGTGTTTTACGTTAAAAAGCGTCAAACAAGCGTGTTTCTGCATCAGAAACGAAACTACTGAAGTTCCCAGCGCGAATTGCAAATGAAACGTTATCTCTGCGATATCTCA
>sgem2514
CGTGTTTTACGTTAAAAAGCGTCAAACAAGCGTGTTTCTGCATCAGAAACGAAACTACTGACGTTCCCATCGCGAATTGCAAATCAATCGTTATGTATGCGATATCTCA
>sgem2515
CGTGTTTTACGTTAAAAAGCGTCAAACAAGCGTGTTTCTGCATCAGAAACGAAACTACTGACGTTCCCATCTCGAATTGCAAATCAATCGTTATGTATGCGATATCTCA
>sgem2516
CGTGTTTTACGTTAAAAAGCGTCAAACAAGCGTGTTTCTGCATCAGAAACGAAACTACTGTAGTTCCCAGCGCGAATTGCAAATGAAACGTTATCTATGCGATATCTCA
>sgem2517
CGTGTTTTACGTTAAAAAGCGTCAAACAAGCGTGTTTCTGCATCAGAAACGAAACTAGTGAAGTTCCCAGCACGAATTGCAAATGAAACGTTATAAATGCGATATCTCA
>sgem2518
CGTGTTTTACGTTAAAAAGCGTCAAACAAGCGTGTTTCTGCATCAGAAACGAAACTAGTGAAGTTCCCATCACTAATTGCAAATGAAACGTTATGTATGCGATATCTCA
>sgem2519
CGTGTTTTACGTTAAAAAGCGTCAAACAAGCGTGTTTCTGCATCAGAAACGAAACTATAGAAGTTACCAGCGCGAATTGCAGATGAATCGTTATCTATGCAATATCTCA
>sgem2520
CGTGTTTTACGTTAAAAAGCGTCAAACAAGCGTGTTTCTGCATCAGAAACGAAACTATAGAAGTTACCAGCGCGAATTGCAGATGAATCGTTTTCTATGCAATATCTCA
>sgem2521
CGTGTTTTACGTTAAAAAGCGTCAAACAAGCGTGTTTCTGCATCAGAAACGAAACTATAGAAGTTCCCAGCGCGAGTTGCAAATGAAACGTTATCTATGCGATGTCTCA
>sgem2522
CGTGTTTTACGTTAAAAAGCGTCAAACAAGCGTGTTTCTGCATCAGAAACGAAACTATAGAAGTTCCCAGCGTGAATTGCAAATGAAACGTTATCTATGCCATATCTCA
>sgem2523
CGTGTTTTACGTTAAAAAGCGTCAAACAAGCGTGTTTCTGCATCAGAAACGAAACTATCGAAGTTCCCAGCGCGAATTGCAAATGAAACGTTATCTATGCGATATCTCA
>sgem2524
CGTGTTTTACGTTAAAAAGCGTCAAACAAGCGTGTTTCTGCATCAGAAACGAAACTATCGAAGTTCCCAGCGCGAATTGCAATTGAAACGTTATCTGTGCGATATCTCA
>sgem2525
CGTGTTTTACGTTAAAAAGCGTCAAACAAGCGTGTTTCTGCATCAGAAACGAAACTATCGAAGTTTCCAGAGCGAATTGCAAATGAATCATGATCTGTGCGATATCTCA
>sgem2526
CGTGTTTTACGTTAAAAAGCGTCAAACAAGCGTGTTTCTGCATCAGAAACGAAACTATCTATGTTCCCCTAGCGAATTGCAAATGAATCGTTATGTATGCGATATCTCA
>sgem2527
CGTGTTTTACGTTAAAAAGCGTCAAACAAGCGTGTTTCTGCATCAGAAACGAAACTATTAAAATTCCCAAGGAGAATTGCAAATGAAACGTTATCTATGCGATATCTCA
>sgem2528
CGTGTTTTACGTTAAAAAGCGTCAAACAAGCGTGTTTCTGCATCAGAAACGAAACTATTAAAATTCCCAGCGCGAATTGCAAATGAAGCGTTATCTATGCGATATCTCA
>sgem2529
CGTGTTTTACGTTAAAAAGCGTCAAACAAGCGTGTTTCTGCATCAGAAACGAAACTATTAAAGTTCCAAGTGCGAATTGCAAATGAAACGTTATCTGTGCGATATCTCA
>sgem2530
CGTGTTTTACGTTAAAAAGCGTCAAACAAGCGTGTTTCTGCATCAGAAACGAAACTATTAAAGTTCCCAGCGCAAATTGCAAATGAAACGTTATCTATGCGATATCTCA
>sgem2531
CGTGTTTTACGTTAAAAAGCGTCAAACAAGCGTGTTTCTGCATCAGAAACGAAACTATTAAAGTTCCCAGCGCGAATTGCAAATGAAACGTTATCTATGCGATATCTCA
>sgem2532
CGTGTTTTACGTTAAAAAGCGTCAAACAAGCGTGTTTCTGCATCAGAAACGAAACTATTAAAGTTCCCAGCGCGTATTGCAAATGAAACGTTATCTATGCGATATCTCA
>sgem2533
CGTGTTTTACGTTAAAAAGCGTCAAACAAGCGTGTTTCTGCATCAGAAACGAAACTATTAAAGTTCCCATCGCGAATTGCAAATGAATCATTATCTATGCGATATCTCA
>sgem2534
CGTGTTTTACGTTAAAAAGCGTCAAACAAGCGTGTTTCTGCATCAGAAACGAAACTATTAAAGTTCCCTGCGCGAATTGCAAATGAATTGTTATCTATGCGATATCTCA
>sgem2535
CGTGTTTTACGTTAAAAAGCGTCAAACAAGCGTGTTTCTGCATCAGAAACGAAACTATTAAAGTTTCCAGCGCGAATTGCAAATGAATCGTTATCTCTGCGATATCTCA
>sgem2536
CGTGTTTTACGTTAAAAAGCGTCAAACAAGCGTGTTTCTGCATCAGAAACGAAACTATTAAATTTCCCAACGCGAATTGCAAATGAAACTTTATCTATGCGATATCTCA
>sgem2537
CGTGTTTTACGTTAAAAAGCGTCAAACAAGCGTGTTTCTGCATCAGAAACGAAACTATTAAATTTTCCAGCGGGAATTGCAAATGAAACGTTATCTATACGATATCTCA
>sgem2538
CGTGTTTTACGTTAAAAAGCGTCAAACAAGCGTGTTTCTGCATCAGAAACGAAACTATTCAAGTTCCCAGCGCGAAATGCAAATGAAACTTTATCTATGCAATATCTCA
>sgem2539
CGTGTTTTACGTTAAAAAGCGTCAAACAAGCGTGTTTCTGCATCAGAAACGAAACTATTCAAGTTCCCAGCGCGAATTGCAATTGAAACGTTATCTATGCGATATCTCA
>sgem2540
CGTGTTTTACGTTAAAAAGCGTCAAACAAGCGTGTTTCTGCATCAGAAACGAAACTATTCAAGTTCCCAGCGCGAATTGCAATTGAAACGTTATCTATGTGATATCTCA
>sgem2541
CGTGTTTTACGTTAAAAAGCGTCAAACAAGCGTGTTTCTGCATCAGAAACGAAACTATTGAAATACCCAGCGCGAATTGCAAATGAAACGTTATCTATGCGATATCTCA
>sgem2542
CGTGTTTTACGTTAAAAAGCGTCAAACAAGCGTGTTTCTGCATCAGAAACGAAACTATTGAAATTCCCAGCGCAAATAGCAAATGAAGCGTTATCTATGCGATATCTCA
>sgem2543
CGTGTTTTACGTTAAAAAGCGTCAAACAAGCGTGTTTCTGCATCAGAAACGAAACTATTGAAATTCCCAGCGCAAATTGCAAATGAATCGTTATCTATGCAATATCTCA
>sgem2544
CGTGTTTTACGTTAAAAAGCGTCAAACAAGCGTGTTTCTGCATCAGAAACGAAACTATTGAAATTCCCAGCGCGAATTACAAATGAAACGTTATCTATGCGATATCTCA
>sgem2545
CGTGTTTTACGTTAAAAAGCGTCAAACAAGCGTGTTTCTGCATCAGAAACGAAACTATTGAAATTCCCAGCGCGAATTGCAAATGAAACGTTATCTATGCGATAACTCA
>sgem2546
CGTGTTTTACGTTAAAAAGCGTCAAACAAGCGTGTTTCTGCATCAGAAACGAAACTATTGAAATTCCCAGCGCGAATTGCAAATGAAACGTTATCTATGCGATATCTCA
>sgem2547
CGTGTTTTACGTTAAAAAGCGTCAAACAAGCGTGTTTCTGCATCAGAAACGAAACTATTGAAATTCCCAGCGCGAATTGCAAATGAACCGTTATCTATGCGATATCTCA
>sgem2548
CGTGTTTTACGTTAAAAAGCGTCAAACAAGCGTGTTTCTGCATCAGAAACGAAACTATTGAAATTCCCAGCGCGAATTGCAAATGAAGCGTTATCTATGCGATATCTCA
>sgem2549
CGTGTTTTACGTTAAAAAGCGTCAAACAAGCGTGTTTCTGCATCAGAAACGAAACTATTGAAATTCCCAGCGCGAATTGCAAATGAATCGTTATCTAAGCAATATCTCA
>sgem2550
CGTGTTTTACGTTAAAAAGCGTCAAACAAGCGTGTTTCTGCATCAGAAACGAAACTATTGAAATTCCCAGCGCGAATTGCAAGTGATGCGTTATCTATGCGATATTTCA
>sgem2551
CGTGTTTTACGTTAAAAAGCGTCAAACAAGCGTGTTTCTGCATCAGAAACGAAACTATTGAAATTCCCAGCGCGAATTGCTAATGAAACGTTATCTATGCGATATCTCA
>sgem2552
CGTGTTTTACGTTAAAAAGCGTCAAACAAGCGTGTTTCTGCATCAGAAACGAAACTATTGAAATTCCCAGCGCGAATTGTAAATGAAACGTTATCTATGCGATACCTCA
>sgem2553
CGTGTTTTACGTTAAAAAGCGTCAAACAAGCGTGTTTCTGCATCAGAAACGAAACTATTGAAATTCCCAGTGCGAATTGAAAATTAATCGTTATCTATGCGATATCTCA
>sgem2554
CGTGTTTTACGTTAAAAAGCGTCAAACAAGCGTGTTTCTGCATCAGAAACGAAACTATTGAAATTCCCAGTGCGAATTGCAAATGAAACGTTATCTATGCGATATCTCA
>sgem2555
CGTGTTTTACGTTAAAAAGCGTCAAACAAGCGTGTTTCTGCATCAGAAACGAAACTATTGAAATTCCCATCGCGAATTGCAAATGAAACGTTATCAATGCGATATCTCA
>sgem2556
CGTGTTTTACGTTAAAAAGCGTCAAACAAGCGTGTTTCTGCATCAGAAACGAAACTATTGAAATTCCCATCGCGAATTGCAAATGAAACGTTATCTATGCGATATCTCA
>sgem2557
CGTGTTTTACGTTAAAAAGCGTCAAACAAGCGTGTTTCTGCATCAGAAACGAAACTATTGAAATTCCCATCGCGAATTGCAAATGAATCGTTTTGTATGCGATATCTCA
>sgem2558
CGTGTTTTACGTTAAAAAGCGTCAAACAAGCGTGTTTCTGCATCAGAAACGAAACTATTGAAATTCGCAGTGCGAATTGAAAATTAATCGTTATCTATGCGATATCTCA
>sgem2559
CGTGTTTTACGTTAAAAAGCGTCAAACAAGCGTGTTTCTGCATCAGAAACGAAACTATTGAAATTCGCAGTGCGAATTGAAAATTAATTGTTATCTATGCGATATCTCA
>sgem2560
CGTGTTTTACGTTAAAAAGCGTCAAACAAGCGTGTTTCTGCATCAGAAACGAAACTATTGAAATTCGCAGTGCGAATTGCAAATGAAACGTTATCTAAGCGATATCTCA
>sgem2561
CGTGTTTTACGTTAAAAAGCGTCAAACAAGCGTGTTTCTGCATCAGAAACGAAACTATTGAAATTCGCAGTGCGAATTGCAAATGAATCGTTATCTATGCAATATCTCA
>sgem2562
CGTGTTTTACGTTAAAAAGCGTCAAACAAGCGTGTTTCTGCATCAGAAACGAAACTATTGAAATTCGCAGTGCGAATTGCAAATGAATCGTTATCTATGCGATATCTCA
>sgem2563
CGTGTTTTACGTTAAAAAGCGTCAAACAAGCGTGTTTCTGCATCAGAAACGAAACTATTGAAATTCGCATTGCGAATTGCTAATGATTCGTTATCTATGCGTTATCTCA
>sgem2564
CGTGTTTTACGTTAAAAAGCGTCAAACAAGCGTGTTTCTGCATCAGAAACGAAACTATTGAAATTCGCCGTGCGAATTGCAAATGAATCGTTATCTATGTGATATTTCA
>sgem2565
CGTGTTTTACGTTAAAAAGCGTCAAACAAGCGTGTTTCTGCATCAGAAACGAAACTATTGAAATTCTCAGCGCGAATTGCAAATGAAACGTCATCTATTCGATATCTCA
>sgem2566
CGTGTTTTACGTTAAAAAGCGTCAAACAAGCGTGTTTCTGCATCAGAAACGAAACTATTGAAATTTCCAGGGCGAATTGCAAATGAAACGTTATCTATGCGATATCTCA
>sgem2567
CGTGTTTTACGTTAAAAAGCGTCAAACAAGCGTGTTTCTGCATCAGAAACGAAACTATTGAAATTTCTAGTGCGAATTGCAAATGACACGTTTTCTATGCGATATCTCA
>sgem2568
CGTGTTTTACGTTAAAAAGCGTCAAACAAGCGTGTTTCTGCATCAGAAACGAAACTATTGAAATTTGCAGTGCGAATTGCAAATGAATCGTTATCTATGCGATATCTCA
>sgem2569
CGTGTTTTACGTTAAAAAGCGTCAAACAAGCGTGTTTCTGCATCAGAAACGAAACTATTGAAATTTGCATTGCGAATTGCAAATGAATCGCTATGTATGCGATATCTCA
>sgem2570
CGTGTTTTACGTTAAAAAGCGTCAAACAAGCGTGTTTCTGCATCAGAAACGAAACTATTGAACTTTCCTGCGCGAATTGCAAATGAATCGTTATCTATGCGATATCTCA
>sgem2571
CGTGTTTTACGTTAAAAAGCGTCAAACAAGCGTGTTTCTGCATCAGAAACGAAACTATTGAACTTTCCTGCGCGAATTGCAAATGAATTGTTATCTATGCGATATCTCA
>sgem2572
CGTGTTTTACGTTAAAAAGCGTCAAACAAGCGTGTTTCTGCATCAGAAACGAAACTATTGAAGATCCCAGCGCGAATTGCAAATGAAACGTTATCTATGCGATGTCTCA
>sgem2573
CGTGTTTTACGTTAAAAAGCGTCAAACAAGCGTGTTTCTGCATCAGAAACGAAACTATTGAAGCTCCCAGCGCGAATTGCAAATGAAACGTTATCTATGCGATAACTCA
>sgem2574
CGTGTTTTACGTTAAAAAGCGTCAAACAAGCGTGTTTCTGCATCAGAAACGAAACTATTGAAGCTTCCAGCGCGAATTGCAAATGAATCGTTATCTATGCGATATCTCA
>sgem2575
CGTGTTTTACGTTAAAAAGCGTCAAACAAGCGTGTTTCTGCATCAGAAACGAAACTATTGAAGCTTCCAGCGCGAATTGCAAATGAATCGTTATGTGTGCAATATCTCA
>sgem2576
CGTGTTTTACGTTAAAAAGCGTCAAACAAGCGTGTTTCTGCATCAGAAACGAAACTATTGAAGCTTCCATCGCGAATTGCTTATGAATCGTTATGATTGCGATATCTCA
>sgem2577
CGTGTTTTACGTTAAAAAGCGTCAAACAAGCGTGTTTCTGCATCAGAAACGAAACTATTGAAGGTCCCAGCGCGAATTGCAAATGAAACGTTATCTGTGCGTATTCTCA
>sgem2578
CGTGTTTTACGTTAAAAAGCGTCAAACAAGCGTGTTTCTGCATCAGAAACGAAACTATTGAAGTACCCATCGCGAATTGCTAATGAATCGTTATGCAAGCGATATCTCA
>sgem2579
CGTGTTTTACGTTAAAAAGCGTCAAACAAGCGTGTTTCTGCATCAGAAACGAAACTATTGAAGTATCCAGGGCGAATTGCAAATGAAACGTTATCTATGCGATATCTCA
>sgem2580
CGTGTTTTACGTTAAAAAGCGTCAAACAAGCGTGTTTCTGCATCAGAAACGAAACTATTGAAGTGCCCAGCGCGAATTGCAAATGAAACGTTATCTATGCGATATCTCA
>sgem2581
CGTGTTTTACGTTAAAAAGCGTCAAACAAGCGTGTTTCTGCATCAGAAACGAAACTATTGAAGTTAACAGAGCGAATTGCAAACGAAACGTTATCTATGCGATATCTCA
>sgem2582
CGTGTTTTACGTTAAAAAGCGTCAAACAAGCGTGTTTCTGCATCAGAAACGAAACTATTGAAGTTACCAGCCCGAATTGCAAATGAAACGTTATCTATGCGATATCTCA
>sgem2583
CGTGTTTTACGTTAAAAAGCGTCAAACAAGCGTGTTTCTGCATCAGAAACGAAACTATTGAAGTTACCAGCGCGAATTGCAAATGAAACGTTATCTATGCGATATCTCA
>sgem2584
CGTGTTTTACGTTAAAAAGCGTCAAACAAGCGTGTTTCTGCATCAGAAACGAAACTATTGAAGTTACCAGCGCGAATTGCAAATGAAACGTTATCTATGCGGTATCTCA
>sgem2585
CGTGTTTTACGTTAAAAAGCGTCAAACAAGCGTGTTTCTGCATCAGAAACGAAACTATTGAAGTTACCAGCGCGAATTGCAAATGAAACGTTATCTATTCGATATCTCA
>sgem2586
CGTGTTTTACGTTAAAAAGCGTCAAACAAGCGTGTTTCTGCATCAGAAACGAAACTATTGAAGTTACCAGCGCGAATTGCAAATGAATCGTTATGTGTGCTATATCTCA
>sgem2587
CGTGTTTTACGTTAAAAAGCGTCAAACAAGCGTGTTTCTGCATCAGAAACGAAACTATTGAAGTTCAAAGAGCGAATTGCAAATGAAACGTTATATATGCGATGTCTCA
>sgem2588
CGTGTTTTACGTTAAAAAGCGTCAAACAAGCGTGTTTCTGCATCAGAAACGAAACTATTGAAGTTCACAGAGCGAATTGCAAACGAAACGTTATCTATGCGACATCTCA
>sgem2589
CGTGTTTTACGTTAAAAAGCGTCAAACAAGCGTGTTTCTGCATCAGAAACGAAACTATTGAAGTTCACAGAGCGAATTGCAAACGAAACGTTATCTATGCGATATCTCA
>sgem2590
CGTGTTTTACGTTAAAAAGCGTCAAACAAGCGTGTTTCTGCATCAGAAACGAAACTATTGAAGTTCACAGAGCGAATTGCAAACGGAACGTTATCTATGCGTTATCTCA
>sgem2591
CGTGTTTTACGTTAAAAAGCGTCAAACAAGCGTGTTTCTGCATCAGAAACGAAACTATTGAAGTTCACAGAGCGAATTGCAAACGGAACGTTTTCTATGCGATATCTCA
>sgem2592
CGTGTTTTACGTTAAAAAGCGTCAAACAAGCGTGTTTCTGCATCAGAAACGAAACTATTGAAGTTCACAGCGCCAATTGCAAATGAAACGTTATCTATGCGATATCTCA
>sgem2593
CGTGTTTTACGTTAAAAAGCGTCAAACAAGCGTGTTTCTGCATCAGAAACGAAACTATTGAAGTTCACAGCGCGAATTGCAAATGATACGTTATCTATGCGATATCTCA
>sgem2594
CGTGTTTTACGTTAAAAAGCGTCAAACAAGCGTGTTTCTGCATCAGAAACGAAACTATTGAAGTTCACAGCGCGAATTTCAAACGAATCGTTATCTATATGATATCTCA
>sgem2595
CGTGTTTTACGTTAAAAAGCGTCAAACAAGCGTGTTTCTGCATCAGAAACGAAACTATTGAAGTTCACAGCTCGAATTGCAAATGAAACGTTATCTATGCGATATCTCA
>sgem2596
CGTGTTTTACGTTAAAAAGCGTCAAACAAGCGTGTTTCTGCATCAGAAACGAAACTATTGAAGTTCACAGTGCGAATTGCAAACGAAACGTTATCTATGCGATATCTCA
>sgem2597
CGTGTTTTACGTTAAAAAGCGTCAAACAAGCGTGTTTCTGCATCAGAAACGAAACTATTGAAGTTCACAGTGCGAATTGCAAATGAAACGTTATCTATGCGATATCTCA
>sgem2598
CGTGTTTTACGTTAAAAAGCGTCAAACAAGCGTGTTTCTGCATCAGAAACGAAACTATTGAAGTTCACAGTGTGAATTGCAAACGAAACGTTATCTATGCGATATCTCA
>sgem2599
CGTGTTTTACGTTAAAAAGCGTCAAACAAGCGTGTTTCTGCATCAGAAACGAAACTATTGAAGTTCACATCGAGAATTGCAAATGAATCGTTATCTATGCGATATCTCA
>sgem2600
CGTGTTTTACGTTAAAAAGCGTCAAACAAGCGTGTTTCTGCATCAGAAACGAAACTATTGAAGTTCACGGTGCGAATTGCAAATGAAACGTTATCTATGCGATATCTCA
>sgem2601
CGTGTTTTACGTTAAAAAGCGTCAAACAAGCGTGTTTCTGCATCAGAAACGAAACTATTGAAGTTCCAAGCGCGAATTGCAAATGAAACGTTATCTATGCGATATCTCA
>sgem2602
CGTGTTTTACGTTAAAAAGCGTCAAACAAGCGTGTTTCTGCATCAGAAACGAAACTATTGAAGTTCCCAAAACGAATTGCAAATGAAACGTTATCTATGCGATATCTCA
>sgem2603
CGTGTTTTACGTTAAAAAGCGTCAAACAAGCGTGTTTCTGCATCAGAAACGAAACTATTGAAGTTCCCAAAACGTATTGCAAATGAAACGTTATCTATGCGATATCTCA
>sgem2604
CGTGTTTTACGTTAAAAAGCGTCAAACAAGCGTGTTTCTGCATCAGAAACGAAACTATTGAAGTTCCCAAAGCGAATTGCAAATGAAACGTTATCTATGCGATATCTCA
>sgem2605
CGTGTTTTACGTTAAAAAGCGTCAAACAAGCGTGTTTCTGCATCAGAAACGAAACTATTGAAGTTCCCAAATCGAATTGCAAATGAAACGTTATCTATGCGATGTCTCA
>sgem2606
CGTGTTTTACGTTAAAAAGCGTCAAACAAGCGTGTTTCTGCATCAGAAACGAAACTATTGAAGTTCCCAACGCGAATTGCAAATGAAACGTTATCTATGCGATATCTCA
>sgem2607
CGTGTTTTACGTTAAAAAGCGTCAAACAAGCGTGTTTCTGCATCAGAAACGAAACTATTGAAGTTCCCAACGCGAATTGCAAATGAAACGTTATCTTTGCGATATCTCA
>sgem2608
CGTGTTTTACGTTAAAAAGCGTCAAACAAGCGTGTTTCTGCATCAGAAACGAAACTATTGAAGTTCCCAACGCGAATTGCAAATGAAACGTTATCTTTGCGATGTCTCA
>sgem2609
CGTGTTTTACGTTAAAAAGCGTCAAACAAGCGTGTTTCTGCATCAGAAACGAAACTATTGAAGTTCCCAACGCGAATTGCAAATTAAACGTTATCTATGCTTTATCTCA
>sgem2610
CGTGTTTTACGTTAAAAAGCGTCAAACAAGCGTGTTTCTGCATCAGAAACGAAACTATTGAAGTTCCCAAGGCGAATTGCAAATGAAACGTTATCTATGCGATATCTCA
>sgem2611
CGTGTTTTACGTTAAAAAGCGTCAAACAAGCGTGTTTCTGCATCAGAAACGAAACTATTGAAGTTCCCACCGCGAATTGCAAATGAAACGTTATCTATCCGATATCTCA
>sgem2612
CGTGTTTTACGTTAAAAAGCGTCAAACAAGCGTGTTTCTGCATCAGAAACGAAACTATTGAAGTTCCCACCGCGAATTGCAAATGAAACGTTATCTATGCGATATCTCA
>sgem2613
CGTGTTTTACGTTAAAAAGCGTCAAACAAGCGTGTTTCTGCATCAGAAACGAAACTATTGAAGTTCCCAGAGCGAAATGCAAATGAAACGTTATCTATGCGATATCTCA
>sgem2614
CGTGTTTTACGTTAAAAAGCGTCAAACAAGCGTGTTTCTGCATCAGAAACGAAACTATTGAAGTTCCCAGAGCGAATTGCAAATGAAAAGTTATCTATGCGATATCTCA
>sgem2615
CGTGTTTTACGTTAAAAAGCGTCAAACAAGCGTGTTTCTGCATCAGAAACGAAACTATTGAAGTTCCCAGAGCGAATTGCAAATGAAACGTTATATATGCCATGTCTCA
>sgem2616
CGTGTTTTACGTTAAAAAGCGTCAAACAAGCGTGTTTCTGCATCAGAAACGAAACTATTGAAGTTCCCAGAGCGAATTGCAAATGAAACGTTATATATGCGATGTCTCA
>sgem2617
CGTGTTTTACGTTAAAAAGCGTCAAACAAGCGTGTTTCTGCATCAGAAACGAAACTATTGAAGTTCCCAGAGCGAATTGCAAATGAAACGTTATCTATGCGATATCTCA
>sgem2618
CGTGTTTTACGTTAAAAAGCGTCAAACAAGCGTGTTTCTGCATCAGAAACGAAACTATTGAAGTTCCCAGCACGAATTGCAAATATAACGTTATCTATGCGATAACTCA
>sgem2619
CGTGTTTTACGTTAAAAAGCGTCAAACAAGCGTGTTTCTGCATCAGAAACGAAACTATTGAAGTTCCCAGCACGAATTGCAAATGAAACGTTATCTATGCGATATCTCA
>sgem2620
CGTGTTTTACGTTAAAAAGCGTCAAACAAGCGTGTTTCTGCATCAGAAACGAAACTATTGAAGTTCCCAGCACGAATTGCAAATGAAACGTTATCTATGCGATGTCTCA
>sgem2621
CGTGTTTTACGTTAAAAAGCGTCAAACAAGCGTGTTTCTGCATCAGAAACGAAACTATTGAAGTTCCCAGCACGAATTGCGAATGTATCGTTATCTATGCGATATCTCA
>sgem2622
CGTGTTTTACGTTAAAAAGCGTCAAACAAGCGTGTTTCTGCATCAGAAACGAAACTATTGAAGTTCCCAGCATGAATTGCAAAAGAAACCTTATCTATGCAATATCTCA
>sgem2623
CGTGTTTTACGTTAAAAAGCGTCAAACAAGCGTGTTTCTGCATCAGAAACGAAACTATTGAAGTTCCCAGCATGAATTGCAAAAGAAACCTTATCTATGCGATATCTCA
>sgem2624
CGTGTTTTACGTTAAAAAGCGTCAAACAAGCGTGTTTCTGCATCAGAAACGAAACTATTGAAGTTCCCAGCATGAATTGCAAATGAAACGTTATCTATGCGATATCTCA
>sgem2625
CGTGTTTTACGTTAAAAAGCGTCAAACAAGCGTGTTTCTGCATCAGAAACGAAACTATTGAAGTTCCCAGCATGAATTGCAAATGAAACTTTATCTATGCGATATCTCA
>sgem2626
CGTGTTTTACGTTAAAAAGCGTCAAACAAGCGTGTTTCTGCATCAGAAACGAAACTATTGAAGTTCCCAGCCCGAATTGCAAATGAAACGTTATCTGTGCGATATCTCA
>sgem2627
CGTGTTTTACGTTAAAAAGCGTCAAACAAGCGTGTTTCTGCATCAGAAACGAAACTATTGAAGTTCCCAGCGAGAAATGCAAATGAAACGTTATCTATGCGATATCTCA
>sgem2628
CGTGTTTTACGTTAAAAAGCGTCAAACAAGCGTGTTTCTGCATCAGAAACGAAACTATTGAAGTTCCCAGCGAGAATTGCAAATGAAACGTTATCTATGCGATATCTCA
>sgem2629
CGTGTTTTACGTTAAAAAGCGTCAAACAAGCGTGTTTCTGCATCAGAAACGAAACTATTGAAGTTCCCAGCGCAAATTGCAAATGAAACGTTATCTACGCGATATCTCA
>sgem2630
CGTGTTTTACGTTAAAAAGCGTCAAACAAGCGTGTTTCTGCATCAGAAACGAAACTATTGAAGTTCCCAGCGCAAATTGCAAATGAAACGTTATCTATGCATTATCTCA
>sgem2631
CGTGTTTTACGTTAAAAAGCGTCAAACAAGCGTGTTTCTGCATCAGAAACGAAACTATTGAAGTTCCCAGCGCCAATTGCAAATGAAACGTTATCTATGCGATATCTCA
>sgem2632
CGTGTTTTACGTTAAAAAGCGTCAAACAAGCGTGTTTCTGCATCAGAAACGAAACTATTGAAGTTCCCAGCGCCAATTGCAAATGAAAGGTTATCTATGACTTATCTCA
>sgem2633
CGTGTTTTACGTTAAAAAGCGTCAAACAAGCGTGTTTCTGCATCAGAAACGAAACTATTGAAGTTCCCAGCGCCAGTAGCAAATGAAACGTTATCTATGCGATATCTCA
>sgem2634
CGTGTTTTACGTTAAAAAGCGTCAAACAAGCGTGTTTCTGCATCAGAAACGAAACTATTGAAGTTCCCAGCGCGAAATGCAAATGAAACGTTATCTATGCGACATCTCA
>sgem2635
CGTGTTTTACGTTAAAAAGCGTCAAACAAGCGTGTTTCTGCATCAGAAACGAAACTATTGAAGTTCCCAGCGCGAAATGCAAATGAAACGTTATCTATGCGATATCTCA
>sgem2636
CGTGTTTTACGTTAAAAAGCGTCAAACAAGCGTGTTTCTGCATCAGAAACGAAACTATTGAAGTTCCCAGCGCGAAATGCAAATGAAACGTTATCTATGCGATATTTCA
>sgem2637
CGTGTTTTACGTTAAAAAGCGTCAAACAAGCGTGTTTCTGCATCAGAAACGAAACTATTGAAGTTCCCAGCGCGAAATGCAAATGAAACGTTATCTATGCGTTATCTCA
>sgem2638
CGTGTTTTACGTTAAAAAGCGTCAAACAAGCGTGTTTCTGCATCAGAAACGAAACTATTGAAGTTCCCAGCGCGAAATGCAAATGAAACTTTATCTATGCGATATCTCA
>sgem2639
CGTGTTTTACGTTAAAAAGCGTCAAACAAGCGTGTTTCTGCATCAGAAACGAAACTATTGAAGTTCCCAGCGCGAAATGCAAATGGAACGTTATCTGTGCGATATCTCA
>sgem2640
CGTGTTTTACGTTAAAAAGCGTCAAACAAGCGTGTTTCTGCATCAGAAACGAAACTATTGAAGTTCCCAGCGCGAAATGCAAATGTAACGTTATCTATGCGATATCTCA
>sgem2641
CGTGTTTTACGTTAAAAAGCGTCAAACAAGCGTGTTTCTGCATCAGAAACGAAACTATTGAAGTTCCCAGCGCGAATAGCAAATGAAACGTTATATATGCGATATCTCA
>sgem2642
CGTGTTTTACGTTAAAAAGCGTCAAACAAGCGTGTTTCTGCATCAGAAACGAAACTATTGAAGTTCCCAGCGCGAATAGCAAATGAAACGTTATCTATGCGATATCCCA
>sgem2643
CGTGTTTTACGTTAAAAAGCGTCAAACAAGCGTGTTTCTGCATCAGAAACGAAACTATTGAAGTTCCCAGCGCGAATAGCAAATGAAACGTTATCTGTGCGATATCTCA
>sgem2644
CGTGTTTTACGTTAAAAAGCGTCAAACAAGCGTGTTTCTGCATCAGAAACGAAACTATTGAAGTTCCCAGCGCGAATAGCAAATGTAACGTTATCTATGTGATATCTCA
>sgem2645
CGTGTTTTACGTTAAAAAGCGTCAAACAAGCGTGTTTCTGCATCAGAAACGAAACTATTGAAGTTCCCAGCGCGAATCGCAAATGAAACGTTTTCTATGCGATATCTCA
>sgem2646
CGTGTTTTACGTTAAAAAGCGTCAAACAAGCGTGTTTCTGCATCAGAAACGAAACTATTGAAGTTCCCAGCGCGAATTACAAATGAAACGTTATCTATGCGACATCTCA
>sgem2647
CGTGTTTTACGTTAAAAAGCGTCAAACAAGCGTGTTTCTGCATCAGAAACGAAACTATTGAAGTTCCCAGCGCGAATTACAAGTGAAACGTTATCTATGCGATATCACA
>sgem2648
CGTGTTTTACGTTAAAAAGCGTCAAACAAGCGTGTTTCTGCATCAGAAACGAAACTATTGAAGTTCCCAGCGCGAATTACGAATGAATCTTTATCTATGCGATGTCTCA
>sgem2649
CGTGTTTTACGTTAAAAAGCGTCAAACAAGCGTGTTTCTGCATCAGAAACGAAACTATTGAAGTTCCCAGCGCGAATTGAAAATGAAACGTTATCTTTGCGATATCTCA
>sgem2650
CGTGTTTTACGTTAAAAAGCGTCAAACAAGCGTGTTTCTGCATCAGAAACGAAACTATTGAAGTTCCCAGCGCGAATTGAAAATGAATCGTAATGTGTGCGATATCTCA
>sgem2651
CGTGTTTTACGTTAAAAAGCGTCAAACAAGCGTGTTTCTGCATCAGAAACGAAACTATTGAAGTTCCCAGCGCGAATTGCAAAAGAAATGTTATCTAAGCGATATCTCA
>sgem2652
CGTGTTTTACGTTAAAAAGCGTCAAACAAGCGTGTTTCTGCATCAGAAACGAAACTATTGAAGTTCCCAGCGCGAATTGCAAAAGAAGCGTTATCTATGCGATATCTCA
>sgem2653
CGTGTTTTACGTTAAAAAGCGTCAAACAAGCGTGTTTCTGCATCAGAAACGAAACTATTGAAGTTCCCAGCGCGAATTGCAAAGGAAACGTTATCTATGCGATATCTCA
>sgem2654
CGTGTTTTACGTTAAAAAGCGTCAAACAAGCGTGTTTCTGCATCAGAAACGAAACTATTGAAGTTCCCAGCGCGAATTGCAAAGGAAACTTTATCTATGCGATGTCTCA
>sgem2655
CGTGTTTTACGTTAAAAAGCGTCAAACAAGCGTGTTTCTGCATCAGAAACGAAACTATTGAAGTTCCCAGCGCGAATTGCAAATAAAACGTTATCTATGCGACATCTCA
>sgem2656
CGTGTTTTACGTTAAAAAGCGTCAAACAAGCGTGTTTCTGCATCAGAAACGAAACTATTGAAGTTCCCAGCGCGAATTGCAAATAAAACGTTATCTATGCGATATCTCA
>sgem2657
CGTGTTTTACGTTAAAAAGCGTCAAACAAGCGTGTTTCTGCATCAGAAACGAAACTATTGAAGTTCCCAGCGCGAATTGCAAATAAAACGTTATCTGTGCGATATCTCA
>sgem2658
CGTGTTTTACGTTAAAAAGCGTCAAACAAGCGTGTTTCTGCATCAGAAACGAAACTATTGAAGTTCCCAGCGCGAATTGCAAATAAAACTTTATCTATGCGATATCTCA
>sgem2659
CGTGTTTTACGTTAAAAAGCGTCAAACAAGCGTGTTTCTGCATCAGAAACGAAACTATTGAAGTTCCCAGCGCGAATTGCAAATAAATCGTTATCTATGCGATATCTCA
>sgem2660
CGTGTTTTACGTTAAAAAGCGTCAAACAAGCGTGTTTCTGCATCAGAAACGAAACTATTGAAGTTCCCAGCGCGAATTGCAAATGAAACATTATCTATGCGATATCGCA
>sgem2661
CGTGTTTTACGTTAAAAAGCGTCAAACAAGCGTGTTTCTGCATCAGAAACGAAACTATTGAAGTTCCCAGCGCGAATTGCAAATGAAACATTATCTATGCGATATCTCA
>sgem2662
CGTGTTTTACGTTAAAAAGCGTCAAACAAGCGTGTTTCTGCATCAGAAACGAAACTATTGAAGTTCCCAGCGCGAATTGCAAATGAAACATTATCTATGTGATATCTCA
>sgem2663
CGTGTTTTACGTTAAAAAGCGTCAAACAAGCGTGTTTCTGCATCAGAAACGAAACTATTGAAGTTCCCAGCGCGAATTGCAAATGAAACCTTATCTATGCGATGTCTCA
>sgem2664
CGTGTTTTACGTTAAAAAGCGTCAAACAAGCGTGTTTCTGCATCAGAAACGAAACTATTGAAGTTCCCAGCGCGAATTGCAAATGAAACGTATTCTATGCGACATCTCA
>sgem2665
CGTGTTTTACGTTAAAAAGCGTCAAACAAGCGTGTTTCTGCATCAGAAACGAAACTATTGAAGTTCCCAGCGCGAATTGCAAATGAAACGTTAACTATGCGATACCTCA
>sgem2666
CGTGTTTTACGTTAAAAAGCGTCAAACAAGCGTGTTTCTGCATCAGAAACGAAACTATTGAAGTTCCCAGCGCGAATTGCAAATGAAACGTTAACTATGCGATATCTCA
>sgem2667
CGTGTTTTACGTTAAAAAGCGTCAAACAAGCGTGTTTCTGCATCAGAAACGAAACTATTGAAGTTCCCAGCGCGAATTGCAAATGAAACGTTACCTATGCGATATCTCA
>sgem2668
CGTGTTTTACGTTAAAAAGCGTCAAACAAGCGTGTTTCTGCATCAGAAACGAAACTATTGAAGTTCCCAGCGCGAATTGCAAATGAAACGTTATCCATGCGATATCTCA
>sgem2669
CGTGTTTTACGTTAAAAAGCGTCAAACAAGCGTGTTTCTGCATCAGAAACGAAACTATTGAAGTTCCCAGCGCGAATTGCAAATGAAACGTTATCTACGCGATATCTCA
>sgem2670
CGTGTTTTACGTTAAAAAGCGTCAAACAAGCGTGTTTCTGCATCAGAAACGAAACTATTGAAGTTCCCAGCGCGAATTGCAAATGAAACGTTATCTATGCAATATCTCA
>sgem2671
CGTGTTTTACGTTAAAAAGCGTCAAACAAGCGTGTTTCTGCATCAGAAACGAAACTATTGAAGTTCCCAGCGCGAATTGCAAATGAAACGTTATCTATGCGATATCGCA
>sgem2672
CGTGTTTTACGTTAAAAAGCGTCAAACAAGCGTGTTTCTGCATCAGAAACGAAACTATTGAAGTTCCCAGCGCGAATTGCAAATGAAACGTTATCTATGCGATATCTCA
>sgem2673
CGTGTTTTACGTTAAAAAGCGTCAAACAAGCGTGTTTCTGCATCAGAAACGAAACTATTGAAGTTCCCAGCGCGAATTGCAAATGAAACGTTATCTATGCGATGTCTCA
>sgem2674
CGTGTTTTACGTTAAAAAGCGTCAAACAAGCGTGTTTCTGCATCAGAAACGAAACTATTGAAGTTCCCAGCGCGAATTGCAAATGAAACGTTATCTATGCGATGTTTCA
>sgem2675
CGTGTTTTACGTTAAAAAGCGTCAAACAAGCGTGTTTCTGCATCAGAAACGAAACTATTGAAGTTCCCAGCGCGAATTGCAAATGAAACGTTATCTATGCGGTATCTCA
>sgem2676
CGTGTTTTACGTTAAAAAGCGTCAAACAAGCGTGTTTCTGCATCAGAAACGAAACTATTGAAGTTCCCAGCGCGAATTGCAAATGAAACGTTATCTATGGGATATCTCA
>sgem2677
CGTGTTTTACGTTAAAAAGCGTCAAACAAGCGTGTTTCTGCATCAGAAACGAAACTATTGAAGTTCCCAGCGCGAATTGCAAATGAAACGTTATCTATTCAATATCTCA
>sgem2678
CGTGTTTTACGTTAAAAAGCGTCAAACAAGCGTGTTTCTGCATCAGAAACGAAACTATTGAAGTTCCCAGCGCGAATTGCAAATGAAACGTTATCTGTGCGATATATCA
>sgem2679
CGTGTTTTACGTTAAAAAGCGTCAAACAAGCGTGTTTCTGCATCAGAAACGAAACTATTGAAGTTCCCAGCGCGAATTGCAAATGAAACGTTATCTGTGCGATATCTCA
>sgem2680
CGTGTTTTACGTTAAAAAGCGTCAAACAAGCGTGTTTCTGCATCAGAAACGAAACTATTGAAGTTCCCAGCGCGAATTGCAAATGAAACGTTGTCTATGAGATATCTCA
>sgem2681
CGTGTTTTACGTTAAAAAGCGTCAAACAAGCGTGTTTCTGCATCAGAAACGAAACTATTGAAGTTCCCAGCGCGAATTGCAAATGAAACGTTTTCTATGCGATATCTCA
>sgem2682
CGTGTTTTACGTTAAAAAGCGTCAAACAAGCGTGTTTCTGCATCAGAAACGAAACTATTGAAGTTCCCAGCGCGAATTGCAAATGAAACTTTATCTATGCGATATCTCA
>sgem2683
CGTGTTTTACGTTAAAAAGCGTCAAACAAGCGTGTTTCTGCATCAGAAACGAAACTATTGAAGTTCCCAGCGCGAATTGCAAATGAAACTTTATCTATGTGATATCTCA
>sgem2684
CGTGTTTTACGTTAAAAAGCGTCAAACAAGCGTGTTTCTGCATCAGAAACGAAACTATTGAAGTTCCCAGCGCGAATTGCAAATGAACCGTTAAATATGCGATATCTCA
>sgem2685
CGTGTTTTACGTTAAAAAGCGTCAAACAAGCGTGTTTCTGCATCAGAAACGAAACTATTGAAGTTCCCAGCGCGAATTGCAAATGAATCGTTATCTATGCGAAATCTCA
>sgem2686
CGTGTTTTACGTTAAAAAGCGTCAAACAAGCGTGTTTCTGCATCAGAAACGAAACTATTGAAGTTCCCAGCGCGAATTGCAAATGAATTGTTATCTATGCAATATCTCA
>sgem2687
CGTGTTTTACGTTAAAAAGCGTCAAACAAGCGTGTTTCTGCATCAGAAACGAAACTATTGAAGTTCCCAGCGCGAATTGCAAATGATACGTTATCTATGCGATATCTCA
>sgem2688
CGTGTTTTACGTTAAAAAGCGTCAAACAAGCGTGTTTCTGCATCAGAAACGAAACTATTGAAGTTCCCAGCGCGAATTGCAAATGATACGTTATCTTTGCGATATCTCA
>sgem2689
CGTGTTTTACGTTAAAAAGCGTCAAACAAGCGTGTTTCTGCATCAGAAACGAAACTATTGAAGTTCCCAGCGCGAATTGCAAATGCAACGTTATCTATGCGATATCTCA
>sgem2690
CGTGTTTTACGTTAAAAAGCGTCAAACAAGCGTGTTTCTGCATCAGAAACGAAACTATTGAAGTTCCCAGCGCGAATTGCAAATGTAACGTTGTCTATGCGATATCTCA
>sgem2691
CGTGTTTTACGTTAAAAAGCGTCAAACAAGCGTGTTTCTGCATCAGAAACGAAACTATTGAAGTTCCCAGCGCGAATTGCAAATGTAACTTTATCTATGCGATATCTCA
>sgem2692
CGTGTTTTACGTTAAAAAGCGTCAAACAAGCGTGTTTCTGCATCAGAAACGAAACTATTGAAGTTCCCAGCGCGAATTGCAATTGAAACGTTATCTATGCGACATCTCA
>sgem2693
CGTGTTTTACGTTAAAAAGCGTCAAACAAGCGTGTTTCTGCATCAGAAACGAAACTATTGAAGTTCCCAGCGCGAATTGCAATTGAAACGTTATCTATGCGATGTCTCA
>sgem2694
CGTGTTTTACGTTAAAAAGCGTCAAACAAGCGTGTTTCTGCATCAGAAACGAAACTATTGAAGTTCCCAGCGCGAATTGCAGATGAAACGTTATTTATGCGATATCTCA
>sgem2695
CGTGTTTTACGTTAAAAAGCGTCAAACAAGCGTGTTTCTGCATCAGAAACGAAACTATTGAAGTTCCCAGCGCGAATTGCATATGAAACGTTATCTATGCTATATCTCA
>sgem2696
CGTGTTTTACGTTAAAAAGCGTCAAACAAGCGTGTTTCTGCATCAGAAACGAAACTATTGAAGTTCCCAGCGCGAATTGCATATTAAACGTTATCTATGCGATATCTCA
>sgem2697
CGTGTTTTACGTTAAAAAGCGTCAAACAAGCGTGTTTCTGCATCAGAAACGAAACTATTGAAGTTCCCAGCGCGAATTGCCAATGAAACGTTATCTATGCGATATCTCA
>sgem2698
CGTGTTTTACGTTAAAAAGCGTCAAACAAGCGTGTTTCTGCATCAGAAACGAAACTATTGAAGTTCCCAGCGCGAATTGCCATTGAAACGTTATCTATGCGATGTCTCA
>sgem2699
CGTGTTTTACGTTAAAAAGCGTCAAACAAGCGTGTTTCTGCATCAGAAACGAAACTATTGAAGTTCCCAGCGCGAATTGCGAATGAATCGTTATCTATGCGATATCTCA
>sgem2700
CGTGTTTTACGTTAAAAAGCGTCAAACAAGCGTGTTTCTGCATCAGAAACGAAACTATTGAAGTTCCCAGCGCGAATTGCGATTGAATCGTTATCTATGCGATATTTCA
>sgem2701
CGTGTTTTACGTTAAAAAGCGTCAAACAAGCGTGTTTCTGCATCAGAAACGAAACTATTGAAGTTCCCAGCGCGACTTGCAAATGAAACGTTATTTATGCGATATCTCA
>sgem2702
CGTGTTTTACGTTAAAAAGCGTCAAACAAGCGTGTTTCTGCATCAGAAACGAAACTATTGAAGTTCCCAGCGCGATTTGCAAATGGATCGTTATGTGTGCGATATCTCA
>sgem2703
CGTGTTTTACGTTAAAAAGCGTCAAACAAGCGTGTTTCTGCATCAGAAACGAAACTATTGAAGTTCCCAGCGCGTACTGCAAATGAACCGTTATCTATGCGATATCTCA
>sgem2704
CGTGTTTTACGTTAAAAAGCGTCAAACAAGCGTGTTTCTGCATCAGAAACGAAACTATTGAAGTTCCCAGCGCGTATTGCAAATGAAACGTTATCTATGCGATATCTCA
>sgem2705
CGTGTTTTACGTTAAAAAGCGTCAAACAAGCGTGTTTCTGCATCAGAAACGAAACTATTGAAGTTCCCAGCGCTAATTGCAAATGAAACGTTATCAATGCGATATCTCA
>sgem2706
CGTGTTTTACGTTAAAAAGCGTCAAACAAGCGTGTTTCTGCATCAGAAACGAAACTATTGAAGTTCCCAGCGCTAATTGCAAATGAAACGTTATCTATGCAATATCTCA
>sgem2707
CGTGTTTTACGTTAAAAAGCGTCAAACAAGCGTGTTTCTGCATCAGAAACGAAACTATTGAAGTTCCCAGCGCTAATTGCGAATGAATCGTTATCTATGCGATATTTCA
>sgem2708
CGTGTTTTACGTTAAAAAGCGTCAAACAAGCGTGTTTCTGCATCAGAAACGAAACTATTGAAGTTCCCAGCGGGAATTGCAAATGAAACGTTATCTATGCGATATCTCA
>sgem2709
CGTGTTTTACGTTAAAAAGCGTCAAACAAGCGTGTTTCTGCATCAGAAACGAAACTATTGAAGTTCCCAGCTCGAAATGCAAATGAAACGTTATCTATGCGATATCTCA
>sgem2710
CGTGTTTTACGTTAAAAAGCGTCAAACAAGCGTGTTTCTGCATCAGAAACGAAACTATTGAAGTTCCCAGCTCGAAATGCAAATGAAACTTTATCTATGCGATATCTCA
>sgem2711
CGTGTTTTACGTTAAAAAGCGTCAAACAAGCGTGTTTCTGCATCAGAAACGAAACTATTGAAGTTCCCAGCTCGAATTGCAAAAGAAACGTTATCTATGCGATGTCACA
>sgem2712
CGTGTTTTACGTTAAAAAGCGTCAAACAAGCGTGTTTCTGCATCAGAAACGAAACTATTGAAGTTCCCAGCTCGAATTGCAAATGAAACGTTATCTATGCGACATCTCA
>sgem2713
CGTGTTTTACGTTAAAAAGCGTCAAACAAGCGTGTTTCTGCATCAGAAACGAAACTATTGAAGTTCCCAGCTCGAATTGCAAATGAAACGTTATCTATGCGATATCTCA
>sgem2714
CGTGTTTTACGTTAAAAAGCGTCAAACAAGCGTGTTTCTGCATCAGAAACGAAACTATTGAAGTTCCCAGCTCGAATTGCAAATGTAACGTTATCTATGCGATATCTCA
>sgem2715
CGTGTTTTACGTTAAAAAGCGTCAAACAAGCGTGTTTCTGCATCAGAAACGAAACTATTGAAGTTCCCAGGGCGAATTGCAAATGAAACGTTAACTATGCGATATCTCA
>sgem2716
CGTGTTTTACGTTAAAAAGCGTCAAACAAGCGTGTTTCTGCATCAGAAACGAAACTATTGAAGTTCCCAGGGCGAATTGCAAATTAAACGTTATCTATGCGATATCTCA
>sgem2717
CGTGTTTTACGTTAAAAAGCGTCAAACAAGCGTGTTTCTGCATCAGAAACGAAACTATTGAAGTTCCCAGGGCGAATTGCAGATGAAACGTTATTTATGCGATATCTCA
>sgem2718
CGTGTTTTACGTTAAAAAGCGTCAAACAAGCGTGTTTCTGCATCAGAAACGAAACTATTGAAGTTCCCAGTGCGAATTGCAAAAGAAACGTTATCTGTGCTATATCTCA
>sgem2719
CGTGTTTTACGTTAAAAAGCGTCAAACAAGCGTGTTTCTGCATCAGAAACGAAACTATTGAAGTTCCCAGTGCGAATTGCAAATGAAACGTGTTCTATGCGATATCTCA
>sgem2720
CGTGTTTTACGTTAAAAAGCGTCAAACAAGCGTGTTTCTGCATCAGAAACGAAACTATTGAAGTTCCCAGTGCGAATTGCAAATGAAACGTTATCTATGTGATATCTCA
>sgem2721
CGTGTTTTACGTTAAAAAGCGTCAAACAAGCGTGTTTCTGCATCAGAAACGAAACTATTGAAGTTCCCAGTGCGAATTGCAAATGAAACGTTATCTGTGCGATATCTCA
>sgem2722
CGTGTTTTACGTTAAAAAGCGTCAAACAAGCGTGTTTCTGCATCAGAAACGAAACTATTGAAGTTCCCATCGCGAATGGCAAATGAAACGTTATCTATGCGATATCTCA
>sgem2723
CGTGTTTTACGTTAAAAAGCGTCAAACAAGCGTGTTTCTGCATCAGAAACGAAACTATTGAAGTTCCCATCGCGAATTGCAAATAAAACGTTATCTATGCGATATCTCA
>sgem2724
CGTGTTTTACGTTAAAAAGCGTCAAACAAGCGTGTTTCTGCATCAGAAACGAAACTATTGAAGTTCCCATCGCGAATTGCAAATGAAAAGTTATCGATGCGATATCTCA
>sgem2725
CGTGTTTTACGTTAAAAAGCGTCAAACAAGCGTGTTTCTGCATCAGAAACGAAACTATTGAAGTTCCCATCGCGAATTGCAAATGAAACGTTATCTATGCAATATCTCA
>sgem2726
CGTGTTTTACGTTAAAAAGCGTCAAACAAGCGTGTTTCTGCATCAGAAACGAAACTATTGAAGTTCCCATCGCGAATTGCAAATGAAACGTTATCTATGCGAAATCTCA
>sgem2727
CGTGTTTTACGTTAAAAAGCGTCAAACAAGCGTGTTTCTGCATCAGAAACGAAACTATTGAAGTTCCCATCGCGAATTGCAAATGAAACGTTATCTATGGGAAATCTCA
>sgem2728
CGTGTTTTACGTTAAAAAGCGTCAAACAAGCGTGTTTCTGCATCAGAAACGAAACTATTGAAGTTCCCATCGCGAATTGCAAATGAAATGTTGTCTATGCGATATCTCA
>sgem2729
CGTGTTTTACGTTAAAAAGCGTCAAACAAGCGTGTTTCTGCATCAGAAACGAAACTATTGAAGTTCCCATCGCGAATTGCAAATGAATCGTAATGTGTGCGATATCTCA
>sgem2730
CGTGTTTTACGTTAAAAAGCGTCAAACAAGCGTGTTTCTGCATCAGAAACGAAACTATTGAAGTTCCCATCGCGAATTGCAAATGAATCGTTATCTATGCGACATCTCA
>sgem2731
CGTGTTTTACGTTAAAAAGCGTCAAACAAGCGTGTTTCTGCATCAGAAACGAAACTATTGAAGTTCCCATCGCGAATTGCAAATGAATCGTTATCTATGCTATATCTCA
>sgem2732
CGTGTTTTACGTTAAAAAGCGTCAAACAAGCGTGTTTCTGCATCAGAAACGAAACTATTGAAGTTCCCATCGCGAATTGCAAATGAATCGTTATGTGTGCGATATCACA
>sgem2733
CGTGTTTTACGTTAAAAAGCGTCAAACAAGCGTGTTTCTGCATCAGAAACGAAACTATTGAAGTTCCCATCGCGAATTGCAAATGAATCGTTATGTGTGCGATATCTCA
>sgem2734
CGTGTTTTACGTTAAAAAGCGTCAAACAAGCGTGTTTCTGCATCAGAAACGAAACTATTGAAGTTCCCATCGCGAATTGCAAATGAATGGTTATCTATGCGATATCTCA
>sgem2735
CGTGTTTTACGTTAAAAAGCGTCAAACAAGCGTGTTTCTGCATCAGAAACGAAACTATTGAAGTTCCCATCGCGAATTGCAAATGAATTGTTATCTATGCGATATCTCA
>sgem2736
CGTGTTTTACGTTAAAAAGCGTCAAACAAGCGTGTTTCTGCATCAGAAACGAAACTATTGAAGTTCCCATCGCGAATTGCAATTGTAACGTTATCTATGCGATATCACA
>sgem2737
CGTGTTTTACGTTAAAAAGCGTCAAACAAGCGTGTTTCTGCATCAGAAACGAAACTATTGAAGTTCCCATCGCGAATTGCACATGAATCGTTATGTGTGCGATATCTCA
>sgem2738
CGTGTTTTACGTTAAAAAGCGTCAAACAAGCGTGTTTCTGCATCAGAAACGAAACTATTGAAGTTCCCATCGCGAATTGCATATGAATCGTTATGTATGCGATATCTCA
>sgem2739
CGTGTTTTACGTTAAAAAGCGTCAAACAAGCGTGTTTCTGCATCAGAAACGAAACTATTGAAGTTCCCATCGCGAATTGCATATGAATCGTTATGTGTGCGATATCTCA
>sgem2740
CGTGTTTTACGTTAAAAAGCGTCAAACAAGCGTGTTTCTGCATCAGAAACGAAACTATTGAAGTTCCCATCGCGAATTGCTAATGAATCGTTATGTAAGCGACATCTCA
>sgem2741
CGTGTTTTACGTTAAAAAGCGTCAAACAAGCGTGTTTCTGCATCAGAAACGAAACTATTGAAGTTCCCATCGCGAATTGCTAATGATTCGTTATGTAAGCGATATCTCA
>sgem2742
CGTGTTTTACGTTAAAAAGCGTCAAACAAGCGTGTTTCTGCATCAGAAACGAAACTATTGAAGTTCCCATCTCGAATTGCAAATGAAACGTTATCAATGCGATATCTCA
>sgem2743
CGTGTTTTACGTTAAAAAGCGTCAAACAAGCGTGTTTCTGCATCAGAAACGAAACTATTGAAGTTCCCATCTCGAATTGCAAATGAATCGTTATGTATGGTATATCTCA
>sgem2744
CGTGTTTTACGTTAAAAAGCGTCAAACAAGCGTGTTTCTGCATCAGAAACGAAACTATTGAAGTTCCCATGGCGAATTGCAAATGAAACGTTATCTGTGCGATATCTCA
>sgem2745
CGTGTTTTACGTTAAAAAGCGTCAAACAAGCGTGTTTCTGCATCAGAAACGAAACTATTGAAGTTCCCCGCGCGAATTGCAAATGAAATGTTATCTATGCGACATCTCA
>sgem2746
CGTGTTTTACGTTAAAAAGCGTCAAACAAGCGTGTTTCTGCATCAGAAACGAAACTATTGAAGTTCCCTGCGCGAATTGCAAATGAAACGTTATCTATGCCATATCTCA
>sgem2747
CGTGTTTTACGTTAAAAAGCGTCAAACAAGCGTGTTTCTGCATCAGAAACGAAACTATTGAAGTTCCCTGCGCGAATTGCAAATGAAACGTTATCTATGCGATATCTCA
>sgem2748
CGTGTTTTACGTTAAAAAGCGTCAAACAAGCGTGTTTCTGCATCAGAAACGAAACTATTGAAGTTCCCTGCGCGAATTGCTAATGAAACGTTATCTATGCCATATCTCA
>sgem2749
CGTGTTTTACGTTAAAAAGCGTCAAACAAGCGTGTTTCTGCATCAGAAACGAAACTATTGAAGTTCCTAGCGCGAATTGCAAATGAAACGTTATCTATGCGATATCTCA
>sgem2750
CGTGTTTTACGTTAAAAAGCGTCAAACAAGCGTGTTTCTGCATCAGAAACGAAACTATTGAAGTTCCTATCGCGAATTGCGAATGAATCGTTATCTGTGCAAAATCTCA
>sgem2751
CGTGTTTTACGTTAAAAAGCGTCAAACAAGCGTGTTTCTGCATCAGAAACGAAACTATTGAAGTTCTAAGCGCGAATTGCAAATGAAACGTTATCTACGCGATATCTCA
>sgem2752
CGTGTTTTACGTTAAAAAGCGTCAAACAAGCGTGTTTCTGCATCAGAAACGAAACTATTGAAGTTCTCAAAGCGAATTGCAAATGAAACATTATCTATGCGATGTCTCA
>sgem2753
CGTGTTTTACGTTAAAAAGCGTCAAACAAGCGTGTTTCTGCATCAGAAACGAAACTATTGAAGTTCTCAGCGCCAGTAGCAAATGAAACGTTTTCTATGCGTTATCTCA
>sgem2754
CGTGTTTTACGTTAAAAAGCGTCAAACAAGCGTGTTTCTGCATCAGAAACGAAACTATTGAAGTTCTCAGCGCGAATTGCAAATGAAACATTATCTATGCGATGTCTCA
>sgem2755
CGTGTTTTACGTTAAAAAGCGTCAAACAAGCGTGTTTCTGCATCAGAAACGAAACTATTGAAGTTCTCAGCGCGAATTGCGAATGAATCTTTATCTATGCGATATCTCA
>sgem2756
CGTGTTTTACGTTAAAAAGCGTCAAACAAGCGTGTTTCTGCATCAGAAACGAAACTATTGAAGTTCTCATCGCGAATTGCAAATGAATCGTTATGTATGCGATATCTCA
>sgem2757
CGTGTTTTACGTTAAAAAGCGTCAAACAAGCGTGTTTCTGCATCAGAAACGAAACTATTGAAGTTGCCAGCGCGAATTGCAAATGAAGCGTTATCTATGCGATATCTCA
>sgem2758
CGTGTTTTACGTTAAAAAGCGTCAAACAAGCGTGTTTCTGCATCAGAAACGAAACTATTGAAGTTGCCAGCGCGAATTGGAAATGAAACGTTATCTGTGCGATATCTCA
>sgem2759
CGTGTTTTACGTTAAAAAGCGTCAAACAAGCGTGTTTCTGCATCAGAAACGAAACTATTGAAGTTTATAGCGCGAAATGCAAATTAATCGTTATATATGCGAAATCTCA
>sgem2760
CGTGTTTTACGTTAAAAAGCGTCAAACAAGCGTGTTTCTGCATCAGAAACGAAACTATTGAAGTTTCCACCGCGAATTGCAAATGAATCGTTAACTATGCGATATCTCA
>sgem2761
CGTGTTTTACGTTAAAAAGCGTCAAACAAGCGTGTTTCTGCATCAGAAACGAAACTATTGAAGTTTCCAGAGCGAATTGCAAATGAAATGTTATCTAAGCGATATCTCA
>sgem2762
CGTGTTTTACGTTAAAAAGCGTCAAACAAGCGTGTTTCTGCATCAGAAACGAAACTATTGAAGTTTCCAGATCGAATTGCAAATGAAACGTTATCTATGCGATATCTCA
>sgem2763
CGTGTTTTACGTTAAAAAGCGTCAAACAAGCGTGTTTCTGCATCAGAAACGAAACTATTGAAGTTTCCAGCCCGAATTGCAAACGAAACGTTATCTATGCGATATCTCA
>sgem2764
CGTGTTTTACGTTAAAAAGCGTCAAACAAGCGTGTTTCTGCATCAGAAACGAAACTATTGAAGTTTCCAGCGCAAATTGCAAATGAATCGTTAACTATGCGATATCTCA
>sgem2765
CGTGTTTTACGTTAAAAAGCGTCAAACAAGCGTGTTTCTGCATCAGAAACGAAACTATTGAAGTTTCCAGCGCGAAATGCAAATGAAACGTAATCTATGCGATATCTCA
>sgem2766
CGTGTTTTACGTTAAAAAGCGTCAAACAAGCGTGTTTCTGCATCAGAAACGAAACTATTGAAGTTTCCAGCGCGAAATGCAAATGAAACGTTATCTATGCATTATCTCA
>sgem2767
CGTGTTTTACGTTAAAAAGCGTCAAACAAGCGTGTTTCTGCATCAGAAACGAAACTATTGAAGTTTCCAGCGCGAAATGCAAATGAAACGTTATCTATGCGATATCTCA
>sgem2768
CGTGTTTTACGTTAAAAAGCGTCAAACAAGCGTGTTTCTGCATCAGAAACGAAACTATTGAAGTTTCCAGCGCGAATTACAAATGAAACGTTATCAATGCGATATTTCA
>sgem2769
CGTGTTTTACGTTAAAAAGCGTCAAACAAGCGTGTTTCTGCATCAGAAACGAAACTATTGAAGTTTCCAGCGCGAATTGCAAATAAAACGTTATCTATGCGATATCTCA
>sgem2770
CGTGTTTTACGTTAAAAAGCGTCAAACAAGCGTGTTTCTGCATCAGAAACGAAACTATTGAAGTTTCCAGCGCGAATTGCAAATGAAACGTTATCTAAGCGATATCTCA
>sgem2771
CGTGTTTTACGTTAAAAAGCGTCAAACAAGCGTGTTTCTGCATCAGAAACGAAACTATTGAAGTTTCCAGCGCGAATTGCAAATGAAACGTTATCTATGCAATATCTCA
>sgem2772
CGTGTTTTACGTTAAAAAGCGTCAAACAAGCGTGTTTCTGCATCAGAAACGAAACTATTGAAGTTTCCAGCGCGAATTGCAAATGAAACGTTATCTATGCCATATTTCA
>sgem2773
CGTGTTTTACGTTAAAAAGCGTCAAACAAGCGTGTTTCTGCATCAGAAACGAAACTATTGAAGTTTCCAGCGCGAATTGCAAATGAAACGTTATCTATGCGATATCTCA
>sgem2774
CGTGTTTTACGTTAAAAAGCGTCAAACAAGCGTGTTTCTGCATCAGAAACGAAACTATTGAAGTTTCCAGCGCGAATTGCAAATGAAACGTTATCTATGCGATATTTCA
>sgem2775
CGTGTTTTACGTTAAAAAGCGTCAAACAAGCGTGTTTCTGCATCAGAAACGAAACTATTGAAGTTTCCAGCGCGAATTGCAAATGAAATGTTATCTAAGCGTTATCTCA
>sgem2776
CGTGTTTTACGTTAAAAAGCGTCAAACAAGCGTGTTTCTGCATCAGAAACGAAACTATTGAAGTTTCCAGCGCGAATTGCAAATGAATCGTAATATATGCGATATCTCA
>sgem2777
CGTGTTTTACGTTAAAAAGCGTCAAACAAGCGTGTTTCTGCATCAGAAACGAAACTATTGAAGTTTCCAGCGCGAATTGCAAATGAATCGTCATCTATGCGATATCTCA
>sgem2778
CGTGTTTTACGTTAAAAAGCGTCAAACAAGCGTGTTTCTGCATCAGAAACGAAACTATTGAAGTTTCCAGCGCGAATTGCAAATGAATCGTTAACAATGCGATATCTCA
>sgem2779
CGTGTTTTACGTTAAAAAGCGTCAAACAAGCGTGTTTCTGCATCAGAAACGAAACTATTGAAGTTTCCAGCGCGAATTGCAAATGAATCGTTAACTATGCGATATCTCA
>sgem2780
CGTGTTTTACGTTAAAAAGCGTCAAACAAGCGTGTTTCTGCATCAGAAACGAAACTATTGAAGTTTCCAGCGCGAATTGCAAATGAATCGTTATCTATGCGATATCTCA
>sgem2781
CGTGTTTTACGTTAAAAAGCGTCAAACAAGCGTGTTTCTGCATCAGAAACGAAACTATTGAAGTTTCCAGCGCGAATTGCAAATGAATCGTTATGTGTGCGATATCTCA
>sgem2782
CGTGTTTTACGTTAAAAAGCGTCAAACAAGCGTGTTTCTGCATCAGAAACGAAACTATTGAAGTTTCCAGCGCGAATTGCAAATGAATCGTTATGTGTGCTATATCTCA
>sgem2783
CGTGTTTTACGTTAAAAAGCGTCAAACAAGCGTGTTTCTGCATCAGAAACGAAACTATTGAAGTTTCCAGCGCGAATTGCATATGAAACGTTATCTATGCGATATCTCA
>sgem2784
CGTGTTTTACGTTAAAAAGCGTCAAACAAGCGTGTTTCTGCATCAGAAACGAAACTATTGAAGTTTCCAGCGCGAATTGCCAATGAAACGTTATCTATGCGATATCTCA
>sgem2785
CGTGTTTTACGTTAAAAAGCGTCAAACAAGCGTGTTTCTGCATCAGAAACGAAACTATTGAAGTTTCCAGCGCGAATTGCTAATGAAACGTTATCTATGCAATATCTCA
>sgem2786
CGTGTTTTACGTTAAAAAGCGTCAAACAAGCGTGTTTCTGCATCAGAAACGAAACTATTGAAGTTTCCAGCGCGAATTGTAAATGAAACGTTATCTATGCGATATCTCA
>sgem2787
CGTGTTTTACGTTAAAAAGCGTCAAACAAGCGTGTTTCTGCATCAGAAACGAAACTATTGAAGTTTCCAGCGCTAATTGCAAATGAAACGTCATCAATGCGATATCTCA
>sgem2788
CGTGTTTTACGTTAAAAAGCGTCAAACAAGCGTGTTTCTGCATCAGAAACGAAACTATTGAAGTTTCCAGGACGAATTGCAAATGAATCGTTATGTGTGCGATATCTCA
>sgem2789
CGTGTTTTACGTTAAAAAGCGTCAAACAAGCGTGTTTCTGCATCAGAAACGAAACTATTGAAGTTTCCAGGACTAATTGCAAATGAAACGTTATCTATGCGACATCTCA
>sgem2790
CGTGTTTTACGTTAAAAAGCGTCAAACAAGCGTGTTTCTGCATCAGAAACGAAACTATTGAAGTTTCCAGGGAGAATTGCAAATGAATCGTTATCTATGCGATATTTCA
>sgem2791
CGTGTTTTACGTTAAAAAGCGTCAAACAAGCGTGTTTCTGCATCAGAAACGAAACTATTGAAGTTTCCAGGGCGAATTGCAAATGAAACGTTATCTATGCGATATCTCA
>sgem2792
CGTGTTTTACGTTAAAAAGCGTCAAACAAGCGTGTTTCTGCATCAGAAACGAAACTATTGAAGTTTCCAGGGCGAATTGCAAATGAAACGTTATCTATGCTATATCTCA
>sgem2793
CGTGTTTTACGTTAAAAAGCGTCAAACAAGCGTGTTTCTGCATCAGAAACGAAACTATTGAAGTTTCCAGGGCTAATTGCAAATGAAACGTTATCTATGCGACATGTCA
>sgem2794
CGTGTTTTACGTTAAAAAGCGTCAAACAAGCGTGTTTCTGCATCAGAAACGAAACTATTGAAGTTTCCAGGGCTAATTGCAAATGAAACGTTATCTATGCGATATCTCA
>sgem2795
CGTGTTTTACGTTAAAAAGCGTCAAACAAGCGTGTTTCTGCATCAGAAACGAAACTATTGAAGTTTCCAGGGCTAATTGCAAATGAAACGTTATCTATGCGATGTCTCA
>sgem2796
CGTGTTTTACGTTAAAAAGCGTCAAACAAGCGTGTTTCTGCATCAGAAACGAAACTATTGAAGTTTCCAGGGCTAATTGCAAATGAAACGTTATCTGTGCGATATCTCA
>sgem2797
CGTGTTTTACGTTAAAAAGCGTCAAACAAGCGTGTTTCTGCATCAGAAACGAAACTATTGAAGTTTCCAGGGCTAATTGCAAATGAAACGTTATCTTTGCGATATCTCA
>sgem2798
CGTGTTTTACGTTAAAAAGCGTCAAACAAGCGTGTTTCTGCATCAGAAACGAAACTATTGAAGTTTCCAGGGCTAATTGCAAATGAAACGTTTTCTAAGCGATATCTCA
>sgem2799
CGTGTTTTACGTTAAAAAGCGTCAAACAAGCGTGTTTCTGCATCAGAAACGAAACTATTGAAGTTTCCATCGCGAATTGCAAATAAAACGTTATCTATGCGATATCTCA
>sgem2800
CGTGTTTTACGTTAAAAAGCGTCAAACAAGCGTGTTTCTGCATCAGAAACGAAACTATTGAAGTTTCCATCGCGAATTGCGAATGAATCGTTATGATTGTGATATGTCA
>sgem2801
CGTGTTTTACGTTAAAAAGCGTCAAACAAGCGTGTTTCTGCATCAGAAACGAAACTATTGAAGTTTCCATTGCGAATTGCAAATGAAACGTTATCTATGCGATATCTCA
>sgem2802
CGTGTTTTACGTTAAAAAGCGTCAAACAAGCGTGTTTCTGCATCAGAAACGAAACTATTGAAGTTTCCATTTCGAATTGCAAATGAATCGTTATCTATGCGATATCTCA
>sgem2803
CGTGTTTTACGTTAAAAAGCGTCAAACAAGCGTGTTTCTGCATCAGAAACGAAACTATTGAAGTTTCCGGCGCGAATTGCAAATGAAACGTTATCTATGCGTTAACTCA
>sgem2804
CGTGTTTTACGTTAAAAAGCGTCAAACAAGCGTGTTTCTGCATCAGAAACGAAACTATTGAAGTTTCCTGAGCGAATTGCAAATGAAACGTTATCTATGGGATATCTCA
>sgem2805
CGTGTTTTACGTTAAAAAGCGTCAAACAAGCGTGTTTCTGCATCAGAAACGAAACTATTGAAGTTTCCTGCGCGAATTGCAAATGAAACGTTATCTAAGCGATATCTCA
>sgem2806
CGTGTTTTACGTTAAAAAGCGTCAAACAAGCGTGTTTCTGCATCAGAAACGAAACTATTGAAGTTTCTAGCGCGAATTGCAAATGAAACGTTATCTATTCAATATCTCA
>sgem2807
CGTGTTTTACGTTAAAAAGCGTCAAACAAGCGTGTTTCTGCATCAGAAACGAAACTATTGAAGTTTTCAGCGCGAATTGCAAAAGAATCGTTATCTATGCGATATCTCA
>sgem2808
CGTGTTTTACGTTAAAAAGCGTCAAACAAGCGTGTTTCTGCATCAGAAACGAAACTATTGAAGTTTTCAGCGCGAATTGCAAATGAATCGTTATCTATGCGATATCTCA
>sgem2809
CGTGTTTTACGTTAAAAAGCGTCAAACAAGCGTGTTTCTGCATCAGAAACGAAACTATTGAATTATAATGTGCGAATTGCAAGTGAAACGTTATCTATGCGATATCTCA
>sgem2810
CGTGTTTTACGTTAAAAAGCGTCAAACAAGCGTGTTTCTGCATCAGAAACGAAACTATTGAATTATCCTGTGCGAATTGCAAGTGAAACGTTATCTATGCGATATCTCA
>sgem2811
CGTGTTTTACGTTAAAAAGCGTCAAACAAGCGTGTTTCTGCATCAGAAACGAAACTATTGAATTGCCCAGCGCGAATTGCAAATGAAACGTTATCTATGCGATATCTCA
>sgem2812
CGTGTTTTACGTTAAAAAGCGTCAAACAAGCGTGTTTCTGCATCAGAAACGAAACTATTGAATTTACCAGGGCGAATTGCAAAAGAAACCTTATCTATGCGATATCTCA
>sgem2813
CGTGTTTTACGTTAAAAAGCGTCAAACAAGCGTGTTTCTGCATCAGAAACGAAACTATTGAATTTCACATCGCGAATTGCAAATGAATCGTTATCTGTGCGATATCTCA
>sgem2814
CGTGTTTTACGTTAAAAAGCGTCAAACAAGCGTGTTTCTGCATCAGAAACGAAACTATTGAATTTCCCACAGCGAAATGCAAATGAAACGTTATCTATGCGATATCTCA
>sgem2815
CGTGTTTTACGTTAAAAAGCGTCAAACAAGCGTGTTTCTGCATCAGAAACGAAACTATTGAATTTCCCAGCCGGAATTGCAAATGAAACGTTATCTATGCGATAACTCA
>sgem2816
CGTGTTTTACGTTAAAAAGCGTCAAACAAGCGTGTTTCTGCATCAGAAACGAAACTATTGAATTTCCCAGCGCGAATTGCAAATGAAACGTTATCTACGCGATATCTCA
>sgem2817
CGTGTTTTACGTTAAAAAGCGTCAAACAAGCGTGTTTCTGCATCAGAAACGAAACTATTGAATTTCCCAGCGCGAATTGCAAATGAAACGTTATCTATGCGATATCTCA
>sgem2818
CGTGTTTTACGTTAAAAAGCGTCAAACAAGCGTGTTTCTGCATCAGAAACGAAACTATTGAATTTCCCAGCGCGAATTGCAAATGAAACGTTTTCTATGCGATATCTCA
>sgem2819
CGTGTTTTACGTTAAAAAGCGTCAAACAAGCGTGTTTCTGCATCAGAAACGAAACTATTGAATTTCCCAGCGCTAATTGCAAATGAAACGTTATCTATGCGATATCTCA
>sgem2820
CGTGTTTTACGTTAAAAAGCGTCAAACAAGCGTGTTTCTGCATCAGAAACGAAACTATTGAATTTCCCATCGCGAATTGCATATGAATCGTTATGTATGCGATATCTCA
>sgem2821
CGTGTTTTACGTTAAAAAGCGTCAAACAAGCGTGTTTCTGCATCAGAAACGAAACTATTGAATTTTCCAGCGCGAATTGCAAATGAATCGTTAACTATGCGATATCTCA
>sgem2822
CGTGTTTTACGTTAAAAAGCGTCAAACAAGCGTGTTTCTGCATCAGAAACGAAACTATTGAATTTTCCAGGGCGAATTGCAAATGAAACGTTATCTATGCGATATCTCA
>sgem2823
CGTGTTTTACGTTAAAAAGCGTCAAACAAGCGTGTTTCTGCATCAGAAACGAAACTATTGAATTTTCCAGGGCTAATTGCAAATGAAACGTTATCTATGCGATATCTCA
>sgem2824
CGTGTTTTACGTTAAAAAGCGTCAAACAAGCGTGTTTCTGCATCAGAAACGAAACTATTGAATTTTCCAGTGCGAATTGCAAATGAAACGTTATCTATGCGATATCTCA
>sgem2825
CGTGTTTTACGTTAAAAAGCGTCAAACAAGCGTGTTTCTGCATCAGAAACGAAACTATTGAATTTTCCAGTGCGAATTGCAAATGAAACGTTATCTATGGGATATCTCA
>sgem2826
CGTGTTTTACGTTAAAAAGCGTCAAACAAGCGTGTTTCTGCATCAGAAACGAAACTATTGAGGTTCCCAGCGCGAATTGCAAATGAAACTTTATCTATGCGATATCTCA
>sgem2827
CGTGTTTTACGTTAAAAAGCGTCAAACAAGCGTGTTTCTGCATCAGAAACGAAACTATTGAGGTTCCCAGTGCGAATTGCAAATGAAACGTAATCTATGCGATCTCTCA
>sgem2828
CGTGTTTTACGTTAAAAAGCGTCAAACAAGCGTGTTTCTGCATCAGAAACGAAACTATTGATATTCCCAGCGAGAATTGCAAATGAAACGTTATCTATGCGATATCTCA
>sgem2829
CGTGTTTTACGTTAAAAAGCGTCAAACAAGCGTGTTTCTGCATCAGAAACGAAACTATTGATATTCGCAGTGCGAATAGCAAATGAAACGTTATCAATGCGATATCTCA
>sgem2830
CGTGTTTTACGTTAAAAAGCGTCAAACAAGCGTGTTTCTGCATCAGAAACGAAACTATTGATATTTCCAGCGCGAATTGAAAATGAATCGTTATCTATGCGATATCTCA
>sgem2831
CGTGTTTTACGTTAAAAAGCGTCAAACAAGCGTGTTTCTGCATCAGAAACGAAACTATTGATGTTCCCAACGCGAAATGCAAATGAAACGTTATCTTTGCGATCTCTCA
>sgem2832
CGTGTTTTACGTTAAAAAGCGTCAAACAAGCGTGTTTCTGCATCAGAAACGAAACTATTGATGTTCCCAACGCGAATTGCAAAAAAAACGTTATCTATGCAATATCTCA
>sgem2833
CGTGTTTTACGTTAAAAAGCGTCAAACAAGCGTGTTTCTGCATCAGAAACGAAACTATTGATGTTCCCAACGCGAATTGCAAATGAAACGTTATCTTTGCGTTCTCACA
>sgem2834
CGTGTTTTACGTTAAAAAGCGTCAAACAAGCGTGTTTCTGCATCAGAAACGAAACTATTGATGTTCCCAACTCGAATTGCAAATGAAACGTTATCTTTGCGATCTCTCA
>sgem2835
CGTGTTTTACGTTAAAAAGCGTCAAACAAGCGTGTTTCTGCATCAGAAACGAAACTATTGATGTTCCCAGCGCGAATTGAAAATGAAACGTTATCTATGCGATATCTCA
>sgem2836
CGTGTTTTACGTTAAAAAGCGTCAAACAAGCGTGTTTCTGCATCAGAAACGAAACTATTGATGTTCCCAGCGCGAATTGCAAATGAAACGTTATCTATGCGATATCTCA
>sgem2837
CGTGTTTTACGTTAAAAAGCGTCAAACAAGCGTGTTTCTGCATCAGAAACGAAACTATTGATGTTCCCAGCGCGAATTGCAAATGAAACGTTATCTATGCGATCTCTCA
>sgem2838
CGTGTTTTACGTTAAAAAGCGTCAAACAAGCGTGTTTCTGCATCAGAAACGAAACTATTGATGTTCCCAGCGCGAATTGCAAATGAAACGTTATCTATGCGATTTCTCA
>sgem2839
CGTGTTTTACGTTAAAAAGCGTCAAACAAGCGTGTTTCTGCATCAGAAACGAAACTATTGATGTTCCCAGCGCGAATTGCAAATGAAACGTTATCTTTGCGATCTCTCA
>sgem2840
CGTGTTTTACGTTAAAAAGCGTCAAACAAGCGTGTTTCTGCATCAGAAACGAAACTATTGATGTTCCCAGCTCGAATTGCAAATGAAACGTTATCTAGGCGATATCTCA
>sgem2841
CGTGTTTTACGTTAAAAAGCGTCAAACAAGCGTGTTTCTGCATCAGAAACGAAACTATTGATGTTCCCATCGCGAATTGCAAATGAATCGTTATGTATGCGATATCTCA
>sgem2842
CGTGTTTTACGTTAAAAAGCGTCAAACAAGCGTGTTTCTGCATCAGAAACGAAACTATTGATGTTCCCATCTCGAATTGCAAATGGATCGTTATCTATGAGATATCTCA
>sgem2843
CGTGTTTTACGTTAAAAAGCGTCAAACAAGCGTGTTTCTGCATCAGAAACGAAACTATTGATGTTTCCAGCGCGAATAGCAAATGAATCGTTATCTATGCAATATCTCA
>sgem2844
CGTGTTTTACGTTAAAAAGCGTCAAACAAGCGTGTTTCTGCATCAGAAACGAAACTATTGATGTTTCCAGCGCGAATTGAAAATGAATCGTTATCTATGCGATATCTCA
>sgem2845
CGTGTTTTACGTTAAAAAGCGTCAAACAAGCGTGTTTCTGCATCAGAAACGAAACTATTGATGTTTCCAGCGCGAATTGCAAATGAAATGTTATCTAAGCGATATCTCA
>sgem2846
CGTGTTTTACGTTAAAAAGCGTCAAACAAGCGTGTTTCTGCATCAGAAACGAAACTATTGATGTTTCCAGCGCGAATTGCAAATGAATCGTTATCTGTGCGATATCTCA
>sgem2847
CGTGTTTTACGTTAAAAAGCGTCAAACAAGCGTGTTTCTGCATCAGAAACGAAACTATTGATGTTTCCAGGGCTAATTGAAAATGAAACGTTATCTATGCGACATGTCA
>sgem2848
CGTGTTTTACGTTAAAAAGCGTCAAACAAGCGTGTTTCTGCATCAGAAACGAAACTATTGCAGTTCCCAGCTCGAATTGCAAATGAAACGTTATCTATGCGATATCTCA
>sgem2849
CGTGTTTTACGTTAAAAAGCGTCAAACAAGCGTGTTTCTGCATCAGAAACGAAACTATTGGAGTTCCCAGCACGAATTGCAAATGAAACGTTATCTATGCGATATCTCA
>sgem2850
CGTGTTTTACGTTAAAAAGCGTCAAACAAGCGTGTTTCTGCATCAGAAACGAAACTATTGTAGTTCCCAGCGCGAAATGCAAATGAAACGTTATCTATGCGATATCTCA
>sgem2851
CGTGTTTTACGTTAAAAAGCGTCAAACAAGCGTGTTTCTGCATCAGAAACGAAACTATTGTAGTTCCCATCTCGAATTGCAAATGAATCGTTATCTATGCGATATCTCA
>sgem2852
CGTGTTTTACGTTAAAAAGCGTCAAACAAGCGTGTTTCTGCATCAGAAACGAAACTATTGTAGTTCCCATCTCGAATTGCAAATGAATCGTTATCTATGTGATATCTCA
>sgem2853
CGTGTTTTACGTTAAAAAGCGTCAAACAAGCGTGTTTCTGCATCAGAAACGAAACTATTGTAGTTTCCAGCGCGAATTGCAAATGAATCGTAATATATGCGATATCTCA
>sgem2854
CGTGTTTTACGTTAAAAAGCGTCAAACAAGCGTGTTTCTGCATCAGAAACGAAACTATTGTAGTTTCCAGCGCGAATTGCACATGAAACGTTATCTATGCGATATCTCA
>sgem2855
CGTGTTTTACGTTAAAAAGCGTCAAACAAGCGTGTTTCTGCATCAGAAACGAAACTATTGTAGTTTCCTGCGCGAATTGCAAATGAATCGTTATCTATGCGATATCTCA
>sgem2856
CGTGTTTTACGTTAAAAAGCGTCAAACAAGCGTGTTTCTGCATCAGAAACGAAACTATTGTCGTTTCCAGGGCTAATTGCAAATGAAACGTTATCTATGCGATATCTCA
>sgem2857
CGTGTTTTACGTTAAAAAGCGTCAAACAAGCGTGTTTCTGCATCAGAAACGAAACTATTTAAGTTCACAGAGCGAATTGCAAACGAAACGTTATCTATGCGATATCTCA
>sgem2858
CGTGTTTTACGTTAAAAAGCGTCAAACAAGCGTGTTTCTGCATCAGAAACGAAACTATTTAAGTTCCCATCGCGAATTGCAAATGAATCGTTATATATGCGATATCTCA
>sgem2859
CGTGTTTTACGTTAAAAAGCGTCAAACAAGCGTGTTTCTGCATCAGAAACGAAACTCTTGAAGATCCCAGCGCGAATTGCAAATGAAACGTTATCTATGCGATATCTCA
>sgem2860
CGTGTTTTACGTTAAAAAGCGTCAAACAAGCGTGTTTCTGCATCAGAAACGAAACTCTTTAAGTTCCCAGCGCGAATTGCAAATAAAACGTTATCTATGCGATATCTCA
>sgem2861
CGTGTTTTACGTTAAAAAGCGTCAAACAAGCGTGTTTCTGCATCAGAAACGAAACTGTTGAAGGTCCCAGCGCGAATTGCAAATGAATTGTTATCTATGCAATATCTCA
>sgem2862
CGTGTTTTACGTTAAAAAGCGTCAAACAAGCGTGTTTCTGCATCAGAAACGAAACTGTTGAAGTTCCCAGCGCGAATTGCAAATGAATTGTTATCTATGGAATATCTCA
>sgem2863
CGTGTTTTACGTTAAAAAGCGTCAAACAAGCGTGTTTCTGCATCAGAAACGAAACTGTTGAAGTTCCCATCGCGAATTGCAAATGAAACGTTATCTATGCGATATCTCA
>sgem2864
CGTGTTTTACGTTAAAAAGCGTCAAACAAGCGTGTTTCTGCATCAGAAACGAAACTGTTGAAGTTGCCAGCGCGAATTGCAAATGAAACGTTATCTATGCGATATCTCA
>sgem2865
CGTGTTTTACGTTAAAAAGCGTCAAACAAGCGTGTTTCTGCATCAGAAACGAAACTGTTGAAGTTGTCACCGCGAATTGCAAATGAAACGTTATCTATGCGATATCTCA
>sgem2866
CGTGTTTTACGTTAAAAAGCGTCAAACAAGCGTGTTTCTGCATCAGAAACGAAACTGTTGAAGTTTCCAGCGCGAATTGCAAATGAAACGTTATCTATGCGATATCTCA
>sgem2867
CGTGTTTTACGTTAAAAAGCGTCAAACAAGCGTGTTTCTGCATCAGAAACGAAACTGTTGATGTTCCCAGCGCGAATTGCAAATGAAACGTTATCTATGCGATCTCTCA
>sgem2868
CGTGTTTTACGTTAAAAAGCGTCAAACAAGCGTGTTTCTGCATCAGAAACGAAACTGTTGTAGTTCCCATCTCGAATTGCAAATGAATCGTTATCTATGCGATATCTCA
>sgem2869
CGTGTTTTACGTTAAAAAGCGTCAAACAAGCGTGTTTCTGCATCAGAAACGAAACTTTTGAAGTTCCCAGCGCGAATTGCAAATGAAACGTTATCTATGCGATATCTCA
>sgem2870
CGTGTTTTACGTTAAAAAGCGTCAAACAAGCGTGTTTCTGCATCAGAAACGAAACTTTTGCAGTTCCCATCGCGAATTGCAAATGAATCGTTATCTATGCGATATCTCA
>sgem2871
CGTGTTTTACGTTAAAAAGCGTCAAACAAGCGTGTTTCTGCATCAGAAACGAAACTTTTGTATTTCCCATCGCGAATTGCAAATGAAACGTTATCTATGCGATATCTCA
>sgem2872
CGTGTTTTACGTTAAAAAGCGTCAAACAAGCGTGTTTCTGCATCAGAAACGAAAGTATTGAAGTTCCCAGCGCGAATTGCAAATGAAACGTTATCTATGCGATATCTCA
>sgem2873
CGTGTTTTACGTTAAAAAGCGTCAAACAAGCGTGTTTCTGCATCAGAAACGAAATAATTGAAGTTCCCAGCGCGATTTGAAAATTTAACGTTATCTATGCGATATCTCA
>sgem2874
CGTGTTTTACGTTAAAAAGCGTCAAACAAGCGTGTTTCTGCATCAGAAACGAAATATTTCAATTTTCCAGCTCGAATGGCAATTGAATCGTTATCTATGCGATATTTCA
>sgem2875
CGTGTTTTACGTTAAAAAGCGTCAAACAAGCGTGTTTCTGCATCAGAAACGAAATTAATCTAGTTCCCATAGCGAATTGCAAATGAAACATTATCTATGCGATGTCTCA
>sgem2876
CGTGTTTTACGTTAAAAAGCGTCAAACAAGCGTGTTTCTGCATCAGAAACGAAATTATCGAAGTTCCCAGCGCGAATTGCAAATGAAACGTTATCTATGCGATATCTCA
>sgem2877
CGTGTTTTACGTTAAAAAGCGTCAAACAAGCGTGTTTCTGCATCAGAAACGAAATTATTGAAATTCCCAGCGCGAATAGCAAATGAAGCGTTATCTATGCGATATCTCA
>sgem2878
CGTGTTTTACGTTAAAAAGCGTCAAACAAGCGTGTTTCTGCATCAGAAACGAAATTATTGAAATTCCCAGCGCGAATTGCAAACGAAACGTTATCTATGCGATATCTCA
>sgem2879
CGTGTTTTACGTTAAAAAGCGTCAAACAAGCGTGTTTCTGCATCAGAAACGAAATTATTGAAGATACCAGCGCGAATTGCAAATGAAACATTATCTATGCGATATCTCA
>sgem2880
CGTGTTTTACGTTAAAAAGCGTCAAACAAGCGTGTTTCTGCATCAGAAACGAAATTATTGAAGATCCCAGAGTGAATTGCATATAAAACGTTATCTATGCGATATTTCA
>sgem2881
CGTGTTTTACGTTAAAAAGCGTCAAACAAGCGTGTTTCTGCATCAGAAACGAAATTATTGAAGATCCCAGCGCGAATTGCAAATGAATCGTTATCTATGCGATATTTCA
>sgem2882
CGTGTTTTACGTTAAAAAGCGTCAAACAAGCGTGTTTCTGCATCAGAAACGAAATTATTGAAGTTCACAAAGCGAATTGCAGATGAAACGTTATGTGTGCGATATCACA
>sgem2883
CGTGTTTTACGTTAAAAAGCGTCAAACAAGCGTGTTTCTGCATCAGAAACGAAATTATTGAAGTTCCCAAACCGAATTGCAGATGAAACGTTATCTATGCGATGTCTCA
>sgem2884
CGTGTTTTACGTTAAAAAGCGTCAAACAAGCGTGTTTCTGCATCAGAAACGAAATTATTGAAGTTCCCAAAGCAAATTGCAAATGAAACCTTATCTATGCGATGTCTCA
>sgem2885
CGTGTTTTACGTTAAAAAGCGTCAAACAAGCGTGTTTCTGCATCAGAAACGAAATTATTGAAGTTCCCAAAGCAAATTGCAAATGAAACGTTATCTATGCGATATCTCA
>sgem2886
CGTGTTTTACGTTAAAAAGCGTCAAACAAGCGTGTTTCTGCATCAGAAACGAAATTATTGAAGTTCCCAAAGCGAATTGCAAATGAAACCTTATCTATGCGATGTCTCA
>sgem2887
CGTGTTTTACGTTAAAAAGCGTCAAACAAGCGTGTTTCTGCATCAGAAACGAAATTATTGAAGTTCCCAAAGCGAATTGCAAATGAAACGTTATCTATGCGATGTCGCA
>sgem2888
CGTGTTTTACGTTAAAAAGCGTCAAACAAGCGTGTTTCTGCATCAGAAACGAAATTATTGAAGTTCCCAAAGCGAATTGCAAATGAAACGTTATCTATGCGATGTCTCA
>sgem2889
CGTGTTTTACGTTAAAAAGCGTCAAACAAGCGTGTTTCTGCATCAGAAACGAAATTATTGAAGTTCCCAAAGCGAATTGCAAATGAAACGTTATCTATGTGATATCTCA
>sgem2890
CGTGTTTTACGTTAAAAAGCGTCAAACAAGCGTGTTTCTGCATCAGAAACGAAATTATTGAAGTTCCCAAAGCGAATTGCAATTGAAACGATATCTATGAGATGTCTCA
>sgem2891
CGTGTTTTACGTTAAAAAGCGTCAAACAAGCGTGTTTCTGCATCAGAAACGAAATTATTGAAGTTCCCAAAGCGAATTGTAAATGAAACGTTATCTATGCGATGTCTCA
>sgem2892
CGTGTTTTACGTTAAAAAGCGTCAAACAAGCGTGTTTCTGCATCAGAAACGAAATTATTGAAGTTCCCAAATCGAATTGCAAATGAAACGTTATCTATGCGATGCCTCA
>sgem2893
CGTGTTTTACGTTAAAAAGCGTCAAACAAGCGTGTTTCTGCATCAGAAACGAAATTATTGAAGTTCCCAACACGAATTGCAAATGAAACGTTATCTTTGCGATATCTCA
>sgem2894
CGTGTTTTACGTTAAAAAGCGTCAAACAAGCGTGTTTCTGCATCAGAAACGAAATTATTGAAGTTCCCACCGGGAATTGCAAATGAAACGTTATCTATGCGATATCTCA
>sgem2895
CGTGTTTTACGTTAAAAAGCGTCAAACAAGCGTGTTTCTGCATCAGAAACGAAATTATTGAAGTTCCCAGAGCGAAATGCAAATGAATCGTTATCTATGCGATATCTCA
>sgem2896
CGTGTTTTACGTTAAAAAGCGTCAAACAAGCGTGTTTCTGCATCAGAAACGAAATTATTGAAGTTCCCAGAGCGAATTGCAAATAAAACGTTATCGATGCGATATTTCA
>sgem2897
CGTGTTTTACGTTAAAAAGCGTCAAACAAGCGTGTTTCTGCATCAGAAACGAAATTATTGAAGTTCCCAGAGCGAATTGCAAATAAAACGTTATCTATGCGATATTTCA
>sgem2898
CGTGTTTTACGTTAAAAAGCGTCAAACAAGCGTGTTTCTGCATCAGAAACGAAATTATTGAAGTTCCCAGAGCGAATTGCAAATGAAACGTTATCTATGCGATATCTCA
>sgem2899
CGTGTTTTACGTTAAAAAGCGTCAAACAAGCGTGTTTCTGCATCAGAAACGAAATTATTGAAGTTCCCAGAGCGAATTGCAAATGAATCGTTATCTATGCGATATCTCA
>sgem2900
CGTGTTTTACGTTAAAAAGCGTCAAACAAGCGTGTTTCTGCATCAGAAACGAAATTATTGAAGTTCCCAGCCCGAATTGCAATTGAAACGTTATCTATGCGATACCTCA
>sgem2901
CGTGTTTTACGTTAAAAAGCGTCAAACAAGCGTGTTTCTGCATCAGAAACGAAATTATTGAAGTTCCCAGCGCGAAATGCAAATGAAACGTTATCTTTGCGATATCTCA
>sgem2902
CGTGTTTTACGTTAAAAAGCGTCAAACAAGCGTGTTTCTGCATCAGAAACGAAATTATTGAAGTTCCCAGCGCGAAATGCAAATGAAACTTTATCTATGCGATATCTCA
>sgem2903
CGTGTTTTACGTTAAAAAGCGTCAAACAAGCGTGTTTCTGCATCAGAAACGAAATTATTGAAGTTCCCAGCGCGAAATGCAAATGAAACTTTATCTATGTGATATCTCA
>sgem2904
CGTGTTTTACGTTAAAAAGCGTCAAACAAGCGTGTTTCTGCATCAGAAACGAAATTATTGAAGTTCCCAGCGCGAATTACAAATGAAACGTTATCTATGCGATATCTCA
>sgem2905
CGTGTTTTACGTTAAAAAGCGTCAAACAAGCGTGTTTCTGCATCAGAAACGAAATTATTGAAGTTCCCAGCGCGAATTGCAAACGAAACGTTATCTATGCGATATCTCA
>sgem2906
CGTGTTTTACGTTAAAAAGCGTCAAACAAGCGTGTTTCTGCATCAGAAACGAAATTATTGAAGTTCCCAGCGCGAATTGCAAATGAAAAGGTGTCTATGCGATATCTCA
>sgem2907
CGTGTTTTACGTTAAAAAGCGTCAAACAAGCGTGTTTCTGCATCAGAAACGAAATTATTGAAGTTCCCAGCGCGAATTGCAAATGAAAAGTTATCTATGCGATATCTCA
>sgem2908
CGTGTTTTACGTTAAAAAGCGTCAAACAAGCGTGTTTCTGCATCAGAAACGAAATTATTGAAGTTCCCAGCGCGAATTGCAAATGAAACAATATCTATGCGATGTCTCA
>sgem2909
CGTGTTTTACGTTAAAAAGCGTCAAACAAGCGTGTTTCTGCATCAGAAACGAAATTATTGAAGTTCCCAGCGCGAATTGCAAATGAAACGATATCTATGCGATATCTCA
>sgem2910
CGTGTTTTACGTTAAAAAGCGTCAAACAAGCGTGTTTCTGCATCAGAAACGAAATTATTGAAGTTCCCAGCGCGAATTGCAAATGAAACGTGATCTACGCGATATCTCA
>sgem2911
CGTGTTTTACGTTAAAAAGCGTCAAACAAGCGTGTTTCTGCATCAGAAACGAAATTATTGAAGTTCCCAGCGCGAATTGCAAATGAAACGTGATCTATGCGATATCTCA
>sgem2912
CGTGTTTTACGTTAAAAAGCGTCAAACAAGCGTGTTTCTGCATCAGAAACGAAATTATTGAAGTTCCCAGCGCGAATTGCAAATGAAACGTTATCTATGCGATATCACA
>sgem2913
CGTGTTTTACGTTAAAAAGCGTCAAACAAGCGTGTTTCTGCATCAGAAACGAAATTATTGAAGTTCCCAGCGCGAATTGCAAATGAAACGTTATCTATGCGATATCCCA
>sgem2914
CGTGTTTTACGTTAAAAAGCGTCAAACAAGCGTGTTTCTGCATCAGAAACGAAATTATTGAAGTTCCCAGCGCGAATTGCAAATGAAACGTTATCTATGCGATATCTCA
>sgem2915
CGTGTTTTACGTTAAAAAGCGTCAAACAAGCGTGTTTCTGCATCAGAAACGAAATTATTGAAGTTCCCAGCGCGAATTGCAAATGAAACGTTATCTATGCGATGTCTCA
>sgem2916
CGTGTTTTACGTTAAAAAGCGTCAAACAAGCGTGTTTCTGCATCAGAAACGAAATTATTGAAGTTCCCAGCGCGAATTGCAAATGAAACGTTGTCTATGCGATATCCCA
>sgem2917
CGTGTTTTACGTTAAAAAGCGTCAAACAAGCGTGTTTCTGCATCAGAAACGAAATTATTGAAGTTCCCAGCGCGAATTGCAAATGAAGCGTTATCTATGCGATATCTCA
>sgem2918
CGTGTTTTACGTTAAAAAGCGTCAAACAAGCGTGTTTCTGCATCAGAAACGAAATTATTGAAGTTCCCAGCGCGAATTGCACATGAAACGTTATCTATGCGATATCTCA
>sgem2919
CGTGTTTTACGTTAAAAAGCGTCAAACAAGCGTGTTTCTGCATCAGAAACGAAATTATTGAAGTTCCCAGCGCGAATTGCGAATGAAACGTTATCTATGCGATACCTCA
>sgem2920
CGTGTTTTACGTTAAAAAGCGTCAAACAAGCGTGTTTCTGCATCAGAAACGAAATTATTGAAGTTCCCAGCGCGAATTGCGAATGAATCGTTATCTATGCGATATTTCA
>sgem2921
CGTGTTTTACGTTAAAAAGCGTCAAACAAGCGTGTTTCTGCATCAGAAACGAAATTATTGAAGTTCCCAGCGCGATATGCAAATGAAACGTTATCTATGCGATATCTCA
>sgem2922
CGTGTTTTACGTTAAAAAGCGTCAAACAAGCGTGTTTCTGCATCAGAAACGAAATTATTGAAGTTCCCAGCGCGTATTGCAAATGAAACGTTATCTTTGCGATGTCTCA
>sgem2923
CGTGTTTTACGTTAAAAAGCGTCAAACAAGCGTGTTTCTGCATCAGAAACGAAATTATTGAAGTTCCCAGCGCTAATTGCAAATGAAACGTTATATATGCGATATCTCA
>sgem2924
CGTGTTTTACGTTAAAAAGCGTCAAACAAGCGTGTTTCTGCATCAGAAACGAAATTATTGAAGTTCCCAGCGGCAATTGCAAATGAAACGTTATCTATGCGATATCTCA
>sgem2925
CGTGTTTTACGTTAAAAAGCGTCAAACAAGCGTGTTTCTGCATCAGAAACGAAATTATTGAAGTTCCCAGTGCGAATTGCAAATAAAACGTTATCGATGCGATATTTCA
>sgem2926
CGTGTTTTACGTTAAAAAGCGTCAAACAAGCGTGTTTCTGCATCAGAAACGAAATTATTGAAGTTCCCATCGCGAATTGCAAATGAAACGTTATCTATGCGATATCTCA
>sgem2927
CGTGTTTTACGTTAAAAAGCGTCAAACAAGCGTGTTTCTGCATCAGAAACGAAATTATTGAAGTTCCCATCGCGAATTGCAAATGAATCGTTATGTGTGCGAATTCTCA
>sgem2928
CGTGTTTTACGTTAAAAAGCGTCAAACAAGCGTGTTTCTGCATCAGAAACGAAATTATTGAAGTTCCCATTGCGAATTGCAAATGAAACGTTATCCATGCGATATCTCA
>sgem2929
CGTGTTTTACGTTAAAAAGCGTCAAACAAGCGTGTTTCTGCATCAGAAACGAAATTATTGAAGTTCCCCGCGCGAATTTCAAATGAAACTTTATCTATGCGATATCTCA
>sgem2930
CGTGTTTTACGTTAAAAAGCGTCAAACAAGCGTGTTTCTGCATCAGAAACGAAATTATTGAAGTTCCTACCGCGAATTGCAAATGAAATGTTATCTATGCGACATCTCA
>sgem2931
CGTGTTTTACGTTAAAAAGCGTCAAACAAGCGTGTTTCTGCATCAGAAACGAAATTATTGAAGTTCCTAGCGCGAATTGCAAATGAAACGTTATCTATGCGATATCTCA
>sgem2932
CGTGTTTTACGTTAAAAAGCGTCAAACAAGCGTGTTTCTGCATCAGAAACGAAATTATTGAAGTTCTCAGCGCGAATTGCAAATGAAACGTTATCTATGCGATATCTCA
>sgem2933
CGTGTTTTACGTTAAAAAGCGTCAAACAAGCGTGTTTCTGCATCAGAAACGAAATTATTGAATTTCCCAGCGCGAATTGCAAATGAAACGTTATATATGCGATATCTCA
>sgem2934
CGTGTTTTACGTTAAAAAGCGTCAAACAAGCGTGTTTCTGCATCAGAAACGAAATTATTGAATTTCCCAGCGCGAATTGCAAATGAAACGTTATCTATGCGATATCTCA
>sgem2935
CGTGTTTTACGTTAAAAAGCGTCAAACAAGCGTGTTTCTGCATCAGAAACGAAATTATTGATGTTCCCAGAGCGAATTGCAAATGAAACGTTATCTATGCGATGTCTCA
>sgem2936
CGTGTTTTACGTTAAAAAGCGTCAAACAAGCGTGTTTCTGCATCAGAAACGAAATTATTGCAGTTCCCACCGCGAATTGCAAATGAAACGTTATCTATGCGATATATCA
>sgem2937
CGTGTTTTACGTTAAAAAGCGTCAAACAAGCGTGTTTCTGCATCAGAAACGAAATTATTGGAGTTCCCAAAGCTAATTGCAAATGAAACGTTATCTATGCGATGTCTCA
>sgem2938
CGTGTTTTACGTTAAAAAGCGTCAAACAAGCGTGTTTCTGCATCAGAAACGAAATTATTGTAATTCCCAGCGCGAATTGCAAACGAAACGTTATCTACGCGATATCTCA
>sgem2939
CGTGTTTTACGTTAAAAAGCGTCAAACAAGCGTGTTTCTGCATCAGAAACGAAATTATTGTACTTCCCAGCGCGAATTGCAAATGAAACGTTATCTATGCGATATCTCA
>sgem2940
CGTGTTTTACGTTAAAAAGCGTCAAACAAGCGTGTTTCTGCATCAGAAACGAAATTATTGTAGTTCCCACCGCGTATTGCAAATGAAACGTTATCTATGCGATATCTCA
>sgem2941
CGTGTTTTACGTTAAAAAGCGTCAAACAAGCGTGTTTCTGCATCAGAAACGAAATTATTGTAGTTCCCAGCGCGAATTGCAAATGAAACGTTATCTATGCGATATCTCA
>sgem2942
CGTGTTTTACGTTAAAAAGCGTCAAACAAGCGTGTTTCTGCATCAGAAACGAAATTATTGTAGTTCCCAGCGCGTATTGCAAATGAAACGTTATCTATGCGATATCTCA
>sgem2943
CGTGTTTTACGTTAAAAAGCGTCAAACAAGCGTGTTTCTGCATCAGAAACGAAATTATTGTAGTTCGCAGCGCGTATTGCAAATGAAACGTTATCTATGCGATATCTCA
>sgem2944
CGTGTTTTACGTTAAAAAGCGTCAAACAAGCGTGTTTCTGCATCAGAAACGAAATTATTGTATTTCCCAAAGCGAATTGCAAATGAAACCTTATCTATGCGATGTCTCA
>sgem2945
CGTGTTTTACGTTAAAAAGCGTCAAACAAGCGTGTTTCTGCATCAGAAACGAAATTATTTAAGTTCCCAGCGCGAATTGCAAATGAAACGTTATCTATGTGATATCTCA
>sgem2946
CGTGTTTTACGTTAAAAAGCGTCAAACAAGCGTGTTTCTGCATCAGAAACGAAATTATTTAAGTTCCCAGCGCGAATTGCTAATGAAACTTTATCTATGCGATATCTCA
>sgem2947
CGTGTTTTACGTTAAAAAGCGTCAAACAAGCGTGTTTCTGCATCAGAAACGAAATTCTTGTAGTTCCCAGCGCGAATTGCAAATGAAACGTTATCTATGCGATATCTCA
>sgem2948
CGTGTTTTACGTTAAAAAGCGTCAAACAAGCGTGTTTCTGCATCAGAAACGAAGCTATTGAAGTTCCCAACGCGAATTGCAAATGAAACCTTATCTATGCGATGTCTCA
>sgem2949
CGTGTTTTACGTTAAAAAGCGTCAAACAAGCGTGTTTCTGCATCAGAAACGAAGCTATTGAAGTTCCCAGCGCGAATTGCAAATGAAACGTTATCTATGCGATATCTCA
>sgem2950
CGTGTTTTACGTTAAAAAGCGTCAAACAAGCGTGTTTCTGCATCAGAAACGAAGCTATTGAAGTTCCCAGCGCGAATTGCAAATGAATCGTTATCTATGCGATATATCA
>sgem2951
CGTGTTTTACGTTAAAAAGCGTCAAACAAGCGTGTTTCTGCATCAGAAACGAAGCTATTGAAGTTCCCAGCGCGTATTGCAAATGAAACGTTATCTATGCGATATCTCA
>sgem2952
CGTGTTTTACGTTAAAAAGCGTCAAACAAGCGTGTTTCTGCATCAGAAACGAAGCTATTGAAGTTCCCATCGCGAATTGCAAATGAAACGTTATCTGTGCGATATCTCA
>sgem2953
CGTGTTTTACGTTAAAAAGCGTCAAACAAGCGTGTTTCTGCATCAGAAACGAAGCTATTGAAGTTTCCAGCGCGAATTGCAAATGAAACGTTATCTATGCGATATCTCA
>sgem2954
CGTGTTTTACGTTAAAAAGCGTCAAACAAGCGTGTTTCTGCATCAGAAACGAATCTATTCCAGTTCCCAGCACGAATTGCAAATGAAACGTTATCTATGAGATATCTCA
>sgem2955
CGTGTTTTACGTTAAAAAGCGTCAAACAAGCGTGTTTCTGCATCAGAAACGAATCTATTGAAGTTCCCAGCACGAATTGCAAATGAAACGTTATCTATGCGATGTCTCA
>sgem2956
CGTGTTTTACGTTAAAAAGCGTCAAACAAGCGTGTTTCTGCATCAGAAACGAATCTATTGAAGTTCCCAGCGAGAATTGCAAATGAAATGTTATCTAAGCGATATCTCA
>sgem2957
CGTGTTTTACGTTAAAAAGCGTCAAACAAGCGTGTTTCTGCATCAGAAACGAATCTATTGAAGTTCGAATTGCGACTTGTAAATGAATCGTTATGTGTGCGATATCTCA
>sgem2958
CGTGTTTTACGTTAAAAAGCGTCAAACAAGCGTGTTTCTGCATCAGAAACGAATCTATTGAAGTTCTCAGCGCGAATTGCGAATGAATCTTTATCTATGCGATATCTCA
>sgem2959
CGTGTTTTACGTTAAAAAGCGTCAAACAAGCGTGTTTCTGCATCAGAAACGAATCTATTGAAGTTTCCAGCGAGAATTGCAAATGAAATGTTATCTAAGCGATATCTCA
>sgem2960
CGTGTTTTACGTTAAAAAGCGTCAAACAAGCGTGTTTCTGCATCAGAAACGAATCTATTGAAGTTTCCAGCGCAAATTGAAAATGAAATGTTATCTATGCGATATATCA
>sgem2961
CGTGTTTTACGTTAAAAAGCGTCAAACAAGCGTGTTTCTGCATCAGAAACGAATCTATTGAATTTCCCAGGGCGAATTGCAAATGAAACGTTTTCTATGCGATATCTCA
>sgem2962
CGTGTTTTACGTTAAAAAGCGTCAAACAAGCGTGTTTCTGCATCAGAAACGAATCTATTGATGTTTCCAGCGCGATTTGCAAATGGAACGTTATCTATGCCATATCTCA
>sgem2963
CGTGTTTTACGTTAAAAAGCGTCAAACAAGCGTGTTTCTGCATCAGAAACGAATCTATTGTAGTTCCCAGCACGAATTGCAAATGAAACGTTATCTATGAGATATCTCA
>sgem2964
CGTGTTTTACGTTAAAAAGCGTCAAACAAGCGTGTTTCTGCATCAGAAACGACATTATTGAAGTTCACAACGCGAATTGCAAATGAAACGTTATCTATGCGATGTCTCA
>sgem2965
CGTGTTTTACGTTAAAAAGCGTCAAACAAGCGTGTTTCTGCATCAGAAACGACATTATTGAAGTTCCCAACGCGAATTGCAAATGAAACGTTATCTATGCGATGTTTCA
>sgem2966
CGTGTTTTACGTTAAAAAGCGTCAAACAAGCGTGTTTCTGCATCAGAAACGACATTATTGAAGTTCCCAGCGCGAATTGCAAATGAAACGTTATCTATGCGACATCTCA
>sgem2967
CGTGTTTTACGTTAAAAAGCGTCAAACAAGCGTGTTTCTGCATCAGAAACGACATTATTGAAGTTCCCAGCGCGAGTTGCAAATGAAACGTTATCTATGCGACATCTCA
>sgem2968
CGTGTTTTACGTTAAAAAGCGTCAAACAAGCGTGTTTCTGCATCAGAAACGACATTATTGAAGTTCCCAGCGCGAGTTGCAAATGAAACGTTATCTATGTGACATCTCA
>sgem2969
CGTGTTTTACGTTAAAAAGCGTCAAACAAGCGTGTTTCTGCATCAGAAACGACATTATTGAAGTTCCTAGCGCGAATTGCAAATGAAACGTTATCTATGCGATGTCTCA
>sgem2970
CGTGTTTTACGTTAAAAAGCGTCAAACAAGCGTGTTTCTGCATCAGAAACGACATTATTGAAGTTCTCAGCGCGAATTGCAAATGAAACGTTATCTATGCGATGTCTCA
>sgem2971
CGTGTTTTACGTTAAAAAGCGTCAAACAAGCGTGTTTCTGCATCAGAAACGACATTATTGAAGTTTCCAGCGCGAATTGCAAATGAAACGTTATCTATGCGATGTCTCA
>sgem2972
CGTGTTTTACGTTAAAAAGCGTCAAACAAGCGTGTTTCTGCATCAGAAACGAGACTATTGAAGTTCACATCGCGAATTGCAAACGAATCGTTATGTGTGCAATATCTCA
>sgem2973
CGTGTTTTACGTTAAAAAGCGTCAAACAAGCGTGTTTCTGCATCAGAAACGAGACTATTGAAGTTTTCAGCGCGAATTGCAAATGAATCGTTATCTATGCTATATCTCA
>sgem2974
CGTGTTTTACGTTAAAAAGCGTCAAACAAGCGTGTTTCTGCATCAGAAACGATACTATTGAAGTTCCAAGCGCGAATTGCAAATGAAACGTTATCTATGCGATATCTCA
>sgem2975
CGTGTTTTACGTTAAAAAGCGTCAAACAAGCGTGTTTCTGCATCAGAAACGATACTATTGAAGTTCCCAGAGCGAATTGCAAATGAAACGTTATCTATGCGACATCTCA
>sgem2976
CGTGTTTTACGTTAAAAAGCGTCAAACAAGCGTGTTTCTGCATCAGAAACGATACTATTGAAGTTCCCAGCGCGAATTGCAAATGAAACGTTATCTATGCGATATCTCA
>sgem2977
CGTGTTTTACGTTAAAAAGCGTCAAACAAGCGTGTTTCTGCATCAGAAACGATACTATTGAAGTTCCCATCGCGAATTGCAAAAGAATCGTTATCAATGCGTTATCTCA
>sgem2978
CGTGTTTTACGTTAAAAAGCGTCAAACAAGCGTGTTTCTGCATCAGAAACGATACTATTGAAGTTCCCATCGCGAATTGCAAATGAATCGTTATGTGTGCGATATCTCA
>sgem2979
CGTGTTTTACGTTAAAAAGCGTCAAACAAGCGTGTTTCTGCATCAGAAACGATACTATTGAAGTTTCCAGCGCGAATTGCAAATAAAACGTTATCTATGCGATATCTCA
>sgem2980
CGTGTTTTACGTTAAAAAGCGTCAAACAAGCGTGTTTCTGCATCAGAAACGATATTATTGAAATTCCCAGCGCGAATTGCAAACGAAACGTTATCTATGCGATATCTCA
>sgem2981
CGTGTTTTACGTTAAAAAGCGTCAAACAAGCGTGTTTCTGCATCAGAAACGATATTATTGAAGTTCCCAAAGCGAATTGCAAATGAAACGTTATCTATGCGATGTCTCA
>sgem2982
CGTGTTTTACGTTAAAAAGCGTCAAACAAGCGTGTTTCTGCATCAGAAACGGAACTATTGAAATTCGCAGTGCGAATTGCAAATGAATCGTTATCTATGCCATATCTCA
>sgem2983
CGTGTTTTACGTTAAAAAGCGTCAAACAAGCGTGTTTCTGCATCAGAAACGGAACTATTGAAATTCGCAGTGCGAATTGCAAATGAATCGTTATCTATGCGATATCTCA
>sgem2984
CGTGTTTTACGTTAAAAAGCGTCAAACAAGCGTGTTTCTGCATCAGAAACGGAACTATTGAAGCTCTGAGCGCTAATTACAAATGAATCGTTATCTATGCAATATCTCA
>sgem2985
CGTGTTTTACGTTAAAAAGCGTCAAACAAGCGTGTTTCTGCATCAGAAACGGAACTATTGAAGTTCCCAGCGCAAATTGCAAATGAAACGTTATCTATGCGATATCTCA
>sgem2986
CGTGTTTTACGTTAAAAAGCGTCAAACAAGCGTGTTTCTGCATCAGAAACGGAACTATTGAAGTTCCCAGCGCGAATTGCAAATGAAACGTTATCTATGCGATATCTCA
>sgem2987
CGTGTTTTACGTTAAAAAGCGTCAAACAAGCGTGTTTCTGCATCAGAAACGGAACTATTGAAGTTCCCAGCGCGAATTGCAAATGAAACGTTATCTGTGCGATATCTCA
>sgem2988
CGTGTTTTACGTTAAAAAGCGTCAAACAAGCGTGTTTCTGCATCAGAAACGGAACTATTGAAGTTCCCATCGCGAATTGCAAATGAATCGTTATGTGTGCGATATCTCA
>sgem2989
CGTGTTTTACGTTAAAAAGCGTCAAACAAGCGTGTTTCTGCATCAGAAACGGAACTATTGAATTTCCCAGCGCAAATTGCAAACGAAACGTTATCTATGCGATATCTCA
>sgem2990
CGTGTTTTACGTTAAAAAGCGTCAAACAAGCGTGTTTCTGCATCAGAAACGGAATTACTGAAATTCCTTGCGCGAAACGCAAATGAAACGATATCTATGCGATATCTCA
>sgem2991
CGTGTTTTACGTTAAAAAGCGTCAAACAAGCGTGTTTCTGCATCAGAAACGGAATTACTGAAATTCCTTGCGCGAATCGCAAATGAAACGATATCTATGCGATATCTCA
>sgem2992
CGTGTTTTACGTTAAAAAGCGTCAAACAAGCGTGTTTCTGCATCAGAAACGGAATTATTGAAGTTTTCAGCGCGAATTGCAAATGAAACGTTATCTATGCGATATCTCA
>sgem2993
CGTGTTTTACGTTAAAAAGCGTCAAACAAGCGTGTTTCTGCATCAGAAACGGACTTATTGAAATTCCCTGCGCGAATTGTAAATGAAACGTCATCAATGCGATATCTCA
>sgem2994
CGTGTTTTACGTTAAAAAGCGTCAAACAAGCGTGTTTCTGCATCAGAAACGGACTTATTGAAATTCTCTGCGCGAATTGCAAATGAAACGTCATCAATGCGATATCTCA
>sgem2995
CGTGTTTTACGTTAAAAAGCGTCAAACAAGCGTGTTTCTGCATCAGAAACGGATCTATTGAAGTTCTTAACGCGAGTTGCAAATGAAACGTTATCTATGCTATATCTCA
>sgem2996
CGTGTTTTACGTTAAAAAGCGTCAAACAAGCGTGTTTCTGCATCAGAAACGGATTTATTGAAGTTCCCAGCGCGAATTGCAAATGAAACGTTATCTATGCGATACCTCA
>sgem2997
CGTGTTTTACGTTAAAAAGCGTCAAACAAGCGTGTTTCTGCATCAGAAACGGCACTATTGAAATTCCCATAGCGAATTGCATATGAATCGTTATCTATGCGAAATCTCA
>sgem2998
CGTGTTTTACGTTAAAAAGCGTCAAACAAGCGTGTTTCTGCATCAGAAACGGCACTATTGAAGTTCCCATCGCGAATTGCAAATGAAACGTTATCTATGCGATATCTCA
>sgem2999
CGTGTTTTACGTTAAAAAGCGTCAAACAAGCGTGTTTCTGCATCAGAAACGGCACTATTGAAGTTCCCATCGCGAATTGCAAATGAATCGTTATTTATGCGATATCTCA
>sgem3000
CGTGTTTTACGTTAAAAAGCGTCAAACAAGCGTGTTTCTGCATCAGAAACGTAACCTTTAAAGTTTACAGCGAGAATTGTAAATGAATCGTTATCTATGCGATATGTCA
>sgem3001
CGTGTTTTACGTTAAAAAGCGTCAAACAAGCGTGTTTCTGCATCAGAAACGTAACTAATGAAGTTCCCAGCGCGAATTGCAATTGAAACGTTATCTATGCGATGTCTCA
>sgem3002
CGTGTTTTACGTTAAAAAGCGTCAAACAAGCGTGTTTCTGCATCAGAAACGTAACTATTGAAGTTCCCAACACGAATTGCAAATGAAACGTTATCTATGCGATATCTCA
>sgem3003
CGTGTTTTACGTTAAAAAGCGTCAAACAAGCGTGTTTCTGCATCAGAAACGTAACTATTGAAGTTCCCAGCGCGAATTGCAAATGAAACATTATCTATGCGATATCTCA
>sgem3004
CGTGTTTTACGTTAAAAAGCGTCAAACAAGCGTGTTTCTGCATCAGAAACGTAACTATTGAAGTTCCCAGCGCGAATTGCAAATGAAACGTTATCTATGCGATATCTCA
>sgem3005
CGTGTTTTACGTTAAAAAGCGTCAAACAAGCGTGTTTCTGCATCAGAAACGTAACTATTGAAGTTCCCAGCGCGAATTGCATGTGAATCGTTATCTATGCGACATCTCA
>sgem3006
CGTGTTTTACGTTAAAAAGCGTCAAACAAGCGTGTTTCTGCATCAGAAACGTAACTATTGAAGTTCCCATCGCGAATTGCAAATGAATCTTTATGTATGCGATATCTCA
>sgem3007
CGTGTTTTACGTTAAAAAGCGTCAAACAAGCGTGTTTCTGCATCAGAAACGTAACTATTGAAGTTTCCAGCGCGAATTGCAAATGAAACGTTATCTATGCAATATCTCA
>sgem3008
CGTGTTTTACGTTAAAAAGCGTCAAACAAGCGTGTTTCTGCATCAGAAACGTAACTCTTGAAGTTCCCATCGCGAATTGCAAATGAATCTTTATGTATGCGATATCTCA
>sgem3009
CGTGTTTTACGTTAAAAAGCGTCAAACAAGCGTGTTTCTGCATCAGAAACGTAGCTATTGAAATTCGCAGAACGAATTGCAAATGAATCGTTATCAATGCGATATCTCA
>sgem3010
CGTGTTTTACGTTAAAAAGCGTCAAACAAGCGTGTTTCTGCATCAGAAACTAAACTATTGAAGTTCCCAGCACGAATTGCAAATGAAACTTTATCTATGCGATATCTCA
>sgem3011
CGTGTTTTACGTTAAAAAGCGTCAAACAAGCGTGTTTCTGCATCAGAAACTAAACTATTGAAGTTCTCGTCGCGAATTGCAAATGAATCGTTATGTATGCGATATCTCA
>sgem3012
CGTGTTTTACGTTAAAAAGCGTCAAACAAGCGTGTTTCTGCATCAGAAACTAAATTATTGAAGTTCCCAGCGCGAATTGCAAACGAAACGTTATCTATGCGATATCTCA
>sgem3013
CGTGTTTTACGTTAAAAAGCGTCAAACAAGCGTGTTTCTGCATCAGAAACTAAATTATTGAAGTTCCCAGCGCGAATTGCAAATGAAACGTTATCTATGCGATATCTCA
>sgem3014
CGTGTTTTACGTTAAAAAGCGTCAAACAAGCGTGTTTCTGCATCAGAAAGAAAATTATTAAAGTTCCCAGAGCGAATTGCAAATGAATCGTTATCTATGCCATATCTCA
>sgem3015
CGTGTTTTACGTTAAAAAGCGTCAAACAAGCGTGTTTCTGCATCAGAAAGAAAATTATTAAAGTTCCCAGCGCGAATTGCAAATGAAACGTTATCTTTGCGATATCTCA
>sgem3016
CGTGTTTTACGTTAAAAAGCGTCAAACAAGCGTGTTTCTGCATCAGAAAGCAAACTATTGAAGTTCCCAGCGCGAATAGCAAATGAAACGTTATCTATGCGATATCTCA
>sgem3017
CGTGTTTTACGTTAAAAAGCGTCAAACAAGCGTGTTTCTGCATCAGAAAGCAAACTATTGAAGTTCCCAGCGCGAATTGCAAATGAAACGATATCTATGCGATATCTCA
>sgem3018
CGTGTTTTACGTTAAAAAGCGTCAAACAAGCGTGTTTCTGCATCAGAAAGGAAACTATTGAAGTTCCCAGGGCGAATTGCAAATGAAACGTTATCTATGCGATCTCTCA
>sgem3019
CGTGTTTTACGTTAAAAAGCGTCAAACAAGCGTGTTTCTGCATCAGAAAGGAAATTATTGAAGTTCCCAAAGCGAATTGCAAATAAAACGTTATCTATGCGATATCTCA
>sgem3020
CGTGTTTTACGTTAAAAAGCGTCAAACAAGCGTGTTTCTGCATCAGAAAGGAAATTATTGAAGTTCCCAAAGCGAATTGCATATGAAACGTTATCTATGCGATATCTCA
>sgem3021
CGTGTTTTACGTTAAAAAGCGTCAAACAAGCGTGTTTCTGCATCAGAAAGGACACTAATGAAGTTACCTTCGCGAATTGCAAATGAATCGTTATGTATGCGATATCTCA
>sgem3022
CGTGTTTTACGTTAAAAAGCGTCAAACAAGCGTGTTTCTGCATCAGAAAGGACACTACTGAAGTTACCTTCGCGAATTGCAAATGAATCGTTATGTATGCGATATCTCA
>sgem3023
CGTGTTTTACGTTAAAAAGCGTCAAACAAGCGTGTTTCTGCATCAGAAATGAAACTATTGAAGTTCCCATCGCGAATTGCGAATGAATCGTTATCTATGCGATATCTCA
>sgem3024
CGTGTTTTACGTTAAAAAGCGTCAAACAAGCGTGTTTCTGCATCAGAAATGAAACTATTGAAGTTTCCAGCTCGAATGGCAATTAAATCGTTATCTATGCGATATCTCA
>sgem3025
CGTGTTTTACGTTAAAAAGCGTCAAACAAGCGTGTTTCTGCATCAGAAATGTAACTATTGAAGTTTCCAGCGCGAATTTAAAATGAATCGTTAAATATGCGATATCTCA
>sgem3026
CGTGTTTTACGTTAAAAAGCGTCAAACAAGCGTGTTTCTGCATCAGAAATGTAACTATTGAAGTTTCCAGCGCGAATTTAAAATGAATCGTTATCTATGCGATATCTCA
>sgem3027
CGTGTTTTACGTTAAAAAGCGTCAAACAAGCGTGTTTCTGCATCAGAAATGTAACTATTGAAGTTTCCAGCGCGAATTTAAAATTAATCGTTATCTATGCGATATCTCA
>sgem3028
CGTGTTTTACGTTAAAAAGCGTCAAACAAGCGTGTTTCTGCATCAGAAATGTAACTATTGAAGTTTCCAGCGCGAATTTTAAATGAATCGTTATCTATGCGATATCTCA
>sgem3029
CGTGTTTTACGTTAAAAAGCGTCAAACAAGCGTGTTTCTGCATCAGAAATGTAACTATTGAAGTTTCCAGCGCTAATTTAAAATGAATCGTTATATATGCGATATCTCA
>sgem3030
CGTGTTTTACGTTAAAAAGCGTCAAACAAGCGTGTTTCTGCATCAGAAATGTAACTATTGAAGTTTCCAGCGCTAATTTAAAATGAATCGTTATCTATGCGATATCTCA
>sgem3031
CGTGTTTTACGTTAAAAAGCGTCAAACAAGCGTGTTTCTGCATCAGAAATGTAACTATTGAATTTTCCAGGGCGAATTTAAAATGAATCGTTATCTATGCGATATCTCA
>sgem3032
CGTGTTTTACGTTAAAAAGCGTCAAACAAGCGTGTTTCTGCATCAGAACAGAAACTATTGAAGTTCCCATCGCCAATTGCAAATGAAACGTTATCTATGCGATAACTCA
>sgem3033
CGTGTTTTACGTTAAAAAGCGTCAAACAAGCGTGTTTCTGCATCAGAACCAAAACTATTGAAGTTCCCAGCGCGAATTGCAAATGAAACGTTATCTGTGCGATATCTCA
>sgem3034
CGTGTTTTACGTTAAAAAGCGTCAAACAAGCGTGTTTCTGCATCAGAACCAAAACTATTGAAGTTCCCATCGCCAATTGCAAATGAATCGTTATGTGTGCGATATCTCA
>sgem3035
CGTGTTTTACGTTAAAAAGCGTCAAACAAGCGTGTTTCTGCATCAGAACCAAAATTATTGAAGTTCCCAGTGCGAATTGCAAATGAAACGTTATCTATGCGATATCTCA
>sgem3036
CGTGTTTTACGTTAAAAAGCGTCAAACAAGCGTGTTTCTGCATCAGAACCGAAACTATTGAAGTTCCCAGAGCGAATTGCAAATGAAACGTTATCTATGCGACATCTCA
>sgem3037
CGTGTTTTACGTTAAAAAGCGTCAAACAAGCGTGTTTCTGCATCAGAACCGAAACTATTGAAGTTCCCAGCGCAAATTGCAAATGAAACGTTATCTATGCGATATCTCA
>sgem3038
CGTGTTTTACGTTAAAAAGCGTCAAACAAGCGTGTTTCTGCATCAGAACCGAAACTATTGAAGTTCCCAGCGCGAATTGCAAATGAATCGTTATGTGTGCGAAATCTCA
>sgem3039
CGTGTTTTACGTTAAAAAGCGTCAAACAAGCGTGTTTCTGCATCAGAACCGAAACTATTGAAGTTCCCATCGCCAATTGCAAATGAATGTTTATGTGTGCGATATCTCA
>sgem3040
CGTGTTTTACGTTAAAAAGCGTCAAACAAGCGTGTTTCTGCATCAGAAGCAAAACTATTGAAATTCGCTGTGCGAATTGCAAATGAATCATAATATATGCGTTATCTCA
>sgem3041
CGTGTTTTACGTTAAAAAGCGTCAAACAAGCGTGTTTCTGCATCAGAATCAAAATTATTGAAGTTCCCAGAGCGAATTGCAAATGAATCGTTATCTAAGCCATATCTCA
>sgem3042
CGTGTTTTACGTTAAAAAGCGTCAAACAAGCGTGTTTCTGCATCAGAATCGAAACTATTGAAGTTCCCATCGCGAATTGCAAATGAATCGTTATCTATGCGATATCTCA
>sgem3043
CGTGTTTTACGTTAAAAAGCGTCAAACAAGCGTGTTTCTGCATCAGAATCGAAACTATTGAAGTTCCCATCGCGAATTGCTAATGAATCGTTAACTATGAGATATCTCA
>sgem3044
CGTGTTTTACGTTAAAAAGCGTCAAACAAGCGTGTTTCTGCATCAGAATCGAAACTATTGAAGTTTCCAGCGCGAATTGCAAATGAAACGTTATCTATGCGATATCTCA
>sgem3045
CGTGTTTTACGTTAAAAAGCGTCAAACAAGCGTGTTTCTGCATCAGAATCGAAATTATTGACGTTCCCAGCGCGAATTGCAAATGAAACGTTATCTATGCGATATCTCA
>sgem3046
CGTGTTTTACGTTAAAAAGCGTCAAACAAGCGTGTTTCTGCATCAGAATCGATAATATTGAAGTTCCCAGCGCGAATAGCAAATGAAACGTTATATATGCGATATCTCA
>sgem3047
CGTGTTTTACGTTAAAAAGCGTCAAACAAGCGTGTTTCTGCATCAGAATCGATATTACTGAAGTTCCCAGCGCGAATTGCAAATGAAACGTTATCTATGCGATATCTCA
>sgem3048
CGTGTTTTACGTTAAAAAGCGTCAAACAAGCGTGTTTCTGCATCAGACACGAAACTATTGAAGTTCCCAGCGCGAATTGCAAATGAAACGTTATCTATGCGATAACTCA
>sgem3049
CGTGTTTTACGTTAAAAAGCGTCAAACAAGCGTGTTTCTGCATCAGAGACGAAACTATTGAAGTTCCAAGCGCGAATTGTAAATGAAACGTTATCTATGCGATATCTCA
>sgem3050
CGTGTTTTACGTTAAAAAGCGTCAAACAAGCGTGTTTCTGCATCAGAGACGAAACTATTGAAGTTCCCAGCGCGAATTGCAAATGAAACGTTATCTATGCGATATCTCA
>sgem3051
CGTGTTTTACGTTAAAAAGCGTCAAACAAGCGTGTTTCTGCATCAGAGACGAAACTATTGAAGTTCCCAGCGCGAATTGCAAATTAAACGTTATCTATGCGATGTCTCA
>sgem3052
CGTGTTTTACGTTAAAAAGCGTCAAACAAGCGTGTTTCTGCATCAGAGACGAAACTATTGAAGTTCCCAGGGCGTATTGCAAATGAAACGTTATCTATGCGATATCTCA
>sgem3053
CGTGTTTTACGTTAAAAAGCGTCAAACAAGCGTGTTTCTGCATCAGAGACGAAACTATTGAAGTTTCCAGCGCGAATTGCAAATGAAACGTTATCTATGCGATATCTCA
>sgem3054
CGTGTTTTACGTTAAAAAGCGTCAAACAAGCGTGTTTCTGCATCAGATACAAATCTACTGAAGTTTACAGCGCGAATTGCAAATGAATCGTTTTCTAAGCGATATCTCA
>sgem3055
CGTGTTTTACGTTAAAAAGCGTCAAACAAGCGTGTTTCTGCATCAGATACGAAACGATTGAAGTTCCCAGCGCGAATTGCAAATGAAACGTTAACTATGCGATATCTCA
>sgem3056
CGTGTTTTACGTTAAAAAGCGTCAAACAAGCGTGTTTCTGCATCAGATACGAAACTATTGAAGTTCCCAGCGCGAATTGCAAATGAAACGTTATCTATGCGATATCTCA
>sgem3057
CGTGTTTTACGTTAAAAAGCGTCAAACAAGCGTGTTTCTGCATCAGATACGAAACTATTGAAGTTCTCAGTGCGAATTGCAAATGAAACATTATCTGTGCGATATCTCA
>sgem3058
CGTGTTTTACGTTAAAAAGCGTCAAACAAGCGTGTTTCTGCATCAGATACGAAACTATTGAATTTCCCATCGCGAATTGCAAATGAAACGTTATCTATGCGGTATCTCA
>sgem3059
CGTGTTTTACGTTAAAAAGCGTCAAACAAGCGTGTTTCTGCATCAGATACGAAACTATTGAATTTCCCATCGCGAATTGCAAATTAAACGTTATCTATGCGGTATCTCA
>sgem3060
CGTGTTTTACGTTAAAAAGCGTCAAACAAGCGTGTTTCTGCATCAGATACGAAATTATTGAAGTTCACAGCGCGAAATGCAAATGAAACGTTATCTATGCGATATCTCA
>sgem3061
CGTGTTTTACGTTAAAAAGCGTCAAACAAGCGTGTTTCTGCATCAGGAACCAAACTATTGAAGTTCCCAGTGCGAATTGCAAATGAAACGTTATCTATGCGATATCTCA
>sgem3062
CGTGTTTTACGTTAAAAAGCGTCAAACAAGCGTGTTTCTGCATCAGGAACGAAACTATTGAAGTTCCCAGCGCGAATTGCAAATGAAACGTTATCTATGCGACATCTCA
>sgem3063
CGTGTTTTACGTTAAAAAGCGTCAAACAAGCGTGTTTCTGCATCAGGAACGAAACTATTGAAGTTCCCATCGCGAATTGCAAATGAATCGTTATCTATGCGATATCTCA
>sgem3064
CGTGTTTTACGTTAAAAAGCGTCAAACAAGCGTGTTTCTGCATCAGGAACGAAACTATTGAAGTTTCCAGCGCGAATTGCAAATGAAACGTTATCTATGCGGTATCTCA
>sgem3065
CGTGTTTTACGTTAAAAAGCGTCAAACAAGCGTGTTTCTGCATCAGGAACGAAACTATTGAAGTTTCCAGCGCGAATTGCAAATGATACGTTATCTATGCGGTATCTCA
>sgem3066
CGTGTTTTACGTTAAAAAGCGTCAAACAAGCGTGTTTCTGCATCAGGAACGAAACTATTGAAGTTTCCAGCGCGAATTGCATATGAAACGTTATCTATGCGGTATCTCA
>sgem3067
CGTGTTTTACGTTAAAAAGCGTCAAACAAGCGTGTTTCTGCATCAGGAACGAAACTATTGGAGTTTCCAGCGCGAATTGCAAATGAAACGTTATCTATGCGGTATCTCA
>sgem3068
CGTGTTTTACGTTAAAAAGCGTCAAACAAGCGTGTTTCTGCATCAGGATCCAAACTATTGAAGTTCCCAGCGCAAATTTCAAATGAAACGTTATCTATGCGATATCTCA
>sgem3069
CGTGTTTTACGTTAAAAAGCGTCAAACAAGCGTGTTTCTGCATCAGGATCCAAACTGTTGAAGTTCCCAGCGCAAATTTCAAATGAAACGTTATCTATGCGATATCTCA
>sgem3070
CGTGTTTTACGTTAAAAAGCGTCAAACAAGCGTGTTTCTGCATCAGTAACAAAACTATTGAAGTTCTCATCGCGAATTGCAAAAGAATCGTTATCCATGCGGTATCTCA
>sgem3071
CGTGTTTTACGTTAAAAAGCGTCAAACAAGCGTGTTTCTGCATCAGTAACGAAACAATTGAAGTTCCCAGCGCGAATTGCAAATGAAACGTTATCTATGCGATATTTCA
>sgem3072
CGTGTTTTACGTTAAAAAGCGTCAAACAAGCGTGTTTCTGCATCAGTAACGAAACTACTAAACTTCCCTGCGCGAATTGCAAATGAAACGTTATCTGTGCGATATCTCA
>sgem3073
CGTGTTTTACGTTAAAAAGCGTCAAACAAGCGTGTTTCTGCATCAGTAACGAAACTACTAAACTTCCCTGCGCGAATTGCAGATGAAACGTTATCTATGCGATATCTCA
>sgem3074
CGTGTTTTACGTTAAAAAGCGTCAAACAAGCGTGTTTCTGCATCAGTAACGAAACTATTGAAATTCGCAGTGCGAATTGCAAATGAATCGTTATCTGTGCAATGTCTCA
>sgem3075
CGTGTTTTACGTTAAAAAGCGTCAAACAAGCGTGTTTCTGCATCAGTAACGAAACTATTGAAATTTGCAGTGCGAATTGCAAATGTATCGTTATCTATGCAATGTCTCA
>sgem3076
CGTGTTTTACGTTAAAAAGCGTCAAACAAGCGTGTTTCTGCATCAGTAACGAAACTATTGAAGTTCACATCGCGAATTGCAAATGAATCGTTATGTGTGAAATATCTCA
>sgem3077
CGTGTTTTACGTTAAAAAGCGTCAAACAAGCGTGTTTCTGCATCAGTAACGAAACTATTGAAGTTCCCAGCGCGAATTGCAAATGAAACGTTATCTATGCGACATCTCA
>sgem3078
CGTGTTTTACGTTAAAAAGCGTCAAACAAGCGTGTTTCTGCATCAGTAACGAAACTATTGAAGTTCCCAGCGCGAATTGCAAATGAAACGTTATCTATGCGATATCTCA
>sgem3079
CGTGTTTTACGTTAAAAAGCGTCAAACAAGCGTGTTTCTGCATCAGTAACGAAACTATTGAATTTTCCAGCGCGAATTACAAATGAAACGTTATCTATGCGATATCTCA
>sgem3080
CGTGTTTTACGTTAAAAAGCGTCAAACAAGCGTGTTTCTGCATCAGTAACGAAATTATTGAAGTTCCCAGCGCGAATTGCAAATGAAACGTTATCTATGCGATGTCTCA
>sgem3081
CGTGTTTTACGTTAAAAAGCGTCAAACAAGCGTGTTTCTGCATCATAAACAAAACTATTGAAGTTCCCATCGCGAATTGCAAATGAATCGTTATGTATGCGATAACTCA
>sgem3082
CGTGTTTTACGTTAAAAAGCGTCAAACAAGCGTGTTTCTGCATCATAAACGAAACTATTAAAGTTTGCAGCGCGAATTGCAAATGAAACGTTATCTATGCGATATCTCA
>sgem3083
CGTGTTTTACGTTAAAAAGCGTCAAACAAGCGTGTTTCTGCATCATAAACGAAACTATTGAAATTCCCAGCGCGAATTGCAAGTGATGCGTTATCTATGCGATATTTCA
>sgem3084
CGTGTTTTACGTTAAAAAGCGTCAAACAAGCGTGTTTCTGCATCATAAACGAAACTATTGAAATTCCCTGCGCGAATTGCAAATGAAGCGTTATCTATGCGATATCTCA
>sgem3085
CGTGTTTTACGTTAAAAAGCGTCAAACAAGCGTGTTTCTGCATCATAAACGAAACTATTGAAGTTCAAAGCGCGAATTGTAAATGAAACGTTATCTATGCAATATCTCA
>sgem3086
CGTGTTTTACGTTAAAAAGCGTCAAACAAGCGTGTTTCTGCATCATAAACGAAACTATTGAAGTTCCCAGCGCGAATTGCAAATGAAACGTTATTTATGCGATATCGCA
>sgem3087
CGTGTTTTACGTTAAAAAGCGTCAAACAAGCGTGTTTCTGCATCATAAACGAAACTATTGAAGTTCCCAGCGCGAATTGCAAATGAAACGTTGTCTATGCGATATCTCA
>sgem3088
CGTGTTTTACGTTAAAAAGCGTCAAACAAGCGTGTTTCTGCATCATAAACGAAACTATTGAAGTTCCCATCGCGAATTGCAAATGAAACGTTATCTATGCGATATCTCA
>sgem3089
CGTGTTTTACGTTAAAAAGCGTCAAACAAGCGTGTTTCTGCATCATAAACGAAACTGTTAAAGTTCGCAGCGCGAATTGCAAATGAAAAGTTATCTATGCGATATCTCA
>sgem3090
CGTGTTTTACGTTAAAAAGCGTCAAACAAGCGTGTTTCTGCATCATAAACGAAACTGTTGAACTTCCCAGCGCGAATTGCAAATGAAACGTTATCTATGCGATATCTCA
>sgem3091
CGTGTTTTACGTTAAAAAGCGTCAAACAAGCGTGTTTCTGCATCATAAACGAAACTGTTGAAGTACCCAGCGCGAATTGCAAATGAAACGTTATCTATGCGATATCTCA
>sgem3092
CGTGTTTTACGTTAAAAAGCGTCAAACAAGCGTGTTTCTGCATCATAAACGAAACTGTTGAAGTTCCCAACGCGAATTGCAAATGAGAAGTTATCTATGCGATATTTCA
>sgem3093
CGTGTTTTACGTTAAAAAGCGTCAAACAAGCGTGTTTCTGCATCATAAACGAAACTGTTGAAGTTCCCAGCGAGAATTGCAAATGAAACGTTATCTATGCGATATCTCA
>sgem3094
CGTGTTTTACGTTAAAAAGCGTCAAACAAGCGTGTTTCTGCATCATAAACGAAACTGTTGAAGTTCCCAGCGCGAAATGCAAATGAAAAGTTATCTATGCGATATCTCA
>sgem3095
CGTGTTTTACGTTAAAAAGCGTCAAACAAGCGTGTTTCTGCATCATAAACGAAACTGTTGAAGTTCCCAGCGCGAATTGCAAATAAAACGTTATCTATGCGATATCTCA
>sgem3096
CGTGTTTTACGTTAAAAAGCGTCAAACAAGCGTGTTTCTGCATCATAAACGAAACTGTTGAAGTTCCCAGCGCGAATTGCAAATGAAAAGTTATCTATGCGATATCTCA
>sgem3097
CGTGTTTTACGTTAAAAAGCGTCAAACAAGCGTGTTTCTGCATCATAAACGAAACTGTTGAAGTTCCCAGCGCGAATTGCAAATGAAACGTTATCTATGCGATATGTCA
>sgem3098
CGTGTTTTACGTTAAAAAGCGTCAAACAAGCGTGTTTCTGCATCATAAACGAAACTGTTGAAGTTCCCTGCGCGAATTGCAAATGAAACGTTATCTATGCGATATCTCA
>sgem3099
CGTGTTTTACGTTAAAAAGCGTCAAACAAGCGTGTTTCTGCATCATAAACGAAACTGTTGAAGTTCGCAGCGCGAATTGCAAATGAAAAGTAATCTATGCGATATCTCA
>sgem3100
CGTGTTTTACGTTAAAAAGCGTCAAACAAGCGTGTTTCTGCATCATAAACGAAACTGTTGAAGTTCGCAGCGCGAATTGCAAATGAAAAGTTATCTATGCGATATCTCA
>sgem3101
CGTGTTTTACGTTAAAAAGCGTCAAACAAGCGTGTTTCTGCATCATAAACGAAACTGTTGCAGTTCCCAGCGCGAATTGCAAATGAAACGTTATCTATGCGATATCTCA
>sgem3102
CGTGTTTTACGTTAAAAAGCGTCAAACAAGCGTGTTTCTGCATCATAAACGAAAGTATTGAAGTTTCCAGCGCGAATTGCAAATGAATCGTTATCTATGCCATATCTCA
>sgem3103
CGTGTTTTACGTTAAAAAGCGTCAAACAAGCGTGTTTCTGCATCATAAACGAAATTATTGAAGTTCCCAGAGCGAATTGCAAATAAAACGTTATCTATGCGATATTTCA
>sgem3104
CGTGTTTTACGTTAAAAAGCGTCAAACAAGCGTGTTTCTGCATCATAAACGACATTATTGAAGTTCCCAGCGCGAATTGCAAATGAAACGTTATCTATGCGAAATCTCA
>sgem3105
CGTGTTTTACGTTAAAAAGCGTCAAACAAGCGTGTTTCTGCATCATAAACGATACTGTTGAAGTTCCCAGCGCGAATTGCAAATGAAACGTTATCTATGCAATATCTCA
>sgem3106
CGTGTTTTACGTTAAAAAGCGTCAAACAAGCGTGTTTCTGCATCATAAACGATACTGTTGAAGTTCCCAGCGCGAATTGCAAATGAAACGTTATCTATGCGATATCTCA
>sgem3107
CGTGTTTTACGTTAAAAAGCGTCAAACAAGCGTGTTTCTGCATCATAAACGGAACTATTGAAGTTCCCATTGCGAATTGCAAATGAATCGTTATGTATGCGATGTCTCA
>sgem3108
CGTGTTTTACGTTAAAAAGCGTCAAACAAGCGTGTTTCTGCATCATTAACGAAACTGTTGAAGTTCCCAGCGCGAATTGCAAATGAAACGTTATCTATGCGATATCTCA
>sgem3109
CGTGTTTTACGTTAAAAAGCGTCAAACAAGCGTGTTTCTGCATCCGAAACGAAACTATTAAAGTTCCCAGCGCGAATTGCAAATGAAACGTTATCTATGCGATATCTCA
>sgem3110
CGTGTTTTACGTTAAAAAGCGTCAAACAAGCGTGTTTCTGCATCCGAAACGACATTATTGAAGTTCCCAGCGCGAATTGCAAATGAAACGTTATCTATGCGATGTCTCA
>sgem3111
CGTGTTTTACGTTAAAAAGCGTCAAACAAGCGTGTTTCTGCATCCGAAACGACATTATTGAAGTTCCCATCGCGAATTGCAAATGAAACGTTATCTATGCGATGTTTCA
>sgem3112
CGTGTTTTACGTTAAAAAGCGTCAAACAAGCGTGTTTCTGCATCGCAAACGAAATTATTGAAGTGCCCAGCGCGAATTGCAAATGAAACGTTATCTATGCGATATCTCA
>sgem3113
CGTGTTTTACGTTAAAAAGCGTCAAACAAGCGTGTTTCTGCATCGCAAACGAAATTATTGGAGATCCCAGCGCGAATTGCAAATGAAACGTTATCTATGCGATATTTCA
>sgem3114
CGTGTTTTACGTTAAAAAGCGTCAAACAAGCGTGTTTCTGCATCGGAAAAGAAACTATTGAAATTCGCAGTGCGAATTGCAAATGAATCGTTATCTATGCGATATTTCA
>sgem3115
CGTGTTTTACGTTAAAAAGCGTCAAACAAGCGTGTTTCTGCATCGGAAACGAAACTAATGAAATTCGCAGTGCGAATTGAAAATGAATCGTTATCTATGCGATATCTCA
>sgem3116
CGTGTTTTACGTTAAAAAGCGTCAAACAAGCGTGTTTCTGCATCGGAAACGAAACTATTGAAAATCGCAGTGCGAATTGAAAATGAATCGTTATCTATGCGATATCTCA
>sgem3117
CGTGTTTTACGTTAAAAAGCGTCAAACAAGCGTGTTTCTGCATCGGAAACGAAACTATTGAAATTCGCAGTGCGAATTGCAAATGAATCGTTATCTATGCGATATCTCA
>sgem3118
CGTGTTTTACGTTAAAAAGCGTCAAACAAGCGTGTTTCTGCATCGGAAACGAAACTATTGAAGTTCCCAGCATGAATTGCAAAAGAAACCTTATCTATGCGATATCTCA
>sgem3119
CGTGTTTTACGTTAAAAAGCGTCAAACAAGCGTGTTTCTGCATCGGAAACGAAACTATTGAAGTTCCCAGCGCCAAATGCAAATGAAACGTTATCTATGCGATATCTCA
>sgem3120
CGTGTTTTACGTTAAAAAGCGTCAAACAAGCGTGTTTCTGCATCGGAAACGAAACTATTGAAGTTCCCAGCGCGAATTGCAAATGAAACGTTATCTATGCGATATCTCA
>sgem3121
CGTGTTTTACGTTAAAAAGCGTCAAACAAGCGTGTTTCTGCATCGGAAACGAAACTATTGAAGTTCCCAGCGCGAATTGCAAATGAATCGTTATCTATGCAATATCTCA
>sgem3122
CGTGTTTTACGTTAAAAAGCGTCAAACAAGCGTGTTTCTGCATCGGAAACGAAACTATTGAAGTTTCCAGCGCGAATTGCAAATGAATCGTTATCTATCCGATATCTCA
>sgem3123
CGTGTTTTACGTTAAAAAGCGTCAAACAAGCGTGTTTCTGCATCGGAAACGAAACTATTGAAGTTTCCAGCGCGAATTGCAAATGAATCGTTATCTATGTGATATCTCA
>sgem3124
CGTGTTTTACGTTAAAAAGCGTCAAACAAGCGTGTTTCTGCATCGGAAACGAAACTATTGTAATTCGCAGTGCGAATTGAAAATGAATCGTCATCTATGCGATATCTCA
>sgem3125
CGTGTTTTACGTTAAAAAGCGTCAAACAAGCGTGTTTCTGCATCGGAAACGAAATTATTGAAGTTCCCAGCGCGAATTGCAAATGAAACGTTATCTATGCGATATCTCA
>sgem3126
CGTGTTTTACGTTAAAAAGCGTCAAACAAGCGTGTTTCTGCATCGGAAACGGAACTATTGAAGTTCCCAGCGCGAATTGCAAATGAAACGTTATCTATGCGATATCTCA
>sgem3127
CGTGTTTTACGTTAAAAAGCGTCAAACAAGCGTGTTTCTGCATCGTAAACGAAACTGTTGAAGTTCCCAGAGCGAATTGCAAATGAAACGTTATCTATGCGATATCTCA
>sgem3128
CGTGTTTTACGTTAAAAAGCGTCAAACAAGCGTGTTTCTGCATCTGAAACGAAACTATTGAAGTTCCAAGCGCGAATTGCGAATGAAACATTTTCCATGCGATGTCTCA
>sgem3129
CGTGTTTTACGTTAAAAAGCGTCAAACAAGCGTGTTTCTGCATCTGAAACGAAACTATTGAAGTTCCAAGCGCGAATTGCGAATGAAACGTTTTCCATGCGATGTCTCA
>sgem3130
CGTGTTTTACGTTAAAAAGCGTCAAACAAGCGTGTTTCTGCATCTGAAACGAAACTATTGAAGTTCCCAGCGCGAATTGCAAATGAAACGTTATCTATGCATTATCTCA
>sgem3131
CGTGTTTTACGTTAAAAAGCGTCAAACAAGCGTGTTTCTGCATCTGAAACGAAACTATTGAAGTTTCCATTGGGAATTGCAAATGAAACGTTATCTATGCGATTTCTCA
>sgem3132
CGTGTTTTACGTTAAAAAGCGTCAAACAAGCGTGTTTCTGCATCTGAAACGAAACTATTGAATTTCCCACAGCGAAATGCAAATGAAACGTTATCTATGCGATATCTCA
>sgem3133
CGTGTTTTACGTTAAAAAGCGTCAAACAAGCGTGTTTCTGCATCTGAAACGAAACTATTGAATTTCCCACCGCGAAATGCAAATGAAACATTATCTATGCGATATCTCA
>sgem3134
CGTGTTTTACGTTAAAAAGCGTCAAACAAGCGTGTTTCTGCATCTGAAACGAAATTATTGAAGTTCCCAGCACGAATTGCAAATGAAACGTTATCTATGCGATATCTCA
>sgem3135
CGTGTTTTACGTTAAAAAGCGTCAAACAAGCGTGTTTCTGCATCTGAAACGAAATTATTGAAGTTCCCAGCGTGAATTGCAAATGAAACGTTATCTATGCGATATCTCA
>sgem3136
CGTGTTTTACGTTAAAAAGCGTCAAACAAGCGTGTTTCTGCATCTGAAACGAAATTATTGAAGTTCCCAGCGTGAATTGCAAATGAAACGTTGTCTATGCGATATCTCA
>sgem3137
CGTGTTTTACGTTAAAAAGCGTCAAACAAGCGTGTTTCTGCATCTGAAACGAAATTATTGGAGTTCCCAGCGCGAATTGCAAATGAAACGTTATCTATGCGATATCTCA
>sgem3138
CGTGTTTTACGTTAAAAAGCGTCAAACAAGCGTGTTTCTGCATCTGAAACGGAACTATTGAAATTCGCAGTTTGAATTGCAAATGAATCGTTATCTATGCGATATGTCA
>sgem3139
CGTGTTTTACGTTAAAAAGCGTCAAACAAGCGTGTTTCTGCATCTGAAACGGAACTATTGAAGTTCCCATCGCGAAATGCAAATGAATCGTTATGTATGCGATATCTCA
>sgem3140
CGTGTTTTACGTTAAAAAGCGTCAAACAAGCGTGTTTCTGCATCTGAAACGGATCTATTGAAGTTCTTAACGCGAGTTGCAAATGAAACGTTATCTATGCTATATCTCA
>sgem3141
CGTGTTTTACGTTAAAAAGCGTCAAACAAGCGTGTTTCTGCATCTGAAACTAAACTATTGAATTTCCCACCGCGAAATGCAAATGAAACGTTATCTATGCGATATCTCA
>sgem3142
CGTGTTTTACGTTAAAAAGCGTCAAACAAGCGTGTTTCTGCATCTGAAATGAAACTATTGAAGTTCCCAGCGCGAATTGCAAATGAATCGTTATTTATGCGATATCTCA
>sgem3143
CGTGTTTTACGTTAAAAAGCGTCAAACAAGCGTGTTTCTGCATCTGAAATGAAACTATTGAAGTTCCCATCGCGAATTGCATATGAATCGTTATCTATGCGAAATCTCA
>sgem3144
CGTGTTTTACGTTAAAAAGCGTCAAACAAGCGTGTTTCTGCATCTGAAGCAAAACTATTGAAGTTTCGAGCGCGAATTGCAAATGAAACGTTATCTATGCGATATCTCA
>sgem3145
CGTGTTTTACGTTAAAAAGCGTCAAACAAGCGTGTTTCTGCATGAGAAACGAAACTATTGAAGTTCCCAGCGCGAATTGCAAATGAAACGTTATCTATGCGATATCTCA
>sgem3146
CGTGTTTTACGTTAAAAAGCGTCAAACAAGCGTGTTTCTGCATGAGAAACGAAACTATTGAAGTTGCCAGCGCGAATTGCAAATGACACGTTATCTATGCGATATCTCA
>sgem3147
CGTGTTTTACGTTAAAAAGCGTCAAACAAGCGTGTTTCTGCATGAGAAACGAAACTATTGAAGTTTCCAGCGCGAATTGCAAATGAATCGTTATCTATGCGATTTCTCA
>sgem3148
CGTGTTTTACGTTAAAAAGCGTCAAACAAGCGTGTTTCTGCATGAGAAACGACATTATTGAAGTTCCCAGCGCGAATTGCAAATGAAACGTTATCTATGCGATGTCTCA
>sgem3149
CGTGTTTTACGTTAAAAAGCGTCAAACAAGCGTGTTTCTGCATGAGAATCGAAACTATTGAAGTTCCCAGCACGAATTGCAAATGAAACTTTATCTATGCGATATCTCA
>sgem3150
CGTGTTTTACGTTAAAAAGCGTCAAACAAGCGTGTTTCTGCATTAGAAACGAAACTAATGAAGTTCCCAGCGCGAATTGCAAATGAAACGTTATCTATGCGATATCTCA
>sgem3151
CGTGTTTTACGTTAAAAAGCGTCAAACAAGCGTGTTTCTGCATTAGAAACGAAACTATTGAAGGTCCCATCGCGAATTGCAATTGAATCGTTATGTATGCGATATCTCA
>sgem3152
CGTGTTTTACGTTAAAAAGCGTCAAACAAGCGTGTTTCTGCATTAGAAACGAAACTATTGAAGTGCCCAGGGCGAATTGCAAATGAAACGTTATCTATGCGATATCTCA
>sgem3153
CGTGTTTTACGTTAAAAAGCGTCAAACAAGCGTGTTTCTGCATTAGAAACGAAACTATTGAAGTTCCCAGAGCGAATTGCAAATGAAACGTTATATATGCGATGTCTCA
>sgem3154
CGTGTTTTACGTTAAAAAGCGTCAAACAAGCGTGTTTCTGCATTAGAAACGAAACTATTGAAGTTCCCAGCCCGAATTGCAAATGAAACCTTATCTATGCGATGTCTCA
>sgem3155
CGTGTTTTACGTTAAAAAGCGTCAAACAAGCGTGTTTCTGCATTAGAAACGAAACTATTGAAGTTCCCAGCGCGAATTGCAAATGAAACGTTATCTATGCGATATCTCA
>sgem3156
CGTGTTTTACGTTAAAAAGCGTCAAACAAGCGTGTTTCTGCATTAGAAACGAAACTATTGATGTTCCCAGCGCGAATTGCAAATGAAACGTTATCTATGCGATATCTCA
>sgem3157
CGTGTTTTACGTTAAAAAGCGTCAAACAAGCGTGTTTCTGCATTAGAAACGAAACTATTGGAGTTTCCAGCGCGAATTGCAAAAGAAATGTTATCTAAGCGATATCTCA
>sgem3158
CGTGTTTTACGTTAAAAAGCGTCAAACAAGCGTGTTTCTGCATTAGAAACGAAATTATCGAAGTTCCCACCGCGAATTGCAAATGAAACGTTATCTATGCGATATCTCA
>sgem3159
CGTGTTTTACGTTAAAAAGCGTCAAACAAGCGTGTTTCTGCATTAGAAACGAAGCTATTAATGTTCCCATCGCGAATTGCATATGAATCGTTATCTATGCGATATCTCA
>sgem3160
CGTGTTTTACGTTAAAAAGCGTCAAACAAGCGTGTTTCTGCATTAGAAACGACATTATTGAAGTTCCCAGCGCGAATTGCAAATGAAACGTTATCTATGCGATATCTCA
>sgem3161
CGTGTTTTACGTTAAAAAGCGTCAAACAAGCGTGTTTCTGCATTAGCAACGAAACTATTGAAGTTCACATCGCGAAATGCAAATGAATCGTTATGTGTGCAATATCTCA
>sgem3162
CGTGTTTTACGTTAAAAAGCGTCAAACAAGCGTGTTTCTGCATTGGAAACGAAACTATTGAAATTCGCAGTGCGAATTGCAAATGAATCGTTATCTAAGCGATATCTCA
>sgem3163
CGTGTTTTACGTTAAAAAGCGTCAAACAAGCGTGTTTCTGCGTCAAAAACGAAACTATTGAAGTTCCCAGCGCGAATTGCAAATGAAACGTTAACTGTGCGATATCTCA
>sgem3164
CGTGTTTTACGTTAAAAAGCGTCAAACAAGCGTGTTTCTGCGTCAAAAACGAAACTATTGAAGTTCCCAGCGCGAATTGCAAATGGAACGTTATCTATGCGATATCTCA
>sgem3165
CGTGTTTTACGTTAAAAAGCGTCAAACAAGCGTGTTTCTGCGTCAGAAAAGAAACTATTGAAATTCCCAGCGCGAATTGCAAATGATTCGTTATCTATGCGATATCTCA
>sgem3166
CGTGTTTTACGTTAAAAAGCGTCAAACAAGCGTGTTTCTGCGTCAGAAACCAAATTATTGAAGTTCCCAGCGCGAATTGCAAATGAAACGTGATCTATGCGATATCTCA
>sgem3167
CGTGTTTTACGTTAAAAAGCGTCAAACAAGCGTGTTTCTGCGTCAGAAACGAAACAATTGAAATTCCCAGCGCGAATTGCAAATGAAACGTTATCTCTGCAATATCTCA
>sgem3168
CGTGTTTTACGTTAAAAAGCGTCAAACAAGCGTGTTTCTGCGTCAGAAACGAAACTATTAAAGTTCCCATCGCGAATTGCATATGAAACGTTATGTATGCGATATCTCA
>sgem3169
CGTGTTTTACGTTAAAAAGCGTCAAACAAGCGTGTTTCTGCGTCAGAAACGAAACTATTGAAGTTCCCAGCGCGAAATGCAAATGAAACGTTATCTATGCGATATCTCA
>sgem3170
CGTGTTTTACGTTAAAAAGCGTCAAACAAGCGTGTTTCTGCGTCAGAAACGAAACTATTGAAGTTCCCATCGCGAATTGCATATGAATCGTTATGTATGCGATATCTCA
>sgem3171
CGTGTTTTACGTTAAAAAGCGTCAAACAAGCGTGTTTCTGCGTCAGAAACGAAACTATTGAAGTTCCCATCGCGAATTGCATATGAATCGTTGTGTATGCGATATCTCA
>sgem3172
CGTGTTTTACGTTAAAAAGCGTCAAACAAGCGTGTTTCTGCGTCAGAAACGAAACTATTGAGGTTCCCAGCGCGGAATGCAAATGAAACGTTATCTATGCGATATCTCA
>sgem3173
CGTGTTTTACGTTAAAAAGCGTCAAACAAGCGTGTTTCTGCGTCAGAAACGAAATTATTGAAGTTCCCAGCGCAAATTGCAAATGAAACGTGATCTATGCGATATCTCA
>sgem3174
CGTGTTTTACGTTAAAAAGCGTCAAACAAGCGTGTTTCTGCGTCAGAAACGAAATTATTGTAGTTCCCAAAGCGAATTGCAAATGAAACCTTATCTATGCGATGTCTCA
>sgem3175
CGTGTTTTACGTTAAAAAGCGTCAAACAAGCGTGTTTCTGCGTCAGAAACGACATTATTGAAGTTCCCAGCGCGAATTGCAAATGAAACGTTATCTATGCGACATCTCA
>sgem3176
CGTGTTTTACGTTAAAAAGCGTCAAACAAGCGTGTTTCTGCGTCAGACAAGAAACTATTGAAATTCCCAGCGCGAATTGCAAATGAAACGTTATCTATGCGATATCTCA
>sgem3177
CGTGTTTTACGTTAAAAAGCGTCAAACAAGCGTGTTTCTGCTACAGAAACGAAACTATTGAAGTTCCCAGCGCGAATTGCAAATGAAACGTTATCTATGCGATATCTCA
>sgem3178
CGTGTTTTACGTTAAAAAGCGTCAAACAAGCGTGTTTCTGCTTCAGAAACGAAACTATTGAAGTTACTTGCACGAATTGCAAATAAATCCTTATCTATGCACTATCTCA
>sgem3179
CGTGTTTTACGTTAAAAAGCGTCAAACAAGCGTGTTTCTGCTTCAGAAACGAAACTATTGAAGTTCCCAGCGCGAATTGCAAATGAAACGTTAACTATGCGATATCTCA
>sgem3180
CGTGTTTTACGTTAAAAAGCGTCAAACAAGCGTGTTTCTGCTTCAGAAACGAAACTATTGAAGTTCCCATTGTGAAATGCAAATGAATCGTTATGTGTGGGATATCACA
>sgem3181
CGTGTTTTACGTTAAAAAGCGTCAAACAAGCGTGTTTCTGCTTCAGAAACGAAACTATTGAAGTTCCCATTGTGAAATGCAAATGAATTGTTATCTATGCGATATCTCA
>sgem3182
CGTGTTTTACGTTAAAAAGCGTCAAACAAGCGTGTTTCTGCTTCAGAAACGAAACTATTGAAGTTCCCATTTTGAAATGCAAATGAATCGTTATGTGTGCGATATCACA
>sgem3183
CGTGTTTTACGTTAAAAAGCGTCAAACAAGCGTGTTTCTGCTTCAGAAACGAAACTATTGAAGTTTCCAGCGCGAATTACAAATGAAACGTTATCTATGCGTTATCTCA
>sgem3184
CGTGTTTTACGTTAAAAAGCGTCAAACAAGCGTGTTTCTGCTTCAGAAACGAAACTATTGAAGTTTCCAGTGCGAATTGCAAATGAAACGTTATCTATACGATATCTCA
>sgem3185
CGTGTTTTACGTTAAAAAGCGTCAAACAAGCGTGTTTCTGCTTCAGAAACGAAACTATTGAAGTTTCCAGTGCGAATTGCAAATGAAACGTTATCTATGCGATATCTCA
>sgem3186
CGTGTTTTACGTTAAAAAGCGTCAAACAAGCGTGTTTCTGCTTCAGAAACGAATCTATAGAAGTTCCCAGCGCGAATTGCAAATGAAACGTTATCTATGCGATGTTTCA
>sgem3187
CGTGTTTTACGTTAAAAAGCGTCAAACAAGCGTGTTTCTGCTTCAGAAACGAATCTATTGAAGTTCCCAGCGCGAATTGCAAATGAAACATTATCTATGCGATGTCTCA
>sgem3188
CGTGTTTTACGTTAAAAAGCGTCAAACAAGCGTGTTTCTGCTTCAGAAACGAATCTATTGAAGTTCCCAGCGCGAATTGCAAATGAAACGTTATCTATGCGATGTCTCA
>sgem3189
CGTGTTTTACGTTAAAAAGCGTCAAACAAGCGTGTTTCTGGATCAGAAACAAAATTATTGAAGTTCCCAGAGCGAATTGCAAATGAAACGTTATCTATGCGGTATCTCA
>sgem3190
CGTGTTTTACGTTAAAAAGCGTCAAACAAGCGTGTTTCTGGGTCAGAAACAAAACCATTGAAGTTTCCAGAGCGAATTGCAAATGAATCGTTATCTTTGCGATATCTCA
>sgem3191
CGTGTTTTACGTTAAAAAGCGTCAAACAAGCGTGTTTCTGGGTCAGAAACAGAACCATTGAAGTTTCCAGCGCGAATTGCAAATGAATCGTTATCTATGCGATATCTCA
>sgem3192
CGTGTTTTACGTTAAAAAGCGTCAAACAAGCGTGTTTCTGTATCACTAACGGAATTATTGTAGTTCCCAGCGCGAATTGCAAATGAAACGTAATCTATGCGATATCTCA
>sgem3193
CGTGTTTTACGTTAAAAAGCGTCAAACAAGCGTGTTTCTGTATCAGAAACAAAATTATTGAAGTTTCCAGCGCGAATTGCAAATGAAACGTTATCTATGCGATATCTCA
>sgem3194
CGTGTTTTACGTTAAAAAGCGTCAAACAAGCGTGTTTCTGTATCAGAAACGAAACTATTGAAATTCCCAGCGCGAATTGCAAATGAAGCGTTATCTATGCGATATCTCA
>sgem3195
CGTGTTTTACGTTAAAAAGCGTCAAACAAGCGTGTTTCTGTATCAGAAACGAAACTATTGAAATTCGCAGCGCGAATTGCAAATGAAACGTTATCTATGCGATATCTCA
>sgem3196
CGTGTTTTACGTTAAAAAGCGTCAAACAAGCGTGTTTCTGTATCAGAAACGAAACTATTGAAATTCGCAGTGCGAATTGAAAATGAATCGTTATCTATGCGATATCTCA
>sgem3197
CGTGTTTTACGTTAAAAAGCGTCAAACAAGCGTGTTTCTGTATCAGAAACGAAACTATTGAAGTTCCCAGCGCGAATTGCAAATAAAACGTTATCTGTGCGATATCTCA
>sgem3198
CGTGTTTTACGTTAAAAAGCGTCAAACAAGCGTGTTTCTGTATCAGAAACGAAACTATTGAAGTTCCCAGCGCGAATTGCAAATGAAACGTTATCTATGCGATATCTCA
>sgem3199
CGTGTTTTACGTTAAAAAGCGTCAAACAAGCGTGTTTCTGTATCAGAAACGAAACTATTGAAGTTCCCAGCGCGAATTGCAAATGAAACGTTATCTGTGCGATATCTCA
>sgem3200
CGTGTTTTACGTTAAAAAGCGTCAAACAAGCGTGTTTCTGTATCAGAAACGAAACTATTGAAGTTCCCAGCGCGAATTGCAAATGAACCGTTATCTATGCGATATCTCA
>sgem3201
CGTGTTTTACGTTAAAAAGCGTCAAACAAGCGTGTTTCTGTATCAGAAACGAAACTATTGAAGTTCCCAGCGCGAATTGCAAATGAAGAATTAACTATGCGATATCTCA
>sgem3202
CGTGTTTTACGTTAAAAAGCGTCAAACAAGCGTGTTTCTGTATCAGAAACGAAACTATTGAAGTTCCCAGCGCGAATTGCAAATGAAGAATTATCTATGCGATATCTCA
>sgem3203
CGTGTTTTACGTTAAAAAGCGTCAAACAAGCGTGTTTCTGTATCAGAAACGAAACTATTGAAGTTCCCAGTGCGTACTGCAAATGAACCGTTATCTATGCGATATCTCA
>sgem3204
CGTGTTTTACGTTAAAAAGCGTCAAACAAGCGTGTTTCTGTATCAGAAACGAAACTATTGAAGTTTCCAGCGCGAATTGCAAATGAAATGTTATCTAAGCGATATCTCA
>sgem3205
CGTGTTTTACGTTAAAAAGCGTCAAACAAGCGTGTTTCTGTATCAGAAACGAAATTATTGAAGTTCCCAGCGCGAATTGCAAATGAAACGTTATCTATGCGATATGTCA
>sgem3206
CGTGTTTTACGTTAAAAAGCGTCAAACAAGCGTGTTTCTGTATCAGAAACGAAATTATTGAAGTTCCCAGCGCGAATTGCAAATGAAACGTTATCTATGCGATTTCTCA
>sgem3207
CGTGTTTTACGTTAAAAAGCGTCAAACAAGCGTGTTTCTGTATCAGAAACGAAATTATTGAAGTTCCCAGCGCGAATTGCAAATGAAATTTTATCAATGCAGTATCTCA
>sgem3208
CGTGTTTTACGTTAAAAAGCGTCAAACAAGCGTGTTTCTGTATCAGAAACGAAATTATTGAAGTTCTCAGCGCGAATTGCAAATGAAACGTTATCTATGCGATATCTCA
>sgem3209
CGTGTTTTACGTTAAAAAGCGTCAAACAAGCGTGTTTCTGTATCATAAACGAAACTTTTGAAGTTCCCAGCGTGAATTGCAAATGAAACGTTATCTATGCGATATATCA
>sgem3210
CGTGTTTTACGTTAAAAAGCGTCAAACAAGCGTGTTTCTGTATCCAAAACGAAATTATTGAAGTTCCCAGTGCGAATTGCAAATGAAACGTTATCTATGCGATATCTCA
>sgem3211
CGTGTTTTACGTTAAAAAGCGTCAAACAAGCGTGTTTCTGTATCCGAAACAAAATTATTGAAGTTACCAGTGCGAATTGCAAATGAAACGTGTTCTATGCGATATCTCA
>sgem3212
CGTGTTTTACGTTAAAAAGCGTCAAACAAGCGTGTTTCTGTATCCGAAACGAAATTAATGAAGTTACCAGTGCGAATTGCAAATGAAACGTGTTCTATGCGATATCTCA
>sgem3213
CGTGTTTTACGTTAAAAAGCGTCAAACAAGCGTGTTTCTGTATCCGAAACGAAATTACTGAAGTTACCAGGGCGAATTGCAAATGAAACGTGTTCTATGCGATATCTCA
>sgem3214
CGTGTTTTACGTTAAAAAGCGTCAAACAAGCGTGTTTCTGTATCCGAAACGAAATTATTGAAGTTACCAGTGCGAATAACAAATGAAACGTGTTCTATGCGATATCTCA
>sgem3215
CGTGTTTTACGTTAAAAAGCGTCAAACAAGCGTGTTTCTGTATCCGAAACGAAATTATTGAAGTTACCAGTGCGAATTGCAAATGAAACGTGTTCTATGCGCTATCTCA
>sgem3216
CGTGTTTTACGTTAAAAAGCGTCAAACAAGCGTGTTTCTGTATCCGAAACGAAATTATTGAAGTTACCAGTGCGAATTGCAAATGATACGTGTTCTATGCGATATCTCA
>sgem3217
CGTGTTTTACGTTAAAAAGCGTCAAACAAGCGTGTTTCTGTATCCGAAACGAAATTATTGAAGTTCCCAGTGCGAATTGCAAATGAAACGTGTTCTATGTGATATCTCA
>sgem3218
CGTGTTTTACGTTAAAAAGCGTCAAACAAGCGTGTTTCTGTATCCGAAACGAAATTATTGAAGTTCCCGGTGCGAATTGCAAATGAAACGTGTTCTATGTGATATCTCA
>sgem3219
CGTGTTTTACGTTAAAAAGCGTCAAACAAGCGTGTTTCTGTATCCGAAACGAAATTATTGAAGTTTCCAGCGCGAATTACAAATGAAACGTTATCTATGCGATATCTCA
>sgem3220
CGTGTTTTACGTTAAAAAGCGTCAAACAAGCGTGTTTCTGTATCCGAAACGAAATTATTGAGGTTCCCAGTGCGAATTGCAAATGAAACGTGTTCTATGCGATATCTCA
>sgem3221
CGTGTTTTACGTTAAAAAGCGTCAAACAAGCGTGTTTCTGTATCCGAAACGAAATTTTTGAAGTTCCCAGTGCGAATTGCAAATGAAACGTGTTCTATGCGATATCTCA
>sgem3222
CGTGTTTTACGTTAAAAAGCGTCAAACAAGCGTGTTTCTTCATCAGAAACAAAATTATTAAAGTTCCCAGAGCGAATTGCAAATGAAACGTTATCTATGCGATATCTCA
>sgem3223
CGTGTTTTACGTTAAAAAGCGTCAAACAAGCGTGTTTCTTCATCAGAAACAAAATTATTGAAGTTCCCAGAGCGAATTTCAAATGAAACGTTATCTATGCGATATCTCA
>sgem3224
CGTGTTTTACGTTAAAAAGCGTCAAACAAGCGTGTTTCTTCATCAGAAACGAAACTATTGAAGTTCCCAGCGCGAATTGCAATTGAAAAGGTGTCTATGCGATATCTCA
>sgem3225
CGTGTTTTACGTTAAAAAGCGTCAAACAAGCGTGTTTCTTCATCAGAAACGAAACTATTGAAGTTTACAGCCCGAATTGCAAATGAAACGTTCTGTGTGCGATATATCA
>sgem3226
CGTGTTTTACGTTAAAAAGCGTCAAACAAGCGTGTTTCTTCATCAGAAACGAAACTATTGAAGTTTCCAGCGCGAATTGCAAATGAAACGTTATCTATGCGATATCTCA
>sgem3227
CGTGTTTTACGTTAAAAAGCGTCAAACAAGCGTGTTTCTTCATCAGAAACGAAACTATTGAAGTTTCCAGCGCGAATTGCACATCAAACTTTATCTATGCGATATCTCA
>sgem3228
CGTGTTTTACGTTAAAAAGCGTCAAACAAGCGTGTTTCTTCATCAGAAACGAAATTATTGAAGTTCCCAAAGCGAGTTGCAAATGAAATGTTATCTATGCGATGTCTCA
>sgem3229
CGTGTTTTACGTTAAAAAGCGTCAAACAAGCGTGTTTCTTCATCAGAAACGAACCTATTGAAGTTCCCAGCGCGAATTGCAAATGAAACGTTATGTATGCGATATCTCA
>sgem3230
CGTGTTTTACGTTAAAAAGCGTCAAACAAGCGTGTTTCTTCATCAGACACAAAACTATTGAAATTCCCAGCGCGAATTGCAAATGAAACGTTATCTCTGCAATATCTCA
>sgem3231
CGTGTTTTACGTTAAAAAGCGTCAAACAAGCGTGTTTCTTCATCATAAACGAAACTGTTGAAGTTCCCAGCGCGAATTGCAAATTAAACGTTATCTATGCGATATCTCA
>sgem3232
CGTGTTTTACGTTAAAAAGCGTCAAACAAGCGTGTTTCTTCATCCGAAACGAACCTATTGAAGTTCCCAGCGCGAATTGCAAATGAAACGTTATCTATGCGATATCTCA
>sgem3233
CGTGTTTTACGTTAAAAAGCGTCAAACAAGCGTGTTTCTTTATCAGAAACGAAACTATTGAAGTTCCCATTGCAAATGGCAAATGAATCGTTATTGGTGCGATATCTCA
>sgem3234
CGTGTTTTACGTTAAAAAGCGTCAAACAAGCGTGTTTGTGCATCAGAAACGAAACTATTGAAGTTCCCAGCGCGAATTGCAAATGAAACGTTATCTATGCGATATCTCA
>sgem3235
CGTGTTTTACGTTAAAAAGCGTCAAACAAGCGTGTTTGTGCATCAGAAACGAAACTATTGATGTTCCCAGCGCGAATTGCAAATGAAACGTTATCTATGCGATATCTCA
>sgem3236
CGTGTTTTACGTTAAAAAGCGTCAAACAAGCGTGTTTTACCATCAGAATCGAAACTATTGAAGTTCCCAGCTCGAATTGCAAATGAAACGTTATCAATGCGATATCTCA
>sgem3237
CGTGTTTTACGTTAAAAAGCGTCAAACAAGCGTGTTTTACCATCAGAATCGAAACTATTGAAGTTTCCAGCGCGAATTGCAAATGAAACGTCATCTACGCGATATCTCA
>sgem3238
CGTGTTTTACGTTAAAAAGCGTCAAACAAGCGTGTTTTTGCAACAGAAACGAAATTATTGAAGTTCCCAAATCGAATTGCAAATGAAACGTTATCTATGCGGTGACTCA
>sgem3239
CGTGTTTTACGTTAAAAAGCGTCAAACAAGCGTGTTTTTGCATCAGAAAAGAAACTATTGAAGTTCCCATCGCGAATTGCAAATGAAACGTTATCTATGCGATATCTCA
>sgem3240
CGTGTTTTACGTTAAAAAGCGTCAAACAAGCGTGTTTTTGCATCAGAAACGAAACAATTGAAGTTTCCTGCGCGAATTGCAAATGGAACGTTATCTATACGATATCTCA
>sgem3241
CGTGTTTTACGTTAAAAAGCGTCAAACAAGCGTGTTTTTGCATCAGAAACGAAACTATAGAAGTTCCCAGCGCGAATTGCAAATGAAACGTTATCTATGCGGTATCTCA
>sgem3242
CGTGTTTTACGTTAAAAAGCGTCAAACAAGCGTGTTTTTGCATCAGAAACGAAACTATTGAAATTCGCAGTGCGAATTGCAAATTAATCGTTATGTATGCGATATCTCA
>sgem3243
CGTGTTTTACGTTAAAAAGCGTCAAACAAGCGTGTTTTTGCATCAGAAACGAAACTATTGAAGTTATCAGGGCGAATTGCAAATGAAACGTAATCTATGCGATATCTCA
>sgem3244
CGTGTTTTACGTTAAAAAGCGTCAAACAAGCGTGTTTTTGCATCAGAAACGAAACTATTGAAGTTATCAGGGCGAATTGCAAATGAAACGTAATCTGTGCGATATCTCA
>sgem3245
CGTGTTTTACGTTAAAAAGCGTCAAACAAGCGTGTTTTTGCATCAGAAACGAAACTATTGAAGTTCCCAGCGCGAATTGCAAATGAAACGTTATCTATGCGGTATCTCA
>sgem3246
CGTGTTTTACGTTAAAAAGCGTCAAACAAGCGTGTTTTTGCATCAGAAACGAAACTTTTGTAGTTCCAATCGCGAATTGCAAATGAATCGTTATCTATGCGATATCTCA
>sgem3247
CGTGTTTTACGTTAAAAAGCGTCAAACAAGCGTGTTTTTGCATCAGAAACGAAATATTTCAAGTTTCCAGCTCGAATGGCAATTGAATCGTTATCTATGCGATATTTCA
>sgem3248
CGTGTTTTACGTTAAAAAGCGTCAAACAAGCGTGTTTTTGCATCAGAAACGAAATTATTGAAGTACCCAAATCGACTTGGAAATGAAACGTTATCTATGCGATGTCTCA
>sgem3249
CGTGTTTTACGTTAAAAAGCGTCAAACAAGCGTGTTTTTGCATCAGAAACGAAATTATTGAAGTTCCCAAATCGAATTGCAAATGAAACGTTATATATGCGATGTCTCA
>sgem3250
CGTGTTTTACGTTAAAAAGCGTCAAACAAGCGTGTTTTTGCATCAGAAACGAAATTATTGAAGTTCCCAAATCGAATTGCAAATGAAACGTTATCTATGCGATGCCTCA
>sgem3251
CGTGTTTTACGTTAAAAAGCGTCAAACAAGCGTGTTTTTGCATCAGAAACGAAATTATTGAAGTTCCCAAATCGAATTGCAAATGAAACGTTATCTATGCGATGTCTCA
>sgem3252
CGTGTTTTACGTTAAAAAGCGTCAAACAAGCGTGTTTTTGCATCAGAAACGAAATTATTGAAGTTCCCAGCGCGAATTGCAAATGAAACGTTATCTATGCGATATCTCA
>sgem3253
CGTGTTTTACGTTAAAAAGCGTCAAACAAGCGTGTTTTTGCATCAGAAACGAAATTATTGAAGTTCGCAAATCGAATTGCAAATGAAACGTTATCTATGCGATGTCTCA
>sgem3254
CGTGTTTTACGTTAAAAAGCGTCAAACAAGCGTGTTTTTGCATCTGAAACGAAACTATTGAATTTCCCACTGCGAAATGCAAATGAAACGTTATCTATGCGATATCTCA
>sgem3255
CGTGTTTTACGTTAAAAAGCGTCAAACAAGCGTGTTTTTGCTTCAGAAACGAAACTATTGAAGATCCCATTGTGAAATGCAAATGAATCGTTATGTGTGCTATATCACA
>sgem3256
CGTGTTTTACGTTAAAAAGCGTCAAACAAGCGTGTTTTTGTATCCGAAACGAAATTATTGAAGTTACCAGTGCGAATTGCAACTGAAACGTGTTCTATGCGTTATCTCA
>sgem3257
CGTGTTTTACGTTAAAAAGCGTCAAACAAGCGTTAATATGCATCAGAAACGGAATTATTGAAATTCCCTGCGCGAATTGCAAATGAAACGTTATCAATGCGATATCTCA
>sgem3258
CGTGTTTTACGTTAAAAAGCGTCAAACAAGCGTTCATCTGCATCAGAAACGAATCTATTGAAGTTTCCAGCGCGAATTGCAAATGAAACGTTATCTATGCGATATCTCA
>sgem3259
CGTGTTTTACGTTAAAAAGCGTCAAACAAGCGTTCATCTGCATCAGAAACGAATCTATTGAAGTTTCCAGCGCGAATTGCAAATGAATCGTTATCTATGCGATATCTCA
>sgem3260
CGTGTTTTACGTTAAAAAGCGTCAAACAAGCGTTCTTCTGCATCAGAAACGAAACTATTGAAGTTCCCATCGCGAATTGCAAATGAATCGTTATGTATGCTATATCTCA
>sgem3261
CGTGTTTTACGTTAAAAAGCGTCAAACAAGCGTTGACCTGCATCAGAAACATAATTATAGAAATACACTGCGCGATTTGCAAATGAAACGTTATCAATGCGATATCTCA
>sgem3262
CGTGTTTTACGTTAAAAAGCGTCAAACAAGCGTTGATATGCATCAGAAACGGAATTATTGAAATTCAGTACGCGAATTGCAAATGAAACGTTATCAATGCGATATCTCA
>sgem3263
CGTGTTTTACGTTAAAAAGCGTCAAACAAGCGTTGATATGCATCAGAAATGAAACTATTGAAGATTCCAGCGCGAATTGCAAATGAATCGTTATGTATGCGATATCTCA
>sgem3264
CGTGTTTTACGTTAAAAAGCGTCAAACAAGCGTTGATATGCATCAGAAATGAAACTATTGAAGTTTCCAGCTCGAATGGCAATTGATTCGTTATCTATGCGATATCACA
>sgem3265
CGTGTTTTACGTTAAAAAGCGTCAAACAAGCGTTGATATGCATCAGAAATGAAACTATTGAAGTTTCCAGCTCGAATTGCAAATGAATCGTTATGTATGCGATATCTCA
>sgem3266
CGTGTTTTACGTTAAAAAGCGTCAAACAAGCGTTGATCAGCATCACAAACGAAAGTATTAAAGTTCCCACAGCGAATTGTAAATGAATCTTTATGTTTGCGATATCTCA
>sgem3267
CGTGTTTTACGTTAAAAAGCGTCAAACAAGCGTTGATCAGCATCAGAAACAAAACTATTGAAGTTAGCAGTGCGAATTGCAGATGAATCGTGATCTAAGCCATATCTCA
>sgem3268
CGTGTTTTACGTTAAAAAGCGTCAAACAAGCGTTGATCTACATCAGAAATGAAACTATTGAAGTTTCCAGCTCGAATGGCAATTGAATCGTTATCTATGCGATATCTCA
>sgem3269
CGTGTTTTACGTTAAAAAGCGTCAAACAAGCGTTGATCTGCAACAGAAACGGAACTATTGAAGTATCCAGCACGAATTTCAAATGAAACGTTATCTATGCAATATCTCA
>sgem3270
CGTGTTTTACGTTAAAAAGCGTCAAACAAGCGTTGATCTGCAACAGAAACGGAACTATTGAAGTTTCCAGCACGAATTTCAAATGAAACGTTATCTATGCAATATCTCA
>sgem3271
CGTGTTTTACGTTAAAAAGCGTCAAACAAGCGTTGATCTGCATCACAAACGAAACTATTGAAGTTTCCAGCGTGAATTGCATATGAAACGTTATCTATGCGATATCTCA
>sgem3272
CGTGTTTTACGTTAAAAAGCGTCAAACAAGCGTTGATCTGCATCAGAAAAATAACTATTGAAATTCTCAGCCCCAATTGCATATGAATCGTTATCTATGCGATATATCA
>sgem3273
CGTGTTTTACGTTAAAAAGCGTCAAACAAGCGTTGATCTGCATCAGAAAAGAAACTATTCAAGTTTCAGGCGCGAATTGAAAATGAATATTTTTCTATGCGATATCTCA
>sgem3274
CGTGTTTTACGTTAAAAAGCGTCAAACAAGCGTTGATCTGCATCAGAAACAAAACTATTGAAGTTCCCAGCGCGAATTGCAAATGAATCGTGATCCATGCAATATCTCA
>sgem3275
CGTGTTTTACGTTAAAAAGCGTCAAACAAGCGTTGATCTGCATCAGAAACAGAATTATTGAAATTCCCTGCGCGAATTGCAAATGAAACGTTATCAATGCGATATCTCA
>sgem3276
CGTGTTTTACGTTAAAAAGCGTCAAACAAGCGTTGATCTGCATCAGAAACGAAACTATTAAAGTTCCCAGCGTGAATTGCAAATGAAACGTTATATATGCGATATCTCA
>sgem3277
CGTGTTTTACGTTAAAAAGCGTCAAACAAGCGTTGATCTGCATCAGAAACGAAACTATTGAAGTTCACATCCAGAATTGCAAATGAATTGTTATCTATGAGATATCTCA
>sgem3278
CGTGTTTTACGTTAAAAAGCGTCAAACAAGCGTTGATCTGCATCAGAAACGAAACTATTGAAGTTCCCAGCGTGAATTGCAAATGAAACGTTATATATGCGATATCTCA
>sgem3279
CGTGTTTTACGTTAAAAAGCGTCAAACAAGCGTTGATCTGCATCAGAAACGAAACTATTGAAGTTCCCATCGCGAATTGCAAATGAATCGTTATGTATGCGATATTTCA
>sgem3280
CGTGTTTTACGTTAAAAAGCGTCAAACAAGCGTTGATCTGCATCAGAAACGAAACTATTGAAGTTTCCAACGCTAATTGCAAATGAATCGTTATCTAAGCGATATCTCA
>sgem3281
CGTGTTTTACGTTAAAAAGCGTCAAACAAGCGTTGATCTGCATCAGAAACGAAACTATTGAAGTTTCCAGCGCGAAATGCAAATGAAACGTTATCTATGCGATATCGCA
>sgem3282
CGTGTTTTACGTTAAAAAGCGTCAAACAAGCGTTGATCTGCATCAGAAACGAAACTATTGAAGTTTCCAGCGCGAATTGCACATGAAACGTTATCTATGCGATATCTCA
>sgem3283
CGTGTTTTACGTTAAAAAGCGTCAAACAAGCGTTGATCTGCATCAGAAACGAAACTATTGAAGTTTCCAGCGGGAATTGCAAATGAATCGTTATCTATGCGATATCTCA
>sgem3284
CGTGTTTTACGTTAAAAAGCGTCAAACAAGCGTTGATCTGCATCAGAAACGAAACTATTGAATTTTCCAGGGCGAATTGCGAATGAAACGTTATCTATGCGATATCTCA
>sgem3285
CGTGTTTTACGTTAAAAAGCGTCAAACAAGCGTTGATCTGCATCAGAAACGAAACTGCTGAAGTTCACAACGCGAATTGCAAATGAATCGTTATCTATGCAATATCGCA
>sgem3286
CGTGTTTTACGTTAAAAAGCGTCAAACAAGCGTTGATCTGCATCAGAAACGAAACTTTTACATTTCTCACGGCGAATTGCAAATGAATTGTTATCAATGCGATATCTCA
>sgem3287
CGTGTTTTACGTTAAAAAGCGTCAAACAAGCGTTGATCTGCATCAGAAACGAAATTATAGAAATTCCATTCGCGAATTGCAAATGAAACGTTATCTATGCAATATCTCA
>sgem3288
CGTGTTTTACGTTAAAAAGCGTCAAACAAGCGTTGATCTGCATCAGAAACGCAACTATTGAAGTTCCCATCGCGAATTGCAAATGAAACGTTATCTATGCCGTATCTCA
>sgem3289
CGTGTTTTACGTTAAAAAGCGTCAAACAAGCGTTGATCTGCATCAGAAACGGAATAAATGAAATTCCCTGCGCGAATTGCAAATGAAACGTTATCAATGCCATATCTCA
>sgem3290
CGTGTTTTACGTTAAAAAGCGTCAAACAAGCGTTGATCTGCATCAGAAACGGAATTATAGAAATTCCATTCGCGAATTGCAAATGAAACGTTATCTATGCGATATCTCA
>sgem3291
CGTGTTTTACGTTAAAAAGCGTCAAACAAGCGTTGATCTGCATCAGAAACGGAATTATTGAAATTCCCTGCCCGAATTGCAAATGAAACGTTATCAATGATATATCTCA
>sgem3292
CGTGTTTTACGTTAAAAAGCGTCAAACAAGCGTTGATCTGCATCAGAAACGGAATTATTGAAATTCCCTGCCCGAATTGCAAATGAAACGTTATCAATTATATATCTCA
>sgem3293
CGTGTTTTACGTTAAAAAGCGTCAAACAAGCGTTGATCTGCATCAGAAACGGAATTATTGAAATTCCCTGCGCGAATTGCAAATGAAACGTTATCAATGCAATATCTCA
>sgem3294
CGTGTTTTACGTTAAAAAGCGTCAAACAAGCGTTGATCTGCATCAGAAACGGAATTATTGAAATTCTCTGCGCGAATTGAAAATGAAACGTTATCAATGCGATATCTCA
>sgem3295
CGTGTTTTACGTTAAAAAGCGTCAAACAAGCGTTGATCTGCATCAGAAACGGAATTATTGAAATTCTCTGCGCGAATTGCAAATGAAACGTTATCAATGCGATATCTCA
>sgem3296
CGTGTTTTACGTTAAAAAGCGTCAAACAAGCGTTGATCTGCATCAGAAACGGAATTATTGAAGTTTCCAGCGCGAATTACAAATGAAACGTTATCAATGCGATATCTCA
>sgem3297
CGTGTTTTACGTTAAAAAGCGTCAAACAAGCGTTGATCTGCATCAGAAACGGAATTATTGATATTCCCTGCGCGAATTGCAAATGAAACGTTATCAATGCGATATCTCA
>sgem3298
CGTGTTTTACGTTAAAAAGCGTCAAACAAGCGTTGATCTGCATCAGAAACGGATTTATTGAAATTCCCTGCGCGAATTGCAAATGAAACGTCATCATTGCGATATCTCA
>sgem3299
CGTGTTTTACGTTAAAAAGCGTCAAACAAGCGTTGATCTGCATCAGAAACGTAACTATTGAATTTTCCAGCGCGAATTGCAAATGAAACGTTATCTATGCGATATCTCA
>sgem3300
CGTGTTTTACGTTAAAAAGCGTCAAACAAGCGTTGATCTGCATCAGAAACGTAATTATTGAAATTTCCTGCGCGAATTGCAAATGAAACGTTATCTATGCGATATTTCA
>sgem3301
CGTGTTTTACGTTAAAAAGCGTCAAACAAGCGTTGATCTGCATCAGAAACGTAATTATTGATATTTCCTGCGCGAATTGCAAATGAAACGTTATCTATGCGATATTTCA
>sgem3302
CGTGTTTTACGTTAAAAAGCGTCAAACAAGCGTTGATCTGCATCAGAAACGTATCTATTGAATTTTCCAGCGCGAATTGCAAATGAAACGTTATCTATGCGATATCTCA
>sgem3303
CGTGTTTTACGTTAAAAAGCGTCAAACAAGCGTTGATCTGCATCAGAAACGTATTTATTGAAATTTCCTGCGCGAATTGCAAATGAAAAGTTACCTATGCGATATTTCA
>sgem3304
CGTGTTTTACGTTAAAAAGCGTCAAACAAGCGTTGATCTGCATCAGAAATATATCTATTAAAGTTCTCAGCGCGAATTGCTTATGAATCGTTATCTGTGCGATATCTCA
>sgem3305
CGTGTTTTACGTTAAAAAGCGTCAAACAAGCGTTGATCTGCATCAGAAATGAAACTATTGAAGTTTCCAGCTCGAATGGCAATTGAATCGTTATCTATGCGATATCTCA
>sgem3306
CGTGTTTTACGTTAAAAAGCGTCAAACAAGCGTTGATCTGCATCAGAGACGAAACTACTGAAGTTCCCAGCGCGAATTGCAAATGAATCGTTATCTATGCGACATCTCA
>sgem3307
CGTGTTTTACGTTAAAAAGCGTCAAACAAGCGTTGATCTGCATCAGTAACGGAACCTTTGTAGTTTCCAGCGCGAATTGCAAATCAAACGTTATCTATGAGATATCTCA
>sgem3308
CGTGTTTTACGTTAAAAAGCGTCAAACAAGCGTTGATCTGCATCCGAAACAAAACTATTGAAGTTCCCAGCGCAATTTGATAACGTATCGTTATCTATGCAATATCTCA
>sgem3309
CGTGTTTTACGTTAAAAAGCGTCAAACAAGCGTTGATCTGCATCCGAAACAAAACTATTGAAGTTCCCAGCGCAATTTGATAACGTATCGTTATCTATGCAATATTTCA
>sgem3310
CGTGTTTTACGTTAAAAAGCGTCAAACAAGCGTTGATCTGCATCCGAAACAAAACTATTGAAGTTCCCAGCGCAATTTGCTAATGAATCGTTATCTATGCGATTTCTCA
>sgem3311
CGTGTTTTACGTTAAAAAGCGTCAAACAAGCGTTGATCTGCATCCGAAACAAAACTATTGAAGTTCCTAGCGCAATTTGCTAATGAATCGTCATCTATGCGATATCTCA
>sgem3312
CGTGTTTTACGTTAAAAAGCGTCAAACAAGCGTTGATCTGCATCCGAAACGTAACTATTGGTGTTCCCACCGCGAATTGCAAATGAATCGTTATCTGTGCGATATCTCA
>sgem3313
CGTGTTTTACGTTAAAAAGCGTCAAACAAGCGTTGATCTGCATCTGAAACGATACTATTGAATTTTTCGGCGCGAATTGCAAATAAATCGTTATCTATGCAATATCTCA
>sgem3314
CGTGTTTTACGTTAAAAAGCGTCAAACAAGCGTTGATCTGCATGCGAAACATAACTATTGAAGTACTAAGCGCAATTTGCTAATGAATCGTTATCTATGCGATATCACA
>sgem3315
CGTGTTTTACGTTAAAAAGCGTCAAACAAGCGTTGATCTTCACCTGAAACATAACTACTGAAGTTCCAAGCGTAAATTGCAAATGTATCGTCATCTGTGTTATATCGCA
>sgem3316
CGTGTTTTACGTTAAAAAGCGTCAAACAAGCGTTGATTTGCATCAGAAACGAAACTATTGAAGTTCCCAGCGCGAATTGCAAATGAAACGTTATCTATGCGATATCTCA
>sgem3317
CGTGTTTTACGTTAAAAAGCGTCAAACAAGCGTTGATTTGCATCAGAAACGAAACTATTGAAGTTTCCAGGGCGAATTGCAAATGTAACGTTATCTATGCGATATCTCA
>sgem3318
CGTGTTTTACGTTAAAAAGCGTCAAACAAGCGTTGATTTGCTGCATAAGCGAAATTAATGAAGTTTCCAGCGCGAATCGCCAAAGAATCCTTATATGAGCAATATTTCA
>sgem3319
CGTGTTTTACGTTAAAAAGCGTCAAACAAGCGTTGATTTTCATCAGAAACGAAACTATTGAAGATTCCAGCGGGAATTGCAAATGAAACGTTATCTATGCGATATCTCA
>sgem3320
CGTGTTTTACGTTAAAAAGCGTCAAACAAGCGTTGGTCTGCATCAGAAACGAAACTATTGAAGTTTCCAGATCGAATTGCAAATGAAACGTTATCTATGCGATATCTCA
>sgem3321
CGTGTTTTACGTTAAAAAGCGTCAAACAAGCGTTGGTCTGCATCAGAAACGAAACTATTGAAGTTTCCGGGGCGAATTGCAAATGAAACGTTATCTATGCGATATCTCA
>sgem3322
CGTGTTTTACGTTAAAAAGCGTCAAACAAGCGTTGTTCTGCATCAGAAACGTAATTATTGAAATTTCCTGCGCGAATTGCAAATGAAAAGTTACCTATGCGATATTTCA
>sgem3323
CGTGTTTTACGTTAAAAAGCGTCAAACAAGCGTTTACCTGCATCAGAAACGATTCTTTTGAATTTCTCACGGCGAATTGCAAATGAATTGTTATCTATGCGATGTCTCA
>sgem3324
CGTGTTTTACGTTAAAAAGCGTCAAACAAGCGTTTATCTGCATCAGAAACGAAACTATTGAAGTTCCCAGCGCGAATTGCAAATGAAACGTTATCTGTGCAATATCTCA
>sgem3325
CGTGTTTTACGTTAAAAAGCGTCAAACAAGCGTTTTTCTGCATCAAAAACGAAACTATTGAAGTTTCCAGCGCGAATTGCAAATGAATCGTTATCTATGCGATATCTCA
>sgem3326
CGTGTTTTACGTTAAAAAGCGTCAAACAAGCGTTTTTCTGCATCAAAAACGAAACTATTGAAGTTTCCAGCGCGAATTGCAAATGAATCGTTATCTGTGCGATATCTCA
>sgem3327
CGTGTTTTACGTTAAAAAGCGTCAAACAAGCGTTTTTCTGCATCAGAAACAAAACTATTGAAATTCGCAGCGCGAATTGCAAATGAATCGTTATCTATGCGATATCTCA
>sgem3328
CGTGTTTTACGTTAAAAAGCGTCAAACAAGCGTTTTTCTGCATCAGAAACAAAACTATTGAAATTCGCTGTGCGAATTTCAAAAGAATCTTTATCTATGCGATATCTCA
>sgem3329
CGTGTTTTACGTTAAAAAGCGTCAAACAAGCGTTTTTCTGCATCAGAAACAAAACTATTGAATTTCTTATCGCGAATTGCAAATGAATCGTTATCTGTGCGATATCTCA
>sgem3330
CGTGTTTTACGTTAAAAAGCGTCAAACAAGCGTTTTTCTGCATCAGAAACAAAACTATTGAATTTCTTATCGCGAATTGCAAATGAATCGTTATGTACGCGATATCTCA
>sgem3331
CGTGTTTTACGTTAAAAAGCGTCAAACAAGCGTTTTTCTGCATCAGAAACGAAACTATTAAAGTTCACAGAGCGAATTGCAAACGAAACGTTATCTATGCGATATCTCA
>sgem3332
CGTGTTTTACGTTAAAAAGCGTCAAACAAGCGTTTTTCTGCATCAGAAACGAAACTATTAAAGTTCCCATCGCGAATTGCAAATGAATCGTTATGTATGCTATATCTCA
>sgem3333
CGTGTTTTACGTTAAAAAGCGTCAAACAAGCGTTTTTCTGCATCAGAAACGAAACTATTGAAGTTCAGAGTGCGAATTGCACATGAATCGTTATCTATGCGATATCTCA
>sgem3334
CGTGTTTTACGTTAAAAAGCGTCAAACAAGCGTTTTTCTGCATCAGAAACGAAACTATTGAAGTTCCCAGCGCGAATTGCAAATGAAACGTTATCTACGCGATATCTCA
>sgem3335
CGTGTTTTACGTTAAAAAGCGTCAAACAAGCGTTTTTCTGCATCAGAAACGAAACTATTGAAGTTCCCAGCGCGAATTGCAAATGAAACGTTATCTATGCGACATCTCA
>sgem3336
CGTGTTTTACGTTAAAAAGCGTCAAACAAGCGTTTTTCTGCATCAGAAACGAAACTATTGAAGTTCCCAGTGCGAATTGCAAATGAAACGTGTTCTATGCGATATCTCA
>sgem3337
CGTGTTTTACGTTAAAAAGCGTCAAACAAGCGTTTTTCTGCATCAGAAACGAAACTATTGAAGTTCCCATCGCAAATTGCAAATGAATCGTTATGTATGCTATATCTCA
>sgem3338
CGTGTTTTACGTTAAAAAGCGTCAAACAAGCGTTTTTCTGCATCAGAAACGAAACTATTGAAGTTCCCATCGCGAATTGCAAATGAAACGTTATCTATGCGATATCTCA
>sgem3339
CGTGTTTTACGTTAAAAAGCGTCAAACAAGCGTTTTTCTGCATCAGAAACGAAACTATTGAAGTTCCCATCGCGAATTGCAAATGAATCGTTATGTGTGCGATATCTCA
>sgem3340
CGTGTTTTACGTTAAAAAGCGTCAAACAAGCGTTTTTCTGCATCAGAAACGAAATTATTGAAGTTCCCAACGCGAATTGCAAATGAAACGTTATCTATGCGATGTCTCA
>sgem3341
CGTGTTTTACGTTAAAAAGCGTCAAACAAGCGTTTTTCTGCATCAGAAACGAAATTATTGATGTTCCCAAAGCGAATTGCAAATGAAACGTTATCTATGCGATATCTCA
>sgem3342
CGTGTTTTACGTTAAAAAGCGTCAAACAAGCGTTTTTCTGCATCAGAAACGAAATTATTGATGTTCCCAGCGCGAATTGCAAATGATACGTTATCTATGCGATATCTCA
>sgem3343
[truncated: 249,711 more chars]
