# Supplementary material for: Evolution of long centromeres in fire ants
Source: BMC Evol Biol. 2016 Sep 15;16:189. doi: 10.1186/s12862-016-0760-7 (PMC5024525; doi:10.1186/s12862-016-0760-7)
Supplement: Additional file 7: — CenSol repeat sequences cloned from the genomes of S. invicta and S. geminata. (TXT 11 kb) [file 12862_2016_760_MOESM7_ESM.txt]

>Sinv_1
CGTGTTTTACGTTAAAAAGCGTCGAACATGCGTTGATCTGCATCAGAAACATAACTATTGAAGATCCCAGCGCGAATTGCAAACGAATCGCTATCTATGCGATATCTCA
>Sinv_2
CGTTTTTTACGTTAAAATGCTTCAAACAAGGGTTGATCTGCATCAGAAACGTAACTATTGAAGTTCCCTGCGCGAATTGCAAATGAATCGTTTTCTATGCGATATCTCA
>Sinv_3
CGTGTTTTACGTTAAAAAGCGTCAAACAAGCGTTGATCTGCATCAGAAACGAAACTATTGAGTTTCCCTGCGCGAATTGCAAATGAATCGTTATCTATGAGATATCTCA
>Sinv_4
CGTGTTTTACGTTAAAAAGCGTCGAACAAGCGTTGATCTGCATCAGAAACATAACTATTGAAGATCCCAGCGCGAATTGCAAACGAATCGCTATCTATGTGATATCTCA
>Sinv_5
CGTGTTTTACGTTAAAAAGCATCAAACAAGCGTGGATCTTCATCAGAAACGAAACTATTGACGTTTACAGCGAGAATTGCAAATTAATCGTTATCTATGCGATATCTCA
>Sinv_6
CGTGTTTTACGTTAAAAAGCGTCAAACAAGCGTTGATCTGCATCAGAAACGAAACTATTGAAGTTCCCTGCGCGAATTGCAAATGAATCGTTATCTATGCGATATCTCA
>Sinv_7
CGTGTTTTACGTTAAAAAGCGTCAAACAAGCGTTGATCTGCATCAGAAACGAAACTATTGAAGTTCCCTGGGCGAATTGCAAATGAATCGTTATCTATGCGATATCTCA
>Sinv_8
CGTGTTTTACGTTAAAATGCGTCGAACAAGCGTGGATCTTCATCAGAAACATAACTATTGAAGTTCCCAGCGCGAATTGCATACGAATCGCTATCTATGCGATAACTCA
>Sinv_9
CGTGTTTTACGTTAAAAAGCGTCGAACAAGCGTGGATCTGCATCAGAAACGTAACTATTGAAGTTCCCAGCGCGAATTGCAAATGAATCGTTATCTATGCGATATCTCA
>Sinv_10
CGTGTTTTACGTTAAAAAGCGTCGAACAAGCGTTGATCTGCATCAGAAACGTAACTATTGAAGTTCCCAGCGCGAATTGCAAATGAATCGTTATCTATGCGATATCTCA
>Sinv_11
CGTGTTTTACGTTAAAAAGCGTCAAACAAGCGTTGATCTGCATCAGAAACGTAACTATTGAATTTCCCAGCGTGAATTGCAAATGAATCGTTATCTATGCGATATCTCA
>Sinv_12
CGTGTTTTACGTTAAAAAGCGTCGAACAAACGTTGATCTGCATCAGAAACATAACTATTGAAGTTCCCAGTGCGAATTGCAAACGAATCGCTATCTATGCGATATCTCA
>Sinv_13
CGTGTTTTACGTTAAAAAGCGTCGAACAAGCGTCATTCTGCATCAGAAACATAACTATTGAAGATCCCTGCGCGAATTGCAAATGAATCGTTATCTATGCGATATCTCA
>Sinv_14
CGTGTTTTACGTTAAATAGCGTCGAACAAGCGTTGATCTGCATCAGAAACATAACTATTGTAGATCCCAGCGCGAATTGCAAACGAATCGCTATCTATGCGATATCTCA
>Sinv_15
CGTGTTTTACGTTAAAAAGCGTCAAACAAGCGTGGATCTTCATCAGAAACGAAACTATTGACGTTTACAGAGAGAATTGCAAATTAATCGTTATCTATGCGATATCTCA
>Sinv_16
CGTGTTTTACGTTAAAAAGCGTCAAATAAACGTTGATCGGCATCAGAAATGAAACTATTGAAGTTCCCTGCGCGAATTGCAAATGAATCGTTATCCTTGCGATATCTCA
>Sinv_17
CGTGTTTTACGTTAAAATGCGTCGAACAAGCGTGGATCTTCATCAGAAACATAACTATTGAAGTTCCCAGCGCGAATTGCAAACGAATCGTTATCTATGCGATAACTCA
>Sinv_18
CGTGTTTTACGTTAAAAAGCGTCGAACAAGCGTTGATCTGCATCAGAAACATAACTATTGAAGATCCCAGCGCGAATTGCAAACGAATCGTTATCTATGCGATATCTCA
>Sinv_19
CGTGTTTTAGGTTAAAAAGCGTCAAACAAGCGTTTATCTGCATCAGAAACGAAACTATTGAAGTTCCCAGCGCGAATTACAAATGAATCGGTATCTATGCGATATCTCA
>Sinv_20
CGTGTTTTACGTTAAAAAGCGTCAAACAAGCGTTGATCTGCATCAGAAACGAAACTATTGAAGTTCCCAGTGCGAATTGCAAACGAATCTCTATCTATGCGATATCTCA
>Sinv_21
CGTGTTTTACGTTAAAAAGCGTCGAACAAGCGTCGTTCTGCATCAGAAACATAACTATTGAAGTTCCCTGAGCGAATTGCAAATGAATCTTTATCTATGCGATATCTCA
>Sinv_22
CGTGTTTTACGTTAAAAAGCTTCAAAAAGCGTGGATCTGCATCAGAAACGAAACAATTGAAGTTTCCAGCGCGAATTGCAAACGAATCGCTATCTATGCGATATCTTA
>Sinv_23
CGTGTTTTACGTTAAATAGCGTCGAACAAGCGTTGATCTGCATCAGAAACATAACTATTGAAGATCCCAGCGCGAATTGCAAACGAATCGCTATCTATGCGATATCTCA
>Sinv_24
CGTGTTTTACGTTAAAAAGCGACAAACAAGCGTGGATCTTCATCAGAAACAAAACTATTGACTTTTACAGAGAGAATTGCAAATTAATCGTTATCTATGTGATATCTCA
>Sinv_25
CGTGTTTTACGTTAAAAAGCGTCAAACAAGCGTTGATCGGCACCAGAAACGAAACTATTAAAGTTCCCTGCGCGAATTGCAAATGAATCGTTATCTATGCGATATCTCA
>Sinv_26
CGTGTTTTTCGTTAAAAAGCGTCAAACAAGCGTGGATCTTCATCAGAAACGAAACTATTGACGTTTACAGCGAGAATTGCAAATTAATCGTTATCTATGCGATATCTCA
>Sinv_27
CGTGTTTTACGTTAAAAAGCGTCAAACAAGCGTTGATCTGCATCAGAAACGAAACTATTGAAGTTCCCTGCGCGAATTGCAAATGAATCGTTATCTATGCGATATCTCA
>Sinv_28
CGTGTTTTACGTTAAAATGCGTCGAACAAGCATGGATCTTCATCAGAAACGTAACTATTGAAGATCCCAGCGCGAATTGCAAACGAATCGCTATCTATGTGATAACTCA
>Sinv_29
CGTGTTTTACGTTAAAATGCGTCGAACAAGCGTGGATCTTCATCAGAAACGTAACTATTGAAGTTCTCAGCGCGAATTGCAAACGAATCGCTATCTATGCGATAACTCA
>Sinv_30
CGTGTTTTACGTTAAAATGCTTCAAACAAGGGTTGATCGGCATCAGAAACGTAACTATTGAATTTCCCAGCGCGAATTGCAAACTAATCGCTATCTATGCGATATCTCA
>Sinv_31
CGTGTTTTACGTTAAAATGCTTCAAACAAGCGATGATGTGCATCAGAAACGTTACTATTGAATTTCCCAGCCCGAATTGCAAATGAATCGTTATCTATGCGATATCTCA
>Sinv_32
CGTGTTTTACGTTAAAAAGCGTCGAACAAGCGTTGATCTGCATCAGAAACATTACTATTGAATATCCCAGCGCGAATTGCAAACGAATCGCTATCTATGCGATATCTCA
>Sinv_33
CGTGTTTTACGTTAAAAAGCGTCAAACAAGCGTTGATCTGCATCAGAAACGAAACTATTGAAGTTCCCTGCGCGAATTGCAAATGAATCGTTATCTATGCTATATCTCA
>Sinv_34
CGTGTTTTACGTTAAAAAGCGTCAAACAAGCGTTGATCTGCATCAGAAACGAAACTATTGAAGTTCCCTGCGCGAATTGCAAATGAATCGTTTTCTATGCGATATCTCA
>Sinv_35
CGTGTTTTACGTTAAAAAGCGTGAAACAAGCGTTGATCTGCATCAGAAACGAAACCATTGAAGTTCCCTGCGCGAATTGCAAATGAATCGTTATCTATGCGATATCTCA
>Sinv_36
CGTGTTTTACGTTAAAATGCGTCGAACAAGCGTGGATCTTCATAAGAAACATAACTATTGAAGTTCCCAGCGCGAATTGCAAACGAATCGCTATCTATGCGATAACTCA
>Sinv_37
CGTGTTTTACGTTAAAATGCTTCAAACAAGGGTTGATCTGCATCAGAAACGTAACTATTGAATTTCCCAGCGCGAATTGCAAACTAATCGCTATCTATGCGATATCTCA
>Sinv_38
CGTGTTATACGTTAAAATGCTTCAAACAAGCGATGATGTGCATCAGAAACTTTACTATTGAATTTCCCAGCCCGAATTGCAAATGAATCGTTATCTATGCGATATCTCA
>Sinv_39
CGTGTTTTACGTTAAAAAGCGTCGAACAAGCGTTGATCTGCATCAGAAACATTACTATTGAAGATCCCAGCGCGAATTGCAAACGAATCGCTATCTATGCAATATCTCA
>Sinv_40
CGTGTTTTACGTTAAAAAGCGTCCAACAAGCGTTGATCTGCATCAGAAACGAAACTATTGAAGTTCCCTGCGCGAATTGCAAATGAATCATTATCTATGCGATATCTCA
>Sinv_41
CGTGTTTTAGGTTAAAAAGCTTCAAACAAGCGTGGATCTGCATCAGAAACGAAACTATTGAAGTTCCCAGCGCAAATTGCAAACGAATCGCTATCTATGCGATATCTTA
>Sinv_42
CGTGTTTTACGTTAAAAAACGTCAAACAAGCGTGGATCTTCATCAGAAACATAACTATTGAAGATCCCAGCGCGAATTGCAAACGAATCGCTATCTATGCGATATCTCA
>Sinv_43
CGTGTTTTACGTTAAAACACGTCAAACAAGCGGTGATCTGCATAAGAAACGAAACTATTAAAGTTCCCCACTCGAATTGCAAATGAATCGTTATCTATGCGATATCTCA
>Sinv_44
CGTGTTTTACGTTAAAAAGCGTCGAACAAGCGTTGATCTGCATCAGAAACATAACTATTGAAGATCCTAGCGCGAATTGCAAACGAATCGCTATCTATGCGATATCTCA
>Sinv_45
CGTGTTTTACGTTAAAAAGAGTCGAACAAGCGTTGATCTGCATCAGAAACATTACTATTGAAGATCCGAGCGCGAATTGCAAACGAATCGCTATCTATGCGATATCTCA
>Sgem_1
CGTGTTTTACGTTAAAAAGCGTCAAACCAGCGTTGGTCTGCATCAGAAACGATACTATTGAAGTTTTCAGGGCGAATTGCAAATGAAACGTTATCTATGCGATATCTGCAGAATTCGCCCTT
>Sgem_2
TGTGTTTTACGTTAAAAAGCATCAAACAAGCGTGTTTCTGCATCAGAAACGAAACTATTGAAGTTCCCATCTCGAATTGCTTATGAATCGTTATGTATGGTATATCTCA
>Sgem_3
CGTGTTTTACGTTAAAAAGAGTCAAACAAGCGTGTTTCTGCATCAGAAACGAAATTATTGAAGTTCCCAGAGCGAATTGCAAATGAAACGTTATCTATGCGATATCTCA
>Sgem_4
CGTGTTTTACGTTAAAAAGCGTCTAACAAGCGTGTTTCTGCATCAGAAACGAAACTATTGAATTGCCCAGCGCGAATTGCAAATGAAACGTTATCTATGCGATATCTCA
>Sgem_5
CGTGTTTTACGTTAAAAAGCATCAAACAAGCGTGTTTCTGCATTAGAAACGAAATTATTGAAGTTCCTAGCGCGAATTGCAAATTTAACGTTATCAATGCGATATCTCA
>Sgem_6
CGTGTTTTACGTTAAAAAGCGTTAATCAAGCGTGTTTCTGCATCAGAAACGAAAGTATTGAAGTTTTCAGCGCGAATTGCAAATGAAACGTTATCTATGCGATATCTCA
>Sgem_7
CGTGTTTTACGTTAAAAAGCGTCAAACAAGCGTGTTTCTGCAACAGAAACGAAACTGTTGAAGTTTCCAGCGCGAATTGCAAATGAAACGTTATCTATGCGATATCTCA
>Sgem_8
CGTGTTTTACGTTAAAAAGTATCTAACAAGCGTGTTTATGCATCAGTAACAAAACTATTGAAGTTTCCAGTGCGAATTGCAAATGAAACGTTATCTATGCGATATCTCA
>Sgem_9
CGTGTTTTACGTTAAAAAGCGTCAAACAAGCGTGTTTCTGCATCGGAAACGAAACTATTGAAAATCGCAGTGCGAATTGAAAGTGAATCGTTATCTATGCGATATCACA
>Sgem_10
CATGTTTTACGTTAAAAAGTATCTAACAAGCGTGTTTATGCATCAGTAACAAAACTATTGAAGATTCCAGTGCGAATTGCAAATGAAACGGTATCTATGCGATATCTCA
>Sgem_11
CGTGTTTTACTTTAAAAAGCGTCAAACAAGCGTGTTTCTGCATCATAAACGAAACTATTGAAGTTCCCAGCGCGAATTGCAAATGAAACGTTATGTGTGCGATATCTCA
>Sgem_12
CGTGTTTTACGTTAAAAAGGGTCAAACCAGCGTTGATCTGCATCAGAAACGAAACTATTAAAGTTCACAGCGCGAATTGCAAATGAATCGTTATCTATGCGATATCTCA
>Sgem_13
CGTGTTTTACGTTAAAAAGAGTCAAACAAGCGTGTTTCTGCATCATAAACGAACTGTTGAAGTTCCCAGTGCGAATTGCAAACGAAACGTTATCTATGCGATATCTGCAGAATTCGCCCTT
>Sgem_14
CGTGTTTTACCTTAAAAAGCGTCAAACCAGCGTTGGTCTGCATCAGAAACGATACTATTGAAGTTTTCAGGGCGAATTGCAAATGAAACGTTATCTATGCGATATCTAA
>Sgem_15
CGTGTTTTACGTTAAAAAGCGTCAAAAAAGAGTGTTTCTGCATCAGAAACGAAACTATTGATGTTTCCAGCGCGAATTGAAAATGAATCGTTATCTATTCGATATCTCA
>Sgem_16
CGTGTTTTACGTTAAAAAGCGTCAATCGAGAGTGTTTCTGCATCAGAAACGAAACTATTGAAGTTCCATTGTGAATTGCAAATGAATCTTTATGTTTGCGATATCTCA
>Sgem_17
CGTGTTTTACGTTAAAAAGCCTCAAACAAGCGTGTTTCTGCATCAGAAACGAAACTATTGAACTTCACAGAGCGAATTGCGAACGAAACGTTATCTATGCGATATCACA
>Sgem_18
TGTGTTTTACGTTAAAAAGCGTCAAAGAAGCGTGTTTCTGCATCAGAAACGAAATTATTGAAGTTCCCAGAGCGAATTGCAAATAAAACGTTATCTATGCGATTTCACA
>Sgem_19
CGTGTTTTACGTTAAAAAGCGTTAATCAAGCGTGTTTCTGCATCAGAAACGAAAGTATTGAACTTCCCAGCGCGAATTGCAAATGAAACGTTATCTATGCGATATCTCA
>Sgem_20
CGTGTTTTACGTTAAAAAGCGTCAATCAAGCGTGTTTCTGGAACAGAAACGAAATTATTGAAGTTCCCAAAGCGAATTGCATATGAAACATTATCTATGCGATATCTCA
>Sgem_21
CGTGTTTTACGGTTAAAAGCGTGAAACTAGCGTTGATCTGCATCAGAAACGAAACTATTGATGTTTCCAGCGCGAATTGCAAATGAAACGTTATCTATTCGATATCTCA
>Sgem_22
CGTGTTTTACGTTAAAAAGGGTCAACCAGCGTTGATCTGCATTAGAAACGAAACTATTAAAGTTCCCTGCGCGAATTGCAAATGAAACGTTATCTATGCGATATCTCA
>Sgem_23
CGTGTTTTACGTTAAAAAGTCTCAAACCAGCGTTGGTCTGCATCAGAAACGAAACTATTGTTGTTTCCAGCGCGAAATGCAAATGAAACGTTATCTATGCGATATCTCA
>Sgem_24
CGTGTTTTACGTTAAAAAGGGTCAAACAAGCGTGTTTCTGCATCAGAAACGAAACTATTGAAGTTCACAGCGCGAATTGCAAATGAAACGTTATCTATGCGATATCTCA
>Sgem_25
CGTGTTTTACGTTAAAAAGCGAAAAAACAAGCGTTTTTCTGCATCAGAAACGACACTATTGAAATTCCCAGCGCGAATTGCAAATGAAACGTTATCTATGCGATATCTCA
>Sgem_26
CGTGTTTTACGTTAAAAAGCATCAAACAAGCGTGTGTCTGCATCAGAAACGAAATTATTGAAGTTCCTAGCGCGAATTGCAAATGAAACGTTATCTATGCGATATCTCA
>Sgem_27
CGTGTTTTACGTTAAAAAGCGTTATTCAAGCGTGTTTCTTCATCAGAAACGAAAGTATTGAACTTCCCAGGGCGAATTGCAAATGAAACGTTATCTATGCGATATCTGCAGAATTCGCCCTT
>Sgem_28
CGTGTTTTACCTTAAAAAGCGTTAAACCAGCGTTGGTCTGCATCAGAAACGAAACTATTGAAGTTCCCATTGTGAAATGCAAATGAATCGTTATGTGTGCGATATCTCA
>Sgem_29
CGTGTTTTACGTTAAAAAGGGTCAAACAAGGTTTGATCTACATCAGAAACAAAACTATTGAAGTTCCCATCGCGAATTGCAAATGAAACGTTATCTATGCGATATCACA
>Sgem_30
CGTGTTTTACGTTAAATAGGTTCAAACTAGCGTAGAACTGAATCATAAACGAAACTATTGGAGTTTCCAGCGCGAATTGCAAATGAATCGTTATCTATGCGATATCTCA
>Sgem_31
CGTGTTTTACGTTAAAAAGCGTCAGTCAAGCGTGTTTCTGCATCAGAAACGAAACTATTGAAGTTCCCATTGTGAATTGCAAATGAAACGTTATCTATGCGATATCTCA
>Sgem_32
TGTGTTTTACGTTAAAAAGCGTCAAACTAACGTTGATCTGCATCAGAAACGAAACTATTGAAGTTTCCAGCGCGAATTGCAAATGAAACTTTATCTATGCGATATCTCA
>Sgem_33
CGTGTTTTACGTTAAAAAGCGTCAATCAAGCGTGTTTCTGCATCAGAAACGAAACTATTGAAATTTCTAGGGCGAATTGCAAATGACACGTTTTCTATGCGAAATCTCA
>Sgem_34
CGTGTTTTACGTTAAAAAGCGTCAAACCAGCGTTGATCTGCATCAGAAACGAAACTATTGAAGTTCCCAGCGCGAATTGCAAATGAAACGTTATCTATGCGATATCTCA
>Sgem_35
CGTGTTTTACGTTAAAAAGCCTCAAACAAGCGTGTTTCTGTATCAGAAACGAAACTATTGAAGTTCACAGAGCGAATTGCAAACGAAACCTTATCTATGCGATATCTCA
>Sgem_36
CGTGTTTTACGTTAAAAAGCGTCATACAAGCGTGTTCTGCATCAGAAACGAAACTATTGAAGTTCCCATTGCGAATTGCAAATGAAACGTTATCTATGCGATATCTCA
>Sgem_37
CGTGTTTTACGTTAAATAGGATCAAACTAGCGTCGATCTGCATCAGAAACGAAACTATTGAAGTTACCAGCGCGAATTGCAAATGAATCGTTATCTATGCGATATCTCA
>Sgem_38
CGTGTTTTACGTTAAAAAGTGTCAAACTAGCGTTGATCTGCATCAGAAACGAAACTATTGAAGTTTCCATCGCTAATTGCAAATGAAACGTTATCTATGCGATATCTCA
>Sgem_39
CGTGTTTTACGTTAAAAAGCGTCAAGCAAGCGTGTTTCTGCATCAGAAACGAAATTATTGAAGTTCCCAGTGCGAATTTCAAATGAAACGTGTTCTATGCGATATCTAA
>Sgem_40
CGTGTTTTACGTTAAAAAGAATCAAACAAGCCTGTTTCTGCATCAGAAACGAAACTATTGAAGTTCACAGAGCGAATTGCAAACGAAACCTTATCTATGCGATATCTCA
>Sgem_41
CGTGTTTTACGTTAAAAAGCATCAAACAAGCGTGTTTCTGCATCAGAAACGAAATTATTGAAGTTCCCAAAGCGAATTGTAAATGAAACGTTATCTATGCGATATCTCA
>Sgem_42
CGTGTTTTACGTTAAAAAGCCTCAAACAAGCGTGTTTCTGCATCAGAAACAAAATTATTGAAGTTCCCAGAGCGAATTGCAAATGAATCGTTATCTATGCGATATCTCA
>Sgem_43
CGTGTTTTACGTTAAAAAGTATTAAACAAGCGTGTTTCTGCATCAGAAACGAAAATATTGTAGTTCCCAGCGTGAATTGCAAATGAAACGTTATCTATGCGATATCTCA
>Sgem_44
CGTGTTTTACGTTAAAAAGAGTCAAACAAGCGTGTTTCTGCATCAGAAACGAAACTATTGAAGTTCCCAGCGCGACTTGCAAATGAAACGTTATCTATGCGATATCTCA
>Sgem_45
CGTGTTTTACGTTAAAAAGAGTCAAACTAGCGTGTTTCTGCATCAGAAACAAAACTATTGAAGTTCCCAGCGCGAATTGCAAATGAATCGTTATCTATGCGATATCTCA
>Sgem_46
CGTGTTTTACGTTAAAAAGCGTCATACAAGCGAGTTTCTGCATCAGAAACAAAACTATTGAAGTTTCCATCGCGAATTGCAAATGAAACGTTATCTATGCGATATCTCA
>Sgem_47
CGTGTTTTACGTTAAAAAGAGTCAAACTAGCGTGTTTCTGCATCAGAAACAAAACTATTGAAGATCCCAGTGCGAATTGCAAATGAAACGTTATCTATGCGATATCTCA
>Sgem_48
CCTGTTTTACGTTAAAAAGCGTCAAACAAGCGTGTTTATGCATCAGAAACGAAACTATTGAAGTTCCCAGCGCGAATTGCAAATGAAACGTTATCTATGCGATATCTCA
>Sgem_49
CGTGTTTTACGTTAAAAAGCGTCAATCAAGCGTGTTTCTGCATCAGAAACGAAACTATTGAAATTTCTAGGGCGAATTGCAAATGACACGTTTTCTATGCGATATCTCA
>Sgem_50
CGTGTTTTAAGTTAAAAAGCGTCAAACAAGCGTGTTTCTTCATCAGACACAAAAGTATTGAAGTTCCCATGGCGAATTGCAAATGAAACGTTATCTATGCGATATCTCA
>Sgem_51
CGTGTTTTACGTTAAAAAGCGACAAACAAGCGTGTTTCTGCATCAGAAACGAAACTATTGAAGTTCACGGTGCGAATTGCAAATGAAACGTTATCTATGCGATATCTCA
>Sgem_52
CGTGTTTTACGTTAAAAAGGGTCAAACCAGCGTTGATCTGCATTAGAAACGAAACTATTGAAGTTGCCAGCGCGAATTGCAAATGAATCGTTATCTATGCGATATCTCA
